# Supplementary material for: Lifestyle, gene gain and loss, and transcriptional remodeling cause divergence in the transcriptomes of Phytophthora infestans and Pythium ultimum during potato tuber colonization
Source: BMC Genomics. 2017 Oct 10;18:764. doi: 10.1186/s12864-017-4151-2 (PMC5635513; doi:10.1186/s12864-017-4151-2)
Supplement: Supplementary file 2 — CPM values of all genes. Table S5. Pseudogene candidates from Ph. infestans and Py. ultimum. Table S6. Species-specific genes from Ph. infestans and Py. ultimum. Table S7. Revised annotations of Ph. infestans genes. Table S8. Revised annotations of Py. ultimum genes. Table S9. Primers used for RT-qPCR. (XLSX 4887 kb) [file 12864_2017_4151_MOESM2_ESM.xlsx]

## Sheet:  Table  S2 CPM values
Gene ID	early rye	late rye	early pea	late pea	early tuber	middle tuber	late tuber		Gene ID	early rye	late rye	early pea	late pea	early tuber	middle tuber	late tuber
PITG_00002	0.71967	1.16602	0.430194	0.245928	0.739578	0.634235	0.974816		PYU1_G000001	3.09588	6.38243	2.88503	3.0675	3.45136	4.45323	6.753
PITG_00003	0.0789882	0.0782565	0.124278	0.437206	0	0.0704706	0.0580247		PYU1_G000002	4082.89	1410.21	6678.23	13783.2	2144.94	2808.23	1891.08
PITG_00004	0.702117	0.876473	0.936867	0.910846	0.657403	1.06713	0.902865		PYU1_G000003	199.591	51.0594	305.657	428.913	125.767	146.365	57.8276
PITG_00005	1.45689	1.83903	2.17965	1.63952	2.71179	2.08392	2.45096		PYU1_G000004	25300.4	7646.5	90177.4	82594.2	10830.5	18015.3	11180.7
PITG_00006	1.51833	3.20852	1.31926	1.81258	0.246526	1.15773	3.62074		PYU1_G000005	58.3996	94.185	39.4907	188.712	30.0435	60.582	54.6545
PITG_00009	0.0438823	0.00782565	0.0286796	0	0	0	0.00232099		PYU1_G000006	38.0418	17.0951	42.1472	31.2296	41.3332	34.4289	34.6905
PITG_00010	0	0	0.00955986	0	0	0	0.00232099		PYU1_G000007	196.987	118.379	193.24	143.098	138.761	180.6	225.341
PITG_00011	50.6753	60.0149	49.0899	67.7578	35.7463	29.5574	59.9279		PYU1_G000008	19.5017	12.4506	20.1381	14.0724	17.5063	19.4089	20.6963
PITG_00012	4.69541	1.06429	4.46446	11.1488	3.86224	1.66109	2.18869		PYU1_G000009	30.8298	14.1101	33.0351	24.2107	37.6947	40.3622	37.8229
PITG_00013	0.0526588	0.0782565	0.267676	0.300579	4.27312	1.54029	1.35082		PYU1_G000010	48.3966	9.62273	62.9709	36.3767	84.0802	68.9479	39.6129
PITG_00014	331.926	176.288	327.664	263.071	266.659	293.379	172.468		PYU1_G000011	15.0924	5.98966	13.6968	11.3515	18.7122	14.8012	11.3398
PITG_00015	6.24884	3.39633	7.64789	36.6433	1.31481	1.33894	8.64801		PYU1_G000012	24.0517	21.9948	37.3055	35.6662	12.5164	6.29373	12.672
PITG_00016	14.1828	14.6105	12.1697	38.2646	5.42357	5.35576	10.962		PYU1_G000013	36.189	13.7369	64.999	39.8428	48.9636	35.3813	40.5688
PITG_00019	3.01033	4.69539	2.93488	7.5418	3.61572	4.10743	11.0642		PYU1_G000014	0.469073	0.382946	0.371341	0.467924	0.332661	0.244542	0.406807
PITG_00020	78.6371	84.6657	54.6633	134.441	43.3064	58.702	60.42		PYU1_G000015	0.293171	0.44186	0.328494	0.502585	0.374244	0.20593	0.294935
PITG_00021	161.689	162.468	71.0872	149.087	24.2417	33.5239	30.6208		PYU1_G000016	46.9308	17.3307	53.5302	31.0216	58.3197	50.1825	45.8167
PITG_00022	6.75788	19.5876	4.44534	14.8559	1.15046	3.38259	8.97062		PYU1_G000017	2.43918	3.16176	2.77078	2.61691	1.93359	1.57021	2.41033
PITG_00023	58.4951	36.0528	65.9822	28.0723	109.375	55.6516	26.6589		PYU1_G000018	11.4571	8.43462	9.41207	7.90271	9.10661	9.93611	8.37006
PITG_00024	12.4099	17.5764	11.6152	17.2059	11.3402	13.3995	20.0348		PYU1_G000019	13.9432	16.3488	14.3823	17.3305	14.0549	14.5309	15.0315
PITG_00025	33.7104	33.4234	30.9548	34.9127	29.6653	29.346	35.9684		PYU1_G000020	0.527707	1.71835	0.742682	1.23047	0.332661	0.386118	0.600041
PITG_00026	7.77595	12.5758	7.48537	5.3831	4.51965	8.13432	8.26969		PYU1_G000021	29.0825	37.9607	37.1341	40.7614	40.3976	31.3914	38.2399
PITG_00027	4.67785	2.91897	4.0247	3.2335	5.75228	3.51346	11.9183		PYU1_G000022	266.117	249.661	302.871	944.859	318.71	223.421	344.495
PITG_00028	43.935	19.0868	36.4518	19.4466	29.8297	33.2722	49.7411		PYU1_G000023	1.45413	1.08992	1.47108	0.901186	0.31187	0.978166	0.844125
PITG_00029	16.7279	42.235	16.8158	20.4394	8.38189	17.2854	44.4818		PYU1_G000024	10.6245	6.1664	10.1833	7.64275	17.5271	6.57688	1.81029
PITG_00030	5.66959	8.93689	5.5734	5.23736	3.78007	5.67792	6.08563		PYU1_G000025	67.8866	121.512	45.3036	50.8304	15.3856	8.01839	5.70547
PITG_00031	13.0945	10.5646	12.4661	6.06623	11.5046	10.8021	6.46628		PYU1_G000026	0	0	0	0.0173305	0	0	0
PITG_00032	22.6959	11.6289	30.0371	12.6972	56.5367	20.5573	5.51235		PYU1_G000027	3.02552	2.13075	3.02786	6.88021	3.38899	3.24339	2.23744
PITG_00033	1.1936	2.83289	1.70166	1.43914	0.903929	2.03358	3.68805		PYU1_G000028	5.08944	32.5798	1.4568	4.02068	2.34942	2.70283	3.7528
PITG_00034	271.965	220.856	421.896	285.933	343	541.164	299.767		PYU1_G000029	2.55645	16.3685	0.67127	2.35695	1.47619	1.4029	2.06455
PITG_00035	47.7966	16.9738	75.7428	18.6632	250.964	58.0174	14.3228		PYU1_G000030	60.8739	164.48	106.403	129.303	82.9574	167.344	229.348
PITG_00036	49.7011	13.6714	88.6295	18.0803	210.862	57.3228	4.37971		PYU1_G000031	39.8008	56.2439	45.5178	56.7227	28.2138	29.2806	26.5442
PITG_00037	45.0935	13.1706	62.1678	18.1532	132.549	51.7657	6.06475		PYU1_G000032	7.61071	5.63617	7.41254	4.95653	7.94229	17.4268	24.6322
PITG_00038	43.9262	84.9631	35.7826	65.7995	30.4871	46.4905	96.8061		PYU1_G000033	4.24511	5.3416	3.99906	3.57008	3.72165	3.07608	1.56621
PITG_00039	22.968	29.1584	20.7353	17.4791	23.6665	28.7721	28.5342		PYU1_G000034	1.41895	5.24341	1.17115	3.50076	0.353453	0.373248	0.193233
PITG_00040	0	0	0	0	0	0	0		PYU1_G000035	0.0938146	0.304393	0.228518	0.398602	0.062374	0.0128706	0
PITG_00041	0.0702117	0.023477	0.114718	0.0728677	0	0	0		PYU1_G000036	49.9094	154.327	34.2348	61.246	13.8262	28.4312	27.1747
PITG_00042	14.0248	7.91173	18.3167	8.27048	22.8448	13.2585	4.85087		PYU1_G000037	0.0820878	0.0981912	0.0714117	0	0.145539	0.0900943	0.162723
PITG_00043	7.07383	10.8307	2.05537	19.3919	0.0821754	6.91618	20.8889		PYU1_G000039	9.72154	7.19741	11.9686	10.1903	13.2857	13.5785	9.71252
PITG_00044	0.0263294	0.0626052	0	0.227711	0.0821754	0.0100672	0.0881976		PYU1_G000040	4.62037	3.98656	3.77054	3.31013	6.65323	7.46495	7.25134
PITG_00045	148.006	223.344	139.325	657.421	112.991	118.431	154.863		PYU1_G000041	0.199356	0.157106	0.157106	0.138644	0.103957	0.257412	0.386467
PITG_00046	0.263294	5.42318	0.277236	1.1841	0.164351	0.765109	3.2726		PYU1_G000042	0.0469073	0.0687338	0	0.034661	0.0207913	0.0257412	0
PITG_00047	21.2917	20.6675	21.2611	16.2222	49.1409	23.5372	11.5562		PYU1_G000043	0	0.0196382	0	0	0	0	0
PITG_00048	62.9448	36.9684	61.0684	51.9911	69.1095	58.9134	26.2806		PYU1_G000044	34.6528	56.833	19.2526	59.565	18.7954	8.62331	4.20028
PITG_00049	91.4595	52.4319	101.765	60.1796	140.109	91.9943	36.7575		PYU1_G000045	320.013	464.817	306.871	604.037	283.947	187.988	253.888
PITG_00050	12.682	14.9705	11.7682	25.4217	9.28582	8.81889	16.4419		PYU1_G000046	16.4762	22.5152	18.7956	57.8319	15.2816	17.0021	21.571
PITG_00051	20.9582	9.06993	26.1175	12.5697	72.3143	21.8962	4.0803		PYU1_G000047	0.609795	2.43514	0.656988	1.68106	0.207913	0.2188	0.111872
PITG_00052	66.6572	13.7966	109.661	24.0554	279.971	66.7155	3.86677		PYU1_G000048	2.12256	2.38605	2.17092	1.90636	5.19783	3.25626	1.80012
PITG_00053	9.53124	7.01178	9.79886	6.92243	11.9976	9.5236	8.17452		PYU1_G000049	1.16096	1.27649	0.842659	1.14381	2.18309	1.44151	0.894976
PITG_00054	63.3485	47.1574	73.5536	43.7479	105.678	84.0211	58.0781		PYU1_G000050	2.45091	3.42687	2.38515	2.6689	4.67805	3.8097	1.87131
PITG_00055	0.0789882	1.47905	0.0764789	0.573833	0.246526	0.241613	1.94499		PYU1_G000051	1.03196	1.77726	0.7284	1.09182	1.89201	0.991037	0.437318
PITG_00056	105.607	77.5131	76.7944	96.3037	90.7216	48.4536	72.8791		PYU1_G000052	0.375258	0.716795	0.442753	0.658559	0.727697	0.308895	0.142383
PITG_00058	85.8514	75.6036	84.6526	112.162	104.363	81.7559	50.3051		PYU1_G000053	20.8151	26.9731	20.5951	17.0879	14.0757	18.7396	19.7607
PITG_00059	0.236964	0.89995	0.391954	11.4949	0.493052	0.825513	1.61541		PYU1_G000054	81.2317	74.8511	96.1202	131.781	99.2579	86.1173	94.3488
PITG_00060	0.00877646	0.508667	0.0191197	0.218603	0.0821754	0	0.301729		PYU1_G000055	27.7339	14.6207	27.4078	24.5747	22.7457	20.5415	26.0153
PITG_00061	0.00877646	0.508667	0.00955986	0.127518	0	0.0100672	0.206568		PYU1_G000056	2.01701	1.89509	1.89955	7.57343	1.24748	1.17123	0.732253
PITG_00062	95.4879	25.8168	120.435	59.6968	234.282	111.968	26.5962		PYU1_G000057	4.37411	5.33178	3.87052	3.81271	5.17704	6.33234	3.72229
PITG_00063	3.66856	8.4517	4.10118	4.90946	3.28701	6.5739	11.8858		PYU1_G000058	362.535	166.974	415.759	270.668	454.956	495.338	477.592
PITG_00064	31.7357	47.9712	20.5155	59.1412	6.3275	27.101	43.5116		PYU1_G000059	45.5822	17.3995	47.0461	33.0493	59.4424	65.4084	56.6886
PITG_00065	58.7496	10.6507	109.097	23.2448	280.054	67.682	2.17013		PYU1_G000060	12.5712	14.2868	12.3399	13.5698	12.5164	16.5773	14.3705
PITG_00066	15.6309	24.0091	7.53317	10.2197	2.21873	3.25171	26.5196		PYU1_G000061	6.7312	7.61963	7.94099	7.57343	7.83833	4.44036	6.56994
PITG_00067	127.899	154.345	137.805	347.779	153.093	108.525	132.71		PYU1_G000062	104.099	279.982	102.404	218.191	76.4498	81.7026	129.456
PITG_00068	0.210635	1.54948	0.162518	0.664918	0.0821754	0.110739	1.50864		PYU1_G000063	2.47436	3.12248	2.71365	3.2408	2.20388	2.30384	3.32565
PITG_00069	40.6877	41.1316	35.1899	33.2823	35.5819	39.5239	29.7179		PYU1_G000064	1.32513	1.90491	1.11402	1.26513	0.810862	1.04252	1.51536
PITG_00070	61.5406	85.01	53.8125	27.4711	101.404	93.5547	63.6856		PYU1_G000065	24.2863	40.1995	21.4378	19.9647	18.0261	26.9382	43.1521
PITG_00071	26.0485	14.0001	28.8134	15.3751	35.8285	25.4902	6.57304		PYU1_G000066	4.56173	7.21705	4.17045	2.99818	1.4346	3.20478	5.20713
PITG_00072	17.6144	10.7133	17.7718	12.2327	19.8043	15.0203	7.85191		PYU1_G000067	373.523	555.909	407.518	310.701	511.509	438.849	611.818
PITG_00073	9.37326	6.20574	9.06275	9.81892	8.62841	7.01686	4.14529		PYU1_G000068	51.6567	24.3023	51.8306	33.2226	97.2203	124.253	127.615
PITG_00074	1272.21	503.283	1434.43	783.774	2060.05	1688.68	321.701		PYU1_G000069	1.14923	0.697157	1.18543	0.831864	4.51172	7.99265	9.36674
PITG_00075	26.2065	99.1745	14.2155	101.65	5.9988	31.7017	124.591		PYU1_G000070	47.8924	30.4687	50.7166	43.4996	67.8629	54.0694	64.784
PITG_00076	4.03717	13.421	1.92153	14.6919	1.64351	5.54704	16.6902		PYU1_G000071	4.26856	2.81809	4.0419	4.55792	4.71963	3.89979	3.67144
PITG_00077	35.9484	59.1932	26.4043	81.3294	29.1723	55.551	137.556		PYU1_G000072	0	0	0	0	0	0	0
PITG_00078	128.154	164.01	119.097	254.709	102.144	144.726	155.996		PYU1_G000073	638.385	272.304	746.595	749.267	418.322	414.151	353.505
PITG_00079	0.807435	0.704309	0.73611	2.26801	0.986104	0.453025	0.287803		PYU1_G000074	293.264	278.519	316.94	347.39	164.709	201.785	237.372
PITG_00080	32.9205	26.3333	31.5858	80.1727	33.6919	24.5137	24.1104		PYU1_G000075	46.4148	39.0801	51.1022	33.5519	30.688	40.5038	48.7864
PITG_00081	2.93134	13.374	3.55627	9.95555	2.71179	3.5638	12.2479		PYU1_G000076	32.4364	44.677	31.1355	30.3111	25.7397	14.0161	12.9263
PITG_00082	24.1089	28.5245	24.11	26.1231	17.5855	25.8828	28.9822		PYU1_G000077	35.5557	26.0207	38.6338	43.7075	47.0508	39.3969	58.1429
PITG_00083	1.00929	0.907776	2.08405	2.06762	5.25922	1.91277	0.958569		PYU1_G000078	8.97102	16.2703	10.6118	21.2645	29.3158	24.5314	30.7038
PITG_00084	0.00877646	0.00782565	0.00955986	0.0273254	0	0.130874	0.0673087		PYU1_G000079	18.3056	10.1235	24.4371	26.2904	24.6793	23.3602	41.0672
PITG_00088	24.3284	24.1813	26.4521	18.0803	30.0762	22.8627	18.8859		PYU1_G000080	7.39963	3.80982	8.04096	6.86288	12.6411	9.31832	7.68866
PITG_00089	283.673	317.659	262.581	382.091	275.452	219.093	271.05		PYU1_G000081	8.86548	7.49199	8.78364	6.94953	12.8698	10.541	6.98691
PITG_00090	21.9236	23.0465	22.6282	24.1921	25.4744	23.2956	26.9374		PYU1_G000082	77.3853	132.136	97.2628	94.7979	65.5551	80.969	101.498
PITG_00093	0.535364	0.438236	1.44354	9.20865	0.821754	0.744975	0.814667		PYU1_G000083	11.246	4.29095	13.3254	9.56644	16.6539	13.7716	11.2584
PITG_00094	0.0614352	0.375631	0.0669191	0.136627	0.164351	0.110739	0.559358		PYU1_G000084	30.865	21.6806	30.5071	24.4187	44.5766	45.6649	48.2778
PITG_00095	48.4022	2.70768	59.7205	190.886	3.36919	6.93632	0.689334		PYU1_G000085	0.211083	0.864082	0.142823	0.589237	0.187122	0.669272	0.600041
PITG_00096	0	0	0	0	0	0	0.00232099		PYU1_G000086	3206.31	1554.37	3538.21	3404.6	2448.85	2402.22	1836.91
PITG_00097	0.473929	2.39465	0.315476	0.919954	0.246526	0.463092	2.93373		PYU1_G000087	7.16509	7.81602	7.06976	5.80572	5.94632	9.12526	14.5942
PITG_00098	0.315953	1.47122	0.229437	0.428098	0.986104	0.553697	3.65788		PYU1_G000088	33.9374	24.7834	31.5497	25.6318	43.4123	46.3342	43.4674
PITG_00099	2.69437	1.78425	0.965546	5.78387	0.164351	0.0704706	0.91447		PYU1_G000089	0.234536	0.206201	0.0999764	0.242627	0.062374	0.0257412	0.0711913
PITG_00100	1.41301	1.10342	3.28859	21.7874	1.15046	1.73156	1.80573		PYU1_G000090	0.234536	0.412403	0.214235	0.519915	0.0831654	0.0772237	0.0711913
PITG_00101	0.219412	1.36949	0.305916	0.337013	0.328701	0.392622	3.04514		PYU1_G000091	48.1503	53.1705	46.3462	40.6227	59.1929	37.6337	32.8497
PITG_00102	0	0.00782565	0	0	0	0	0.00232099		PYU1_G000092	1.48931	1.15866	1.22828	2.07966	0.665323	1.01678	1.01702
PITG_00103	23.2313	1.09559	29.626	84.4992	2.13656	3.20138	0.394568		PYU1_G000093	13.392	18.4305	13.154	13.6911	17.1736	18.7654	19.242
PITG_00104	1.38668	1.38514	2.89664	16.6867	0.821754	1.95304	3.18208		PYU1_G000094	19.2672	19.1178	20.5237	16.0827	32.8503	33.2705	19.7301
PITG_00106	6.73155	1.20515	1.48178	7.85149	0	0.110739	0.768247		PYU1_G000095	3.07243	9.9664	1.65675	3.18881	0.997984	2.29097	2.53237
PITG_00107	0.0175529	0.0626052	0.152958	0.209495	0.246526	0.0604034	0.113728		PYU1_G000096	0	0.00981912	0	0	0	0	0
PITG_00108	1.59732	2.40247	2.83928	3.72536	0	2.62755	1.84751		PYU1_G000097	2.54472	2.24858	2.68508	2.42627	2.07913	3.43645	3.77314
PITG_00109	31.5075	17.193	42.4649	12.6699	92.2829	25.0875	4.05013		PYU1_G000098	145.19	111.722	143.138	133.895	218.184	149.685	121.239
PITG_00110	35.2638	16.1991	40.8875	18.8454	59.495	32.0238	14.3785		PYU1_G000099	0.105541	0.952454	0.0856941	0.277288	0.228705	0.360377	2.23744
PITG_00111	2.13268	6.74571	1.7399	6.53077	0.986104	5.65778	15.4856		PYU1_G000100	1.85284	2.06201	1.75673	0.797203	7.98387	1.59596	0.864465
PITG_00112	8.99587	5.7675	7.32286	11.5131	8.46406	5.36583	3.74376		PYU1_G000101	10.6831	7.63927	3.89908	6.34297	1.87122	6.43531	6.58011
PITG_00113	1.51833	2.92679	0.73611	4.29008	0.903929	2.53694	3.64163		PYU1_G000102	193.117	50.1757	273.75	77.7966	598.104	1653.71	3490.91
PITG_00114	0	0	0	0	0	0	0		PYU1_G000103	0.0586341	0.00981912	0.171388	0.103983	2.09993	6.33234	8.66499
PITG_00115	11.8921	9.3673	10.6497	12.6425	9.28582	9.53366	6.97689		PYU1_G000104	0.0117268	0.0294573	0.385623	0.121314	3.13949	9.34406	14.34
PITG_00116	55.4146	61.3766	51.5563	75.0719	63.9324	50.0039	52.2594		PYU1_G000105	0.117268	0.0196382	0.442753	0.207966	2.30784	8.41738	15.357
PITG_00117	51.7109	37.3675	58.535	33.173	80.9427	60.1919	39.3384		PYU1_G000106	0.269717	1.08992	0.585576	0.589237	1.9128	5.75316	10.2821
PITG_00118	0.895199	0.657355	0.516233	2.85095	0.575228	0.916118	0.162469		PYU1_G000107	6.68429	6.95193	6.32708	5.71907	5.44733	7.01448	7.07845
PITG_00119	5.76614	5.1571	2.48556	2.57769	1.06828	1.38928	0.522223		PYU1_G000108	12.2545	12.3328	11.3116	10.5889	11.1857	11.738	13.15
PITG_00121	1.33402	29.9488	0.994226	4.07148	1.56133	1.89264	4.18939		PYU1_G000109	18.6339	19.8739	20.5809	17.7811	61.8542	38.0841	57.014
PITG_00122	4.6603	4.2102	5.14321	3.14242	6.90273	4.48998	3.67877		PYU1_G000110	50.9296	34.0036	58.1149	57.6586	42.2688	54.9318	41.535
PITG_00123	2.04492	6.32313	1.42442	2.86916	0.903929	1.59062	3.76697		PYU1_G000111	43.4948	35.0051	42.0615	35.6489	52.1031	56.2961	62.8415
PITG_00124	7.81983	13.9297	5.80284	10.1924	4.684	7.00679	13.4408		PYU1_G000112	0.175902	0.6677	0.0714117	0.0866525	0.103957	0.0772237	0.335616
PITG_00125	22.1781	37.6727	14.9803	52.3919	22.3517	32.3762	44.2868		PYU1_G000113	0.105541	0.00981912	3.3992	0.173305	0.062374	0.0386118	0.0406807
PITG_00126	0	0	0	0	0	0	0		PYU1_G000114	0	0	0	0	0	0	0
PITG_00127	564.985	270.533	544.501	595.065	340.535	397.434	193.886		PYU1_G000115	0.128995	0.0589147	0.157106	0.121314	0.207913	0.231671	0.152553
PITG_00128	31.8059	24.0561	27.781	43.6022	27.2822	17.2049	11.4262		PYU1_G000116	0	0.0196382	0	0.0173305	0.0207913	0.0128706	0
PITG_00129	22.143	92.3427	13.3456	126.271	14.2163	16.3391	90.7739		PYU1_G000117	0.656702	2.18966	0.499882	0.571907	0.62374	0.875202	0.925486
PITG_00130	49.7362	15.8861	30.1136	30.8412	69.356	27.1916	6.35255		PYU1_G000118	2.35709	1.98346	2.62795	1.4211	7.98387	4.82648	4.0579
PITG_00131	0.184306	1.13472	0.0860388	3.25172	1.89003	0.221479	0.707902		PYU1_G000119	1.24304	0.864082	1.14259	0.641229	3.8464	2.97311	2.20693
PITG_00132	91.1172	33.0321	86.5072	117.39	103.048	63.5443	18.2407		PYU1_G000120	0.0469073	0.216021	0.0285647	0.0173305	0.0415827	0.296024	0.661062
PITG_00133	354.446	184.482	376.238	274.237	383.184	283.03	135.235		PYU1_G000121	0.0234536	0.137468	0.0571294	0.034661	0.0207913	0.0257412	0.0305105
PITG_00134	60.3382	42.7672	62.9517	42.5729	75.0261	75.7659	42.9035		PYU1_G000122	0	0.00981912	0	0	0	0.0128706	0
PITG_00135	6.57357	1.10342	6.69191	14.61	7.39578	3.84568	0.926075		PYU1_G000123	0.0234536	0.137468	0.128541	0	3.63848	1.87911	1.09838
PITG_00136	0	0	0	0	0	0	0.00232099		PYU1_G000124	18.8919	14.5912	19.3954	17.1572	17.9013	19.3445	20.7472
PITG_00137	0	0	0	0	0	0	0		PYU1_G000125	0.469073	0.373126	0.585576	0.69322	0.249496	0.41186	0.447488
PITG_00138	2.31699	2.91114	2.5238	2.32266	2.62961	2.26513	3.12173		PYU1_G000126	5.19498	2.2093	3.61343	4.09	2.66129	3.05033	1.69842
PITG_00139	2.33454	2.73898	2.39953	2.08584	2.30091	2.55708	3.23314		PYU1_G000127	26.702	33.7679	45.4893	28.1967	120.465	102.669	108.292
PITG_00140	164.655	175.741	178.052	222.72	182.018	162.636	160.03		PYU1_G000128	187.125	88.8728	200.681	178.799	138.761	159.763	170.544
PITG_00141	26.5049	39.903	19.2822	59.6968	0.575228	3.13091	24.3727		PYU1_G000129	14.2012	7.66873	10.369	8.59593	10.9155	12.5746	10.2821
PITG_00142	54.7388	7.07439	73.7735	14.1181	197.467	42.7152	0.738075		PYU1_G000130	0.926419	0.598966	0.599859	0.606568	0.831654	0.772237	0.467828
PITG_00143	26.5927	21.4423	28.4597	16.9964	24.7348	27.101	18.6538		PYU1_G000131	0	0	0	0	0	0	0
PITG_00144	26.8033	16.5356	28.2972	16.4134	27.9396	32.5876	14.3321		PYU1_G000132	0.0117268	0.0196382	0	0	0	0	0.0305105
PITG_00145	16.175	9.14036	18.1637	7.44161	21.8586	16.9029	6.6125		PYU1_G000133	0.0117268	0.0196382	0.0142823	0	0.0415827	0	0.0101702
PITG_00146	494.571	220.339	639.354	278.163	214.067	513.257	345.813		PYU1_G000134	0	0	0	0	0	0	0.0101702
PITG_00147	30.2261	11.4255	41.5185	33.7742	19.229	59.749	109.128		PYU1_G000135	0	0	0	0	0	0	0
PITG_00148	53.8524	68.3649	48.7553	65.4807	31.1445	54.2624	91.201		PYU1_G000136	0.0117268	0	0	0	0	0	0
PITG_00149	3.44915	28.5323	2.53336	11.8865	8.46406	30.3024	61.2834		PYU1_G000137	0.0117268	0	0	0	0	0	0.0101702
PITG_00150	18.5183	30.3166	15.2384	47.6281	36.075	29.8191	25.1665		PYU1_G000138	52.2547	27.2579	61.1284	46.3764	57.5712	76.3485	97.1049
PITG_00151	15.0516	46.9539	12.1984	95.5113	0.821754	18.725	68.2046		PYU1_G000139	0.211083	1.06046	0.414188	0.762542	0.395035	0.437601	3.01037
PITG_00152	152.14	146.269	165.367	217.811	135.178	147.877	116.908		PYU1_G000140	4.43274	5.83255	6.02715	9.47979	9.81351	7.38773	27.6731
PITG_00153	0	0	0	0	0	0	0		PYU1_G000141	54.4946	30.8124	67.0271	45.2153	53.1219	80.0938	134.968
PITG_00154	46.9365	77.8418	41.1935	53.5304	32.5414	41.2052	78.3404		PYU1_G000142	32.026	60.4367	44.5752	44.4528	54.9307	62.2423	144.569
PITG_00155	32.4466	24.6743	33.3735	18.4355	47.5795	32.3561	15.0841		PYU1_G000143	0.609795	4.2124	1.37111	1.50775	1.89201	2.61273	8.50227
PITG_00156	814.429	321.799	876.295	369.785	1293.28	861.684	171.472		PYU1_G000144	6.71947	9.36744	16.7103	10.485	36.3225	44.5838	75.0356
PITG_00157	0.0175529	0.0469539	0.00955986	0.0273254	0	0.0100672	0.00232099		PYU1_G000145	1.47758	4.60517	2.54226	4.59258	1.72568	1.45438	7.55644
PITG_00158	4.84461	5.13363	5.53516	4.20811	6.49185	5.48664	4.29383		PYU1_G000146	0.105541	0.765891	0.0856941	0.502585	0.062374	0.0128706	0.193233
PITG_00159	11.1988	19.0946	11.1468	18.6359	7.56013	13.3592	20.5199		PYU1_G000147	9.63945	6.69664	10.1976	10.277	5.40575	6.88578	9.3464
PITG_00160	69.1059	134.969	66.8808	113.637	38.5402	69.4035	138.514		PYU1_G000148	0.140722	0.304393	0.185671	0.225297	0.31187	0.20593	0.183063
PITG_00162	0.956634	0.970381	0.898627	0.692243	0.493052	0.986588	1.49704		PYU1_G000149	103.782	135.229	99.7051	86.6179	73.1439	101.755	139.169
PITG_00163	129.584	12.8106	129.574	64.7885	132.056	82.2392	8.3486		PYU1_G000150	13.0402	13.9922	13.6968	9.91305	24.8872	14.5953	16.1401
PITG_00164	126.232	100.2	137.958	73.6055	186.127	119.85	78.3543		PYU1_G000151	220.828	101.343	227.632	185.055	179.97	251.994	276.12
PITG_00165	67.6314	9.39861	120.33	22.8531	396.743	84.1318	1.01195		PYU1_G000152	33.4566	27.4837	14.7822	16.9666	13.556	9.60148	2.57306
PITG_00166	47.2788	51.9075	47.8471	103.873	61.7959	62.3564	47.1207		PYU1_G000153	15.8429	14.8465	17.7815	14.3323	31.0415	21.3266	21.093
PITG_00167	87.1327	125.633	75.6759	171.84	59.6593	44.4267	101.33		PYU1_G000154	48.1621	64.4429	71.4403	73.36	37.57	23.1156	20.1471
PITG_00169	17.1053	39.6682	8.25972	29.7573	6.40968	12.8961	50.6486		PYU1_G000155	16.2886	8.98449	17.3531	23.3615	32.7879	28.547	20.0353
PITG_00170	390.912	509.027	350.732	476.518	262.386	324.859	406.391		PYU1_G000156	5.87514	1.21757	12.6399	8.71725	6.19582	4.94231	1.99336
PITG_00171	16.017	15.7061	15.9841	12.2053	13.6411	18.876	18.496		PYU1_G000157	0.0586341	0.0785529	0.042847	0.0519915	0	0.0514824	0.122042
PITG_00172	293.213	162.938	292.035	167.732	355.737	407.33	183.098		PYU1_G000158	0.0469073	0.0196382	0	0	0	0	0.0711913
PITG_00173	1.86939	5.9788	0.420634	5.33756	0.0821754	7.7417	12.2502		PYU1_G000159	61.1202	59.1111	74.8823	67.2424	432.668	339.218	532.846
PITG_00174	4.99381	4.52323	4.59829	6.59452	5.25922	5.47657	5.63768		PYU1_G000160	9.6629	18.892	13.9253	49.5826	46.8221	36.9901	51.2679
PITG_00175	4.29169	5.90054	2.9062	6.68561	0.986104	2.9497	5.37309		PYU1_G000161	27.5932	16.5452	29.3074	23.8294	31.7276	27.8391	23.7779
PITG_00176	75.0124	60.0932	70.5136	57.0463	59.1663	87.4339	60.5801		PYU1_G000162	0.551161	0.736434	0.471317	0.467924	0.478201	0.308895	0.447488
PITG_00177	177.627	49.3251	151.973	28.6188	19.6399	52.6214	65.8906		PYU1_G000163	1.9232	1.63979	1.49965	1.57708	1.10194	0.759366	1.1594
PITG_00178	72.0372	62.4956	63.7547	52.2279	35.9106	50.3663	56.4		PYU1_G000164	55.3975	13.4325	51.0451	42.841	69.4639	46.2055	27.1646
PITG_00179	2001.91	741.59	2620.74	1906.9	7221.98	2404.68	674.547		PYU1_G000165	13.1927	2.97519	12.1543	10.9702	18.2548	12.3172	6.69198
PITG_00180	29.7083	27.8515	32.7712	26.3963	44.046	32.2655	24.7093		PYU1_G000166	5.25362	1.09974	6.12713	3.84737	2.55733	2.00782	0.620381
PITG_00181	1.29014	2.59812	1.19498	1.65774	4.19094	2.95976	3.04746		PYU1_G000167	3660.74	1381.25	4313.53	3840.53	3154.03	3052.68	2245.47
PITG_00182	14.253	15.9174	12.7242	17.3425	27.4466	26.0238	11.598		PYU1_G000168	1.86457	1.44341	1.31398	1.31712	2.07913	2.36819	2.20693
PITG_00183	266.919	283.461	251.587	269.419	196.646	327.205	372.716		PYU1_G000169	0.504253	0.343669	0.357059	0.32928	0.748488	0.900943	1.27127
PITG_00184	10.8038	4.49975	17.7335	4.29008	93.5977	20.1546	0.998025		PYU1_G000170	0.199356	0.127649	0.171388	0.138644	0.249496	0.386118	0.437318
PITG_00185	2.59783	9.68816	1.68254	2.02208	26.5426	6.0202	7.01171		PYU1_G000171	32.1901	17.5271	28.8218	49.7905	39.4412	30.542	24.2762
PITG_00186	25.873	25.6212	25.1807	16.3861	41.4986	26.0338	10.2007		PYU1_G000172	0.234536	0.55969	0.371341	0.710551	2.6405	1.35141	0.996678
PITG_00187	29.5855	34.8946	28.2303	33.3461	35.6641	32.3863	35.4276		PYU1_G000173	40.7624	30.4982	35.306	35.3369	34.4305	37.8267	27.4798
PITG_00188	109.644	126.736	97.329	188.818	79.3814	97.4508	163.066		PYU1_G000174	2.2281	2.09147	3.12783	3.39678	8.12941	9.16387	14.0348
PITG_00189	162.874	89.9089	139.412	120.487	109.375	229.714	131.563		PYU1_G000175	5.26534	4.51679	4.44181	5.84038	9.02344	9.34406	9.36674
PITG_00190	26.3733	16.8408	28.1825	31.9343	36.3215	22.2486	14.3692		PYU1_G000176	1.72384	1.57106	1.62819	1.78504	2.59892	2.68996	2.35948
PITG_00191	12.1905	6.99613	9.97094	19.0549	10.9293	5.14435	2.87803		PYU1_G000177	0.551161	0.569509	0.457035	0.433263	1.24748	0.913813	1.14923
PITG_00192	27.4177	18.8598	31.0122	16.4681	40.1838	33.846	21.945		PYU1_G000178	0.527707	0.451679	0.357059	0.589237	0.332661	0.566307	0.671232
PITG_00193	159.679	30.5122	237.41	58.285	523.128	185.086	9.37216		PYU1_G000179	0.410439	0.530232	0.499882	0.450593	0.478201	0.308895	0.416977
PITG_00194	291.949	202.27	326.125	183.772	442.35	338.42	193.642		PYU1_G000180	1.23132	1.94418	1.07118	1.36911	1.30985	1.39003	1.27127
PITG_00195	0	0	0	0	0	0	0.00696297		PYU1_G000181	18.2821	15.3571	10.1547	15.0255	6.75719	7.8382	5.72581
PITG_00196	0.12287	0.0391283	0.0955986	0.0455423	0.410877	0.18121	0.181037		PYU1_G000182	45.0779	38.7168	49.4741	42.685	46.9468	49.3459	46.1319
PITG_00197	31.5689	37.4066	32.3315	20.5942	30.2405	37.5306	40.7287		PYU1_G000183	17.86	18.6465	16.6247	17.3478	12.1421	16.1397	16.913
PITG_00198	0.0175529	0.00782565	0.00955986	0	0	0.0201345	0		PYU1_G000184	31.7797	24.4201	28.5218	25.8398	25.8644	27.1956	26.9611
PITG_00200	2.97522	11.2689	5.908	9.0447	1.23263	2.60741	3.46524		PYU1_G000185	4.94872	5.25323	5.32732	4.66191	5.281	6.11354	6.96657
PITG_00201	31.253	26.9202	30.9931	16.796	38.3759	33.8561	23.5604		PYU1_G000186	11.4454	17.3111	11.5401	10.9009	12.4956	8.15997	9.03112
PITG_00202	0.210635	0.821693	0.0764789	0.437206	0	0.332218	1.14425		PYU1_G000187	12.5829	17.6548	11.8258	10.9529	13.7639	9.26684	11.0041
PITG_00203	721.443	309.598	769.588	448.182	1603.32	886.55	99.7074		PYU1_G000188	126.861	66.6522	144.223	109.304	111.67	132.516	108.068
PITG_00204	25.285	42.1411	20.2382	21.9787	17.0103	25.3593	33.1275		PYU1_G000189	13.3334	1.42377	12.04	6.62025	17.1321	9.85889	4.9122
PITG_00205	240.747	691.475	195.643	199.02	209.958	169.492	137.08		PYU1_G000190	71.8503	198.67	64.9847	105.716	49.6497	75.2287	96.4336
PITG_00206	19.5189	41.8907	21.9686	24.4744	23.5843	19.1781	26.1274		PYU1_G000191	35.8724	35.2408	33.7778	29.2886	42.6222	30.0271	21.1743
PITG_00207	6.25762	11.4881	8.08765	8.84431	5.83445	6.83565	8.3161		PYU1_G000192	16.183	16.6139	10.0119	11.9407	12.9738	13.3726	11.2482
PITG_00208	196.382	176.899	210.814	248.743	244.718	199.22	138.521		PYU1_G000193	56.0308	63.5493	63.685	75.2837	74.0795	75.5762	73.927
PITG_00209	149.059	165.137	117.233	140.416	33.1167	153.918	200.041		PYU1_G000194	74.4419	39.1979	83.9516	49.5479	60.1078	71.4962	67.2554
PITG_00210	13.6386	21.1058	14.684	16.0127	11.5867	14.9901	19.1064		PYU1_G000195	141.906	128.522	225.832	291.794	77.9051	69.8874	37.111
PITG_00211	27.7775	45.9209	30.1614	21.2865	15.3668	18.7552	33.5267		PYU1_G000196	56.9337	116.936	40.3333	46.4458	39.3372	41.6493	30.4393
PITG_00212	130.032	101.225	130.76	83.2969	116.853	120.243	129.548		PYU1_G000197	223.22	375.63	180.957	206.788	156.642	178.85	223.459
PITG_00213	126.6	51.618	98.8012	319.825	5.50575	44.2656	295.908		PYU1_G000198	13.779	14.1788	12.7256	10.8489	9.85509	11.9182	35.6668
PITG_00214	33.1136	29.3618	36.49	26.7242	41.4164	36.2521	39.1249		PYU1_G000199	5.78132	2.84754	5.11308	3.83004	7.90071	7.4006	7.19032
PITG_00215	29.015	35.2624	38.1247	174.983	20.133	26.7184	56.776		PYU1_G000200	0	0	0	0.034661	0	0	0.0203404
PITG_00216	59.8291	13.194	81.278	20.6944	183.991	67.7323	7.44341		PYU1_G000201	0.433893	2.93592	1.04261	1.12648	0.478201	0.991037	0.976337
PITG_00217	14.332	13.9453	13.8427	12.9796	15.2846	19.772	19.6008		PYU1_G000202	101.566	69.8335	94.7062	76.6355	94.4966	116.724	89.3247
PITG_00218	18.8606	30.8644	18.8043	21.3684	25.0635	21.9264	28.9149		PYU1_G000203	0.680156	0.716795	0.228518	0.32928	0.914819	0.862331	0.345786
PITG_00219	674.98	347.318	476.263	704.348	140.766	200.881	291.943		PYU1_G000204	21.0848	21.5628	15.8534	18.4223	33.1414	23.7205	16.5469
PITG_00220	19.2994	13.0375	20.4963	14.2638	31.4732	25.3392	15.85		PYU1_G000205	19.9121	19.2651	14.9393	18.4223	29.9187	22.5879	16.1197
PITG_00221	32.745	22.3031	41.767	20.6216	106.91	40.0776	21.7918		PYU1_G000206	99.807	67.9188	86.651	71.8176	75.7636	116.968	99.0576
PITG_00222	2.73826	4.62496	1.02291	5.28291	0	2.88929	7.74282		PYU1_G000207	0.304897	1.97364	0.585576	1.00517	0.415827	0.643531	0.772934
PITG_00223	20.4492	26.4977	20.3052	29.5387	26.7892	22.2989	28.3625		PYU1_G000208	0	0	0.0142823	0.0173305	0	0.0128706	0.0203404
PITG_00224	19.0274	13.5775	22.3988	14.9925	23.42	17.074	9.40465		PYU1_G000209	4.71418	4.1633	4.55607	3.88203	7.42251	5.16111	6.01058
PITG_00225	95.8477	77.6931	79.1557	72.0935	42.4025	124.854	99.9302		PYU1_G000210	3.47114	3.58398	2.95645	2.63424	3.07712	4.26017	4.14943
PITG_00226	54.9055	30.4731	51.7762	26.287	56.9475	55.9536	21.1813		PYU1_G000211	0.715336	3.45633	2.21376	3.65674	3.88798	5.71455	9.37691
PITG_00227	55.2215	8.06825	94.5566	13.8266	348.177	66.8162	0.951606		PYU1_G000212	169.57	302.38	242.429	222.905	215.897	244.966	405.302
PITG_00228	21.3356	33.3451	15.1811	44.9776	33.7741	17.5874	15.0609		PYU1_G000213	16.7459	39.247	17.753	23.1189	22.8497	24.7244	27.2459
PITG_00229	291.765	128.169	291.432	169.991	318.101	364.091	180.879		PYU1_G000214	125.547	146.698	132.426	154.571	170.738	159.544	273.517
PITG_00230	0.0438823	0.852996	0.0477993	0.282362	0.164351	0.120807	0.194963		PYU1_G000215	0.433893	0.510594	0.357059	0.69322	1.08115	1.73753	1.13906
PITG_00231	35.0005	244.004	32.4557	41.152	33.1167	34.0574	31.8765		PYU1_G000216	12.7822	11.4295	10.369	9.61843	48.5894	85.6153	46.1218
PITG_00232	22.1781	90.5506	28.5744	10.83	54.7288	33.1212	7.1208		PYU1_G000217	65.3301	127.874	71.7688	80.4482	96.1599	100.713	119.042
PITG_00233	43.935	60.5862	38.5741	41.7259	20.9547	41.9803	45.6585		PYU1_G000218	31.9908	32.8744	39.0194	34.9903	42.9965	46.1669	75.3712
PITG_00234	942.346	952.045	917.04	954.94	426.737	749.948	767.66		PYU1_G000219	57.0393	84.9157	66.8128	80.6388	41.7906	36.8357	60.716
PITG_00235	24.6619	13.6949	27.3795	17.7342	32.2949	22.5808	12.654		PYU1_G000220	67.9804	96.0997	80.7381	93.5154	53.6832	42.4988	72.6863
PITG_00236	48.5075	25.6055	45.3233	26.5603	47.333	40.0072	32.5751		PYU1_G000221	17.3792	15.6124	19.224	16.7239	24.8664	26.5649	35.3414
PITG_00237	7.66185	7.12134	3.48935	4.58156	2.54744	4.41951	10.6603		PYU1_G000222	162.686	92.8005	205.337	170.913	127.222	77.5326	53.1392
PITG_00238	30.5158	19.0555	25.2763	15.5846	32.2949	22.6412	15.0818		PYU1_G000223	0.0117268	0	0	0.0173305	0.0207913	0.0128706	0.0203404
PITG_00240	0	0	0	0	0	0	0		PYU1_G000224	39.3435	33.6796	43.1613	37.7285	43.7034	45.7164	52.9256
PITG_00241	0	0	0	0	0	0	0		PYU1_G000225	3.95194	8.00258	3.32779	2.79021	1.06036	1.17123	1.44417
PITG_00244	0	0	0	0.00910846	0	0	0		PYU1_G000226	30.9002	52.277	24.1657	24.8866	38.4432	32.125	32.2395
PITG_00245	1.43056	65.1642	0.67875	0.163952	0.0821754	0.221479	43.1402		PYU1_G000227	0.293171	0.0981912	0.157106	0.0866525	0.145539	0.102965	0.0813614
PITG_00246	0.860093	1.76077	0.774349	1.21143	0.821754	0.895983	2.83161		PYU1_G000228	60.5573	9.03359	50.5595	34.6957	71.4598	47.4153	24.8254
PITG_00247	0.166753	0.211293	0.114718	0.245928	0	0.171143	0.649877		PYU1_G000229	7.89215	2.64134	9.59774	5.35513	22.8497	16.8734	12.0415
PITG_00248	0	0.00782565	0	0	0	0	0.162469		PYU1_G000230	0	0	0	0	0	0	0
PITG_00249	0.114094	4.88321	0.105159	0.173061	0.575228	0.412756	1.46919		PYU1_G000231	38.9448	14.817	47.0175	28.5953	96.3471	69.5528	45.9997
PITG_00250	0.184306	11.0107	0.124278	2.24068	0	0.0604034	10.8042		PYU1_G000232	18.5636	10.0351	19.7953	13.2752	34.8047	31.8676	24.1542
PITG_00251	0.140423	0.852996	0.0764789	3.14242	0.493052	0.221479	2.23047		PYU1_G000233	5.39434	4.20258	3.97049	6.32564	3.18107	3.25626	2.66459
PITG_00252	74.7842	34.4016	75.5134	34.4209	80.4497	50.2858	18.7443		PYU1_G000234	0.985053	1.80672	1.81386	0.779873	3.01474	4.07998	4.92237
PITG_00253	0.263294	2.00337	0.267676	5.33756	0.493052	0.885916	2.93141		PYU1_G000235	30.349	13.1282	32.2924	25.7878	45.7202	39.191	22.0388
PITG_00254	131.656	136.096	140.186	207.363	137.89	164.73	158.124		PYU1_G000236	2.89653	3.47597	2.54226	2.8422	1.6841	1.19697	1.39331
PITG_00255	4.22148	3.49024	4.77993	6.68561	4.93052	3.84568	4.83694		PYU1_G000237	309.236	184.423	356.63	248.121	267.564	328.754	369.259
PITG_00256	9.53124	8.52996	10.6688	10.8026	15.2846	13.8928	13.536		PYU1_G000238	0.4808	2.40568	0.42847	0.415932	0.478201	1.28706	1.24076
PITG_00257	100.315	114.466	104.738	101.14	65.4938	82.7526	60.2482		PYU1_G000239	133.311	47.6522	142.095	117.691	180.677	192.03	154.18
PITG_00258	1.03562	4.42149	0.286796	3.40656	0.0821754	0.744975	3.91551		PYU1_G000240	49.4637	35.4175	58.372	57.7279	20.126	38.6633	42.3283
PITG_00259	0.930305	6.07271	0.831708	5.65635	0	0.694639	2.87571		PYU1_G000241	0.398712	1.42377	0.2428	0.363941	0	0.141577	0.0711913
PITG_00260	0.166753	2.62159	0.0286796	0.510074	0.328701	0.573832	2.31867		PYU1_G000242	0.0117268	0.0294573	0.0714117	0.034661	0	0.0128706	0.0406807
PITG_00261	9.77698	6.11966	9.76062	5.3831	8.95711	8.33566	3.9805		PYU1_G000243	0.0117268	0.0392765	0	0.069322	0.0415827	0.0128706	0.0101702
PITG_00262	123.283	50.1155	147.155	57.5655	190.647	113.508	19.0344		PYU1_G000244	6.52011	6.24496	5.88433	5.5111	6.2374	6.87291	6.19364
PITG_00263	426.317	316.235	460.011	286.589	225.078	283.564	259.621		PYU1_G000245	3.27178	2.81809	2.94216	3.01551	3.49295	3.70674	3.63075
PITG_00264	105.572	77.114	59.3094	68.4592	33.4454	72.1719	86.0043		PYU1_G000246	80.7744	99.8604	57.715	75.8556	24.0972	55.9228	98.1219
PITG_00265	25.443	12.4428	28.9568	13.2437	104.116	28.2889	10.9435		PYU1_G000247	0.304897	0.382946	0.385623	0.467924	0.228705	0.257412	0.467828
PITG_00266	721.109	405.603	860.388	764.163	2697.98	1026.55	456.511		PYU1_G000248	85.2423	52.9741	79.824	79.3911	93.2076	138.282	147.508
PITG_00267	0.359835	0.735611	0.391954	0.464531	0.410877	0.775176	2.43472		PYU1_G000249	11.2108	19.4517	11.94	14.8349	14.1381	13.527	18.3877
PITG_00268	0.491482	0.140862	0.965546	0.491857	1.89003	0.795311	0.160148		PYU1_G000250	15.2214	25.5002	15.0536	20.19	16.6747	14.8656	20.8794
PITG_00269	70.6066	108.886	65.4182	84.3717	66.4799	73.2189	98.5933		PYU1_G000251	20.5219	29.477	22.6518	47.5376	11.7679	6.26799	8.64465
PITG_00270	20.8529	16.0113	16.6437	17.2879	16.9281	21.5338	18.9323		PYU1_G000252	4265.95	1920	4893.38	4508.98	3236.21	3112.94	2390.91
PITG_00271	41.4249	36.3971	47.0823	18.9547	41.0877	28.2889	22.6157		PYU1_G000253	41.6889	6.8341	61.9283	4.85254	690.335	173.805	41.2909
PITG_00272	222.905	168.283	134.622	271.915	66.3155	96.293	104.827		PYU1_G000254	0	0	0	0	0	0	0
PITG_00273	0.579247	5.36057	0.458873	2.65967	0.328701	0.624168	2.82		PYU1_G000255	0.0117268	0.0490956	0.0142823	0.0173305	0.0207913	0.0257412	0.0101702
PITG_00274	103.123	77.5131	83.1804	110.795	48.1548	72.7458	72.0969		PYU1_G000256	0	0	0	0	0	0	0
PITG_00275	57.714	75.8853	45.9734	77.1669	17.8321	48.2119	81.2625		PYU1_G000257	0.715336	1.20775	0.91407	1.0225	0.457409	0.656401	0.884806
PITG_00276	1.29892	1.50252	1.30014	1.11123	2.13656	0.765109	0.700939		PYU1_G000258	12.0669	23.1928	13.8682	19.4622	7.08985	11.7895	14.7976
PITG_00279	306.158	197.457	331.163	345.548	290.901	374.42	186.153		PYU1_G000259	3.94021	5.99948	3.3992	4.2633	3.57611	4.74926	4.11892
PITG_00280	263.952	186.908	251.463	239.662	189.414	208.251	209.85		PYU1_G000260	21.5891	26.3545	18.5528	26.7236	16.7994	12.4845	13.923
PITG_00281	46.4977	46.0148	54.2713	37.1079	25.0635	49.0677	40.9631		PYU1_G000261	0.0234536	0.0785529	0.0285647	0.242627	0	0.0257412	0.142383
PITG_00282	17.7285	20.2371	18.9668	21.2865	22.7626	15.1612	11.0595		PYU1_G000262	34.7231	47.9271	25.5226	32.7027	70.5034	122.297	234.26
PITG_00283	3.54569	5.62664	3.01136	3.43389	2.30091	3.38259	6.61018		PYU1_G000263	42.1931	49.3705	25.1798	42.1131	94.06	150.959	299.136
PITG_00284	187.948	154.353	187.153	181.486	89.7355	134.73	148.952		PYU1_G000264	33.914	43.263	23.1374	31.2816	72.7905	114.947	208.896
PITG_00286	2.52762	4.91451	3.73791	5.41953	2.46526	4.13763	5.17581		PYU1_G000265	0.351805	0.392765	0.199953	0.0866525	0.436618	1.27419	1.80012
PITG_00287	28.9097	14.3366	23.8136	13.4623	4.51965	33.9064	27.0883		PYU1_G000266	0.375258	0.274935	0.385623	0.34661	0.457409	0.386118	0.5797
PITG_00288	0.974187	2.43378	0.458873	3.08777	0.246526	1.01679	4.5561		PYU1_G000267	3.30696	3.31886	3.84195	3.01551	12.3501	9.3698	11.0143
PITG_00289	59.794	104.324	34.7979	48.7849	27.5287	29.3359	326.208		PYU1_G000268	47.8689	52.8465	51.3736	52.3555	80.7744	66.1421	80.3139
PITG_00290	0.561694	1.32254	0.439754	2.33177	53.1675	10.9934	1.49936		PYU1_G000269	0.633249	0.304393	0.371341	0.433263	0.436618	0.41186	0.498339
PITG_00291	48.6567	56.063	47.4743	59.5147	48.8122	40.1179	33.5708		PYU1_G000270	15.7257	11.4982	13.0112	11.8887	6.79877	7.04022	6.9564
PITG_00292	10.4703	28.9784	7.25594	21.5324	2.71179	6.12087	28.5969		PYU1_G000271	0.0938146	0.00981912	0.157106	0.190636	0.0207913	0.0257412	0
PITG_00293	42.364	23.5709	36.0789	20.5851	61.2206	64.541	30.0104		PYU1_G000272	1.10232	0.186563	0.828376	0.519915	0.166331	0.334636	1.1594
PITG_00294	17.904	15.7765	17.8196	10.1013	7.72448	15.6948	12.1643		PYU1_G000273	3.61186	20.0605	1.82814	2.4436	2.89	7.27189	17.93
PITG_00295	53.9138	29.2366	60.2271	32.1346	89.6533	67.4101	26.2318		PYU1_G000274	22.0816	28.7896	23.3945	22.8589	12.5372	25.0591	39.7451
PITG_00296	1.21993	2.36335	1.32882	4.14435	0.903929	2.24499	4.5445		PYU1_G000275	4.28029	10.5752	4.55607	5.49377	5.5097	7.56792	10.8923
PITG_00297	0.00877646	0	0.00955986	0.00910846	0.0821754	0.18121	0.28084		PYU1_G000276	4.76109	3.38759	4.21329	4.90453	6.07107	5.48288	11.4211
PITG_00298	3.65978	7.55175	2.51424	10.4019	2.46526	5.17455	11.4169		PYU1_G000277	0.0820878	0.0981912	0.0142823	0.034661	0.0207913	0.0257412	0.0305105
PITG_00299	50.0785	75.5332	54.7398	34.7579	70.5065	72.0914	70.2726		PYU1_G000278	0.246263	0.245478	0.385623	0.242627	0.187122	0.115835	0.0915316
PITG_00300	69.1849	53.504	68.5347	55.9442	75.1083	63.2725	41.6107		PYU1_G000279	49.3582	84.7979	26.9936	54.7471	16.4459	20.0653	18.6216
PITG_00301	0.710893	12.4506	0.544912	6.4579	0.164351	2.04365	24.187		PYU1_G000280	0.0351805	0	0	0.0173305	0.0415827	0.0128706	0.0101702
PITG_00302	310.441	77.56	338.304	154.47	521.321	321.668	39.6007		PYU1_G000281	0.187629	0.00981912	0.0571294	0	0.0207913	0	0.0305105
PITG_00303	0.131647	0.477365	0.0860388	0.0637592	0.0821754	0.0604034	0.0928396		PYU1_G000283	3.26006	12.0775	2.27089	2.6689	2.43259	3.48794	7.04793
PITG_00304	0.131647	1.41644	0.191197	0.956388	0.821754	0.72484	2.76198		PYU1_G000284	0.4808	2.60207	0.2428	0.34661	0.103957	0.501954	0.742423
PITG_00305	3.34383	5.65795	2.26569	2.9056	3.04049	5.75845	10.8019		PYU1_G000285	11.891	13.1674	15.4678	12.3047	21.8101	28.148	40.6604
PITG_00306	5.01136	6.01793	3.1452	2.86006	5.42357	9.68467	12.4173		PYU1_G000286	1.9232	3.94728	3.0707	2.8422	1.66331	3.39784	6.71232
PITG_00307	2.65927	2.44943	1.15674	1.47557	3.45137	4.03696	5.47521		PYU1_G000287	9.38146	19.1178	10.1547	13.1019	3.40978	6.02345	10.8312
PITG_00308	67.0961	53.1205	66.4411	75.5638	86.1198	73.682	45.2036		PYU1_G000288	89.8509	96.8361	88.9076	98.5933	68.4035	96.5682	100.166
PITG_00309	24.2581	19.4311	25.5726	18.6086	33.6919	28.46	19.9303		PYU1_G000289	26.8896	30.1938	21.9805	14.6269	22.9744	14.325	11.5737
PITG_00310	17.9215	17.0834	19.0241	17.8161	18.9003	23.5774	25.004		PYU1_G000290	2.02874	2.76899	1.84242	2.11432	0.93561	0.991037	0.661062
PITG_00311	7.06505	6.39356	6.23303	7.91525	7.47796	8.65781	9.45107		PYU1_G000291	14.9986	22.908	11.2545	10.8836	13.7639	16.2685	11.3703
PITG_00312	8.80279	5.61099	9.17747	5.10985	13.1481	8.63768	4.3124		PYU1_G000293	8.29086	9.13178	10.5261	11.6461	15.3024	8.44312	18.7742
PITG_00313	2.91379	5.50143	2.17965	6.33038	2.30091	4.33897	13.6544		PYU1_G000294	10.1672	5.55762	10.2547	6.46428	9.48085	11.9182	11.7466
PITG_00314	117.473	54.3961	87.836	141.564	18.6538	110.699	62.0331		PYU1_G000295	0.328351	0.500775	0.328494	0.571907	0.0415827	0.0514824	0.0610211
PITG_00315	44.4089	71.9569	28.9855	233.076	9.94322	27.7755	31.4865		PYU1_G000296	16.8163	14.984	19.0098	17.7984	11.3105	9.30545	8.19717
PITG_00319	13.2261	10.2046	13.7471	10.1286	16.5994	10.9733	4.82766		PYU1_G000297	0.551161	0.903359	0.414188	0.866525	0.187122	0.20593	0.294935
PITG_00320	41.1967	65.3207	36.5474	67.0292	49.0587	37.742	43.435		PYU1_G000298	0.105541	0.088372	0.0714117	0.207966	0.0207913	0.0514824	0.0406807
PITG_00321	0.00877646	0.352154	0	0.11841	0.246526	0.130874	0.23442		PYU1_G000299	0.164176	0.088372	0.0571294	0.277288	0.062374	0.0643531	0.0711913
PITG_00322	13.4017	5.57969	18.6895	7.39607	31.7197	37.5306	8.4925		PYU1_G000300	26.1625	18.401	30.2214	27.3649	27.8188	28.2252	29.0765
PITG_00323	15.4641	42.5168	15.8503	32.7449	6.73838	15.3626	59.9535		PYU1_G000301	17.9069	24.1747	35.0917	47.3643	44.0568	47.6599	51.7866
PITG_00324	16.842	38.0092	14.9994	25.7405	7.88884	14.5975	52.9394		PYU1_G000302	7.7397	14.277	9.24068	18.405	22.6834	21.1335	45.8472
PITG_00327	0.763552	1.64339	0.487553	6.83134	0.328701	0.553697	1.75235		PYU1_G000303	393.752	1247.84	628.795	1857.69	492.193	300.632	546.251
PITG_00328	28.9623	13.0532	25.9837	50.6704	33.6097	23.2352	16.869		PYU1_G000304	7.212	4.14367	8.22663	5.68441	14.4292	15.5863	17.1876
PITG_00329	40.8457	38.6352	8.04941	113.327	0.164351	2.70808	1.04677		PYU1_G000305	0.281444	0.530232	0.185671	1.14381	0.0831654	0.141577	0.183063
PITG_00330	50.8947	52.4475	53.0955	56.773	36.6502	35.789	67.8448		PYU1_G000306	0.0234536	1.21757	0.0571294	0.34661	0.187122	0.244542	0.396637
PITG_00331	0.0175529	0.023477	0.0286796	0.0455423	0	0.0201345	0.0580247		PYU1_G000307	69.7394	76.0392	77.4389	55.2843	56.1158	71.8952	90.1993
PITG_00332	4.2127	18.5781	4.99025	4.17167	6.57403	5.27523	6.5127		PYU1_G000308	0.0117268	0	0	0	0	0	0
PITG_00333	261.942	329.648	219.839	448.783	141.588	238.623	355.961		PYU1_G000309	0	0	0	0	0	0	0
PITG_00334	156.835	292.852	134.813	431.941	100.583	148.522	378.34		PYU1_G000310	2.07565	3.11266	2.45656	1.87169	2.22467	1.69892	1.56621
PITG_00335	9.03098	5.16493	14.7222	8.99916	36.3215	18.9365	4.01763		PYU1_G000311	107.347	82.1074	90.7643	68.4902	98.6965	229.238	354.075
PITG_00336	56.8364	63.2469	46.1263	99.9927	18.736	26.9802	49.5578		PYU1_G000312	129.077	159.561	154.406	199.873	136.911	217.488	190.732
PITG_00337	15.2096	24.7525	12.7433	17.7068	9.53234	12.9867	25.3684		PYU1_G000314	0	0	0.0142823	0	0.0207913	0.0128706	0.0203404
PITG_00338	14.3232	28.7358	11.1086	15.5026	11.258	13.1277	25.1827		PYU1_G000315	4.12784	7.19741	4.2847	8.64792	8.37891	8.50747	16.1604
PITG_00339	2.59783	1.24428	8.13544	2.50483	33.7741	30.695	3.4281		PYU1_G000316	2.13428	3.8	2.37087	3.95136	2.391	2.41967	3.59007
PITG_00340	0	0	0	0	0	0	0		PYU1_G000317	39.2849	14.8072	13.4254	8.5786	6.40373	6.56401	9.72269
PITG_00341	4.89727	13.4601	2.48556	4.955	2.87614	3.49333	10.8135		PYU1_G000318	2.43918	0.255297	2.51369	3.27547	1.28906	0.772237	0.518679
PITG_00342	12.1554	2.3477	20.8979	5.2738	53.3318	16.9834	1.70593		PYU1_G000319	5.55851	0.873901	6.56988	9.01186	2.68208	1.87911	1.41366
PITG_00343	16.3418	7.22308	14.1868	13.1982	85.0515	59.1752	7.09062		PYU1_G000320	403.672	113.97	462.177	640.414	162.692	112.631	73.3677
PITG_00347	8.60971	9.82119	9.7415	6.06623	12.0798	12.4733	10.4746		PYU1_G000321	40.0823	20.9736	42.6328	34.0025	49.0468	49.3202	44.9725
PITG_00348	49.8591	57.1116	54.9214	166.894	43.8816	45.1918	130.618		PYU1_G000322	14.811	23.2418	14.011	13.8124	19.2944	19.8594	21.815
PITG_00349	37.8178	31.6391	38.5071	29.6116	45.1143	40.4904	26.3363		PYU1_G000323	26.1977	58.3354	28.5933	39.9295	32.7672	29.7311	36.7855
PITG_00350	82.8323	72.2386	84.5092	57.2102	90.7216	115.632	79.668		PYU1_G000324	7.44653	41.3385	8.02668	10.4676	11.7679	6.49966	8.47176
PITG_00351	2.6856	2.49638	2.03625	3.54319	1.72568	2.06378	3.47916		PYU1_G000325	7.27063	2.93592	8.32661	8.82123	5.90474	6.42243	6.84453
PITG_00352	113.532	23.8526	90.9143	78.6333	39.0333	53.4167	14.3855		PYU1_G000326	2.23982	2.10129	1.68532	1.87169	1.53856	2.34245	2.83748
PITG_00353	13.7001	13.2254	10.2769	21.5597	6.73838	7.64102	7.44805		PYU1_G000327	0.128995	0.265116	0.0142823	0.0519915	0.062374	0.0257412	0.0610211
PITG_00354	0	0	0	0	0	0.0100672	0.00464198		PYU1_G000328	0.539434	1.3845	0.128541	0.242627	0.228705	0.20593	0.264425
PITG_00357	0.0175529	0.023477	0.00955986	0.0182169	0	0	0.00696297		PYU1_G000329	0	0	0	0	0	0	0
PITG_00358	0	0	0.00955986	0.00910846	0	0.0100672	0.0116049		PYU1_G000330	0.0117268	0.00981912	0.0142823	0.0173305	0	0.0128706	0.0101702
PITG_00359	0.00877646	0	0	0.00910846	0	0.0100672	0.0371358		PYU1_G000331	0.0117268	0.00981912	0	0	0	0.0128706	0
PITG_00360	3.37016	5.11798	2.60028	5.99337	2.62961	3.31212	8.65497		PYU1_G000332	2.82616	2.94573	2.81362	2.045	4.03352	4.81361	5.53258
PITG_00361	41.4863	31.7252	34.3486	33.592	34.4315	40.6515	36.5324		PYU1_G000333	2.5799	2.37623	2.65652	1.8197	4.19985	4.06711	4.65794
PITG_00362	1.43056	1.26776	0.965546	3.3428	0.0821754	0.392622	2.92909		PYU1_G000334	7.90388	9.56382	8.26948	6.65491	11.4976	12.6389	15.2044
PITG_00363	0.851317	1.74512	1.06114	2.10405	0.246526	0.664437	2.08425		PYU1_G000335	7.71625	8.06149	6.4699	6.3603	7.87992	6.17789	7.231
PITG_00364	0.0526588	5.58751	0.0477993	1.36627	0	0.664437	11.092		PYU1_G000336	16.957	27.0909	22.966	20.1554	28.8792	23.1542	41.6977
PITG_00366	57.3103	8.15433	23.1922	56.1172	65.3294	43.6716	12.3941		PYU1_G000337	10.0382	19.6186	11.0545	12.9979	14.9282	13.8745	17.5232
PITG_00368	20.6335	53.6135	16.376	26.2233	7.56013	12.0505	22.7294		PYU1_G000338	2.43918	2.95555	1.82814	1.45576	1.22669	1.76327	2.14591
PITG_00369	32.8591	33.4155	33.1727	25.0118	19.8864	25.1077	29.5462		PYU1_G000339	0.0703609	0.0490956	0.0142823	0.0519915	0.0415827	0.0128706	0.0610211
PITG_00370	27.6897	36.671	24.999	24.0372	20.8725	23.2654	30.333		PYU1_G000340	414.004	31.3524	274.507	181.658	899.101	262.046	79.7749
PITG_00372	4.20393	1.30688	3.93866	1.58487	1.56133	3.92622	4.30544		PYU1_G000341	5.54679	3.98656	4.34183	4.03801	9.73035	8.90646	7.72934
PITG_00373	9.59267	3.27895	8.81419	4.07148	3.86224	7.99338	9.44178		PYU1_G000342	3.3656	2.24858	2.68508	2.02767	3.72165	3.98989	3.21378
PITG_00375	54.7563	43.1428	138.79	57.4744	1565.36	1454.31	50.8181		PYU1_G000343	23.9931	17.262	22.1805	18.0411	28.6505	29.744	21.7642
PITG_00377	2.00103	3.6311	1.55826	4.02594	1.15046	2.21479	5.00173		PYU1_G000344	37.7135	26.9535	33.8634	26.2211	65.9709	46.45	38.067
PITG_00378	1.50955	5.47796	0.879508	2.64145	0.739578	1.35908	7.87744		PYU1_G000345	69.9036	133.442	52.6162	127.743	137.244	79.1028	73.1338
PITG_00379	1.40423	3.27895	0.822148	2.45018	0.246526	1.48995	4.7325		PYU1_G000346	0.0703609	0.00981912	0.0285647	0.32928	0.207913	0.0514824	0
PITG_00380	230.61	210.174	160.654	224.642	55.7971	133.985	246.06		PYU1_G000347	0	0	0.0142823	0	0	0	0
PITG_00381	14.7796	23.1718	12.7624	15.4844	8.13536	11.8894	15.0029		PYU1_G000348	1.17268	1.05065	1.19972	9.15051	0.228705	0.2188	0.56953
PITG_00382	0.00877646	0	0.00955986	0	0	0	0		PYU1_G000349	7.42308	5.60671	7.84101	60.0675	2.09993	2.23949	3.53922
PITG_00383	35.9308	38.064	33.5742	53.9494	21.9408	38.6078	36.797		PYU1_G000350	7.37617	1.17829	2.31374	77.9526	1.2059	0.115835	0.0915316
PITG_00384	29.4977	83.6171	25.238	119.066	15.5311	25.7218	105.584		PYU1_G000351	4.45619	0.540051	1.32826	45.3539	0.852445	0.0643531	0.0915316
PITG_00385	64.2086	81.7546	67.6169	230.526	58.7554	62.6383	84.9946		PYU1_G000352	46.274	4.73281	14.2681	70.2232	199.056	65.7559	358.916
PITG_00386	0.99174	1.07994	0.659631	1.19321	0.410877	0.644302	4.41916		PYU1_G000353	1.50103	0.726615	0.771247	10.1557	4.11669	1.58309	5.99024
PITG_00388	12.3573	12.1924	10.5637	16.6138	9.53234	17.2552	24.0571		PYU1_G000354	0	0	0	0	0	0	0
PITG_00389	33.0785	40.2708	28.6987	31.916	24.8991	31.3091	46.9699		PYU1_G000355	0.211083	0.638243	0.399906	1.83703	0.540575	1.094	0.457658
PITG_00390	141.371	263.912	121.63	319.598	101.076	134.669	290.358		PYU1_G000356	0	0.0392765	0.042847	0.0519915	0.187122	0.437601	0.0508509
PITG_00391	12.1642	139.297	5.70724	346.741	11.9154	44.0743	258.082		PYU1_G000357	1.60657	0.412403	1.31398	1.4211	0.62374	0.553436	0.0610211
PITG_00392	0.0438823	0.0391283	0.00955986	0.100193	0	0.0704706	2.52524		PYU1_G000358	1.1375	1.41395	1.18543	0.953178	1.39302	1.39003	0.925486
PITG_00393	0	0.187816	0.00955986	0.100193	0	0.0503361	1.14889		PYU1_G000359	4.87836	4.59535	4.97026	4.3153	7.48488	6.64124	6.22415
PITG_00394	4.16882	3.70936	4.81817	4.37206	5.91663	4.8826	4.05477		PYU1_G000361	3.65877	11.7338	3.25638	4.00335	2.93158	4.64629	7.58695
PITG_00395	113.041	35.7084	130.052	57.4744	122.113	100.008	63.421		PYU1_G000362	24.9547	17.4486	26.4938	21.5245	33.3493	37.106	35.5041
PITG_00396	79.7605	51.7667	96.048	61.473	199.193	109.783	38.287		PYU1_G000363	0.22281	3.43669	0.142823	7.5561	0.062374	0.0514824	0.111872
PITG_00397	619.039	150.26	816.671	237.057	1523.53	586.275	44.9506		PYU1_G000364	0.0938146	1.47287	0.042847	2.79021	0.0207913	0.0643531	0.0406807
PITG_00398	20.4579	20.871	26.5286	13.1708	34.0206	24.5338	27.5223		PYU1_G000365	115.802	242.424	141.281	356.003	78.3002	80.1968	168.123
PITG_00399	37.1595	26.7716	33.058	35.5685	33.3632	25.5305	21.2835		PYU1_G000366	1.99356	15.3767	1.32826	12.7206	0.270287	0.334636	0.427148
PITG_00400	22.2308	9.39861	12.6764	36.5431	21.3656	11.7384	11.0595		PYU1_G000367	0.0703609	0.088372	0.0285647	0.641229	0.0831654	0.0514824	0.0101702
PITG_00401	57.556	69.4527	65.6954	86.4302	72.7252	56.306	74.0999		PYU1_G000368	25.7638	23.9488	24.9227	24.1241	19.1072	19.8336	18.3572
PITG_00402	9.86474	10.7837	9.38779	9.4728	10.6828	9.5236	11.0085		PYU1_G000369	109.106	99.9782	111.902	97.4841	110.049	102.231	101.671
PITG_00403	27.4791	27.8202	27.0831	72.476	26.9535	27.554	20.6893		PYU1_G000370	8.77166	9.58346	9.12642	13.0845	11.9342	10.4252	10.5872
PITG_00404	0.438823	102.751	0.401514	3.17885	0.164351	0.644302	4.20563		PYU1_G000371	4.52655	6.41188	4.69889	4.47127	5.7592	4.74926	4.26131
PITG_00405	0.131647	17.3338	0.0477993	0.71046	0.164351	0.29195	1.29279		PYU1_G000372	29.8682	9.95658	20.4666	16.6893	39.3996	30.9796	22.9032
PITG_00406	22.4326	148.805	19.3874	47.3002	18.1608	20.3056	34.6501		PYU1_G000373	61.8121	9.16123	51.3879	36.7233	76.6577	44.262	24.7746
PITG_00407	56.5029	34.1981	68.5633	59.9337	128.111	57.6751	40.2576		PYU1_G000374	59.4315	7.83565	45.9749	36.0301	75.2439	45.0857	23.2795
PITG_00408	24.3371	45.7879	24.3968	25.194	16.0242	16.3492	46.0275		PYU1_G000375	41.7123	17.7824	46.6033	34.5224	36.2809	37.9168	23.0761
PITG_00409	23.8808	22.9448	18.8616	18.4811	14.1342	31.752	27.643		PYU1_G000376	10.6597	4.06511	11.6972	7.62542	9.27294	9.49851	5.60377
PITG_00410	51.0439	13.4366	80.6088	16.295	242.993	58.5409	4.00603		PYU1_G000377	841.212	288.211	976.17	587.21	829.387	864.493	805.895
PITG_00411	12.6469	15.3696	13.097	9.00827	15.1203	15.0203	14.6431		PYU1_G000378	144.123	549.762	147.437	123.116	367.757	219.701	40.04
PITG_00412	17.2896	22.5222	16.2231	20.5305	17.4212	16.9935	23.6114		PYU1_G000379	34.9694	274.346	9.92623	33.5172	25.6981	14.6339	1.64757
PITG_00413	104.15	91.4349	98.4284	72.5671	117.839	114.333	82.7317		PYU1_G000380	7.41135	105.497	0.042847	0.155975	0.062374	0	0.0508509
PITG_00414	0.315953	1.63556	0.430194	1.58487	0.0821754	0.855714	2.02158		PYU1_G000381	0	0.00981912	0	0.0173305	0	0	0
PITG_00415	2.26433	7.09004	2.37085	7.89703	0.575228	2.21479	9.46964		PYU1_G000382	0.0117268	0	0	0	0.0207913	0	0
PITG_00416	100.025	110.451	52.6749	159.143	12.4085	38.0743	79.1225		PYU1_G000383	0.949873	1.67907	0.91407	0.970508	1.93359	1.5316	2.43067
PITG_00417	29.5152	39.3552	44.0232	17.3607	82.1754	35.336	32.9186		PYU1_G000384	21.3194	17.3504	19.7811	15.6148	20.2716	21.5711	20.6556
PITG_00418	12.7785	2.72333	18.8234	6.00247	49.3874	12.9465	0.765926		PYU1_G000386	25.1775	45.4625	30.0358	33.2746	27.3406	28.843	44.9013
PITG_00419	33.9825	18.1712	36.1267	20.1024	48.1548	33.8057	12.4544		PYU1_G000387	20.264	29.2904	19.3097	23.6388	14.9074	13.1924	15.3366
PITG_00420	4.70418	10.0794	2.43777	4.69997	1.31481	7.38934	11.287		PYU1_G000388	39.4021	57.2553	40.3191	49.9465	33.8275	28.6628	30.0122
PITG_00421	50.5875	58.4028	40.2375	44.8318	31.9662	44.5475	58.2986		PYU1_G000389	57.438	24.263	56.1296	46.0645	76.8864	74.4307	53.6172
PITG_00422	79.6903	92.147	78.6108	112.289	77.9022	81.9372	100.387		PYU1_G000390	19.748	20.2667	19.4668	17.8331	20.0013	16.0239	20.1776
PITG_00423	31.1038	22.7648	31.6814	24.3651	53.5783	38.3159	26.5823		PYU1_G000391	14.3771	12.8925	15.0393	12.4433	16.342	15.3546	16.1096
PITG_00424	22.6257	8.31084	36.1267	10.584	96.1452	25.0372	3.54415		PYU1_G000392	73.1519	72.2491	106.846	80.1883	89.673	79.6948	83.1005
PITG_00425	5.54672	5.04754	3.89086	6.27573	2.71179	3.61413	6.92119		PYU1_G000393	4.6321	8.59173	4.24186	4.2633	5.0315	8.73914	11.116
PITG_00426	51.9918	30.7235	59.6249	25.8134	156.38	76.3297	43.811		PYU1_G000394	92.4308	145.038	86.7081	88.9575	56.2822	100.442	127.219
PITG_00427	7.3459	6.8944	7.74349	4.08059	9.45017	9.20144	6.44539		PYU1_G000395	0.410439	0.677519	0.214235	0.485254	0.145539	0.20593	0.284765
PITG_00430	24.4337	24.5178	26.4043	19.6743	26.8713	29.1144	33.5569		PYU1_G000396	3.22488	4.35969	3.05642	2.53025	3.65928	3.79683	3.87484
PITG_00431	188.448	159.808	238.557	101.25	235.679	229.432	177.519		PYU1_G000397	41.0087	48.4082	42.3757	44.2794	35.969	41.7008	45.0742
PITG_00432	0.00877646	0.00782565	0.0191197	0.00910846	0	0.130874	0.116049		PYU1_G000398	26.0218	46.523	21.7377	31.7148	16.7162	8.55896	13.1704
PITG_00433	0	0	0	0	0	0	0		PYU1_G000399	18.845	11.5866	19.424	24.28	17.5063	26.2046	24.7746
PITG_00436	2.09757	1.87033	2.65764	1.65774	24.0774	9.19138	1.69664		PYU1_G000400	27.7574	28.5834	15.7534	12.426	25.5526	22.9483	26.7679
PITG_00437	70.0098	62.0574	49.8451	43.8026	36.075	36.4736	29.8758		PYU1_G000401	101.167	55.8413	103.947	123.272	97.553	132.992	130.911
PITG_00438	1.85183	2.56681	1.08982	2.82362	27.4466	6.99672	1.5597		PYU1_G000402	7.212	26.1385	1.44252	9.51445	0.519783	2.79292	8.0141
PITG_00439	4.04595	43.495	0.477993	15.0927	2.62961	2.98997	74.6198		PYU1_G000403	403.719	191.669	343.262	320.857	340.458	365.165	199.488
PITG_00440	35.7992	51.6806	35.1038	117.727	59.7415	47.5374	60.5244		PYU1_G000404	88.9011	36.8315	132.34	103.827	82.3961	54.713	93.3419
PITG_00441	7.03872	19.1259	6.21391	16.3679	5.09487	14.5975	30.9341		PYU1_G000405	10.4134	16.3488	8.39802	10.6063	13.3065	15.6507	12.194
PITG_00442	95.7424	30.2931	124.011	34.7579	239.212	101.095	10.3887		PYU1_G000406	12.5829	11.5276	11.0403	12.5473	13.348	15.5348	10.994
PITG_00443	2607.14	1647.73	3272.06	2892.71	6960.17	3232.13	1180.83		PYU1_G000407	0.105541	0.746253	0.114259	0.225297	0.332661	0.180189	0.223744
PITG_00444	72.1513	75.0245	80.4271	57.2558	71.7391	73.3599	109.527		PYU1_G000408	8.85375	10.0941	3.71341	0.901186	11.6224	12.8577	11.7466
PITG_00445	0.131647	0.602575	0.0191197	0.546508	0	0.0704706	0.297087		PYU1_G000409	156.236	25.5395	105.818	81.4187	37.4452	10.6826	0.315276
PITG_00446	0.00877646	0.438236	0	0.0364338	0	0.0100672	0.30405		PYU1_G000410	0	0	0	0	0	0	0
PITG_00447	0.763552	2.01902	0.879508	0.610267	0.575228	0.36242	1.85911		PYU1_G000411	88.1857	88.7255	103.418	94.018	140.05	125.463	142.016
PITG_00448	75.8199	8.663	113.887	22.1153	258.442	62.598	1.7477		PYU1_G000412	13.2513	11.7633	14.8822	14.8696	14.6995	14.7626	12.8043
PITG_00449	12.3836	22.5535	12.5999	12.852	19.6399	16.2284	16.5463		PYU1_G000413	3.33042	16.6238	3.44205	9.21983	8.42049	6.55114	14.9807
PITG_00450	100.824	131.463	100.818	134.259	76.9983	90.897	135.221		PYU1_G000414	0.422166	1.43359	0.214235	0.502585	0.228705	0.347506	0.55936
PITG_00451	111.022	42.8063	271.892	1171.82	52.017	93.7863	78.7813		PYU1_G000415	144.932	88.6568	165.604	147.847	114.373	160.291	175.09
PITG_00452	44.9092	39.7543	50.7916	178.644	13.5589	86.9808	66.9605		PYU1_G000416	15.5615	9.81912	18.9384	16.8279	12.953	16.7575	18.2148
PITG_00453	145.4	38.5413	317.846	200.823	136.411	163.24	54.7452		PYU1_G000417	64.6031	240.922	47.9173	78.1086	118.677	129.041	119.428
PITG_00454	34.2194	31.9052	30.7636	59.7697	17.6677	31.9836	69.5577		PYU1_G000418	8.78339	10.9974	8.61226	8.89055	9.3561	11.6994	9.20401
PITG_00455	112.795	225.512	85.2262	178.043	22.7626	221.046	334.589		PYU1_G000419	11.6799	11.1545	12.0543	9.70508	12.0382	13.1152	15.1027
PITG_00456	12.3573	6.64398	17.246	7.26855	24.8991	14.2149	5.48914		PYU1_G000420	1.45413	0.451679	1.28541	1.07449	5.34337	4.36314	2.36965
PITG_00457	213.628	153.805	198.664	127.446	193.276	262.734	163.249		PYU1_G000421	7.14164	2.02274	5.78435	6.08301	30.4801	23.6047	12.1025
PITG_00458	248.944	62.8556	270.841	130.488	241.185	146.156	35.8314		PYU1_G000422	7.43481	2.13075	5.27019	21.4032	3.8464	0.489083	2.2171
PITG_00459	71.379	46.8991	71.699	41.0245	99.2678	83.2358	33.2296		PYU1_G000423	5081.62	1150.57	5653.08	3228.57	4078.8	3920.48	2247.04
PITG_00460	95.6196	76.3001	93.1513	117.317	79.1349	72.3129	68.8521		PYU1_G000424	3.0607	2.19948	2.6708	2.61691	2.1623	2.02069	2.33914
PITG_00461	237.93	264.93	209.476	186.623	189.25	288.285	287.501		PYU1_G000425	4262.15	955.164	4973.98	2733.9	3446.14	3286.21	1975.9
PITG_00462	23.1962	13.2723	34.8935	15.9853	67.0551	26.9198	8.41823		PYU1_G000426	61.8238	140.649	66.5272	108.905	28.401	44.7382	71.9133
PITG_00463	1.38668	1.90163	1.34794	4.31741	4.19094	3.03024	0.768247		PYU1_G000427	11.0818	16.2408	8.39802	9.2025	3.90877	6.84716	11.5838
PITG_00464	15.3149	9.3673	16.6533	9.18133	19.3112	15.8357	8.26969		PYU1_G000428	0.527707	2.48424	0.656988	0.537246	0.478201	1.094	0.854295
PITG_00465	19.0976	14.3366	19.4543	11.1761	22.7626	22.2888	11.8092		PYU1_G000429	884.554	220.498	260.739	310.597	362.788	677.033	112.858
PITG_00466	40.951	44.6062	40.3522	42.1813	29.3366	37.6212	42.0958		PYU1_G000430	877.976	221.343	255.611	309.713	364.909	668.783	111.252
PITG_00467	6.10842	4.90668	8.08765	12.9249	10.6006	5.73832	5.06904		PYU1_G000431	250.626	41.3385	160.434	129.944	59.3177	16.114	0.56953
PITG_00468	29.3222	26.4507	27.6949	23.8824	15.6133	28.0976	16.7042		PYU1_G000432	25.9632	2.15039	17.2102	9.96504	67.9253	299.962	348.502
PITG_00469	62.4182	20.5658	55.4472	28.637	14.545	16.2485	8.4809		PYU1_G000433	0	0	0	0	0	0	0
PITG_00470	0.438823	0.250421	0.535352	3.54319	2.54744	1.51008	1.79412		PYU1_G000434	0	0	0.0142823	0	0	0.0128706	0.0101702
PITG_00471	259.941	12.4115	542.274	681.704	732.1	306.094	17.6929		PYU1_G000435	1.84111	0.0687338	1.9424	1.36911	0.332661	0.154447	0.254255
PITG_00472	28.0145	25.449	37.7997	26.2415	46.2647	39.1917	27.3946		PYU1_G000436	0	0	0	0.034661	0	0	0
PITG_00473	63.9804	16.3087	98.0268	16.7322	120.551	61.1181	16.2144		PYU1_G000437	0	0	0	0	0	0	0
PITG_00474	48.2442	18.0225	49.6061	19.4648	57.6049	51.2019	8.16988		PYU1_G000438	3.44769	2.4155	2.01381	2.2183	22.0388	0.862331	0.111872
PITG_00475	12.4362	12.6541	13.7662	8.18851	18.4073	16.7116	8.88243		PYU1_G000439	0.0117268	0	0	0	0	0	0
PITG_00476	19.2907	32.2417	19.0337	30.0488	19.6399	24.2016	43.7019		PYU1_G000440	0.0117268	0.0294573	0	0.0519915	0	0.0643531	0.0203404
PITG_00477	14.9112	12.6463	14.7987	13.3348	12.5728	14.2552	14.2741		PYU1_G000441	230.057	407.533	453.393	339.123	537.456	508.685	751.2
PITG_00478	0.807435	5.91619	0.363275	1.59398	0.410877	1.40941	10.521		PYU1_G000442	43.6003	50.5586	46.6461	65.0241	19.627	23.9007	17.9707
PITG_00479	64.9721	83.3745	56.604	80.5552	57.6049	62.5477	79.7028		PYU1_G000443	11.9848	15.2884	12.3114	13.0845	11.456	11.9825	13.8416
PITG_00480	0.763552	0.743437	0.229437	2.01297	0.0821754	0.261748	1.98445		PYU1_G000444	7.88043	9.1416	5.67009	4.29797	3.74244	4.32453	8.8684
PITG_00481	71.9056	80.2364	66.7948	52.2826	52.9209	63.7457	62.9777		PYU1_G000445	7.07128	3.57416	3.87052	4.55792	0.270287	0.347506	0.437318
PITG_00482	148.717	77.0514	174.114	61.2544	274.384	125.206	36.0032		PYU1_G000446	6.83674	0.33385	12.0686	2.16631	13.2441	4.0285	4.95288
PITG_00483	5.53795	18.5546	10.4394	9.14489	13.6411	7.54035	11.9113		PYU1_G000447	8.85375	11.184	11.6544	9.80907	20.7082	19.8851	31.8123
PITG_00484	13.6562	4.37454	16.682	4.15346	52.4279	19.2183	3.50934		PYU1_G000448	17.7427	30.2822	16.4104	20.138	22.5794	12.9092	17.5029
PITG_00485	3.0191	1.29123	3.36507	1.48468	9.03929	2.76849	0.301729		PYU1_G000449	102.059	73.6728	114.616	179.041	50.5022	41.1731	43.5487
PITG_00486	0	0	0	0	0	0	0.00232099		PYU1_G000450	33.6208	17.645	34.7918	27.4689	32.9959	38.3287	28.2121
PITG_00488	514.108	364.777	429.869	354.501	358.202	346.323	432.672		PYU1_G000451	19.5252	31.215	16.8817	19.0289	11.7263	16.5001	18.0928
PITG_00489	2.45741	4.60148	0.860388	3.75269	0.410877	0.875849	2.36741		PYU1_G000452	0.199356	1.25685	0.0142823	0	0	0.0128706	0.0610211
PITG_00490	85.9303	32.1869	93.7536	54.3866	124.085	79.9539	37.7207		PYU1_G000453	0	0	0	0	0	0	0
PITG_00491	0.193082	1.4634	0.611831	0.446315	0.246526	1.65103	0.478124		PYU1_G000454	0.0703609	3.17157	0	0.0173305	0.0207913	0.102965	0.223744
PITG_00492	300.576	280.855	162.757	200.249	263.865	257.912	36.5579		PYU1_G000455	0	0.255297	0	0.0173305	0.0207913	0	0.0305105
PITG_00493	0.631905	1.98772	0.334595	0.664918	0.903929	1.2584	0.967853		PYU1_G000456	183.49	133.059	189.498	158.747	192.59	202.97	222.442
PITG_00494	134.438	87.0134	123.494	102.634	71.4104	156.706	79.3477		PYU1_G000457	184.088	647.463	8.11237	7.90271	2.6405	0.695013	0.274595
PITG_00495	72.0635	67.598	67.072	83.0783	48.0726	74.729	61.9286		PYU1_G000458	0	0	0	0	0	0	0
PITG_00496	1.68508	5.14928	0.72655	4.93679	0.246526	1.80203	12.1829		PYU1_G000459	112.73	111.928	21.3378	13.9684	7.48488	2.34245	0.396637
PITG_00499	32.0165	26.6072	50.9636	17.133	120.962	38.6279	11.2614		PYU1_G000460	386.95	327.124	64.6705	38.8723	19.3983	5.6502	1.40348
PITG_00500	7.68818	6.41703	12.3609	5.83852	27.0357	8.46654	3.36776		PYU1_G000461	4.31547	15.4749	7.49823	5.96169	67.156	71.6893	102.302
PITG_00501	29.1642	45.5296	26.7963	64.6518	18.0786	22.1882	35.5274		PYU1_G000462	13.181	7.12868	13.4968	9.67042	23.3903	20.0395	19.4352
PITG_00502	35.6324	35.5206	33.0485	33.1821	38.8689	41.2454	34.9146		PYU1_G000463	0.0234536	0.00981912	0.0142823	0	0	0.0257412	0.0101702
PITG_00503	91.3103	99.331	86.2013	78.5605	80.7784	116.045	108.402		PYU1_G000464	0	0	0	0	0	0.0128706	0
PITG_00504	9.619	10.1733	10.3533	11.2307	13.3124	9.09071	6.90262		PYU1_G000465	3.69395	3.18139	3.69913	3.70873	3.28503	3.07608	3.31548
PITG_00505	560.447	328.967	703.118	679.81	868.265	533.291	233.575		PYU1_G000466	39.8008	36.0165	51.4022	40.2068	43.5994	41.8552	54.4206
PITG_00506	110.013	73.835	99.7094	280.868	93.5156	80.5579	52.6679		PYU1_G000467	23.7234	26.2661	28.7075	26.9836	14.7826	21.4424	56.3835
PITG_00507	1.58854	4.99277	1.84505	2.07673	1.64351	2.23492	3.48148		PYU1_G000468	8.68958	8.85684	8.02668	6.32564	11.6224	8.98369	10.8211
PITG_00508	22.8539	19.7989	21.1177	27.7262	17.339	17.0539	18.9184		PYU1_G000469	55.7728	15.6811	55.744	38.7337	70.0876	55.6911	36.8161
PITG_00509	12.3309	17.0912	11.7682	13.6445	12.5728	12.1511	15.7409		PYU1_G000470	29.1763	36.3995	26.3081	25.5278	22.2467	21.3523	23.8287
PITG_00510	0	0	0	0	0	0	0.00232099		PYU1_G000471	1.82938	4.08475	1.214	1.61174	1.22669	0.643531	0.915316
PITG_00513	133.411	18.8442	148.933	83.8889	19.4756	18.9566	10.1775		PYU1_G000472	295.481	56.2046	124.699	26.3944	55.9287	37.1317	6.04109
PITG_00514	1.88694	42.822	1.03247	3.5523	3.04049	5.82892	32.1944		PYU1_G000473	0	0	0	0	0	0	0
PITG_00515	4.84461	14.6574	2.49512	8.51641	2.46526	5.06381	17.1753		PYU1_G000474	29.0004	58.7281	11.7115	2.045	5.40575	3.84831	0.671232
PITG_00516	8.80279	9.68033	7.94425	6.06623	8.79276	6.5135	6.38272		PYU1_G000475	0.867785	8.24806	0.171388	0.034661	0.291079	0.0772237	0.101702
PITG_00517	0.833764	2.58246	0.68831	1.16588	0.410877	1.57049	3.23082		PYU1_G000476	0	0.0196382	0.0285647	0	0	0.0128706	0.0101702
PITG_00518	437.112	335.337	418.187	309.551	352.368	407.864	345.21		PYU1_G000477	5.72269	6.60826	4.44181	6.77623	3.78402	3.68099	3.76297
PITG_00522	0	0.0547796	0	0	0	0.0100672	0.0208889		PYU1_G000478	31.2989	16.3881	34.3776	34.557	23.4734	29.242	32.4734
PITG_00523	106.774	27.6793	140.014	46.0979	352.532	128.357	10.8205		PYU1_G000479	484.095	173.739	616.54	469.969	279.332	144.485	88.5111
PITG_00524	40.4507	32.1008	40.8589	30.8504	64.179	48.5945	29.9524		PYU1_G000480	8.19705	9.98604	8.36946	6.48161	11.1442	8.76489	13.9128
PITG_00525	40.2752	104.214	33.2301	239.543	19.0647	43.0978	58.5934		PYU1_G000481	0	0.0196382	0	0	0	0	0.0203404
PITG_00526	3.12442	12.0828	3.40331	6.04802	3.45137	2.52687	9.4209		PYU1_G000482	4.39756	2.35659	3.7991	6.63758	3.99194	2.35532	1.60689
PITG_00527	3463.8	2089.62	3381.67	1834.56	3820	3215.07	1183.74		PYU1_G000483	1.6183	1.16847	1.28541	0.866525	2.8692	0.862331	1.01702
PITG_00528	37.221	28.6967	37.7328	24.4289	20.626	29.6077	30.0568		PYU1_G000484	1.85284	0.206201	1.54249	2.18364	2.34942	2.67709	0.762764
PITG_00529	59.1885	38.0092	59.8543	91.6493	50.0448	58.1483	36.356		PYU1_G000485	8.12669	0.422222	5.24162	5.63241	3.57611	1.66031	0.396637
PITG_00530	207.467	13.5071	150.511	250.109	66.2333	102.676	21.6432		PYU1_G000486	29.2936	23.6837	16.1533	17.0359	11.2481	13.6042	6.05126
PITG_00531	29.1466	19.2824	32.9815	25.1029	50.7844	32.8997	16.0334		PYU1_G000487	63.876	58.1979	59.6859	52.6154	53.3714	64.8421	59.882
PITG_00532	11.8833	11.582	9.53118	16.295	12.7372	8.80882	6.64963		PYU1_G000488	3.14279	2.68062	3.52774	2.39161	2.37021	2.17513	2.81714
PITG_00533	5.22199	8.63169	3.78571	6.92243	2.13656	3.81548	8.8685		PYU1_G000489	5.80478	2.52351	5.28447	8.12801	0.498992	0.283153	0.183063
PITG_00535	0	0	0	0	0	0	0		PYU1_G000490	11.6096	4.07493	9.12642	14.0897	1.14352	0.347506	0.294935
PITG_00536	12.4801	11.2533	13.1161	11.9685	14.1342	13.1277	12.9534		PYU1_G000491	9.75672	3.85891	6.26995	11.5594	0.852445	1.10687	0.691572
PITG_00537	10.8565	82.2163	7.08386	29.2564	5.17705	20.3157	96.8967		PYU1_G000492	4.69073	3.58398	4.68461	4.36729	4.36618	5.869	6.51909
PITG_00538	4.99381	3.76414	5.05717	2.96936	19.7221	8.88936	3.02889		PYU1_G000493	8.75994	6.57881	8.7408	7.98936	9.75114	10.3866	10.3736
PITG_00539	4.15127	3.70936	3.60407	3.41567	5.6701	9.48333	7.86583		PYU1_G000494	0.175902	0.608785	0.199953	0.294619	0.374244	0.20593	0.396637
PITG_00540	0.105318	0.109559	0.191197	0.409881	4.684	0.704706	0.438667		PYU1_G000495	0.398712	0.687338	0.385623	0.606568	0.93561	0.450471	0.630551
PITG_00542	19.7909	11.895	20.286	10.6205	27.3644	20.6177	7.0001		PYU1_G000496	0	0	0	0	0	0	0
PITG_00543	26.0573	6.14314	155.042	15.9762	27.3644	23.3358	6.2806		PYU1_G000497	0.973326	5.22377	0.314212	0.606568	0.0207913	0.0386118	0.0101702
PITG_00544	2.28188	2.14423	3.31727	2.28622	1.72568	2.52687	18.3613		PYU1_G000498	0.398712	0.147287	0.257082	0.103983	0.062374	0.0900943	0.0508509
PITG_00545	93.8204	52.1893	121.821	35.8418	122.441	97.9843	117.352		PYU1_G000499	43.9521	14.3948	29.7358	15.1122	28.0683	10.8628	2.4205
PITG_00546	97.2169	73.3577	105.13	83.1693	63.7681	77.568	66.6286		PYU1_G000500	0	0	0	0	0	0	0
PITG_00547	0.0965411	0.0939078	0.0764789	0.127518	0.0821754	0.0604034	0.315655		PYU1_G000501	0	0	0	0	0	0	0
PITG_00550	27.523	12.075	31.6718	19.3373	81.1071	26.2956	5.20134		PYU1_G000502	7.92733	9.77984	7.95527	9.34114	51.2714	59.1147	38.9111
PITG_00551	0.0789882	0.0704309	0.0477993	0.71046	0.0821754	0.0704706	0.174074		PYU1_G000503	17.0039	14.3065	16.9246	14.1764	20.2092	27.2213	24.266
PITG_00552	87.1854	148.867	58.2769	532.69	8.38189	60.9671	185.192		PYU1_G000504	0.4808	0.353488	0.271365	0.207966	1.22669	0.84946	0.315276
PITG_00553	34.2194	15.0096	1164.18	48.202	47.333	126.918	78.4077		PYU1_G000505	8.15014	15.2687	6.56988	8.69991	7.77596	4.2473	3.38667
PITG_00554	2.03614	5.03189	3.90042	4.66353	1.72568	4.08729	7.06741		PYU1_G000506	15.5029	12.9612	15.1536	13.6911	23.5774	23.6691	20.9099
PITG_00555	0.561694	1.97989	1.19498	1.33894	0.328701	1.94297	6.57072		PYU1_G000507	2.45091	3.32868	3.92765	3.17148	5.98791	4.82648	5.50207
PITG_00556	21.4497	26.0516	18.0968	20.0204	18.1608	23.0137	29.0634		PYU1_G000508	58.5286	143.644	91.2356	251.483	128.989	305.831	425.602
PITG_00557	6.34538	9.13253	6.40511	6.61274	7.56013	7.82223	12.0854		PYU1_G000509	0.199356	0.196382	0.371341	2.14898	0.291079	0.501954	0.355956
PITG_00558	13.3139	6.83962	20.1904	6.15732	58.7554	21.0103	2.3001		PYU1_G000511	0.551161	1.7969	0.514165	2.13165	0.145539	0.167318	0.274595
PITG_00559	44.681	47.1026	29.2819	109.192	37.2254	59.0141	86.9744		PYU1_G000512	0	0.0392765	0	0.034661	0.0415827	0	0.0203404
PITG_00560	0.789882	1.29906	1.17586	1.79437	2.87614	1.35908	2.79447		PYU1_G000513	4.29202	4.11421	2.75649	1.31712	10.5828	9.97472	8.23785
PITG_00561	87.0186	57.1899	87.8265	82.4862	111.676	98.8803	75.2279		PYU1_G000514	37.2327	12.6961	15.5106	8.5786	37.3205	6.15215	4.17994
PITG_00562	11.4533	11.9811	19.9992	157.148	154.243	95.2561	28.8499		PYU1_G000515	22.9142	9.43617	21.9663	19.7048	13.7431	14.6854	17.1368
PITG_00563	2.96644	5.1258	2.35173	13.1617	0.0821754	1.74163	7.02563		PYU1_G000516	14.3888	7.20723	12.597	9.89572	18.5875	8.04413	2.8985
PITG_00564	149.051	142.56	86.5933	249.116	2.21873	68.588	66.7633		PYU1_G000517	24.4622	32.5798	16.1248	20.7619	4.47014	3.8097	3.42735
PITG_00565	288.289	118.582	254.13	354.875	181.854	287.359	148.469		PYU1_G000518	1.46585	0.284754	1.4568	0.762542	17.9429	9.17675	10.8821
PITG_00566	224.695	78.7574	248.748	100.639	405.946	301.242	70.1728		PYU1_G000519	0	0	0	0	0	0	0.0101702
PITG_00567	3.73	7.32481	3.86219	12.9249	2.62961	6.61417	14.3298		PYU1_G000520	1.67694	0.962273	1.07118	1.31712	0.831654	0.810848	0.813614
PITG_00568	71.4316	63.5286	57.2062	83.5155	27.6931	74.4874	66.1993		PYU1_G000521	6.0745	2.51369	3.42776	2.23564	3.51374	1.10687	0.742423
PITG_00569	0.886423	6.37008	0.650071	1.54844	0.246526	1.2584	4.87176		PYU1_G000522	21.1786	16.1917	19.9953	20.6406	14.2421	14.9943	13.4551
PITG_00570	47.0682	22.5614	55.7914	25.2486	79.3814	34.7017	15.9754		PYU1_G000523	0	0	0	0	0	0.0128706	0
PITG_00571	259.476	74.9463	268.785	92.8972	913.708	308.571	26.0972		PYU1_G000524	1.93493	1.1292	1.31398	1.28246	1.03957	1.05539	0.874635
PITG_00572	8.60971	7.62218	8.16412	7.78773	8.29971	7.69136	7.19739		PYU1_G000525	1.02023	4.56589	1.78529	4.22864	6.38294	3.14043	3.31548
PITG_00573	25.6887	21.8805	23.9188	18.472	17.9964	25.8627	19.487		PYU1_G000526	114.559	96.5415	116.115	93.1515	69.0065	98.3572	109.146
PITG_00574	56.5467	92.4992	50.2849	51.3717	41.5807	48.5442	84.1916		PYU1_G000527	582.589	203.04	523.691	1128.16	460.175	552.201	328.232
PITG_00575	36.8699	26.3333	42.8091	21.3958	81.518	45.9468	11.8463		PYU1_G000528	0.0117268	0.117829	0.0285647	0.103983	0	0.0514824	0.0203404
PITG_00576	23.4156	15.5574	23.0202	15.12	23.6665	31.3191	30.2355		PYU1_G000529	4.65555	9.66201	13.9824	7.67741	112.44	62.4868	77.3137
PITG_00577	8.20599	5.35275	4.5505	7.80595	10.6006	63.2725	88.9914		PYU1_G000530	42.6387	56.4305	52.0306	66.6705	39.753	38.0069	45.5726
PITG_00578	11.0408	24.8543	2.97312	8.76234	7.80666	73.9337	134.021		PYU1_G000531	1026.54	354.539	939.564	1217	364.992	526.601	252.698
PITG_00579	0.982964	0.023477	0.879508	0.810653	4.35529	3.24165	0.0974816		PYU1_G000532	20.862	10.3788	22.0662	23.5522	13.6183	18.7396	15.3366
PITG_00580	0	0	0	0	0	0	0		PYU1_G000533	138.119	79.6919	242.243	191.45	151.652	164.036	30.1749
PITG_00581	0.640682	1.19732	0.411074	1.6122	0.164351	0.18121	0.63363		PYU1_G000534	0.879512	7.23669	0.685553	1.87169	0.374244	0.604919	3.66126
PITG_00582	0.0614352	0.273898	1.20454	0.409881	251.621	160.23	2.79215		PYU1_G000535	8.50195	6.01912	6.82696	11.8194	4.65726	5.50862	3.93586
PITG_00584	0.84254	1.38514	1.19498	1.59398	6.90273	4.45978	1.09087		PYU1_G000536	0.715336	0.746253	0.814094	2.49559	0.166331	0.20593	0.315276
PITG_00585	165.261	102.899	157.021	93.6805	173.308	183.415	112.508		PYU1_G000537	57.1214	83.0206	69.6836	113.48	30.4177	28.5084	35.5549
PITG_00586	0	0	0	0	0	0	0		PYU1_G000538	0.598068	0.22584	0.2428	0.242627	0.062374	0.0128706	0.0101702
PITG_00587	88.6159	54.5839	116.583	65.8542	16.8459	29.8493	142.223		PYU1_G000539	105.014	84.2971	64.7562	132.63	17.0905	1.51873	0.457658
PITG_00588	108.775	172.266	90.5893	130.151	35.7463	122.468	207.165		PYU1_G000540	2.63854	2.94573	2.78506	2.58225	0.706906	1.73753	2.50186
PITG_00589	20.9055	11.8246	22.8385	12.5059	50.127	29.7889	8.61551		PYU1_G000541	33.7498	21.769	27.4078	27.8155	40.2936	31.6231	12.2449
PITG_00590	120.852	73.8898	127.366	95.5842	174.376	118.24	63.8179		PYU1_G000542	16.9218	12.8925	18.4385	17.8331	20.0429	32.4082	30.2461
PITG_00591	7.33712	29.6436	4.33062	7.68754	0.657403	2.9195	14.4621		PYU1_G000543	67.7459	69.6175	17.3245	21.4898	656.902	1644.75	1780.58
PITG_00592	121.694	64.2721	127.768	145.262	116.032	97.2192	58.5911		PYU1_G000544	0	0	0.0142823	0	0.0207913	0.0128706	0
PITG_00593	41.1265	32.9382	41.7097	24.9572	57.1119	46.5811	25.5587		PYU1_G000545	2.93171	1.85581	2.11379	2.37428	0.873236	1.49299	1.88148
PITG_00594	88.2386	37.344	143.063	61.0176	239.377	94.4306	8.16292		PYU1_G000546	62.1053	10.0548	51.7449	37.5899	80.6496	56.6693	31.0292
PITG_00595	2.80847	12.6697	0.592712	11.1032	0.493052	2.49667	17.3865		PYU1_G000547	74.7468	21.9948	96.363	69.7553	99.4034	88.3439	55.2139
PITG_00596	0.157976	0.219118	0.229437	0.200386	0.575228	0.171143	0.0835556		PYU1_G000548	411.717	696.431	481.644	935.206	624.676	458.091	748.841
PITG_00597	46.3397	4.92233	71.0776	14.9652	229.844	48.7757	1.72682		PYU1_G000549	124.269	226.586	136.896	300.736	171.882	134.511	197.83
PITG_00598	1.75529	10.3377	1.2141	6.2484	0.739578	2.04365	14.2834		PYU1_G000550	20.1584	46.1302	27.6363	48.976	35.6156	40.3751	61.3465
PITG_00601	60.6541	95.1599	59.3668	93.9629	40.1016	40.3092	64.5862		PYU1_G000551	8.5254	6.08785	8.11237	5.14716	6.84035	8.21145	11.4313
PITG_00603	0.0263294	0.0156513	0.00955986	0	0	0.0201345	0.0324939		PYU1_G000552	16.4527	17.9886	23.8087	11.0915	32.9543	17.1179	13.3331
PITG_00605	0	0	0	0.00910846	0	0	0		PYU1_G000553	24.2628	54.1426	21.095	39.3403	48.1527	23.2829	27.2764
PITG_00607	1.36913	5.75185	0.898627	4.49047	1.15046	1.62082	7.07902		PYU1_G000554	0.0938146	0.0196382	0.0285647	0.0173305	0.0415827	0.0386118	0.0813614
PITG_00608	3.44037	7.10569	3.17387	10.9575	0.903929	2.06378	5.39166		PYU1_G000555	0.0117268	0	0	0.034661	0.0207913	0	0.0203404
PITG_00611	8.62726	16.7704	7.17946	26.8882	4.19094	9.22158	25.3313		PYU1_G000556	4.69073	5.47907	4.856	3.48343	15.8014	7.28477	7.30219
PITG_00612	0.00877646	0.023477	0.00955986	0.00910846	0.164351	0.0402689	0.0208889		PYU1_G000557	9.6629	9.79948	8.51228	11.8541	8.71157	6.57688	5.22747
PITG_00613	137.764	89.7993	140.348	88.1699	166.159	176.75	94.7915		PYU1_G000558	109.904	87.4883	108.26	111.938	123.209	100.455	79.1647
PITG_00614	0.114094	0.266072	0.0955986	0.47364	0.164351	0.302017	1.46222		PYU1_G000559	22.9142	34.9953	25.4226	26.3944	25.8644	32.6399	31.4157
PITG_00615	0.0175529	0.17999	0	0.847087	0.0821754	0.332218	2.04479		PYU1_G000560	1.03196	1.29612	0.542729	1.50775	0.62374	0.450471	0.854295
PITG_00616	1.63242	0.226944	1.13762	4.28098	5.42357	6.44302	1.95427		PYU1_G000561	4.1982	1.5416	4.71317	3.88203	3.90877	3.77109	2.7968
PITG_00617	0.184306	0.266072	0.325035	0.0455423	7.14926	4.87254	1.58756		PYU1_G000562	66.0572	26.5803	80.7381	56.0122	70.4618	64.2887	48.2372
PITG_00618	0.614352	1.89381	0.401514	0.59205	0.903929	1.21813	2.22815		PYU1_G000563	47.1418	33.709	48.3743	46.8097	27.1951	26.5907	25.3746
PITG_00619	0.00877646	0	0	0	0	0.0100672	0.00928396		PYU1_G000564	5.86341	10.1235	4.89885	8.50928	1.82964	1.41577	0.823785
PITG_00620	22.3536	23.297	20.6684	22.0151	17.0925	18.423	20.6823		PYU1_G000565	32.5888	23.6542	36.3771	25.8744	42.3104	30.9409	34.7718
PITG_00621	1.47445	4.78147	1.3097	4.14435	0.903929	1.2886	3.84588		PYU1_G000566	11.7855	12.1855	11.5687	10.6236	14.8658	15.6121	14.9705
PITG_00622	210.521	237.704	213.768	186.815	171.007	263.349	284.474		PYU1_G000567	189.376	132.047	188.056	146.772	391.543	150.741	90.9214
PITG_00623	101.105	116.211	258.699	287.062	172.897	200.68	79.2432		PYU1_G000568	7.59898	4.28113	6.2271	9.41047	7.33934	8.40451	5.34951
PITG_00624	4.83583	10.9011	3.18343	15.0107	2.13656	1.82217	6.51502		PYU1_G000569	71.9206	162.202	61.6712	739.735	23.515	28.5341	11.0448
PITG_00625	168.148	131.424	110.579	443.664	62.8642	55.1382	70.9689		PYU1_G000570	12.2194	10.7618	11.683	10.9182	13.6807	14.4022	15.4688
PITG_00626	44.523	52.111	44.9983	50.7797	47.9082	41.7387	52.0435		PYU1_G000571	12.3132	12.8336	11.7544	14.4536	11.0818	10.9143	11.594
PITG_00627	2.36087	5.32144	1.31926	6.54898	0.164351	1.8423	7.00242		PYU1_G000572	15.2683	22.1617	16.0391	15.8921	20.9369	21.88	25.3848
PITG_00628	18.9308	22.0449	15.7642	22.3886	13.7233	14.9398	17.1382		PYU1_G000573	33.5974	41.7411	31.9782	31.9921	37.4036	29.6153	39.7756
PITG_00629	28.1988	24.6273	32.1403	16.3224	21.0369	28.5909	17.2774		PYU1_G000574	66.7256	102.413	118.672	123.948	290.476	301.61	275.947
PITG_00630	42.0305	50.6789	45.6006	39.9406	31.7197	52.8429	51.7395		PYU1_G000575	4.5031	30.2723	4.58463	38.803	3.63848	3.10182	3.8545
PITG_00631	1044.97	553.32	1273.06	1069.52	2504.79	1119.51	388.791		PYU1_G000576	299.726	119.99	76.4963	68.9927	35.1166	29.744	9.93627
PITG_00632	782.544	400.791	769.684	397.621	943.209	878.547	263.453		PYU1_G000577	0	0	0	0	0	0	0
PITG_00633	275.853	150.417	282.312	161.584	314.649	315.285	147.213		PYU1_G000578	0	0	0	0	0	0	0.0101702
PITG_00634	17.2194	25.6994	15.4201	27.9083	14.2985	16.5606	27.4457		PYU1_G000579	8.33777	2.30749	21.4378	15.0602	28.1515	25.265	19.6386
PITG_00635	21.1513	109.262	13.8044	51.2806	18.8182	23.1446	63.2005		PYU1_G000581	0.680156	0.284754	1.19972	0.901186	0.31187	0.308895	1.04753
PITG_00636	78.7775	525.508	61.0206	107.953	28.2683	59.8195	113.949		PYU1_G000582	0.152449	0.00981912	0.299929	0.277288	0.0207913	0.0514824	0.0915316
PITG_00637	70.7909	199.053	59.3859	116.388	32.788	56.5476	133.731		PYU1_G000583	20.135	15.2491	21.952	31.0736	13.0362	16.8862	14.4518
PITG_00640	12.9804	21.9823	10.0379	25.8862	12.162	13.4297	16.2957		PYU1_G000584	6.69602	4.80155	5.9843	7.83339	5.21863	3.78396	4.58675
PITG_00641	32.8152	26.1455	34.7119	21.1498	44.3747	38.2756	26.7865		PYU1_G000585	17.5081	11.94	16.4675	16.3773	16.5915	14.4408	12.3263
PITG_00642	0.00877646	0.195641	0	0.0182169	0.0821754	0.0604034	0.0928396		PYU1_G000586	30.5601	11.017	34.449	44.6434	32.7256	28.8688	19.9539
PITG_00643	0.0965411	2.1364	0.0764789	0.519182	0.493052	0.332218	0.77521		PYU1_G000587	242.827	58.0015	324.095	217.983	316.527	291.97	176.341
PITG_00644	0.00877646	0.0156513	0	0	0	0	0.00232099		PYU1_G000588	189.4	88.5291	201.01	159.545	117.887	143.932	152.665
PITG_00645	0	0	0.00955986	0	0	0	0.00232099		PYU1_G000589	7005.51	2539.36	8460.15	7303.21	5701.36	5331.6	3756.91
PITG_00646	60.6454	69.5153	40.4573	66.4918	17.5855	17.8492	25.6493		PYU1_G000590	41.5364	25.3726	39.6478	32.6853	41.6866	33.6052	27.2256
PITG_00647	66.3501	33.8225	82.0714	35.5594	142.656	73.6015	25.3011		PYU1_G000591	1379.73	761.266	1563.37	993.281	985.842	488.993	455.766
PITG_00648	77.347	10.2829	102.415	22.9351	324.675	81.8163	2.068		PYU1_G000592	43.7762	41.9374	56.7866	45.1633	62.1661	72.4873	138.965
PITG_00649	25.2499	17.2634	31.1747	15.4844	36.1572	30.9064	14.6362		PYU1_G000593	25.0602	36.6351	25.594	17.6771	47.1755	20.7346	15.6011
PITG_00651	55.5199	75.408	53.4014	56.1354	55.4684	72.2122	72.0389		PYU1_G000594	8.10324	13.894	5.88433	7.26148	5.86316	7.1818	6.10211
PITG_00652	6.67011	7.41872	6.55807	22.8622	2.05438	9.44306	11.5492		PYU1_G000595	1.14923	0.903359	1.18543	0.727881	1.26827	1.26132	1.2611
PITG_00653	5.95922	5.83011	3.10696	3.15153	0.328701	1.76176	3.26795		PYU1_G000596	2.19292	3.5938	2.61367	2.07966	2.91079	3.03746	3.29514
PITG_00654	119.465	110.295	117.051	108.363	103.048	143.498	118.793		PYU1_G000597	8.30259	11.6946	7.85529	6.63758	5.90474	6.95013	8.06495
PITG_00655	18.1409	15.3618	21.3663	15.4571	25.8852	20.7284	14.9008		PYU1_G000598	10.7535	18.3323	11.0688	10.8489	9.33531	10.9786	13.3534
PITG_00656	103.001	46.7661	102.195	43.3563	145.04	111.283	31.909		PYU1_G000599	0.99678	0.814987	0.899788	0.866525	0.62374	0.592048	0.376297
PITG_00657	7.74084	13.8671	4.61741	8.398	3.20484	6.43296	10.593		PYU1_G000600	351.805	239.842	346.361	242.835	251.762	360.094	414.618
PITG_00658	34.9128	24.6351	33.6985	43.4929	43.0599	41.4468	24.7209		PYU1_G000601	18.8567	14.1886	16.1962	16.8799	18.629	26.5006	22.0083
PITG_00659	38.3707	35.818	39.1476	52.8291	20.3795	27.6849	46.7401		PYU1_G000602	9.0062	6.02894	7.75531	7.19216	9.1274	9.31832	7.3327
PITG_00660	3.66856	26.7011	1.73034	11.3309	1.15046	4.39938	57.4886		PYU1_G000603	9.46355	5.71473	8.6551	7.46945	9.6056	10.2965	7.98359
PITG_00661	21.397	5.00842	26.4235	6.31216	93.9264	23.5372	3.20064		PYU1_G000604	9.45182	5.79328	8.28376	7.22682	9.29373	10.1678	6.96657
PITG_00662	55.397	51.2658	46.394	32.8906	23.913	53.5878	49.8015		PYU1_G000605	0	0	0	0	0	0	0
PITG_00663	393.616	100.481	603.677	105.804	1301.99	423.428	21.7291		PYU1_G000606	18.1766	6.73591	16.7675	10.6236	33.7236	23.4503	16.2113
PITG_00664	83.0955	140.103	55.5428	95.2927	36.1572	73.672	92.5054		PYU1_G000607	1.57139	1.0801	1.51393	2.28763	0.0207913	0	0.0101702
PITG_00665	26.0924	28.8219	24.7409	24.3742	16.5994	28.9332	23.4281		PYU1_G000608	0	0.0294573	0.0142823	0.034661	0.0415827	0	0
PITG_00666	0.965411	5.52491	0.898627	2.34998	0.903929	1.95304	7.97956		PYU1_G000609	1.1375	1.0801	0.471317	1.00517	5.80078	0.41186	0.305105
PITG_00668	9.04853	13.9375	5.13365	27.4984	22.2695	22.6211	17.0894		PYU1_G000610	15.198	7.06976	12.8255	13.8817	15.6143	18.8554	11.3194
PITG_00669	8.92566	9.71163	6.95002	24.6657	8.46406	3.25171	3.59753		PYU1_G000611	15.9368	54.2997	23.1231	45.9432	60.3157	35.3298	41.0774
PITG_00670	6.76665	5.26666	6.07051	14.947	5.50575	7.22827	6.72159		PYU1_G000612	34.0664	11.3607	23.9086	42.0958	24.8041	21.0563	11.8686
PITG_00671	4.50233	3.41198	4.37842	10.1468	3.94442	4.37924	4.56074		PYU1_G000613	19.0795	43.7442	20.7808	31.3855	9.52243	7.25902	9.03112
PITG_00672	0.84254	6.00227	0.315476	5.77476	0.164351	0.493294	5.46361		PYU1_G000614	10.1437	14.0413	13.5968	8.30131	28.7544	51.7399	65.2722
PITG_00673	0.658235	4.62496	0.353715	31.2876	3.12266	15.3525	17.7091		PYU1_G000615	13.0637	24.2238	12.5113	16.6026	7.17301	7.96691	9.69218
PITG_00674	2.25555	13.0688	1.06114	4.79105	0.246526	2.68795	7.52465		PYU1_G000616	18.329	18.2439	28.1505	32.72	53.8288	34.519	43.8335
PITG_00675	11.936	28.0941	5.94624	21.0041	0.739578	14.678	36.4094		PYU1_G000617	23.7585	20.9049	27.3221	21.3165	29.7316	24.9304	33.4497
PITG_00676	74.5648	50.8511	78.7924	106.423	85.9554	51.3127	24.4215		PYU1_G000618	3.03725	6.2155	5.31303	25.3199	20.2716	28.444	33.4192
PITG_00679	0	0	0	0	0	0	0		PYU1_G000619	54.26	44.1369	56.4581	53.43	47.4874	54.5585	59.1294
PITG_00680	66.6309	57.3855	64.2327	44.0485	80.121	58.2993	37.665		PYU1_G000620	25.6935	11.9891	32.6066	44.3141	15.3856	19.4089	10.1295
PITG_00681	94.1714	95.1208	88.0368	67.7669	58.9197	104.085	94.0465		PYU1_G000621	16.3472	60.6723	18.2243	21.5765	10.3957	21.1207	27.6731
PITG_00682	289.685	150.276	277.829	175.019	260.332	117.968	36.6577		PYU1_G000622	0	0	0	0	0	0.0128706	0.0101702
PITG_00683	20.9757	24.0482	21.1464	18.2898	27.6109	19.3593	22.5647		PYU1_G000623	72.9643	80.8408	87.208	70.3099	192.258	203.639	133.595
PITG_00684	7.31079	5.99445	7.18902	10.5931	6.82056	4.34904	5.18509		PYU1_G000624	25.7638	24.6263	23.4088	18.0584	31.4365	32.3052	31.1614
PITG_00685	18.6588	12.6932	20.3625	13.1982	29.0079	19.5808	10.4584		PYU1_G000625	58.341	23.1044	68.8552	53.4473	73.7053	49.6419	46.2133
PITG_00686	23.8105	37.7353	21.3567	17.4063	38.7868	23.9197	19.6054		PYU1_G000626	16.8163	9.93694	20.1952	22.6856	49.8576	35.6387	45.715
PITG_00687	22.4765	26.6307	21.6244	18.9001	23.5843	24.856	25.438		PYU1_G000627	37.1506	30.8517	37.5911	36.5154	59.9206	58.0207	61.3974
PITG_00688	92.8813	63.7165	63.8886	109.511	66.069	48.0106	15.3789		PYU1_G000628	35.2743	65.5328	34.2491	50.2585	41.853	49.3073	65.9333
PITG_00689	26.4874	21.591	59.558	21.7328	46.84	27.6949	30.1009		PYU1_G000629	15.538	11.2429	15.682	12.0967	19.2736	16.8734	17.0859
PITG_00690	0.0702117	0.133036	0.0860388	0.154844	0.0821754	0.0704706	0.276198		PYU1_G000630	323.918	40.7199	37.9768	94.07	20.1468	82.8481	213.574
PITG_00691	2.43108	1.08777	1.80681	2.6961	0.246526	0.855714	0.547753		PYU1_G000631	1767.1	296.685	149.393	397.181	77.9051	465.324	1221.2
PITG_00692	3.54569	3.44329	2.69588	3.57962	4.60182	2.98997	2.69003		PYU1_G000632	5.03081	3.72144	6.34136	4.97386	3.28503	3.60377	2.80697
PITG_00693	699.001	513.605	679.295	363.692	849.775	835.771	527.737		PYU1_G000633	25.1189	27.5721	25.9367	23.0496	28.692	29.8598	28.9443
PITG_00694	70.4311	330.587	69.6436	20.4576	54.0714	73.6116	33.1878		PYU1_G000634	72.6008	131.056	65.0561	108.454	55.9495	34.2744	34.7718
PITG_00695	244.24	121.274	258.566	104.438	404.796	233.68	64.4098		PYU1_G000635	7.82179	5.02739	9.76913	5.71907	13.8054	15.6893	17.4927
PITG_00696	0.798658	1.97206	0.525793	0.528291	0.575228	0.553697	2.58558		PYU1_G000636	9.73326	3.01447	8.59797	8.00669	12.7451	9.64009	7.92257
PITG_00697	192.678	31.8426	211.961	62.3565	293.366	183.093	28.8545		PYU1_G000637	16.9922	77.3844	23.6801	231.241	15.1153	22.382	34.9142
PITG_00698	1.50955	2.85636	1.24278	1.26608	0.739578	1.02686	2.98479		PYU1_G000638	29.5985	93.0656	42.0615	265.625	12.9946	9.66583	11.6245
PITG_00699	14.7883	11.7463	13.4412	16.1766	18.3251	11.2753	11.1245		PYU1_G000639	186.574	472.211	212.836	850.113	151.777	127.599	195.603
PITG_00700	1.46567	0.892124	1.37662	2.687	1.80786	4.13763	2.73413		PYU1_G000640	14.7993	17.7922	11.6401	11.0742	10.3333	13.527	13.4145
PITG_00701	7.72329	6.10401	9.13923	19.4283	15.7777	8.45647	6.02065		PYU1_G000641	0.0117268	0.00981912	0.0714117	0.0173305	0.062374	0.102965	0.172893
PITG_00702	494.211	230.411	566.967	326.493	757.903	528.791	185.563		PYU1_G000642	7.35272	6.98139	10.7546	10.2077	10.562	10.7083	10.4651
PITG_00703	32.8766	47.2982	16.3187	45.4421	37.2254	53.1952	18.5493		PYU1_G000643	4.47965	22.2403	3.52774	7.20949	0.76928	3.07608	6.67164
PITG_00704	17.4476	9.80554	19.9132	7.76041	40.4303	22.1076	4.29151		PYU1_G000644	189.846	109.611	183.371	141.781	140.258	177.267	202.488
PITG_00705	11.8394	7.52045	19.2631	4.66353	57.2762	13.8626	4.22652		PYU1_G000645	121.642	109.493	121.386	109.702	117.804	139.736	144.793
PITG_00706	3.65978	2.04249	4.01514	1.37538	14.2163	8.80882	2.07496		PYU1_G000646	4.16302	5.91111	3.54202	6.5336	3.57611	3.83544	3.07139
PITG_00707	1.03562	1.13472	1.00379	0.983714	14.3807	7.78197	1.02124		PYU1_G000647	16.1361	17.586	16.0676	13.8644	12.2669	16.41	17.7775
PITG_00708	236.271	172.783	184.133	220.115	84.6406	462.8	92.944		PYU1_G000648	125.477	340.448	104.847	149.233	62.8106	116.981	172.415
PITG_00709	40.9949	47.2122	36.2797	53.6215	26.2139	32.9098	40.861		PYU1_G000649	1.28995	12.3819	1.01405	16.048	0.665323	0.759366	0.854295
PITG_00710	16.0873	5.86141	21.8443	8.9354	23.42	25.9634	7.69408		PYU1_G000650	0.0469073	0.0294573	0.0142823	0.069322	0.0207913	0.0128706	0.0406807
PITG_00711	13.1735	5.98662	10.7166	10.9666	8.95711	7.70143	3.27027		PYU1_G000651	1.65348	4.78191	1.34254	2.39161	1.14352	1.15835	2.2171
PITG_00712	12.9453	8.12303	12.2271	16.2495	6.90273	11.0639	10.4653		PYU1_G000652	0.0351805	0.0196382	0.0285647	0.190636	0.103957	0	0.0101702
PITG_00713	29.2519	12.4897	37.0254	12.3966	12.4085	19.8928	20.6823		PYU1_G000653	34.3127	15.7891	46.2605	51.3156	21.9972	25.265	13.0687
PITG_00714	9.23284	6.12748	13.5941	4.28098	22.9269	9.75514	5.18277		PYU1_G000654	163.601	63.5984	196.125	217.671	108.718	123.79	64.0416
PITG_00715	72.5638	88.422	97.0039	12.4695	28.9257	41.5474	21.8452		PYU1_G000655	35.5792	36.4486	37.2769	26.325	32.7464	46.9649	53.5358
PITG_00716	128.286	155.597	167.804	24.8297	57.1941	61.3295	33.5429		PYU1_G000656	335.739	190.638	351.117	289.714	275.236	339.527	430.595
PITG_00717	97.5416	119.114	90.2451	119.867	71.1639	78.5445	107.592		PYU1_G000657	3087.7	1285.24	3557.42	3076.01	2527.67	2383.35	1702.48
PITG_00718	9.68921	12.5915	8.48916	13.8813	8.79276	6.29202	11.4169		PYU1_G000658	48.0213	23.2124	37.1198	52.3208	54.4941	37.1703	28.1104
PITG_00719	71.0806	107.994	20.2574	44.595	22.8448	53.6482	196.182		PYU1_G000659	40.223	28.8289	40.7047	32.4254	80.608	39.2168	30.6122
PITG_00720	104.229	55.6091	36.4135	55.2246	74.9439	104.921	133.241		PYU1_G000660	6.41457	4.30077	6.16997	4.69657	11.6224	6.17789	5.36986
PITG_00721	954.405	189.436	557.866	1309.76	41.8273	46.6012	21.6223		PYU1_G000661	12.0904	13.4031	9.91195	9.77441	4.40776	7.46495	6.02075
PITG_00722	11.7956	10.502	12.7624	43.6204	13.8055	10.9129	10.3214		PYU1_G000662	5.4647	5.3416	5.51299	4.92186	3.57611	4.14434	3.52905
PITG_00723	3.48426	3.00505	3.06872	10.165	3.69789	2.92956	2.65985		PYU1_G000663	32.5654	25.9225	32.3067	31.8015	55.8871	44.0046	44.0064
PITG_00724	17.3423	10.0794	17.2938	18.2351	23.1735	16.3089	7.67783		PYU1_G000664	0.175902	0.314212	0.157106	0.190636	0.207913	0.154447	0.101702
PITG_00725	116.209	91.4897	118.437	70.2171	106.664	110.317	84.043		PYU1_G000665	0.0820878	0.0392765	0	0.0519915	0.062374	0.0257412	0.0203404
PITG_00726	29.7434	24.5334	30.5533	68.7324	28.0218	20.5371	22.8873		PYU1_G000666	0.0234536	0	0	0.0173305	0.0207913	0	0.0101702
PITG_00728	0	0	0	0.0273254	0	0	0		PYU1_G000667	0.0117268	0	0	0.034661	0.062374	0.0386118	0.0101702
PITG_00729	30.8405	7.27003	48.5546	21.0861	29.1723	22.6211	2.27921		PYU1_G000668	0	0.00981912	0	0	0.0207913	0.102965	0.0406807
PITG_00730	8.02169	18.0146	6.99782	8.18851	5.42357	8.55714	13.0277		PYU1_G000669	29.833	357.318	16.9817	38.8897	4.53251	7.04022	14.7468
PITG_00731	14.4197	14.3522	18.2307	23.7822	42.0738	25.913	13.9468		PYU1_G000670	24.2628	19.1571	26.5509	17.4345	24.4714	26.2303	21.1641
PITG_00732	102.43	85.0961	108.791	131.371	115.21	119.488	130.906		PYU1_G000671	17.2736	26.8847	17.3531	16.8453	19.5023	25.5224	23.9813
PITG_00733	189.519	125.844	200.155	166.339	417.697	231.315	92.4705		PYU1_G000672	41.7944	16.83	49.8168	38.1618	44.8469	52.7309	31.9852
PITG_00734	58.6268	60.2888	47.6272	57.9662	56.6188	54.9268	38.6677		PYU1_G000673	0.105541	0.500775	0.128541	0.138644	8.02546	1.20984	0.467828
PITG_00735	5.71348	11.7541	5.08585	6.54898	5.83445	6.77524	9.96865		PYU1_G000674	1.84111	3.49561	1.48536	1.29979	0.894028	1.51873	2.36965
PITG_00737	144.066	30.7626	117.481	113.018	7.80666	3.51346	5.37309		PYU1_G000675	5.48815	7.01085	5.2559	4.00335	4.26222	4.38888	6.01058
PITG_00739	0	0.0704309	0	0.0182169	0	0	0.0301729		PYU1_G000676	15.6905	8.34625	15.8248	10.0517	16.2172	20.7474	20.137
PITG_00740	0.0702117	0.00782565	0.0573592	0.0364338	0.0821754	0.0805378	0.146222		PYU1_G000677	27.0538	41.6134	27.4221	23.6042	14.8658	20.1811	27.2764
PITG_00741	0.00877646	0.00782565	0	0	0	0.0100672	0.0116049		PYU1_G000678	48.1269	50.8434	55.7012	70.0152	143.543	108.216	153.753
PITG_00742	0.193082	0.219118	0.162518	0.245928	0.0821754	0.0704706	0.220494		PYU1_G000679	4.18648	2.49406	3.65628	3.48343	3.55532	4.27304	3.38667
PITG_00743	5.42385	3.99108	4.81817	6.36681	3.69789	4.50005	5.83729		PYU1_G000680	31.2285	16.2408	34.3205	26.8969	25.3654	29.8469	24.5305
PITG_00744	24.46	21.9744	21.5001	20.3392	18.4073	17.3458	21.3577		PYU1_G000681	49.9211	45.4625	57.7864	59.8942	56.5317	45.2659	50.0576
PITG_00745	9.22406	7.95086	9.17747	6.83134	8.13536	6.29202	7.23684		PYU1_G000682	10.4603	7.22687	9.81197	7.74674	12.558	10.7212	12.1229
PITG_00746	78.6898	53.4805	96.8223	57.0918	59.7415	66.7658	64.86		PYU1_G000683	4.51483	2.15039	4.41325	3.08483	4.34539	4.74926	3.23412
PITG_00747	116.867	151.395	107.52	102.907	54.5644	135.666	155.427		PYU1_G000684	41.6302	39.1881	42.4757	35.8395	28.401	39.2296	42.8876
PITG_00748	181.287	60.8288	288.23	61.9922	564.791	175.804	14.5805		PYU1_G000685	25.3886	17.8021	21.6092	26.6023	21.7477	15.6378	10.4143
PITG_00750	4.24781	0.320852	18.6513	0.664918	47.6617	84.0915	0.612741		PYU1_G000686	2303.27	831.797	2691.95	2384.45	1804.4	1696.9	1248.02
PITG_00752	0	0	0	0	0	0.0100672	0		PYU1_G000687	3.85813	1.1292	2.07094	2.61691	47.1963	9.66583	4.24097
PITG_00753	0	0.00782565	0	0	0	0	0		PYU1_G000688	4.18648	5.32196	3.45633	4.09	4.96913	6.12641	5.1156
PITG_00754	56.8013	16.1991	42.245	34.8034	23.0913	33.8158	18.9277		PYU1_G000689	3168.47	1238.97	3667.82	3224.9	2332.77	2213.49	1797.61
PITG_00755	34.904	58.6298	10.0665	54.5415	2.46526	6.95645	15.0864		PYU1_G000690	5.00735	6.8341	3.82767	4.09	5.21863	5.89474	5.99024
PITG_00756	110.153	96.4355	71.6799	150.891	14.4629	64.2289	54.1069		PYU1_G000691	0.304897	0.461498	0.157106	0.433263	0.291079	0.347506	0.355956
PITG_00757	55.5023	15.667	45.7726	32.6903	24.4061	37.7118	21.2881		PYU1_G000692	2.08737	2.89664	1.6996	2.14898	1.93359	3.08895	3.01037
PITG_00758	0.473929	0.657355	0.344155	0.400772	0.164351	0.211412	0.487408		PYU1_G000693	2.50954	4.31059	2.39943	2.14898	11.5808	3.8097	1.58655
PITG_00760	0	0	0	0	0	0	0		PYU1_G000694	4.56173	10.5555	4.72746	4.47127	4.98992	4.60768	5.13594
PITG_00761	25.8204	11.3472	11.7204	110.677	1.39698	5.42624	25.5657		PYU1_G000695	4.0223	8.03204	3.59915	3.89936	4.51172	3.71961	3.70195
PITG_00762	25.1533	19.658	20.8501	23.2175	38.6224	37.8125	27.6917		PYU1_G000696	25.8225	22.5643	19.8667	27.9368	16.4044	22.4335	16.7808
PITG_00763	61.444	38.7918	57.646	44.595	88.7494	64.1584	43.2609		PYU1_G000697	59.0094	44.4315	59.7573	74.1052	34.7007	30.7994	39.9688
PITG_00764	185.745	149.306	163.646	162.887	92.8582	200.046	180.03		PYU1_G000698	3.40078	0.412403	3.01358	2.6689	0.831654	0.888072	1.21025
PITG_00765	155.273	43.3619	165.835	72.221	231.817	266.62	59.4011		PYU1_G000699	3.51805	2.68062	0.942635	1.14381	3.72165	17.1823	89.345
PITG_00766	30.2525	15.0018	35.8017	27.881	41.8273	40.5508	21.0583		PYU1_G000700	12.1607	11.2527	11.1259	8.73458	6.98589	9.94898	10.6787
PITG_00767	0	0	0	0.0182169	0	0.0100672	0		PYU1_G000701	3141.02	1157.6	3831.2	3492.63	2514.65	2483.5	1757.96
PITG_00770	83.6397	79.806	76.6319	64.2237	71.5747	68.5779	77.4375		PYU1_G000702	1.07887	1.1292	0.885506	1.36911	0.873236	1.23558	0.53902
PITG_00771	13.349	10.1499	13.1257	9.72783	22.1052	11.8089	5.15492		PYU1_G000703	28.7776	11.2232	30.2643	20.9526	42.144	41.8681	34.182
PITG_00772	0.412494	4.47627	0.344155	1.06569	0.328701	0.493294	0.250667		PYU1_G000704	15.2449	11.8517	19.7382	14.6963	21.8725	21.7385	22.0998
PITG_00773	0.0351058	0.446062	0.00955986	0.127518	0	0.0604034	0.0208889		PYU1_G000705	34.8404	25.8832	42.0472	19.3408	53.4545	53.1556	59.9227
PITG_00774	0	0.023477	0.00955986	0.11841	30.8979	25.8426	1.04909		PYU1_G000706	3.99885	2.30749	2.29946	2.23564	1.53856	2.11078	1.18991
PITG_00776	0.193082	0.352154	0.0955986	0.245928	0	0.130874	0.44563		PYU1_G000707	77.9834	42.3106	86.3368	57.26	86.6375	78.2276	80.2936
PITG_00777	1.46567	4.10847	1.13762	2.16781	0.903929	1.14766	5.47521		PYU1_G000708	34.2541	9.01395	27.1079	19.1849	29.8148	25.5224	15.0112
PITG_00778	61.5932	30.0975	51.5563	65.3441	102.884	31.1883	21.1837		PYU1_G000709	206.803	105.447	97.3056	121.002	28.9415	59.4107	65.1603
PITG_00782	5.95922	7.77087	5.96536	13.189	10.0254	4.72153	6.28292		PYU1_G000710	33.8084	24.2238	28.3362	32.3907	70.2955	49.3588	75.5848
PITG_00783	31.4022	22.4127	30.0371	24.5109	48.3191	25.4298	11.8185		PYU1_G000711	0.187629	0.824806	0.0571294	1.17847	0.228705	0.128706	0.650892
PITG_00786	41.5741	54.7091	36.7577	33.2368	26.4605	35.3662	63.298		PYU1_G000712	64.263	11.5571	48.7599	38.1964	62.9978	40.3108	25.039
PITG_00787	315.575	221.896	328.209	231.856	434.379	368.843	199.963		PYU1_G000714	0	0	0	0.0173305	0	0	0
PITG_00788	5.92411	5.20406	6.49115	4.02594	5.83445	5.11415	5.02958		PYU1_G000715	41.0322	25.5101	53.0304	34.4184	79.0071	62.4482	72.0659
PITG_00789	8.9871	3.62328	3.8813	36.6524	0.246526	2.3356	3.78089		PYU1_G000716	3.29524	3.9571	2.84219	2.82487	2.09993	2.07217	2.06455
PITG_00790	13.0243	20.3936	12.1888	19.4557	8.87494	8.76855	12.7515		PYU1_G000717	6.34421	6.34315	5.48442	4.73123	6.25819	6.71846	7.34287
PITG_00791	24.0738	8.06825	31.6718	11.504	62.9463	18.9264	2.17941		PYU1_G000718	12.5829	9.63255	12.9398	10.3983	11.1649	16.8991	15.9774
PITG_00792	35.8167	66.7606	24.3681	234.834	0	4.66113	0.944643		PYU1_G000719	12.0786	8.94521	13.911	18.2144	8.66999	9.22823	10.038
PITG_00793	9.99639	7.00396	9.95182	35.0311	0.986104	5.53697	6.7123		PYU1_G000720	0.715336	0.638243	0.599859	2.09699	0.332661	0.386118	0.274595
PITG_00794	0	0	0	0	0	0	0		PYU1_G000721	7.36445	10.477	6.56988	8.33597	3.53453	4.50471	4.27148
PITG_00795	292.388	134.938	261.539	251.375	4.02659	40.8729	37.7393		PYU1_G000722	0.0351805	0	0.0142823	0	0	0	0
PITG_00796	0.772329	0.993858	0.525793	0.719568	0.164351	0.714773	0.645235		PYU1_G000723	18.9271	15.74	24.28	27.2262	25.1159	21.5711	26.0458
PITG_00797	33.4998	29.3775	10.7644	45.2782	2.46526	38.3863	70.3538		PYU1_G000724	3.43596	13.678	11.1688	12.01	13.452	12.0212	26.117
PITG_00798	0.0263294	0.00782565	0.0191197	0.0182169	0	0	0.00696297		PYU1_G000725	11.3985	42.9881	32.1353	33.3092	27.5693	20.8761	57.1157
PITG_00799	0.0175529	0.0626052	0.0382395	0.0364338	0	0.845647	0.0208889		PYU1_G000726	6.06277	25.2842	18.1243	20.8486	13.847	10.3351	28.8833
PITG_00800	0	0.0156513	0	0	0	0.271815	0		PYU1_G000727	11.1522	5.53798	10.2547	8.24932	17.4231	11.3905	9.88542
PITG_00804	697.887	273.358	798.507	372.472	1064.17	820.489	238.667		PYU1_G000728	59.8889	104.79	106.189	193.045	109.945	145.953	171.215
PITG_00805	2.80847	1.36949	3.35551	3.6616	1.47916	1.66109	4.50736		PYU1_G000729	18.4463	31.8532	29.3931	54.2272	33.1622	39.6029	50.0373
PITG_00806	60.4786	4.87538	58.8792	126.753	23.8309	32.0037	19.3408		PYU1_G000730	26.8427	48.6341	28.6932	60.5875	34.8047	30.6449	36.5415
PITG_00807	1.03562	0.17999	7.84865	0.510074	192.044	95.1252	1.74538		PYU1_G000731	1192.93	223.513	1448.09	1002.17	1099.32	952.387	706.482
PITG_00808	0.0263294	0.023477	0.0669191	0.0455423	0	0.090605	0.0580247		PYU1_G000732	49.1002	54.7514	42.9042	92.5102	64.9521	44.8927	52.6002
PITG_00809	67.4471	53.3788	70.4466	70.1078	73.8757	61.4806	47.5246		PYU1_G000733	8.7013	5.754	8.99788	6.04835	11.6847	11.5321	9.26503
PITG_00810	0	0	0	0	0	0	0		PYU1_G000734	66.9953	55.0852	70.5262	65.18	48.8389	66.7599	95.4166
PITG_00811	0	0	0	0	0	0	0		PYU1_G000735	20.8855	9.68165	26.508	17.9544	21.2487	18.4307	16.5062
PITG_00813	0	0	0	0	0	0	0		PYU1_G000736	77.6316	29.5359	91.964	60.1889	82.7495	80.4413	57.1971
PITG_00814	0	0	0	0	0	0	0		PYU1_G000737	0.152449	0.235659	0.214235	0.502585	0.0207913	0.115835	0.142383
PITG_00816	0.0877646	0.0313026	0.0860388	0.0455423	0.410877	0.100672	0.0278519		PYU1_G000738	40.3403	81.3121	36.5914	54.955	37.071	35.2011	59.6481
PITG_00818	77.3557	91.8575	65.8961	60.1249	40.1838	63.2625	108.441		PYU1_G000739	14.424	22.3483	13.8682	19.7221	14.4084	21.8028	28.3545
PITG_00819	81.7001	76.4723	76.5267	56.7002	60.4811	66.2424	85.1455		PYU1_G000740	8.79512	3.66253	9.09786	6.22165	9.93826	9.07378	9.87524
PITG_00820	1.72896	22.0605	0.889067	2.10405	0.164351	0.684571	10.8112		PYU1_G000741	5.54679	6.53953	12.9827	7.19216	6.63244	2.96024	3.71212
PITG_00821	0.0877646	0.250421	0.124278	0.701351	62.6998	19.2586	0.32958		PYU1_G000742	0.856058	3.92765	1.17115	4.85254	0.540575	0.398989	0.56953
PITG_00827	372.85	147.568	438.74	241.064	858.815	456.972	85.8139		PYU1_G000743	29.5516	42.615	30.2357	33.5692	33.2246	34.1972	74.8932
PITG_00828	64.1647	111.938	61.795	60.4255	46.1004	52.8529	81.4621		PYU1_G000744	0.0234536	0.157106	0.0571294	0.121314	0	0.0128706	0
PITG_00829	5.87145	9.81337	5.15277	4.90946	3.78007	3.79534	7.16722		PYU1_G000745	24.2159	15.7793	26.3509	19.1502	24.7625	23.3215	18.7233
PITG_00830	3.5808	7.69261	2.98268	3.78912	1.72568	2.49667	5.09689		PYU1_G000746	88.3147	14.9251	98.3197	55.8216	127.389	76.0267	42.2062
PITG_00831	0.0175529	0.0860822	0.00955986	1.94921	0.0821754	0.0704706	28.2395		PYU1_G000747	327.202	170.362	238.358	279.004	198.183	347.88	168.408
PITG_00832	0.0877646	0.133036	0.0286796	0.0819761	0	0.0201345	0.0835556		PYU1_G000748	4.58519	3.94728	4.49894	4.80055	3.26424	3.65525	4.50539
PITG_00833	1007.2	1478.3	343.715	342.004	0.246526	31.4701	393.287		PYU1_G000749	5.65233	6.71627	4.08475	4.59258	3.57611	5.67594	4.29182
PITG_00834	26.0398	6.98048	12.9441	7.04995	0	0.090605	0.733433		PYU1_G000750	4.01057	4.61498	3.19925	3.50076	2.53654	4.17008	3.46803
PITG_00839	17.983	11.9654	10.1048	3.57962	1.56133	2.31546	5.88835		PYU1_G000751	156.096	93.802	151.321	107.726	143.211	150.663	146.054
PITG_00840	437.515	107.579	433.98	17.5065	6.49185	74.8196	17.3471		PYU1_G000752	0	0	0	0	0	0	0
PITG_00841	0.517811	3.42764	0.0477993	0.801544	0	0.0402689	1.44598		PYU1_G000753	37.5141	19.5499	20.5809	27.0009	18.6082	46.3471	42.8063
PITG_00842	51.825	126.478	25.1138	77.5039	5.0127	10.7518	48.8336		PYU1_G000754	24.0283	13.3049	28.1648	23.6388	57.2386	15.8437	5.00373
PITG_00843	0.263294	0.320852	0.229437	0.318796	0.493052	0.271815	0.0371358		PYU1_G000755	34.2189	40.4548	33.435	34.3491	48.8389	28.9846	35.7075
PITG_00844	0.12287	0.579098	0.0764789	0.23682	0	0.0302017	0.132296		PYU1_G000756	32.6475	44.569	30.5499	54.5911	17.2984	23.1285	25.9238
PITG_00845	51.7987	64.139	45.6579	228.568	19.6399	20.4365	69.2073		PYU1_G000757	35.7199	46.2873	30.6928	63.8976	17.1736	20.7217	23.9915
PITG_00846	0.974187	1.8312	0.994226	2.63234	0.328701	0.604034	1.40884		PYU1_G000758	57.2152	47.2889	58.1863	62.2339	70.8153	60.6849	81.453
PITG_00847	0.00877646	0	0	0.00910846	0	0	0		PYU1_G000759	15.5146	6.14677	12.5399	10.5369	15.9262	13.5785	12.0212
PITG_00848	106.371	13.6871	164.745	115.331	8.46406	14.6982	24.5096		PYU1_G000760	9.46355	10.0057	9.99764	9.9997	11.6432	13.2953	15.5095
PITG_00849	15.7537	6.73006	12.6859	8.16118	25.8852	17.678	7.24149		PYU1_G000761	0.785697	1.25685	0.842659	1.38644	0.582158	1.14548	1.11872
PITG_00850	401.813	258.583	392.442	232.539	659.786	474.64	186.997		PYU1_G000762	24.8843	66.171	24.4085	46.6537	12.3708	15.8952	46.7421
PITG_00851	30.3841	39.1596	27.9244	32.1164	26.2961	23.2553	36.2121		PYU1_G000763	3.38905	6.04858	2.29946	4.29797	2.91079	2.78005	5.4919
PITG_00852	10.4528	14.9861	11.2137	10.9119	9.36799	7.99338	10.962		PYU1_G000764	1.10232	2.97519	1.18543	2.2703	0.852445	0.733625	1.03736
PITG_00853	16.9386	14.2349	18.1255	11.3765	28.2683	14.3559	9.89438		PYU1_G000765	2.39227	6.677	2.09951	4.07267	2.01676	2.13652	1.68825
PITG_00854	113.366	119.513	114.307	145.735	173.143	120.636	105.259		PYU1_G000766	3.90503	6.02894	3.42776	3.22347	4.47014	4.85222	4.06807
PITG_00855	47.6562	69.6952	44.4916	65.4625	18.9825	27.3426	67.1114		PYU1_G000767	1.80593	1.40413	1.6996	1.49042	2.09993	2.02069	1.68825
PITG_00856	2.43108	0.469539	3.83351	1.42092	3.94442	2.87923	0.63363		PYU1_G000768	2.80271	2.02274	2.37087	2.23564	1.95439	2.12365	1.97301
PITG_00857	56.7837	42.642	56.3936	64.6336	60.9741	62.1651	50.1543		PYU1_G000769	0.234536	49.6454	29.9644	1.55975	4.51172	2.07217	166.608
PITG_00858	65.7006	91.2862	47.2066	181.04	13.0659	47.024	147.455		PYU1_G000770	290.098	379.44	294.631	324.791	263.364	300.902	396.129
PITG_00859	0.0877646	0.399108	0.0955986	0.145735	0.164351	0.241613	0.861087		PYU1_G000771	553.26	231.839	615.655	444.458	513.754	615.781	516.238
PITG_00860	0.368611	1.2208	0.277236	1.24786	0.739578	0.795311	2.27921		PYU1_G000772	154.712	21.3566	175.601	108.957	151.902	111.485	54.3494
PITG_00861	2.39597	3.3259	1.91197	1.95832	2.30091	2.25506	1.07462		PYU1_G000773	14.2833	6.91266	9.88338	18.3877	12.5788	8.5847	3.96637
PITG_00862	1.03562	0.923427	1.15674	0.892629	0.0821754	0.47316	1.16746		PYU1_G000774	0.0820878	0.0294573	0.0571294	0.138644	0.0831654	0.0128706	0.0203404
PITG_00863	187.957	121.313	190.327	125.697	213.409	213.727	146.543		PYU1_G000775	38.2177	19.3633	19.9953	24.488	7.08985	13.0508	17.7266
PITG_00864	79.8131	19.2276	132.93	25.3397	404.467	85.6318	6.77033		PYU1_G000776	9.85053	8.00258	10.4547	9.15051	10.4788	9.62722	9.29554
PITG_00865	0	0	0	0	0	0	0		PYU1_G000777	85.9224	28.7013	106.318	73.3427	123.979	108.216	71.7303
PITG_00866	0	0.273898	0.0382395	0.0364338	0.0821754	0.0704706	0.0673087		PYU1_G000779	28.3789	100.597	20.7951	51.4196	51.7912	25.7155	10.6787
PITG_00867	115.972	89.9167	125.473	145.881	146.519	144.122	96.2259		PYU1_G000780	19.0326	28.6031	10.1547	10.9529	34.576	21.0048	26.8391
PITG_00868	0.0789882	0.0626052	0.00955986	0.0364338	0	0.110739	0.167111		PYU1_G000781	8.72476	25.3922	17.0246	37.9191	13.4728	18.8426	34.2532
PITG_00869	0.0351058	5.04754	0	0.127518	0	0.191277	25.5123		PYU1_G000782	103.36	292.03	199.839	431.426	166.144	226.252	415.91
PITG_00870	0.0526588	0.547796	0.0191197	0.0455423	0.0821754	0.261748	86.4685		PYU1_G000783	121.091	124.801	125.113	109.633	199.285	114.651	103.187
PITG_00871	56.3098	27.6637	76.7562	16.7687	47.9904	60.9571	36.5324		PYU1_G000784	11.7151	16.1623	12.5685	9.91305	10.562	16.7833	18.1436
PITG_00872	0.561694	0.0626052	0.458873	0.0637592	0	0.251681	0.745038		PYU1_G000785	24.6732	19.6186	23.823	24.8173	26.301	31.4172	28.1002
PITG_00874	5.8539	5.52491	4.32106	8.9354	2.54744	2.13425	3.49077		PYU1_G000786	7.07128	32.9235	3.78482	5.07784	1.9128	5.44427	9.16333
PITG_00875	0.535364	0.978206	0.191197	0.446315	0.0821754	0.946319	0.98642		PYU1_G000787	0.0351805	0.0392765	0	0.069322	0.914819	2.76718	11.6652
PITG_00877	0.833764	1.53383	0.812588	0.737785	0.657403	0.956387	1.60148		PYU1_G000788	0	0.00981912	0.0285647	0.0519915	0.561366	1.32567	5.77666
PITG_00878	23.4858	23.3987	17.8578	24.1556	4.27312	15.6646	19.3292		PYU1_G000789	0	0	0	0.0173305	0.0415827	0	0.0406807
PITG_00879	0	0	0	0	0	0	0		PYU1_G000790	0.0820878	0.235659	0.0856941	0.277288	4.36618	10.6826	43.5996
PITG_00880	23.1611	38.8387	10.946	38.7838	11.8333	10.4095	20.4734		PYU1_G000791	30.5836	46.8372	30.7213	34.0891	13.057	26.7451	38.7789
PITG_00881	0	0	0	0	0	0	0		PYU1_G000792	113.117	29.0253	137.896	193.98	113.77	116.054	244.45
PITG_00882	124.757	146.739	132.748	191.414	225.325	217.2	137.268		PYU1_G000793	136.629	145.647	110.974	102.666	86.4504	121.653	121.147
PITG_00883	5.47651	4.03021	5.4778	3.35191	7.06708	5.99	2.98711		PYU1_G000794	30.9002	33.925	28.5076	31.5935	17.9013	28.2639	28.6697
PITG_00884	33.1399	24.4708	34.7692	33.4554	48.6478	29.8896	16.8272		PYU1_G000795	39.836	73.3193	35.7773	35.5275	79.7556	68.4073	56.0072
PITG_00885	14.7796	15.9956	15.3818	14.0726	13.3946	13.7116	18.3962		PYU1_G000796	65.1073	144.881	25.9367	49.7386	19.0033	27.4659	15.1027
PITG_00886	0.544141	2.36335	0.430194	1.15677	0.0821754	0.503361	4.0919		PYU1_G000797	23.6999	10.5555	35.1203	25.9784	28.8376	28.9717	19.3233
PITG_00887	9.36449	15.2209	6.18523	17.6067	1.15046	4.30877	9.82939		PYU1_G000798	36.2359	41.2796	38.0053	38.595	45.4915	40.1048	45.5827
PITG_00888	7.09138	10.9559	5.20057	10.3381	1.72568	2.75842	10.3052		PYU1_G000799	15.1745	8.40516	17.2531	12.5819	23.7021	19.7178	18.286
PITG_00889	5.78369	8.54561	3.77615	8.29781	3.61572	5.68798	12.9302		PYU1_G000800	13.8963	53.8382	20.1095	34.609	70.6282	80.3126	126.405
PITG_00891	0.114094	0.0860822	0.105159	0.11841	0.246526	0.130874	0.222815		PYU1_G000801	26.444	15.308	24.8656	21.1086	35.8443	34.7506	27.9985
PITG_00892	0.00877646	0.023477	0.0955986	0.00910846	0	0.0201345	0.0232099		PYU1_G000802	8.54886	4.78191	7.66962	6.39496	13.2857	10.9658	9.28537
PITG_00893	0.0789882	0.375631	0.0477993	0.327905	0	0.171143	1.42045		PYU1_G000803	0.0703609	0.0490956	0.142823	0.467924	0.582158	0.785107	1.60689
PITG_00894	128.882	14.1096	112.682	46.0615	156.708	120.303	32.9232		PYU1_G000804	23.2777	18.0868	31.7354	61.6966	20.23	19.0871	18.7538
PITG_00896	43.8297	38.2909	40.6103	56.0261	11.6689	9.97662	37.2472		PYU1_G000805	20.1115	28.1023	22.8803	118.714	11.955	11.7509	14.1467
PITG_00897	0.0175529	1.8625	0.0286796	0.428098	0	0.0100672	1.88929		PYU1_G000806	37.4672	41.7607	36.1343	37.9365	82.5	32.4983	27.3883
PITG_00898	41.0914	6.5579	31.1556	10.0466	3.20484	5.45644	15.4276		PYU1_G000807	1.14923	1.98346	1.39967	2.4436	1.51777	0.888072	1.37297
PITG_00899	92.6356	34.8007	106.44	38.465	193.276	97.4608	25.3127		PYU1_G000808	17.6958	7.6	19.4668	13.8124	24.8249	21.7642	19.2827
PITG_00903	0.0438823	0.226944	0.00955986	0.0364338	0.164351	0.0302017	0.320297		PYU1_G000810	768.928	886.038	812.766	911.862	688.838	824.092	1132.76
PITG_00904	0	0	0	0	0	0	0		PYU1_G000811	32.7413	22.8196	36.9627	25.5798	30.293	37.3119	40.1926
PITG_00905	0	0	0	0	0	0	0		PYU1_G000812	15.8898	9.49508	16.1391	13.3618	13.9926	15.2645	10.8109
PITG_00906	0	0	0	0	0	0.0100672	0		PYU1_G000813	47.306	60.201	33.535	33.8292	79.61	16.616	5.75632
PITG_00907	0.1492	0.0313026	0.248556	0.154844	0.164351	0.402689	0.185679		PYU1_G000814	5.34743	8.39534	4.98454	3.63941	11.3105	13.2052	28.4663
PITG_00908	0	0	0	0	0	0	0		PYU1_G000815	0.0703609	0.176744	0.0285647	0.103983	0.187122	0.193059	0.193233
PITG_00909	6.64378	3.67806	9.07231	3.69803	16.5172	6.34235	2.8641		PYU1_G000816	13.7438	8.74883	15.9819	15.1469	21.6854	20.5158	14.6349
PITG_00910	980.436	285.636	1151.01	553.913	2208.55	989.316	168.566		PYU1_G000817	12.3249	2.44496	10.1119	6.63758	14.7826	9.54999	5.6953
PITG_00911	16.842	20.3076	18.9381	16.295	26.7892	19.6814	19.935		PYU1_G000818	5.86341	2.75917	3.74198	3.6914	2.43259	2.38106	1.20008
PITG_00912	251.112	153.962	494.455	1073.3	96.2274	523.304	369.866		PYU1_G000819	120.528	45.8749	132.04	96.011	60.5028	75.3446	80.3546
PITG_00913	1.21993	5.19623	3.50847	7.72397	0.410877	2.27519	7.59892		PYU1_G000820	0.0469073	0.117829	0.0856941	0.34661	0.207913	0.128706	0.620381
PITG_00914	74.0733	63.7243	73.9169	140.972	94.4195	73.6116	56.8248		PYU1_G000821	91.7272	64.8553	157.077	84.2783	148.18	156.687	187.05
PITG_00915	0.114094	0.759088	0.0764789	0.218603	0	0.130874	1.56435		PYU1_G000822	58.9507	56.185	108.517	67.5023	155.686	200.473	263.408
PITG_00916	3.24729	6.05705	1.52002	2.72343	0.246526	2.3658	6.93512		PYU1_G000823	172.959	92.6237	171.06	221.137	121.588	165.876	121.666
PITG_00917	0.0614352	0.101733	0.0860388	0.245928	0	0.0503361	0.229778		PYU1_G000824	1.81766	1.22739	1.25685	3.36212	0.602949	0.501954	0.58987
PITG_00918	0.0175529	0.023477	0.00955986	0.00910846	0	0.0100672	0.0208889		PYU1_G000825	65.8813	71.7188	52.9447	337.408	33.0582	22.4077	26.6967
PITG_00919	17.7372	11.1203	20.6684	7.66932	25.5565	27.0204	16.1843		PYU1_G000826	18.8685	20.3845	17.7672	15.6494	14.949	20.0524	20.2183
PITG_00920	0.394941	0.281723	0.315476	0.300579	0.164351	0.201345	0.266914		PYU1_G000827	295.188	367.795	326.352	347.702	276.67	336.232	380.965
PITG_00921	988.159	1090.39	736.09	665.847	321.059	827.355	1261.87		PYU1_G000828	21.3663	28.7602	33.1922	18.6303	16.9034	29.2935	147.407
PITG_00923	0.833764	1.09559	1.02291	1.19321	5.83445	30.0305	17.6859		PYU1_G000829	15.3152	14.493	15.4821	11.0049	14.6371	20.6573	24.0423
PITG_00925	0	0.00782565	0	0.00910846	0	0	0.00464198		PYU1_G000830	11.1991	8.77829	12.4971	12.7379	7.54726	9.3698	8.54295
PITG_00926	0.0175529	0.00782565	0	0	0	0.0201345	0.0580247		PYU1_G000831	21.2256	31.1364	21.8806	18.8383	20.0844	26.0501	43.986
PITG_00927	10.0139	0.422585	13.25	51.2351	5.50575	19.4801	7.11615		PYU1_G000832	4.47965	2.19948	5.81292	3.60475	4.22064	5.16111	4.03756
PITG_00928	0.552917	3.59197	0.420634	1.23875	0.164351	0.453025	1.7477		PYU1_G000833	0.809151	1.04083	0.814094	0.797203	0.332661	0.41186	0.427148
PITG_00929	0.956634	0.41476	1.20454	0.874412	2.46526	1.21813	0.731112		PYU1_G000834	103.114	77.9638	109.246	103.706	115.371	122.322	122.327
PITG_00930	236.017	156.842	270.19	175.994	722.65	333.064	53.8562		PYU1_G000835	4.86663	4.47752	5.08452	3.2928	4.74043	4.91657	6.23432
PITG_00931	164.734	152.498	190.901	143.057	239.13	176.217	120.761		PYU1_G000836	27.8043	23.1338	26.3938	27.9368	104.955	75.5247	28.6697
PITG_00932	14.2179	28.188	13.8331	16.377	11.3402	19.4297	28.1838		PYU1_G000837	4.99563	4.09457	4.41325	5.47644	19.0241	13.1795	4.6376
PITG_00933	6.85442	5.65012	7.53317	5.87496	8.62841	9.72494	7.80781		PYU1_G000838	19.7128	11.3509	9.58346	16.7933	11.1234	6.01058	2.62391
PITG_00934	6.24884	5.86924	5.8602	4.85481	5.42357	6.24168	6.47092		PYU1_G000839	278.043	172.227	282.719	235.955	349.586	402.992	439.657
PITG_00935	3.44037	4.74234	3.27903	5.711	4.10877	5.53697	7.7962		PYU1_G000840	14.0722	12.1266	15.882	10.8662	15.9677	16.217	16.0892
PITG_00936	14.7532	11.2689	13.6228	12.7883	15.449	13.5002	8.41591		PYU1_G000841	27.089	13.0889	28.4647	21.9058	46.1152	31.9706	21.2658
PITG_00937	9.22406	13.9844	6.82574	9.0447	4.10877	6.04034	6.94208		PYU1_G000842	5.60542	6.71627	7.34113	24.0894	389.609	126.66	66.7367
PITG_00938	143.943	126.916	138.503	105.421	112.909	112.552	108.773		PYU1_G000843	0.867785	0.864082	0.685553	1.0225	0.686114	0.308895	0.376297
PITG_00939	54.0806	18.132	74.9302	25.4035	120.551	58.9839	13.1507		PYU1_G000844	8.95929	18.2046	13.2969	9.70508	16.1965	21.4939	22.8931
PITG_00940	34.8777	22.6161	39.0042	20.494	53.9892	40.5206	23.4814		PYU1_G000845	134.131	107.264	151.493	131.625	87.1781	101.536	74.344
PITG_00941	1885.71	1014.99	2393.88	1940.15	5252.57	2245.96	771.731		PYU1_G000846	14.9986	15.5142	17.0817	13.9511	10.167	12.5231	10.9228
PITG_00942	40.951	53.7309	35.7443	58.367	23.9952	34.8225	40.7194		PYU1_G000847	24.7788	26.4331	24.6513	24.0547	17.735	21.0692	20.9709
PITG_00943	42.1709	18.2494	52.4932	24.5109	86.6128	53.0241	18.0805		PYU1_G000848	9.25246	8.19896	8.2552	14.159	5.34337	6.16502	4.7393
PITG_00944	30.2788	4.79712	35.4289	15.9762	4.02659	10.6109	7.43645		PYU1_G000849	3404.8	1485.02	4044.69	3789.04	2697.2	2617.91	1847.94
PITG_00945	17.6758	10.2046	22.1024	27.4165	31.9662	14.3659	8.27665		PYU1_G000850	0.234536	0.117829	0.142823	0.953178	0.249496	0.0128706	0.0915316
PITG_00946	3.66856	2.87201	2.6672	4.78194	1.47916	1.70136	3.55111		PYU1_G000851	55.3272	28.9075	45.8321	45.198	45.9073	48.2905	27.9985
PITG_00947	22.5204	20.5971	22.8672	22.9169	31.6375	18.4935	19.3501		PYU1_G000852	1.75902	7.63927	1.48536	7.81606	1.58014	1.46725	1.23059
PITG_00948	0	0.0313026	0	0.00910846	0	0.0100672	0.00928396		PYU1_G000853	0.809151	3.53488	0.514165	2.49559	0.727697	0.695013	0.457658
PITG_00952	137.36	126.643	70.1503	128.985	25.0635	67.9336	34.6384		PYU1_G000854	56.3122	15.5044	46.5176	47.1043	50.1695	40.581	19.2216
PITG_00953	6.36294	5.83011	6.7397	3.85288	8.29971	6.10074	4.18706		PYU1_G000855	1053.9	337.522	963.23	1489.77	129.426	188.76	78.0053
PITG_00954	20.4141	17.999	20.6111	16.6867	29.0079	19.3089	18.6561		PYU1_G000856	0.0469073	0.00981912	0	0.034661	0	0	0
PITG_00955	9.8823	12.5289	6.60587	17.9254	5.3414	11.7183	18.5238		PYU1_G000857	0	0.00981912	0	0.034661	0.0207913	0	0.0203404
PITG_00957	15.6748	7.48132	21.3472	10.584	59.8237	64.8631	21.2069		PYU1_G000858	0.0703609	0.0490956	0.114259	0.138644	0.0415827	0.0128706	0.0610211
PITG_00960	57.3805	44.6845	57.2636	42.6003	47.0865	57.4939	46.8468		PYU1_G000859	0.469073	1.26667	0.2428	15.7188	0.291079	0.20593	0.681402
PITG_00961	12.366	9.21862	12.4087	9.20865	10.2719	11.6478	9.50213		PYU1_G000860	40.7742	32.3638	38.291	30.1551	39.8986	47.8401	56.0479
PITG_00962	5.52039	17.7799	4.80861	6.70383	3.20484	4.21817	17.5931		PYU1_G000861	47.1653	14.1297	39.205	30.6923	58.8395	44.7511	27.49
PITG_00963	0.939081	7.99782	0.382395	2.51393	0.164351	0.805378	8.20238		PYU1_G000862	28.3203	3.22067	22.8946	15.0775	130.362	102.823	20.0047
PITG_00964	71.4755	70.5404	39.5014	109.338	26.2961	32.0641	47.1091		PYU1_G000863	9.22901	15.3866	7.11261	7.69475	8.48287	16.8219	19.1403
PITG_00965	6.99484	10.6977	6.29039	30.5953	0.164351	1.06713	20.2901		PYU1_G000864	1.88802	12.8238	0.0571294	1.28246	0.062374	0.0128706	0.0610211
PITG_00966	39.143	28.0315	44.2717	18.8545	45.8539	44.175	31.2243		PYU1_G000865	0.574614	0.756072	0.528447	0.433263	0.748488	0.952425	0.600041
PITG_00967	111.417	44.3245	141.543	51.5083	252.607	140.74	37.795		PYU1_G000866	1.81766	1.63979	1.44252	0.953178	1.33065	1.98207	1.20008
PITG_00968	0	0	0.00955986	0	0	0	0		PYU1_G000867	3.68222	4.44806	2.9136	2.61691	3.20187	4.10572	2.50186
PITG_00970	0.0789882	0.0860822	0.0286796	0.173061	0	0.0100672	0.0789136		PYU1_G000868	1.37204	1.45323	2.19948	1.03983	0.810862	0.926684	0.884806
PITG_00971	5.0728	7.49697	5.25793	8.62571	3.61572	5.89939	9.93616		PYU1_G000869	1.73557	2.32713	1.31398	1.78504	1.16432	1.14548	1.10855
PITG_00972	57.3981	15.7687	136.123	70.4175	7.39578	20.3257	16.4976		PYU1_G000870	0.562888	0.765891	0.328494	0.311949	0.436618	0.296024	0.345786
PITG_00973	20.0367	26.5994	17.9343	141.901	6.57403	7.73163	21.5481		PYU1_G000871	18.4815	14.5519	15.8391	12.9805	16.1757	16.8476	16.3231
PITG_00974	52.3165	60.7192	45.1608	101.268	34.0206	27.8862	50.5952		PYU1_G000873	3.14279	2.63152	3.18496	2.99818	2.61971	3.62951	4.42403
PITG_00977	0	0	0	0	0	0	0		PYU1_G000874	89.7571	130.329	113.787	143.254	128.179	115.681	168.774
PITG_00978	66.7713	41.382	78.3335	139.268	86.695	57.7557	40.5105		PYU1_G000875	5.96895	6.32351	4.856	4.57525	5.69683	5.66307	4.69862
PITG_00979	71.6247	46.367	84.0025	54.4139	114.224	71.7793	41.859		PYU1_G000876	8.13842	12.0775	8.82649	10.2943	1.6841	2.09791	2.47135
PITG_00980	194.855	121.485	206.541	97.9979	274.055	208.543	100.49		PYU1_G000878	96.8167	11.5669	81.795	39.3229	198.349	103.686	24.9169
PITG_00981	4.97625	12.3411	4.54094	8.52552	5.50575	5.3759	25.2408		PYU1_G000879	11.1522	11.4884	10.2833	12.1487	9.14819	13.1538	15.7841
PITG_00982	113.006	130.555	120.856	76.1467	178.978	126.918	74.4086		PYU1_G000880	1.65348	0.166925	2.41372	21.5072	37.9026	8.17284	2.80697
PITG_00983	57.6701	61.4314	38.0578	50.98	10.6828	76.0277	70.3654		PYU1_G000881	9.63945	0.392765	20.2381	8.05869	343.036	73.5298	21.9879
PITG_00984	27.0578	22.3188	28.9377	37.0077	29.7475	26.7184	22.1213		PYU1_G000882	2.65026	2.89664	2.64223	2.49559	1.30985	3.89979	4.90203
PITG_00985	0.307176	0.3052	0.238997	0.391664	0	0.130874	0.394568		PYU1_G000883	5.31225	2.68062	1.77101	4.67924	0.103957	0.437601	0.518679
PITG_00986	97.8312	68.7092	90.7327	62.311	50.4557	66.4236	39.6912		PYU1_G000884	79.4258	106.125	64.9847	78.1952	23.7437	25.0076	40.6807
PITG_00987	299.576	209.986	257.571	406	210.615	213.325	101.021		PYU1_G000885	10.8121	0.844444	8.34089	4.43661	12.7243	6.26799	1.50519
PITG_00988	21.1425	41.6951	13.7471	25.3488	4.684	25.3996	32.1434		PYU1_G000886	33.9609	3.25013	24.9798	13.1365	40.8966	20.0267	4.23079
PITG_00989	44.2773	39.856	47.503	116.188	23.0091	29.3862	46.3362		PYU1_G000887	10.2375	4.34005	11.0974	7.45212	7.42251	7.45208	8.29887
PITG_00990	2.28188	1.04081	2.80104	2.19514	2.62961	3.78528	2.46489		PYU1_G000888	5.82823	3.16176	6.4699	5.23381	3.24345	3.28201	1.97301
PITG_00991	3.51058	63.7712	1.66342	5.19182	3.04049	3.15104	6.67517		PYU1_G000889	26.9717	5.15504	27.6792	22.8069	33.2038	24.8918	8.85823
PITG_00993	0.0526588	0	0.0955986	0.00910846	0	0.0302017	0.0696297		PYU1_G000890	55.5734	5.19431	41.6616	23.6215	66.6778	32.7943	7.55644
PITG_00994	64.3139	85.5187	63.9459	67.1476	51.6061	69.182	75.6225		PYU1_G000891	27.5932	38.7953	31.8925	30.5883	33.9938	33.1032	38.2602
PITG_00995	59.285	35.7319	67.1389	46.1617	86.6128	56.2657	32.4985		PYU1_G000892	16.054	3.53488	14.5109	10.1383	18.8577	14.4408	10.0278
PITG_00996	0.210635	1.37731	0.114718	0.291471	0.246526	0.382555	0.879655		PYU1_G000893	67.5934	10.1922	53.1875	39.4962	84.9534	55.8971	31.5682
PITG_00997	612.86	183.582	654.975	345.821	964.081	669.531	118.138		PYU1_G000894	33.1869	34.2196	34.9632	37.5379	28.7544	27.8134	27.0527
PITG_00998	19.7734	82.4119	14.3302	32.4717	5.09487	44.4669	98.0154		PYU1_G000895	5.1129	5.02739	4.87028	5.25114	4.74043	3.89979	3.71212
PITG_00999	70.2907	36.7101	59.5675	448.746	49.6339	51.6549	12.5937		PYU1_G000897	0.867785	1.55142	0.542729	1.0225	0.374244	1.05539	1.39331
PITG_01000	0	0	0	0	0	0	0		PYU1_G000898	0.621522	0.0294573	0.9712	0.277288	0.76928	0.617789	0.183063
PITG_01001	19.0976	26.7481	17.8961	35.3408	13.2302	16.0874	25.6725		PYU1_G000899	3.16624	2.93592	3.99906	2.51292	3.3682	3.96415	4.01722
PITG_01002	0.386164	1.00951	0.420634	1.64863	0.410877	1.198	1.5922		PYU1_G000900	0.351805	0.569509	0.399906	0.294619	0.187122	0.141577	0.193233
PITG_01003	26.461	13.5932	17.6475	39.5125	5.75228	50.0542	17.4817		PYU1_G000901	12.7119	6.2646	12.9969	9.06386	12.9322	12.6261	11.238
PITG_01004	604.382	247.557	488.471	565.471	414.739	341.802	171.76		PYU1_G000902	4.49137	2.877	3.8848	2.6689	7.04826	4.63342	5.73598
PITG_01005	27.9443	35.6302	23.7658	24.7568	17.2568	23.1244	32.1016		PYU1_G000903	23.3481	35.0051	25.1941	37.5032	52.1863	38.3029	46.2438
PITG_01006	14.9902	23.9308	11.8638	13.2437	7.72448	10.6109	15.6852		PYU1_G000904	0.0938146	0.373126	0.142823	1.07449	0.0831654	0.0514824	0.0305105
PITG_01007	0	0	0	0	0	0	0		PYU1_G000905	0	0.0490956	0.042847	0.069322	0.0207913	0.0128706	0.0203404
PITG_01008	0	0	0.00955986	0	0	0.0100672	0		PYU1_G000906	31.2285	58.8754	29.6644	43.7422	22.0804	16.8734	14.2484
PITG_01009	0	0	0	0	0	0	0		PYU1_G000907	1.11405	4.08475	0.699835	1.38644	10.9362	4.05424	1.65774
PITG_01010	0.0614352	0.759088	0.181637	0.0455423	0.0821754	0.0402689	0.143901		PYU1_G000908	0	0	0	0.0173305	0	0	0.0101702
PITG_01012	0	0.0156513	0	0.0364338	0	0.0604034	0.111407		PYU1_G000909	27.9098	31.4212	30.9641	26.6543	27.7564	30.3489	35.1787
PITG_01013	0	0	0	0	0	0	0		PYU1_G000910	15.5498	9.22015	18.3957	12.166	19.6686	12.7676	17.1673
PITG_01015	0	0.00782565	0	0	0	0	0		PYU1_G000911	10.5776	2.60207	8.75508	5.5111	15.0321	7.43921	6.09194
PITG_01016	3.39649	4.53105	2.63852	2.91471	1.97221	2.27519	3.50237		PYU1_G000912	4.93699	4.32041	2.84219	2.70356	4.30381	1.58309	1.61706
PITG_01017	0	0	0	0	0	0	0		PYU1_G000913	0.187629	0.117829	0.142823	0.173305	0.0831654	0.0772237	0.0915316
PITG_01019	80.7873	23.1874	128.943	30.8321	275.534	84.4238	5.26168		PYU1_G000914	39.8126	16.8791	25.6225	21.3339	25.1367	35.0595	90.6875
PITG_01020	13.3139	12.1219	15.4679	18.6177	24.5704	19.3492	9.57872		PYU1_G000915	1.40722	1.7478	1.55678	1.28246	1.62172	1.66031	1.70859
PITG_01022	0.0175529	0	0	0	0.0821754	0.0100672	0		PYU1_G000916	5.05426	5.94056	4.98454	5.12983	5.30179	5.47001	6.53943
PITG_01023	0.0702117	0.0313026	0.105159	0.0819761	0.164351	0.171143	0.123012		PYU1_G000917	1.21959	1.46305	1.12831	1.57708	1.64252	1.7504	1.65774
PITG_01024	13.349	8.43605	13.3934	26.2415	21.7765	13.9028	6.59161		PYU1_G000918	18.071	34.1214	17.453	16.5333	20.729	27.6976	37.0296
PITG_01025	11.4708	14.0236	12.7337	20.9039	10.4363	13.621	14.7174		PYU1_G000919	10.9763	2.56279	11.8258	8.42263	16.5291	15.818	9.91593
PITG_01026	0.86887	1.68251	1.04203	1.43914	0.246526	0.765109	3.16351		PYU1_G000920	37.561	36.4191	37.0913	38.0058	26.4882	33.4121	29.6969
PITG_01027	0.394941	1.30688	0.219877	0.309688	0.0821754	0.402689	5.2083		PYU1_G000921	54.7643	22.3385	64.7419	55.9429	41.2916	50.5686	42.5927
PITG_01028	0	0	0	0	0	0	0		PYU1_G000922	50.742	16.4176	49.3598	34.6437	42.9549	74.0318	86.2533
PITG_01029	27.3738	4.27281	174.142	31.6428	420.245	545.875	16.2725		PYU1_G000923	232.355	146.707	236.359	174.501	175.604	248.158	293.786
PITG_01030	55.5462	9.34383	100.187	16.7049	315.389	67.2994	2.07496		PYU1_G000924	0.445619	13.2362	0.0285647	0.173305	0.0415827	0.20593	1.00685
PITG_01031	261.547	250.303	291.165	208.484	320.402	278.731	345.01		PYU1_G000925	4.69073	3.45633	4.64176	3.8647	3.86719	3.86118	4.90203
PITG_01033	33.0346	35.2624	31.5858	19.5285	62.6998	36.987	19.6797		PYU1_G000926	0.211083	0.265116	0.199953	0.363941	0.332661	0.154447	0.152553
PITG_01034	31.3671	19.1259	42.5318	41.4526	76.3409	36.1011	20.492		PYU1_G000927	14.682	11.2232	15.6392	8.85589	23.4734	21.9186	20.0963
PITG_01035	49.7274	16.2617	68.2383	27.5349	103.459	40.3394	6.87709		PYU1_G000928	0.386985	0.834625	0.2428	0.225297	0.31187	0.656401	0.305105
PITG_01036	162.066	51.7902	189.285	88.0333	341.767	191.73	38.8371		PYU1_G000929	11.4688	7.33488	9.89767	8.31864	13.3065	13.1023	12.3873
PITG_01038	0.140423	0.140862	0.143398	2.04029	0.0821754	0.221479	0.369037		PYU1_G000930	0	0	0	0	0	0	0
PITG_01039	0.0175529	0.430411	0.00955986	0.47364	0	0.0302017	1.10015		PYU1_G000931	51.3752	71.5715	28.6218	38.1271	13.9302	31.1469	37.9551
PITG_01040	0.693341	5.78316	0.525793	2.34998	0.657403	0.785244	10.3957		PYU1_G000932	4.86663	1.5907	3.02786	3.4661	5.92553	3.61664	2.19676
PITG_01041	1201.52	429.472	1610.19	1210.56	3660.99	1387.29	368.545		PYU1_G000933	27.5346	11.94	29.4359	20.9526	37.1541	41.778	30.0325
PITG_01042	1345.76	585.695	1764.81	1316.18	3698.22	1594.91	506.53		PYU1_G000934	2519.91	789.408	3039.44	2615.21	1929.73	1799.75	1282.61
PITG_01043	339.667	263.2	329.041	464.677	288.107	252.043	267.633		PYU1_G000935	28.7307	25.078	31.2783	25.3372	31.6444	30.5806	33.0124
PITG_01044	62.5323	89.635	59.644	78.3236	40.5125	51.222	74.1463		PYU1_G000936	15.0221	13.5602	16.8532	13.0152	18.0885	16.5773	18.8962
PITG_01045	79.0847	30.88	102.004	65.672	217.765	79.4506	16.3374		PYU1_G000938	0.633249	0.304393	0.742682	0.623898	0.582158	0.913813	0.386467
PITG_01046	20.8265	32.5704	19.5404	70.2991	16.2707	18.2519	32.7492		PYU1_G000939	0.0234536	0.0392765	0.0285647	0.0866525	0.0415827	0.0386118	0
PITG_01047	26.7682	30.6452	25.783	15.9034	41.6629	31.3896	23.442		PYU1_G000940	133.979	71.3064	126.113	106.635	90.1097	131.409	110.174
PITG_01048	62.4972	40.3882	55.973	41.0063	63.1107	59.5376	18.749		PYU1_G000941	0.4808	0.0981912	74.1682	13.5178	0.0415827	0.0257412	0.0406807
PITG_01049	35.2726	52.9484	32.3984	23.6182	38.7046	38.3058	32.6053		PYU1_G000942	0.0234536	0.677519	0.557012	0.242627	0	0	0.0101702
PITG_01050	453.769	726.361	139.851	150.117	0.328701	8.9699	13.4014		PYU1_G000943	0	0	0.0285647	0	0.0207913	0.0257412	0.0101702
PITG_01051	12.8136	8.32649	16.5386	11.6953	19.9686	11.829	9.03329		PYU1_G000944	0.0117268	0.0392765	3.99906	0.623898	0.0207913	0	0.0406807
PITG_01052	2.28188	3.70153	2.58116	2.75075	2.46526	3.55373	5.4845		PYU1_G000945	0	0.0294573	0.0142823	0	0	0.0128706	0
PITG_01053	41.0475	17.0599	96.3061	15.1747	14.2163	21.3425	15.2907		PYU1_G000946	0.0234536	0.0490956	9.68343	1.55975	0.0207913	0	0
PITG_01054	14.8147	17.2869	16.7393	13.3712	15.2846	14.1042	15.5924		PYU1_G000947	0.0820878	0.304393	9.49776	1.8197	0	0.0128706	0.0203404
PITG_01055	2.984	10.3142	2.43777	3.85288	2.05438	2.98997	12.9534		PYU1_G000948	68.5198	28.7995	64.5848	46.7404	30.5633	35.4199	42.9792
PITG_01056	16.9561	42.0394	14.3111	21.6964	10.2719	19.5506	52.4335		PYU1_G000949	0	0	0	0	0	0	0
PITG_01057	30.428	58.5593	27.4559	43.0193	23.1735	29.5372	51.4122		PYU1_G000950	33.527	24.5772	32.4781	26.9836	23.8269	31.0182	28.5274
PITG_01058	29.682	17.3416	31.0409	25.4673	36.4037	30.6446	16.3839		PYU1_G000951	9.49873	6.30387	10.8546	7.48678	11.2273	11.2875	7.80053
PITG_01060	0	0	0	0	0	0	0		PYU1_G000952	37.561	30.017	35.7344	28.2314	38.963	39.2296	31.4259
PITG_01062	131.322	15.8861	170.022	51.7269	166.98	83.7291	6.13437		PYU1_G000953	3.63532	8.49353	2.44228	4.29797	2.70287	3.07608	2.1154
PITG_01063	0.430047	1.42427	0.869948	3.49765	1.06828	3.74501	2.22815		PYU1_G000954	106.738	143.919	96.2059	132.613	46.635	71.4448	62.1296
PITG_01064	78.8126	24.5725	94.4993	51.0074	65.2472	105.817	46.2736		PYU1_G000955	7.55208	0	0.328494	0.121314	65.9501	427.433	375.778
PITG_01065	34.4037	44.7784	50.8011	59.542	36.6502	39.4333	85.7954		PYU1_G000956	0.117268	1.19793	0.0856941	0.173305	0.062374	0.231671	0.345786
PITG_01066	8.96954	8.65517	13.7853	23.3541	7.56013	7.25847	12.9256		PYU1_G000957	1.11405	0	0.042847	0.0519915	8.83632	59.5008	53.5053
PITG_01067	27.5405	39.41	37.5607	72.1208	16.1064	22.319	51.7998		PYU1_G000958	15.1745	20.2274	19.424	13.8991	32.7048	29.937	19.8624
PITG_01068	23.7052	40.6543	13.4507	23.7275	5.17705	20.9801	36.1308		PYU1_G000959	0.293171	0.117829	0.114259	0.398602	0.062374	0.0257412	0.0508509
PITG_01069	38.5989	99.1901	35.0465	40.733	17.9964	41.2958	85.988		PYU1_G000960	5.95723	13.246	5.77007	10.1557	2.70287	2.72857	2.6951
PITG_01070	79.3129	54.5761	87.2911	61.5914	124.824	67.3799	47.7358		PYU1_G000961	65.8696	77.2175	69.2265	65.3533	73.1647	82.5392	93.6267
PITG_01071	7.26691	1.58078	6.04183	2.96936	20.7082	8.25513	2.29546		PYU1_G000962	26.8192	29.202	27.3793	37.9365	27.4238	25.8699	50.1186
PITG_01072	3907.98	762.891	4836.95	1158.57	489.765	1101.62	687.911		PYU1_G000963	0	0.147287	0.0142823	0.0866525	0.062374	0.0386118	0.213574
PITG_01073	128.312	93.2505	136.572	97.6882	154.408	120.454	94.1509		PYU1_G000964	0	0.0294573	0	0.034661	0.519783	1.37716	1.03736
PITG_01074	6.92463	7.93521	7.79129	10.2379	3.28701	6.04034	8.41127		PYU1_G000965	0.0117268	0	0	0	0	0.0128706	0.0101702
PITG_01075	0.430047	0.680832	0.334595	0.765111	0.164351	0.120807	0.311013		PYU1_G000966	0	0.00981912	0	0	0	0	0
PITG_01076	20.6335	8.41257	23.3834	9.39993	48.8943	16.5103	2.13995		PYU1_G000967	0	1.05065	0.0142823	1.54242	0	0	0.0101702
PITG_01078	0.0263294	0.023477	0.00955986	0.0364338	0	0.29195	0.382963		PYU1_G000968	0.445619	4.20258	1.57106	2.73822	2.28705	6.51253	19.1606
PITG_01079	2.15023	1.44775	3.44155	6.7858	0.328701	1.12753	3.96425		PYU1_G000969	0	0.0294573	0.042847	0	0.103957	0.321765	0.691572
PITG_01080	0.623129	2.7468	0.544912	2.71432	0.493052	0.704706	2.98247		PYU1_G000970	0	0	0	0	0	0	0
PITG_01081	1.57099	8.30302	0.745669	1.85813	3.28701	1.32887	6.75176		PYU1_G000971	0	0.0294573	0.0142823	0	0.0415827	0.0643531	0.325446
PITG_01082	301.463	131.252	396.17	117.308	1066.64	356.118	43.927		PYU1_G000972	0.0117268	0.0589147	0	0.0519915	0	0.0257412	0.0203404
PITG_01083	17.3598	26.7872	23.2305	11.923	40.1016	20.0841	10.1984		PYU1_G000973	7.76316	13.8253	7.1983	7.12284	10.0838	10.3351	13.567
PITG_01084	13.5509	15.0957	12.2366	14.2547	12.4907	13.1679	14.8845		PYU1_G000974	0.99678	2.17984	0.7284	1.12648	0.457409	0.553436	0.386467
PITG_01085	11.7605	9.73511	14.4928	8.37978	20.7904	11.3256	5.23615		PYU1_G000975	0.433893	3.8	0.257082	0.623898	0.291079	0.115835	0.945827
PITG_01086	172.019	161.099	198.903	369.949	189.825	197.237	163.579		PYU1_G000976	4.86663	15.0723	4.58463	5.3378	5.5305	12.0726	54.9495
PITG_01087	149.647	107.618	163.244	157.859	213.574	149.619	93.3084		PYU1_G000977	47.4702	18.3617	52.9732	43.2569	41.3748	40.0276	27.8765
PITG_01088	26.7243	67.6214	17.4754	27.9721	5.9988	12.4834	49.0866		PYU1_G000978	2.20464	3.20103	3.44205	2.53025	3.8464	4.23443	5.61394
PITG_01089	0.351058	1.69817	0.315476	0.655809	0.328701	0.553697	1.51329		PYU1_G000979	2.79098	4.4677	3.97049	3.32746	10.8115	10.1292	15.5197
PITG_01090	23.8018	9.43774	29.6929	11.6679	59.6593	21.0506	6.98386		PYU1_G000980	0.211083	0.795348	0.614141	0.467924	42.6846	40.0533	31.4055
PITG_01091	0	0	0	0	0	0	0		PYU1_G000981	2.7558	7.16795	2.87075	11.6808	4.36618	3.8097	5.04441
PITG_01092	11.2953	14.2349	10.8313	9.98287	0.575228	4.47992	13.9538		PYU1_G000982	13.134	13.6584	17.3102	84.1743	19.5023	19.8465	21.2964
PITG_01094	195.952	46.2261	167.9	198.993	78.0666	90.454	50.5535		PYU1_G000983	8.26741	11.7437	9.2264	8.90788	11.0194	12.7676	16.496
PITG_01096	5.74858	13.0845	5.61164	17.9619	0	1.24834	8.5807		PYU1_G000984	23.9344	26.3054	23.4659	23.8988	23.7437	25.0591	26.4323
PITG_01097	99.5953	67.3789	115.024	96.3766	46.0182	62.2054	75.5204		PYU1_G000985	10.0147	25.2842	2.87075	3.44877	0.561366	0.283153	0.742423
PITG_01098	0.0789882	0.00782565	0.0669191	0.163952	0	0.0503361	0.0742717		PYU1_G000986	143.958	67.9876	167.175	131.712	96.7629	60.0028	51.1052
PITG_01099	17.5178	12.0437	19.0432	23.9188	22.6804	18.8559	10.0383		PYU1_G000987	33.8671	36.4191	34.9632	28.526	58.4237	27.2342	24.0423
PITG_01100	8.30253	3.8737	18.1637	10.1833	2.21873	12.2719	4.90425		PYU1_G000988	7.31754	6.92248	7.32684	6.3083	6.29978	8.82924	7.16998
PITG_01101	40.1084	11.9732	106.095	50.7159	5.6701	71.2055	8.66193		PYU1_G000989	36.9747	33.3948	37.534	30.9696	37.4036	44.4293	39.9993
PITG_01102	30.27	23.9465	39.052	17.8617	73.4648	49.722	17.2844		PYU1_G000990	3.95194	4.05529	4.71317	3.63941	3.16028	3.91267	3.8545
PITG_01103	114.27	99.0023	124.087	152.822	140.52	128.518	81.6246		PYU1_G000991	56.6288	38.54	58.5433	44.6087	49.0676	50.4785	35.4329
PITG_01104	46.7259	34.2764	48.3729	42.9373	53.907	43.571	29.1679		PYU1_G000992	37.9832	22.2305	39.3907	30.415	47.8409	53.0655	61.3567
PITG_01105	4.86216	10.1733	4.00558	7.01351	3.69789	5.72825	12.6656		PYU1_G000993	0.99678	2.02274	1.05689	0.658559	2.26626	2.31671	2.82731
PITG_01106	0.245741	1.04081	0.248556	0.774219	0.328701	1.14766	4.01299		PYU1_G000994	25.1892	23.1928	25.1798	19.3062	30.2098	35.6645	36.2974
PITG_01107	2.43986	1.92511	2.87752	43.2834	0.410877	2.13425	11.1616		PYU1_G000995	9.41664	10.2413	10.7546	8.3533	13.452	15.8051	10.2922
PITG_01108	64.6562	25.0343	74.1272	29.5205	153.504	59.5678	15.409		PYU1_G000996	5.2888	3.0832	5.7415	4.83521	4.44935	6.51253	5.22747
PITG_01109	16.3067	16.3869	16.2709	20.4758	12.9837	15.5237	17.6302		PYU1_G000997	14.3771	11.9204	14.8108	12.5993	15.1361	15.8695	17.8792
PITG_01110	24.6794	12.4584	27.2839	13.189	8.29971	19.4902	18.1269		PYU1_G000998	11.9379	9.70129	11.3402	9.28915	10.0214	11.7251	12.8348
PITG_01111	14.8498	10.9246	17.0548	18.1714	7.97101	11.2048	12.8583		PYU1_G001000	6.2504	8.00258	5.91289	8.66525	3.22266	3.53942	3.54939
PITG_01112	9.12752	10.729	13.6706	8.27048	22.3517	17.3962	11.1431		PYU1_G001001	337.991	887.736	369.998	421.998	699.317	1301.32	2595.35
PITG_01113	23.3805	17.0443	22.2076	16.0764	5.42357	15.5438	17.1962		PYU1_G001002	325.525	299.002	207.537	204.968	196.665	201.927	235.775
PITG_01114	36.3521	39.4569	31.3277	30.9232	3.78007	27.7251	46.2968		PYU1_G001003	7.51689	8.36589	6.59844	13.3272	5.32258	3.53942	1.8408
PITG_01115	23.9246	12.6541	13.9765	28.1725	5.42357	6.96652	7.39931		PYU1_G001004	83.8233	109.788	82.8947	109.754	130.923	91.1239	37.6602
PITG_01116	7.26691	13.0219	7.15078	11.5495	5.6701	4.92287	12.596		PYU1_G001005	31.6742	29.2904	31.6354	34.7823	30.7504	31.5716	25.2729
PITG_01117	1.44812	2.51986	1.32882	2.30444	0.821754	0.714773	2.50203		PYU1_G001006	7.29408	10.2217	7.0412	29.1672	4.40776	4.47897	2.84765
PITG_01118	0.482705	2.83289	0.210317	2.55948	0.0821754	0.54363	4.19403		PYU1_G001007	5.18326	11.6455	5.37016	43.9328	2.72367	4.40175	5.2173
PITG_01119	55.8359	44.2619	59.9977	54.6781	81.6823	41.2454	16.2075		PYU1_G001008	13.5797	37.2635	12.3828	19.6181	14.2837	14.3893	11.3398
PITG_01120	59.4166	18.5468	98.4188	25.5948	231.324	61.2691	5.99047		PYU1_G001009	4.09266	4.64444	3.04214	3.65674	6.32057	4.83935	5.08509
PITG_01121	52.9308	16.7312	65.9822	24.3469	129.919	45.1414	6.23186		PYU1_G001010	13.6148	16.3096	16.5818	20.9699	12.7451	14.6081	14.0755
PITG_01122	0.114094	0.266072	0.0573592	0.255037	0.164351	0.130874	0.259951		PYU1_G001011	11.7034	14.984	16.539	19.1329	12.2045	12.5617	12.2856
PITG_01123	12.5152	15.9252	13.3456	6.98619	16.2707	17.8693	18.6909		PYU1_G001012	40.1761	59.4744	52.7733	37.018	80.2962	62.3581	80.141
PITG_01124	44.4967	96.0912	12.9058	50.5064	3.04049	4.32891	26.4454		PYU1_G001013	0	0	0	0	0	0	0
PITG_01125	36.7383	29.9488	30.5438	23.0808	28.3505	23.8493	23.1774		PYU1_G001014	0	0	0	0	0	0	0
PITG_01127	110.478	96.0677	111.898	97.7247	127.454	86.3667	94.6221		PYU1_G001015	655.565	309.096	852.785	507.784	496.767	488.98	462.469
PITG_01128	90.301	123.019	90.7709	159.489	81.0249	87.1016	132.512		PYU1_G001016	16.4645	29.7519	17.3816	24.3494	33.9523	32.6399	41.4638
PITG_01129	1.14972	5.00059	0.564032	1.27518	0.493052	1.8725	9.29556		PYU1_G001017	6.7781	13.7566	4.84172	16.4986	5.32258	11.4806	10.516
PITG_01130	1.73774	16.0269	0.181637	71.7382	0.739578	0.47316	37.3238		PYU1_G001018	5.01908	7.59018	3.57059	4.62725	3.88798	8.28867	9.14299
PITG_01131	35.8694	14.4462	40.1132	15.9034	207.986	109.411	13.1507		PYU1_G001019	59.7013	36.4682	57.7007	42.685	41.0837	48.445	33.1344
PITG_01132	25.6009	9.9464	29.2149	11.2216	139.205	79.2794	10.2657		PYU1_G001020	0.0117268	0	0	0.0519915	0	0.0128706	0
PITG_01133	8.23232	9.35165	8.623	7.18657	7.14926	4.87254	7.0326		PYU1_G001021	0.0234536	0	0.042847	0.0173305	0.124748	0.115835	0.101702
PITG_01134	67.4296	72.0351	48.4781	58.531	32.9523	68.4571	97.6719		PYU1_G001022	0.0117268	0	0.0142823	0.0173305	0	0	0.0101702
PITG_01135	0.377388	0.618226	0.277236	0.309688	0.493052	0.583899	0.373679		PYU1_G001023	0	0	0.0142823	0.0173305	0.0207913	0.0257412	0.0305105
PITG_01136	1.28136	2.92679	1.29058	1.48468	1.64351	2.396	2.13299		PYU1_G001024	0.0234536	0	0	0	0.0207913	0	0.0305105
PITG_01137	1.21115	4.28846	0.955986	2.97847	0.164351	1.39934	3.88534		PYU1_G001025	20.8737	10.7716	23.823	18.6476	35.5532	33.1804	23.1677
PITG_01138	131.331	145.252	123.982	161.948	53.6605	101.79	149.794		PYU1_G001026	23.2426	29.0253	23.3231	26.0824	44.8677	42.6789	37.1415
PITG_01139	60.6102	39.3161	68.6685	92.9974	81.3536	50.6079	41.4065		PYU1_G001027	9.32283	12.0088	9.74056	10.5023	18.2756	17.4912	15.418
PITG_01140	0.552917	0.759088	0.630951	0.500965	0.821754	0.312084	0.243704		PYU1_G001028	24.3683	29.0057	24.8513	27.9888	34.8463	37.2475	34.4769
PITG_01142	14.2442	98.8067	4.77993	16.6776	10.2719	8.78869	64.8183		PYU1_G001029	8.39641	10.1628	7.89814	9.77441	12.059	12.9092	10.9838
PITG_01143	15.8327	15.7139	11.577	13.353	36.4037	8.55714	1.52025		PYU1_G001030	0.0117268	0	0.0142823	0.034661	0.540575	0.0514824	0.0101702
PITG_01144	206.923	121.798	207.2	119.057	475.384	200.71	59.5868		PYU1_G001031	0	0.00981912	0	0.0173305	0.498992	0.0128706	0
PITG_01145	189.554	118.019	81.7751	140.507	36.568	45.2824	36.2399		PYU1_G001032	34.4417	32.2853	38.7194	49.8945	18.733	18.5594	15.001
PITG_01146	70.4223	86.9978	79.1939	75.6913	90.7216	102.384	82.3742		PYU1_G001033	10.4955	9.93694	8.9836	13.2578	4.36618	3.60377	4.24097
PITG_01147	0	0	0	0	0	0	0		PYU1_G001034	14.7054	11.9499	14.9965	16.3427	15.0529	12.7548	10.5566
PITG_01149	0	0	0	0	0	0	0		PYU1_G001035	113.246	20.0605	127.741	76.1676	202.986	152.195	82.1242
PITG_01151	0	0	0	0	0	0	0		PYU1_G001036	3.57668	1.99328	4.02762	3.27547	1.76726	3.08895	4.23079
PITG_01152	26.777	18.1399	27.4177	23.3359	27.6109	23.3358	14.5062		PYU1_G001037	29.9972	18.5974	32.6352	27.4689	16.3004	26.9253	39.9993
PITG_01153	20.3877	29.0566	15.1619	19.0276	6.16315	11.829	23.818		PYU1_G001038	1.32513	2.2093	0.985482	0.710551	0.873236	1.51873	2.00353
PITG_01154	37.7476	30.6844	32.9337	26.8426	31.7197	25.5909	21.7802		PYU1_G001039	26.1039	25.6966	32.3924	52.0608	14.7411	14.2349	11.2787
PITG_01155	29.8663	35.4893	27.5611	43.3472	28.3505	24.1714	29.5439		PYU1_G001040	15.9954	9.07286	14.1252	12.9286	21.9764	17.8387	14.4213
PITG_01156	1.3428	5.90837	0.525793	5.00054	0	1.61076	3.19136		PYU1_G001041	125.993	65.6506	127.656	96.167	142.545	121.228	105.139
PITG_01157	1.50078	0.594749	1.5487	0.856195	4.27312	2.09398	0.536149		PYU1_G001042	39.6367	40.5628	38.7194	37.2779	34.6384	33.8754	33.5514
PITG_01158	0.184306	0.0626052	0.0477993	0.0728677	0.328701	0.18121	0.132296		PYU1_G001043	102.105	153.738	87.8364	114	71.148	82.9897	76.9171
PITG_01159	2.65927	2.4416	2.84884	2.7963	2.87614	2.62755	2.92445		PYU1_G001044	40.7155	32.1478	41.1474	36.3421	34.3889	43.1809	52.59
PITG_01160	0	0	0	0	0	0	0		PYU1_G001045	32.4012	28.5736	33.9206	29.0979	47.9864	32.331	38.1077
PITG_01161	1.21115	1.87033	1.3097	1.00193	2.46526	1.92284	2.23975		PYU1_G001046	41.4895	21.7788	46.3605	32.2521	40.0857	36.7199	38.4738
PITG_01162	0	0	0	0	0	0	0		PYU1_G001047	9.72154	20.63	10.0548	9.39313	17.735	12.1499	12.0212
PITG_01163	0.1492	0.187816	0.124278	0.255037	0	0.110739	0.222815		PYU1_G001048	1.88802	3.58398	1.75673	1.76771	2.76525	1.95633	2.27812
PITG_01164	319.358	160.684	274.856	253.379	8.13536	200.479	382.903		PYU1_G001049	0.199356	0.0294573	1.07118	1.4211	359.274	1033.79	1604.25
PITG_01165	1.06195	1.90163	0.917747	1.30251	0	1.12753	5.29418		PYU1_G001050	0.0469073	0.176744	0.0714117	6.68958	16.5499	45.6134	70.7539
PITG_01166	6.72277	6.63615	6.18523	5.48329	7.97101	9.46319	7.95635		PYU1_G001051	14.3419	7.5509	13.9967	8.66525	129.405	132.76	119.601
PITG_01167	0	0	0	0	0	0	0		PYU1_G001052	0	0	0	0	0	0	0
PITG_01168	0	0	0	0	0	0	0		PYU1_G001053	0	0.00981912	0.0142823	0.0519915	6.63244	6.95013	5.26815
PITG_01169	19.4574	18.8129	19.0719	12.8065	21.0369	19.168	18.4542		PYU1_G001054	20.6392	15.8873	21.2664	18.6303	18.2132	20.5158	10.6177
PITG_01170	1.7904	4.79712	1.97889	2.63234	1.56133	2.17452	4.40524		PYU1_G001055	0.0234536	0.628423	0	0.034661	0.0831654	0.154447	0.122042
PITG_01171	122.23	86.3874	140.664	127.072	182.758	132.797	89.0494		PYU1_G001056	0	0.0392765	0.0142823	0.0173305	0	0.0128706	0.0101702
PITG_01172	64.5245	56.4151	65.0358	85.1914	53.3318	59.7289	64.1521		PYU1_G001057	17.6606	9.18087	21.2521	15.3895	21.0824	24.171	21.2353
PITG_01173	13.6825	14.3522	13.4985	9.92822	17.8321	15.8962	13.2923		PYU1_G001058	3227.3	6856.64	2739.98	4580.63	2941.27	4087.05	4403.36
PITG_01174	51.6758	34.7068	61.5177	24.7659	59.7415	60.202	31.0223		PYU1_G001059	47.9862	29.6832	51.1737	40.4321	40.2728	42.9492	41.8096
PITG_01178	0	0	0	0	0	0	0		PYU1_G001060	50.8475	76.1767	70.1406	50.4318	92.8333	69.2439	85.5719
PITG_01180	43.6805	19.5172	52.8087	26.5694	76.3409	50.8496	22.3024		PYU1_G001061	0.633249	1.88527	0.528447	1.36911	0.686114	0.785107	0.854295
PITG_01181	231.892	186.72	225.737	206.471	168.295	227.056	209.212		PYU1_G001062	3.83467	2.6217	6.88409	9.09852	9.58481	9.93611	5.00373
PITG_01182	118.877	124.498	110.847	107.799	64.3433	101.256	107.773		PYU1_G001063	139.854	196.765	190.969	268.536	300.04	229.998	286.647
PITG_01183	42.6185	62.7695	35.5245	62.6753	26.8713	39.5541	60.2691		PYU1_G001064	23.9696	25.1369	24.08	30.2071	21.4359	26.2432	26.0763
PITG_01184	280.619	109.7	359.049	138.767	765.217	286.171	52.5426		PYU1_G001065	1.09059	1.48269	1.02833	0.918517	0.977193	1.46725	2.22727
PITG_01185	3.66856	9.21862	2.75324	3.37013	2.46526	4.02689	8.04919		PYU1_G001066	0.164176	0.127649	0.214235	0.190636	0.291079	0.270283	0.315276
PITG_01186	1.50955	7.60653	0.955986	5.12806	0.657403	2.25506	32.22		PYU1_G001067	0.0234536	0.0392765	0.042847	0	0.207913	0.115835	0.0305105
PITG_01187	28.1988	23.5083	28.1347	17.4518	22.8448	26.4768	23.435		PYU1_G001068	30.0089	26.325	21.0522	27.7115	74.537	83.2857	75.7475
PITG_01188	174.511	46.0618	417.728	90.7294	316.54	258.557	53.2435		PYU1_G001069	3.83467	3.16176	2.62795	3.41411	11.456	12.4845	11.1262
PITG_01189	8.55705	6.01793	8.45092	13.3439	6.57403	9.93635	8.91028		PYU1_G001070	0	0	0	0	0	0	0
PITG_01190	0	0	0	0	0	0	0.00464198		PYU1_G001071	5.44125	4.58553	4.11332	5.7364	17.5895	21.1078	16.374
PITG_01192	13.1033	28.4697	12.4469	17.4518	12.4085	15.8559	30.5117		PYU1_G001072	18.3408	13.9137	12.9398	17.2958	57.4881	69.6686	54.624
PITG_01193	263.636	76.0262	228.576	178.89	241.924	203.267	87.6777		PYU1_G001073	58.9859	74.2423	52.0592	47.4163	44.7845	54.1209	73.9881
PITG_01195	67.3681	53.5196	77.4923	28.1451	379.732	255.456	66.3942		PYU1_G001074	14.5295	18.2243	17.6815	11.5594	17.5063	31.43	69.3911
PITG_01196	2.65049	1.76077	4.05338	3.78912	1.47916	3.594	1.25566		PYU1_G001075	4.30374	1.71835	3.98477	2.92886	5.88395	4.76213	2.90867
PITG_01197	0	0	0	0	0	0	0.00232099		PYU1_G001076	0.0117268	0	0	0	0	0.0128706	0.0101702
PITG_01198	0	0	0	0	0	0	0		PYU1_G001077	3.31869	3.70181	3.02786	2.99818	4.28302	3.70674	4.35284
PITG_01199	4.04595	2.77028	4.3593	2.24979	5.0127	7.32894	2.00533		PYU1_G001078	1.07887	1.26667	0.985482	0.918517	1.62172	1.48012	1.65774
PITG_01200	2.36964	3.61545	2.54292	2.22246	3.69789	2.09398	2.56701		PYU1_G001079	101.73	62.4398	115.301	103.428	79.7764	141.615	130.341
PITG_01201	17.4827	23.8995	17.4468	20.4394	16.4351	19.8425	26.6032		PYU1_G001080	43.4479	26.9535	42.6185	30.6923	37.57	43.9789	42.0028
PITG_01202	0.658235	1.4947	0.764789	1.75793	0.657403	0.956387	2.03783		PYU1_G001081	6.09795	1.5416	5.11308	3.63941	7.42251	5.18686	3.73246
PITG_01203	79.5586	72.4812	82.1384	62.8119	108.554	88.4003	72.148		PYU1_G001082	13.8259	14.0413	12.3542	12.1487	10.7699	9.65296	9.38708
PITG_01204	22.9504	17.9364	20.5633	19.9657	25.6387	20.1345	5.11314		PYU1_G001083	0.25799	2.28785	1.11402	0.918517	22.5794	43.966	113.509
PITG_01205	3.8792	3.28677	3.85263	4.69997	3.69789	3.12084	3.47452		PYU1_G001084	19.3258	8.99431	17.6673	12.6859	22.7041	22.9869	31.019
PITG_01206	30.3315	15.1583	32.0064	30.1581	58.7554	38.487	15.163		PYU1_G001085	187.946	137.909	191.741	139.06	319.854	292.073	259.136
PITG_01207	66.2535	21.5831	109.068	26.9975	399.948	86.1855	3.72519		PYU1_G001086	23.3364	27.2775	23.0803	28.0581	24.3259	22.3691	27.3476
PITG_01208	304.148	252.307	217.248	274.793	170.596	379.333	343.527		PYU1_G001087	118.253	59.6904	142.166	132.076	219.952	189.507	127.28
PITG_01209	10.7424	11.7228	14.0243	23.9826	2.71179	13.5102	15.6411		PYU1_G001088	24.9781	5.70491	25.7511	15.2508	28.9831	25.8828	15.9672
PITG_01210	13.2174	4.31976	15.9937	23.0535	12.5728	28.5003	4.75571		PYU1_G001089	0.234536	0.245478	0.142823	0.103983	0.062374	0.0900943	0.0915316
PITG_01211	24.9252	14.8609	23.8805	17.8344	25.3922	22.5103	13.4084		PYU1_G001090	0.856058	0.814987	0.642706	0.467924	0.956402	0.720754	0.844125
PITG_01212	12.6995	7.30916	10.4681	9.3635	14.9559	13.1881	5.45897		PYU1_G001091	0.304897	0.294573	0.371341	0.34661	0.374244	0.450471	0.406807
PITG_01214	15.2359	15.7296	20.4772	9.10846	36.4037	17.3962	10.0174		PYU1_G001092	0.0938146	0.10801	0.114259	0.0519915	0	0.0128706	0
PITG_01215	3.18586	0.71996	5.59252	1.32984	13.8876	3.34232	0.11837		PYU1_G001093	8.95929	8.09095	8.02668	8.47462	11.3105	13.5141	9.63116
PITG_01216	7.96903	4.93799	7.03606	7.4325	6.82056	10.6109	4.50736		PYU1_G001094	17.9186	47.4165	9.12642	24.2974	11.56	22.7424	39.1247
PITG_01217	110.654	35.0902	164.774	62.8393	417.04	165.243	23.5604		PYU1_G001095	181.144	150.959	143.095	205.921	166.144	200.897	164.421
PITG_01218	166.92	49.7868	66.9382	201.342	0.903929	16.7418	63.8295		PYU1_G001096	1.1375	3.94728	1.09974	6.32564	0.31187	0.489083	0.833955
PITG_01219	14.7006	7.09004	3.9769	11.2672	0.0821754	1.21813	7.96564		PYU1_G001097	0.0586341	0.117829	0.0285647	0.173305	0.0207913	0	0.0711913
PITG_01222	291.493	87.4595	308.267	112.335	44.8677	85.1184	209.195		PYU1_G001098	0.128995	0.294573	0.171388	0.32928	0.0207913	0.0257412	0.122042
PITG_01223	201.587	63.8808	296.929	114.666	12.5728	236.278	71.4795		PYU1_G001099	0.0469073	0.137468	0.042847	0.121314	0.062374	0.0128706	0.0610211
PITG_01224	25.2762	8.09172	47.0537	14.3731	117.839	30.7755	1.69432		PYU1_G001100	137.016	95.8051	140.138	105.335	88.5711	140.122	180.338
PITG_01225	44.0403	18.9537	58.0379	20.5396	105.02	52.4905	13.9375		PYU1_G001101	0.680156	0.461498	0.528447	0.485254	0.810862	1.05539	1.08821
PITG_01226	11.2075	8.1152	13.9574	5.86585	30.4871	11.1444	3.84588		PYU1_G001102	19.3024	16.0739	16.3104	15.5455	11.1649	9.66583	6.09194
PITG_01227	165.761	92.2566	177.661	106.542	230.666	187.643	107.608		PYU1_G001103	0.551161	1.52196	0.414188	0.363941	0.228705	0.823719	2.71544
PITG_01228	12.2958	6.35443	13.2595	5.99337	15.5311	12.2317	2.9082		PYU1_G001104	12.8643	6.32351	14.368	13.1712	6.75719	8.22432	5.22747
PITG_01229	16.6402	19.3372	19.4926	11.4402	23.6665	21.9969	18.2082		PYU1_G001105	141.859	82.4511	271.279	192.594	57.3217	58.0078	39.8773
PITG_01230	0.324729	0.766914	0.152958	0.974605	0.410877	0.573832	1.60612		PYU1_G001106	23.5826	31.6961	23.4231	24.9559	9.46006	11.4548	15.4282
PITG_01231	17.8601	5.31362	36.1076	38.7565	0.575228	2.82889	14.4946		PYU1_G001107	8.12669	19.3928	4.09903	8.85589	3.80482	6.963	8.51244
PITG_01232	13.033	71.6125	8.00161	21.5597	33.1167	47.8294	92.1526		PYU1_G001108	0.891239	1.55142	0.328494	1.28246	0.124748	0.296024	0.600041
PITG_01233	21.3882	36.5536	35.8399	64.9706	349.327	264.909	68.6827		PYU1_G001109	208.702	148.102	242.6	242.35	244.589	222.649	177.998
PITG_01234	13.665	10.4629	15.2384	14.5098	19.6399	12.7954	12.6424		PYU1_G001110	23.2895	17.3995	27.8934	22.5297	17.1736	16.7961	12.4483
PITG_01235	17.8952	14.047	19.5212	20.5123	16.1064	17.6176	46.2155		PYU1_G001111	20.4399	23.3499	15.4249	14.5056	143.335	89.6695	99.4644
PITG_01236	8.75891	7.65349	10.3916	13.4168	8.87494	8.07392	15.8524		PYU1_G001112	63.7705	132.921	64.4991	159.614	55.8455	55.8971	56.2614
PITG_01237	42.2674	39.1752	41.0309	35.1131	43.1421	40.6313	33.3596		PYU1_G001113	50.097	74.2129	48.7599	51.8182	60.7315	59.4365	55.0919
PITG_01238	0.00877646	0	0	0	0	0	0.0301729		PYU1_G001114	16.6755	27.0222	16.8817	19.2715	17.9221	19.1901	17.6453
PITG_01239	48.1916	66.4946	43.9658	189.893	11.5867	50.024	140.39		PYU1_G001115	2.23982	1.57106	2.11379	15.6321	0.103957	0.373248	2.12557
PITG_01240	0.175529	6.09618	0.200757	0.737785	1.23263	0.47316	0.877334		PYU1_G001116	93.6739	44.1762	121.614	526.362	7.90071	6.01058	76.7137
PITG_01241	5.80124	5.54839	6.58675	3.96218	7.88884	8.02358	5.22223		PYU1_G001117	6.08622	5.12558	5.47014	4.62725	9.75114	6.17789	6.79368
PITG_01242	83.8064	78.2252	92.4917	55.5707	99.8431	100.682	63.4883		PYU1_G001118	3.24833	2.81809	3.38492	3.05017	4.3246	3.60377	3.98671
PITG_01243	15.9293	21.3327	16.9974	13.2984	15.6133	19.0371	25.6144		PYU1_G001119	40.1996	26.7178	54.8014	38.7337	75.0567	50.1439	62.15
PITG_01244	39.0377	39.6213	43.9276	77.3035	57.3584	36.9065	38.1826		PYU1_G001120	140.652	196.647	185.656	207.204	113.084	124.279	187.101
PITG_01245	71.7739	41.2647	87.8934	42.1175	132.795	92.1554	28.2743		PYU1_G001121	24.5091	25.353	23.6659	20.3287	15.6559	21.1207	22.8219
PITG_01246	79.6639	31.9208	101.908	38.2282	194.591	85.813	17.6558		PYU1_G001122	331.201	192.779	363.2	270.2	250.764	351.471	422.896
PITG_01247	19.1678	20.1432	20.0566	11.841	16.8459	18.7552	17.0175		PYU1_G001123	32.6475	26.4036	38.7194	40.2241	26.7377	30.7608	28.1511
PITG_01248	1147.12	486.857	1629.54	1108.97	2929.88	1138.22	309.676		PYU1_G001124	25.3651	31.107	27.4935	21.7498	33.8067	27.556	23.8898
PITG_01249	2.41353	2.73115	0.67875	1.23875	0.493052	0.65437	1.12336		PYU1_G001125	1.33686	2.02274	1.24256	3.11949	0.894028	0.540566	0.58987
PITG_01250	16.3593	20.9493	16.3378	18.5448	21.7765	11.5169	18.4681		PYU1_G001126	221.438	195.155	274.578	226.839	264.736	246.524	325.1
PITG_01251	17.9303	7.31698	25.6491	6.28484	57.7693	14.3559	2.35116		PYU1_G001127	5.78132	13.4718	4.09903	10.6409	0.124748	0.128706	0.203404
PITG_01252	26.1275	30.6687	24.5306	24.1556	17.2568	22.9231	30.5906		PYU1_G001128	298.952	188.036	491.77	410.629	168.784	359.026	214.479
PITG_01253	112.383	1.91728	138.293	17.051	53.0031	81.8063	8.94277		PYU1_G001129	44.8199	46.6997	45.0037	40.9	43.4747	52.0745	54.3189
PITG_01254	2.03614	1.22863	2.09361	1.30251	3.12266	1.11746	1.09551		PYU1_G001130	3.49459	3.41705	3.22781	2.79021	4.28302	6.24225	4.57658
PITG_01255	322.544	170.411	360.885	172.496	650.993	341.762	163.043		PYU1_G001131	19.3962	18.3519	16.6818	16.308	19.7102	14.8398	11.7466
PITG_01256	8.56583	4.81278	11.5101	6.08445	24.8991	15.3022	2.93141		PYU1_G001132	5.10117	8.17932	4.17045	4.76589	5.61366	5.1225	4.34267
PITG_01257	73.0816	44.1758	86.7558	48.6301	126.55	97.4206	41.2231		PYU1_G001133	1.18441	1.49251	0.9712	1.14381	1.22669	0.913813	0.752593
PITG_01258	4.24781	12.1454	1.10894	7.23212	0.164351	3.55373	15.4415		PYU1_G001134	9.60427	23.2811	7.72675	20.8313	1.85043	1.29993	1.35263
PITG_01259	176.942	137.872	176.819	114.739	192.455	142.643	77.8019		PYU1_G001135	0	0	0	0	0	0	0.0101702
PITG_01260	335.787	203.678	347.845	160.555	488.039	360.135	152.526		PYU1_G001136	0	0	0	0	0	0	0
PITG_01261	0.4476	1.03299	0.334595	0.464531	0.657403	0.644302	0.861087		PYU1_G001137	362.957	230.229	319.61	213.685	345.115	246.652	231.178
PITG_01262	0.00877646	0.35998	0	0.0364338	0	0.0100672	0.0905186		PYU1_G001138	3.33042	3.66253	2.74221	3.67407	5.69683	4.60768	4.51556
PITG_01263	5.41508	9.82119	4.15854	7.83328	1.06828	5.03361	10.9829		PYU1_G001139	1.68866	1.86563	1.19972	1.75038	1.45539	1.01678	0.874635
PITG_01264	0	0	0	0	0	0	0		PYU1_G001140	0.117268	0.0392765	0.128541	0.069322	0.519783	0.102965	0.0406807
PITG_01265	26.1188	23.8995	23.1827	29.4203	34.0206	23.2251	20.3412		PYU1_G001141	10.8473	17.4093	15.9962	13.8471	83.9762	15.2645	10.3329
PITG_01266	1.492	4.89103	1.41486	2.24979	1.97221	1.34901	2.34884		PYU1_G001142	6.68429	12.8336	7.58393	10.277	19.232	5.01954	4.30199
PITG_01267	6.03821	37.1562	4.85641	2.26801	4.35529	3.84568	13.6451		PYU1_G001143	0	0	0	0	0	0	0
PITG_01268	0.465152	0.156513	0.363275	0.491857	0.739578	0.251681	0.132296		PYU1_G001144	6.66084	25.1566	8.69795	8.61326	24.6793	11.8796	19.1708
PITG_01269	8.20599	11.3081	6.79706	30.0761	3.53354	2.41613	2.65289		PYU1_G001145	6.47321	24.263	8.38374	9.87839	24.8249	11.1331	19.5979
PITG_01270	160.1	135.415	106.851	209.112	26.2139	98.7796	205.809		PYU1_G001146	16.054	37.509	26.251	32.0788	51.7704	51.4567	107.407
PITG_01271	66.6572	21.724	80.1212	32.2986	174.54	58.4302	5.13171		PYU1_G001147	140.945	424.019	259.967	133.012	418.488	386.659	881.602
PITG_01272	4.23903	5.36057	3.98646	10.5385	1.97221	2.60741	5.45665		PYU1_G001148	18.1531	22.5741	6.78412	6.91487	16.2172	7.09171	6.53943
PITG_01273	0.280847	0.23477	0.124278	0.145735	0.0821754	0.100672	0.485087		PYU1_G001149	1.84111	4.2124	1.82814	1.36911	5.71762	4.40175	4.75964
PITG_01274	0.0175529	0.0156513	0	0.00910846	0	0.0100672	0.0417778		PYU1_G001150	45.3594	45.8356	47.9887	105.456	35.9482	41.2503	40.9553
PITG_01275	51.3248	9.35948	34.1765	25.8225	8.62841	9.76521	9.5764		PYU1_G001151	22.492	21.9457	22.7946	25.7185	24.3259	27.5431	26.2899
PITG_01276	31.7445	45.4514	24.7505	82.3131	12.0798	29.0037	59.726		PYU1_G001152	24.4504	59.3762	45.3893	151.469	60.2533	81.1363	130.443
PITG_01277	0.588023	3.05983	0.850828	1.22964	1.15046	0.90605	2.51595		PYU1_G001153	19.6424	26.7571	19.7953	22.3737	15.6767	18.3277	17.2893
PITG_01278	2.24677	2.87201	2.69588	2.42285	9.03929	4.62086	2.36973		PYU1_G001154	7.54035	8.50335	7.69819	8.21466	9.18977	9.48564	9.82439
PITG_01279	27.0929	26.1768	23.6989	21.4413	18.3251	26.6379	30.4769		PYU1_G001155	32.882	15.9266	20.7237	17.0359	18.8785	6.67985	7.14964
PITG_01280	53.3346	51.6963	52.5888	34.184	53.9892	49.1985	46.6124		PYU1_G001156	70.3844	99.7131	48.5457	99.5811	24.6793	30.6192	57.8988
PITG_01281	0.0351058	0.35998	0.0477993	0.0819761	0	0	0.348148		PYU1_G001157	24.4152	40.877	23.8087	26.8103	22.1636	26.256	31.5276
PITG_01282	108.091	557.139	59.5962	163.506	51.3596	84.9775	348.587		PYU1_G001158	123.05	72.2589	127.67	114.087	78.0091	103.467	109.685
PITG_01283	259.09	259.436	263.221	245.582	386.799	258.849	202.687		PYU1_G001159	108.567	40.7297	90.093	116.062	85.993	95.9633	52.6103
PITG_01284	3.45793	2.03467	4.58873	2.99668	6.73838	4.86247	1.30672		PYU1_G001160	15.3152	9.10232	7.01263	9.41047	22.8705	16.5259	9.18367
PITG_01285	145.549	135.603	136.878	222.301	116.525	117.716	103.751		PYU1_G001161	141.426	156.674	158.234	178.643	127.7	116.724	123.08
PITG_01286	18.4218	33.3373	17.7335	19.8473	17.1747	24.1513	38.5795		PYU1_G001162	22.7383	25.8341	26.3652	29.9644	21.3735	18.9842	18.6318
PITG_01287	33.2628	21.3406	42.5032	23.6091	91.7899	50.0542	13.0509		PYU1_G001163	0	0.255297	0	0.0173305	0	0.0257412	0
PITG_01288	33.491	33.2434	33.622	32.9453	35.9106	31.2185	23.3074		PYU1_G001164	0.809151	5.66563	0.228518	0.866525	0.0415827	0.308895	1.61706
PITG_01289	0.675788	0.766914	0.822148	0.564724	0.246526	0.996655	0.682371		PYU1_G001165	20.0529	22.4072	16.3819	37.2259	15.739	21.584	19.5166
PITG_01290	28.5586	25.6525	30.582	25.9864	41.4164	35.638	23.565		PYU1_G001166	173.627	41.7607	239.015	130.412	214.192	196.418	146.715
PITG_01291	16.3242	7.59088	24.5115	9.03559	48.5656	20.4566	6.17151		PYU1_G001167	589.601	143.143	738.954	442.76	726.824	709.827	522.076
PITG_01292	191.301	81.5511	235.517	115.614	441.857	268.644	39.2247		PYU1_G001168	159.79	202.176	136.696	188.92	85.6187	117.496	136.84
PITG_01293	31.8673	31.3417	33.6603	54.6052	26.3783	26.8594	24.2102		PYU1_G001169	7.92733	33.3555	12.8113	4.85254	3.80482	6.26799	24.2355
PITG_01294	16.4383	5.54056	19.1388	22.589	42.5668	15.2619	3.69037		PYU1_G001170	40.5631	54.3292	47.4602	43.7769	62.7898	44.5967	61.5804
PITG_01295	6.14352	9.3673	6.10875	16.3315	3.28701	6.09067	10.0917		PYU1_G001171	501.849	760.549	540.673	451.286	386.137	234.335	306.834
PITG_01296	9.98761	4.93799	14.617	22.0516	17.6677	8.9397	3.4165		PYU1_G001172	0	0	0	0	0	0	0
PITG_01297	21.4585	11.7698	25.7256	19.6743	33.1988	19.3995	8.27897		PYU1_G001173	0	0	0	0	0.062374	0.0128706	0
PITG_01298	57.1962	15.2209	60.8007	20.0659	52.4279	23.2956	7.40628		PYU1_G001174	0	0	0	0.0173305	0.0831654	0.0128706	0
PITG_01299	8.54827	4.90668	9.96138	4.80016	9.28582	7.63096	2.53916		PYU1_G001175	91.352	51.1772	89.079	80.1363	71.938	67.0816	79.5715
PITG_01300	190.756	105.192	228.165	116.197	327.715	234.466	97.0963		PYU1_G001176	0.457346	0.736434	0.4856	0.519915	0.207913	0.231671	0.132212
PITG_01301	11.8131	14.587	11.1086	11.759	16.3529	12.1411	11.6235		PYU1_G001177	11.1991	20.6889	11.4259	18.0237	7.63042	8.55896	11.1974
PITG_01302	5.97677	3.24765	6.95958	38.4559	13.4768	13.027	4.68608		PYU1_G001178	0.316624	0.54987	0.199953	0.32928	0.145539	0.180189	0.274595
PITG_01303	0.351058	0.829519	0.229437	0.23682	0	0.161076	0.285482		PYU1_G001179	5.71096	3.56434	5.19877	5.35513	10.666	5.75316	5.63428
PITG_01304	0.394941	1.7686	0.286796	0.227711	0.164351	0.110739	0.53847		PYU1_G001180	11.0115	12.8532	16.0105	12.9459	7.52646	6.15215	5.19696
PITG_01305	0.00877646	0.0156513	0.0191197	0.610267	0	0	0.00464198		PYU1_G001181	2.00529	3.25995	2.31374	3.27547	0.977193	1.08113	0.701742
PITG_01306	0	0.0391283	0.0191197	0.0637592	0.0821754	0.140941	0.00464198		PYU1_G001182	0.422166	0.903359	0.399906	0.970508	0.166331	0.296024	0.213574
PITG_01307	0.00877646	0.0939078	0.0191197	0.0364338	0	0.0100672	0.0371358		PYU1_G001183	0	0	0	0	0	0	0
PITG_01308	0	0	0	0	0	0	0		PYU1_G001184	16.9922	14.3654	20.1667	17.2785	21.7062	25.4195	20.615
PITG_01309	0	0	0	0	0	0	0		PYU1_G001185	11.9496	5.26305	14.1252	9.84373	16.0301	13.4755	9.0718
PITG_01310	172.335	93.5948	157.097	138.112	118.497	153.857	100.852		PYU1_G001186	143.22	104.593	146.851	128.87	141.443	152.208	167.106
PITG_01311	0.921529	2.4416	1.09938	5.10074	1.31481	1.88257	5.47289		PYU1_G001187	19.9004	31.5979	29.1503	76.8435	16.1341	19.3188	41.0367
PITG_01312	2.66804	6.58137	2.78192	9.23598	2.87614	2.89936	10.3006		PYU1_G001188	18.5284	19.2651	24.6085	21.3512	21.0408	18.3406	24.4084
PITG_01313	67.8157	60.9149	64.1085	71.1826	57.9336	59.145	50.5279		PYU1_G001189	19.2789	25.4511	18.7956	20.0167	15.6559	22.279	22.6897
PITG_01314	27.3211	22.4518	26.8537	57.9389	16.7638	19.9633	23.3677		PYU1_G001190	56.4998	66.2987	59.4717	62.1819	72.1252	72.0368	68.9843
PITG_01315	23.8456	7.55958	27.953	16.2586	52.017	20.9902	5.0203		PYU1_G001191	7.96251	8.11059	10.4261	8.61326	7.36013	9.83315	11.9093
PITG_01316	0.631905	2.93462	0.72655	178.817	0.903929	1.67116	7.6082		PYU1_G001192	32.4481	35.9085	33.0779	59.2703	32.3929	25.4581	27.8866
PITG_01317	126.241	115.601	141.601	145.672	138.548	116.589	70.2331		PYU1_G001193	14.5295	17.9002	14.3538	14.3323	11.1649	19.0485	23.1677
PITG_01318	173.151	83.1006	171.542	117.435	219.819	276.104	68.7199		PYU1_G001194	0	0.00981912	0	0.034661	0	0	0.0203404
PITG_01322	549.635	197.05	559.673	634.696	484.177	405.558	205.872		PYU1_G001195	0	0	0	0	0	0	0
PITG_01323	0	0	0	0	0	0	0.00696297		PYU1_G001196	17.0156	8.36589	17.5244	14.5403	20.6666	22.6137	19.9641
PITG_01324	26.619	20.7301	25.1807	18.2442	21.1191	12.7753	13.1855		PYU1_G001197	194.923	83.2759	239.001	195.852	134.167	88.7429	73.7643
PITG_01325	131.015	85.863	146.591	219.341	137.151	108.253	73.84		PYU1_G001198	8.29086	14.6108	7.38397	7.59076	8.21258	12.536	13.2212
PITG_01326	62.6025	169.011	55.734	71.1917	38.7868	57.0912	117.572		PYU1_G001199	0.0586341	0.0981912	0.0285647	0.034661	0	0.0128706	0
PITG_01328	1.30769	4.10064	1.5965	11.4038	0.821754	0.926185	130.196		PYU1_G001200	14.9282	1.82636	1.08546	0.207966	0.0207913	0	0.0305105
PITG_01329	43.6366	18.8833	46.4801	29.5843	65.5759	53.9201	13.4617		PYU1_G001201	0	0	0	0	0	0	0
PITG_01330	257.106	108.127	234.351	170.556	173.883	219.768	80.5685		PYU1_G001202	0	0	0	0	0	0	0
PITG_01332	223.545	103.58	151.38	158.897	38.6224	66.5444	35.3881		PYU1_G001203	0.504253	1.26667	0.585576	0.502585	0.207913	0.42473	0.711913
PITG_01333	0.342282	5.431	0.172078	0.519182	0.0821754	0.29195	2.14227		PYU1_G001204	0	0	0	0	0.0207913	0	0
PITG_01334	0.0789882	1.19732	0.0764789	0.0819761	0	0.171143	1.54114		PYU1_G001205	0	0	0	0	0	0	0
PITG_01335	39.0465	55.1865	36.9584	99.4006	49.0587	46.7019	60.2436		PYU1_G001206	0	0	0	0	0	0	0
PITG_01336	5.32731	4.00673	3.99602	11.7955	4.43747	2.77855	1.81501		PYU1_G001207	11.5978	0.913178	0.742682	0.069322	0.0207913	0.0128706	0.0101702
PITG_01337	39.889	55.7499	40.3904	39.3121	33.281	43.1481	62.7897		PYU1_G001208	0.281444	0.471318	0.185671	0.571907	0.103957	0.193059	0.172893
PITG_01338	3.33506	4.1789	3.73791	3.69803	2.54744	4.2383	5.4845		PYU1_G001209	7.89215	14.9054	8.36946	18.1797	10.666	8.31441	7.9124
PITG_01339	12.445	14.9157	11.6439	12.8065	9.03929	12.7954	18.7188		PYU1_G001210	5.47643	4.06511	6.78412	15.4242	7.52646	8.86785	10.7499
PITG_01340	22.3361	24.5725	22.437	32.754	21.4478	29.7587	25.6516		PYU1_G001211	295.469	302.37	340.948	734.068	398.487	449.056	580.656
PITG_01341	2.91379	16.0269	1.99801	5.04609	0.739578	4.75173	18.3637		PYU1_G001212	20.4399	13.5209	23.2517	21.9751	22.6834	19.9237	16.3536
PITG_01342	20.1771	34.339	16.4238	89.4633	5.17705	23.0439	55.3742		PYU1_G001213	0.0469073	0.0196382	0.0142823	0	0.0207913	0	0
PITG_01343	0	0	0	0	0	0	0.00464198		PYU1_G001214	0.0117268	0.0196382	0.0142823	0	0	0	0
PITG_01344	0.0175529	0.00782565	0.0191197	0.0546508	0	0	0.0394568		PYU1_G001215	617.886	5.60671	83.3232	1.61174	1.55935	0.115835	0.0610211
PITG_01345	0.27207	0.618226	0.449314	0.801544	0.739578	0.72484	1.91714		PYU1_G001216	335.223	3.66253	92.7638	3.41411	6.75719	3.01172	0.0813614
PITG_01346	0.0438823	0.258246	0.114718	0.255037	0.0821754	0.120807	0.364395		PYU1_G001217	12.5242	5.99948	4.62748	3.72606	6.07107	12.137	4.31216
PITG_01348	0.0263294	0.680832	0.0573592	0.23682	0.0821754	0.090605	0.823951		PYU1_G001218	266.363	287.995	236.344	291.69	201.426	407.316	851.224
PITG_01349	239.922	79.9234	214.227	188.008	123.181	117.988	40.4548		PYU1_G001219	9.02965	17.0067	6.07	10.4503	11.9134	26.6808	59.2616
PITG_01350	22.1781	20.1824	22.3988	15.6392	15.2846	27.4735	20.9817		PYU1_G001220	19.6776	20.1881	18.7384	24.0374	17.6934	16.3071	18.347
PITG_01351	7.10893	3.72501	6.65367	4.43582	5.50575	5.51684	3.43506		PYU1_G001221	23.3129	68.9695	28.6218	30.2244	29.191	26.8996	38.3111
PITG_01352	15.6572	32.766	14.7509	27.5167	9.20364	13.2082	12.8165		PYU1_G001222	6.09795	4.91938	6.9555	5.99636	8.02546	7.00161	7.40389
PITG_01353	7.10016	3.76414	8.72816	4.87303	10.8471	9.10077	4.06173		PYU1_G001223	0.316624	0.608785	0.114259	0.32928	0.0415827	0.0900943	0.0610211
PITG_01354	70.1678	59.7332	71.4217	34.1567	78.5596	62.6081	32.408		PYU1_G001224	2611.52	1635.57	2278.18	2534	967.982	1397.54	824.008
PITG_01356	9.79453	16.473	7.77217	20.2481	2.87614	6.58397	19.1017		PYU1_G001225	117.784	179.366	143.166	183.149	156.891	156.018	172.934
PITG_01357	6.65256	16.4652	5.25793	9.85535	7.80666	9.84575	18.0411		PYU1_G001226	0	0	0	0	0	0	0
PITG_01358	119.176	75.674	122.519	81.4205	133.206	108.605	45.7328		PYU1_G001227	18.5049	9.15142	19.7239	14.2283	22.8705	23.5146	19.3742
PITG_01359	1.65875	3.10678	1.4531	2.95114	0.328701	0.976521	3.948		PYU1_G001228	3.20142	3.10284	3.12783	3.32746	2.99395	2.90876	3.31548
PITG_01360	4.26536	13.4053	2.7628	5.36488	2.62961	2.4262	25.3429		PYU1_G001229	1.67694	2.55297	1.14259	2.01034	1.66331	1.26132	1.20008
PITG_01361	65.0248	58.3481	62.8848	52.7015	83.5723	58.9839	52.4961		PYU1_G001230	28.6486	21.2682	30.2643	28.1447	30.3138	31.5459	43.2436
PITG_01362	1.60609	3.89717	1.68254	6.74026	0.986104	1.86244	3.75072		PYU1_G001231	0.445619	0.0294573	0.299929	0.0519915	8.73236	1.5316	0.488169
PITG_01363	0.71967	9.37513	0.994226	1.83991	0.903929	0.664437	7.67551		PYU1_G001232	0.199356	0	0.214235	0	5.07309	0.862331	0.274595
PITG_01365	487.041	357.319	494.799	386.9	432.325	390.568	271.152		PYU1_G001233	0.187629	0.22584	0.185671	0.069322	1.22669	0.669272	0.345786
PITG_01366	25.873	34.4094	30.3334	46.9359	21.8586	45.3327	78.475		PYU1_G001234	16.2768	1.5907	12.6113	9.68775	18.1924	11.442	5.15628
PITG_01367	21.2215	15.3148	23.5173	26.1686	21.2834	21.8962	16.9038		PYU1_G001235	3.00207	4.71318	0.585576	0.34661	8.35812	23.4245	52.3459
PITG_01368	16.921	23.3204	18.7947	16.4134	25.8852	20.2251	42.2443		PYU1_G001236	8.91239	6.4708	2.09951	3.41411	0.353453	0.115835	0.355956
PITG_01369	179.163	117.291	149.946	177.606	262.222	169.462	128.908		PYU1_G001237	0.504253	0.176744	0.114259	0.0519915	2.28705	0.308895	0.0508509
PITG_01370	62.4709	57.9411	49.8356	77.1122	32.9523	52.7925	32.0529		PYU1_G001238	2.63854	5.61653	1.98525	2.72089	0.93561	1.93059	2.94935
PITG_01372	0.0789882	1.31471	0.0764789	0.528291	0	0.0805378	2.22583		PYU1_G001239	0.0703609	0.0490956	0.0714117	0.0866525	0.166331	0.0643531	0.0915316
PITG_01373	63.4187	84.2431	52.7035	148.677	18.9003	33.1816	109.393		PYU1_G001240	2.01701	0.196382	0.457035	0.103983	8.23337	0.84946	0.213574
PITG_01374	14.9639	32.1008	7.56185	20.6853	4.02659	17.1948	32.2246		PYU1_G001241	64.5796	44.8537	66.87	64.1229	66.0125	56.4376	62.9534
PITG_01375	43.4259	107.9	30.5724	36.953	12.4907	35.5373	78.7047		PYU1_G001242	0	0.0196382	0	0	0.124748	0.270283	0.0711913
PITG_01376	7.6443	20.5658	5.08585	6.60363	2.05438	5.41617	13.529		PYU1_G001243	0.0351805	0.0490956	0	0.0173305	0.228705	0.0514824	0.274595
PITG_01377	6.52091	15.2444	4.04382	5.87496	3.12266	4.46985	11.2684		PYU1_G001244	6.27385	6.98139	5.61296	3.62208	7.73438	2.56125	2.95952
PITG_01378	0.596799	1.11124	0.382395	1.19321	0.246526	0.714773	1.76395		PYU1_G001245	14.0722	53.9364	2.99929	11.3688	0.956402	0.669272	1.22042
PITG_01379	15.0341	15.0018	14.1964	14.364	11.0115	12.0303	13.5174		PYU1_G001246	11.0467	41.5643	2.19948	8.4053	0.582158	0.746495	0.986507
PITG_01380	5.24832	5.65012	5.8124	5.18271	4.35529	4.48998	5.5402		PYU1_G001247	105.037	10.2119	197.139	149.094	689.981	283.771	104.377
PITG_01381	0.851317	0.751262	0.745669	0.765111	0.575228	0.664437	0.617383		PYU1_G001248	1.24304	0.206201	1.07118	2.73822	6.17503	4.05424	1.24076
PITG_01382	69.0795	45.5688	85.9145	61.6005	79.2171	60.4034	48.5829		PYU1_G001249	4475.09	1893.41	5206.14	4800.69	3410.99	3333.91	2475.27
PITG_01383	20.0718	14.5401	23.1731	14.1637	22.6804	15.0304	13.2157		PYU1_G001250	42.2752	71.6697	66.8985	203.893	110.548	124.562	180.409
PITG_01384	0.0702117	0.273898	0.00955986	0.0637592	0	0.140941	0.28084		PYU1_G001251	30.3607	49.9597	38.1482	29.8431	77.6764	85.152	81.2191
PITG_01385	0.0789882	0.696483	0.124278	0.173061	0	0.110739	0.510618		PYU1_G001252	94.1664	65.1891	103.604	97.0855	74.2043	83.3501	76.3069
PITG_01386	79.111	112.181	60.6765	198.173	45.1143	49.0677	84.1405		PYU1_G001253	7.79834	6.11731	5.14165	4.17665	3.13949	1.64744	1.41366
PITG_01387	7.86371	24.4552	4.23502	38.7383	4.43747	10.4296	42.3116		PYU1_G001254	4.808	2.16021	3.58487	1.94102	6.40373	3.93841	2.65442
PITG_01388	6.13475	7.65349	5.20057	9.83714	1.31481	2.30539	2.33492		PYU1_G001255	4.59692	0.530232	8.06953	5.97902	30.0643	12.4073	4.44437
PITG_01389	341.167	209.289	355.006	216.226	450.074	477.187	242.861		PYU1_G001256	40.7742	18.8429	21.1093	22.8416	42.2064	37.6208	31.6394
PITG_01390	70.6505	128.122	59.1086	172.05	44.4569	55.702	137.416		PYU1_G001257	5.38261	5.64599	3.08499	10.069	2.37021	1.93059	0.915316
PITG_01391	1.29892	2.42595	1.70166	1.36627	1.64351	2.41613	4.60716		PYU1_G001258	48.725	32.9333	58.5719	46.4804	44.2232	53.1942	33.5514
PITG_01392	0.0351058	0.023477	0.00955986	0.00910846	0	0	0.0185679		PYU1_G001259	0.0234536	0.0392765	0	0.034661	0	0	0
PITG_01395	89.1074	63.4739	133.723	63.2674	27.5287	153.898	112.809		PYU1_G001260	19.3962	5.8031	19.424	13.2405	29.2534	22.2018	16.8215
PITG_01396	0.596799	10.6977	1.19498	1.93099	0.246526	4.93294	3.21689		PYU1_G001261	5.08944	4.23204	5.08452	4.85254	4.86517	6.31947	6.56994
PITG_01397	154.852	128.122	183.215	173.425	7.88884	98.7293	189.862		PYU1_G001262	1.64176	1.37468	1.91383	3.72606	2.82762	1.89198	1.62723
PITG_01398	159.503	40.0126	78.2188	98.7539	1.23263	74.7592	81.3576		PYU1_G001263	2.61508	2.08165	2.74221	5.1125	3.43057	2.8444	2.4205
PITG_01399	20.0016	11.6524	15.2767	18.8363	0.986104	14.2451	33.898		PYU1_G001264	128.843	69.2444	122.671	185.939	55.9495	74.7782	57.97
PITG_01400	313.978	229.894	299.577	214.905	227.379	289.282	207.94		PYU1_G001265	1.21959	5.89147	0.699835	13.1019	0.145539	0.0900943	0.101702
PITG_01401	210.337	135.446	231.014	118.173	317.608	233.972	99.3755		PYU1_G001266	274.701	111.201	339.563	249.542	168.41	109.387	99.7186
PITG_01402	19.5715	3.8737	23.4025	16.1129	13.3124	11.537	3.10316		PYU1_G001267	13.7907	7.33488	12.697	26.741	3.03554	4.22156	6.51909
PITG_01403	0.517811	2.42595	0.477993	1.06569	0.0821754	2.4262	4.06173		PYU1_G001268	191.053	144.243	167.361	221.241	90.2552	70.7626	60.2075
PITG_01404	78.4528	84.5014	64.204	64.1144	50.7022	74.1351	71.6118		PYU1_G001269	12.7588	20.2077	16.9817	22.5643	123.251	124.06	36.5923
PITG_01405	19.3521	34.4329	16.682	37.4631	10.6828	15.282	38.9114		PYU1_G001270	0	0	0	0.0173305	0.0207913	0	0
PITG_01406	28.4094	8.22476	34.1861	8.83521	99.2678	23.3258	3.81803		PYU1_G001271	0.0938146	0.0589147	0.171388	0.069322	0.0831654	0.141577	0.122042
PITG_01407	0.289623	0.0156513	0.286796	0.455423	0	0.0503361	0.00928396		PYU1_G001272	43.2016	57.4713	44.161	59.565	11.6847	28.1866	46.2438
PITG_01408	764.886	1165.53	285.553	749.781	62.6176	786.069	171.561		PYU1_G001273	94.8114	124.555	97.9341	99.0612	671.851	471.708	207.289
PITG_01409	36.0098	45.6862	30.5342	58.8589	28.9257	28.0372	30.9202		PYU1_G001274	0.269717	0.147287	0.628423	0.363941	12.3501	4.49184	0.783104
PITG_01410	2.13268	2.54334	3.06872	8.42532	5.83445	5.57724	4.0803		PYU1_G001275	0	0	0	0	0	0	0
PITG_01411	50.9737	91.8888	67.7699	142.238	48.4013	101.991	101.067		PYU1_G001276	44.9255	30.5865	52.8447	34.817	270.454	183.342	161.889
PITG_01412	17.6758	64.3816	22.6091	7.99723	16.5994	21.7754	17.6024		PYU1_G001277	38.1825	22.1814	41.6045	39.8255	65.9917	57.7376	49.6915
PITG_01413	0.86887	4.17107	0.774349	0.938171	0.575228	0.926185	3.59985		PYU1_G001278	0.351805	0.432041	0.457035	0.363941	1.53856	0.501954	0.54919
PITG_01414	24.5039	22.8587	20.6875	54.7145	11.7511	15.0304	24.8253		PYU1_G001279	0.856058	1.62015	1.48536	1.21314	3.20187	1.32567	0.813614
PITG_01415	2.0888	5.65012	1.71122	2.34998	1.89003	2.85909	6.96761		PYU1_G001280	36.5056	32.1772	39.4621	32.7027	41.1876	47.9816	46.732
PITG_01416	5.32731	10.7759	2.5238	21.4595	0.328701	3.64434	18.7304		PYU1_G001281	5.25362	4.58553	6.36993	4.78322	6.52848	8.70053	7.60729
PITG_01417	301.085	205.596	321.154	393.422	372.665	280.896	156.36		PYU1_G001282	18.1531	16.7121	18.5956	16.9492	12.3501	15.3546	16.5774
PITG_01418	18.8782	37.4457	16.443	19.8929	40.9233	49.8428	88.0351		PYU1_G001283	0	0	0	0	0	0	0
PITG_01419	7.50388	23.5396	6.44335	7.45983	7.97101	7.96318	14.9031		PYU1_G001284	0.0117268	0.0196382	0.0142823	0.0173305	0	0	0.0101702
PITG_01421	20.493	32.0382	18.049	22.2429	10.1897	12.4028	21.2301		PYU1_G001285	0.0117268	0.0294573	0.0142823	0.0173305	0.0207913	0.0128706	0.0203404
PITG_01423	0.473929	1.36166	0.583152	4.49958	1.15046	2.25506	2.67842		PYU1_G001286	0.644975	0.726615	0.4856	0.866525	0.166331	0.0772237	0.122042
PITG_01424	27.9443	14.0314	31.5476	21.3502	48.1548	28.0775	12.5357		PYU1_G001287	8.68958	11.4	7.41254	7.17483	5.40575	5.85613	7.44457
PITG_01425	50.2014	28.6262	49.3863	34.9765	35.0889	57.0308	32.7306		PYU1_G001288	7.05955	7.51162	5.85576	5.45911	6.54927	6.98874	9.25486
PITG_01426	74.5912	47.9556	79.7484	36.8437	81.1893	72.2626	36.0009		PYU1_G001289	0	0	0.0142823	0.0173305	0.0415827	0	0.0101702
PITG_01427	95.8653	17.5686	145.1	30.486	478.589	123.162	3.97585		PYU1_G001290	0.0351805	0.844444	0	0.034661	0.124748	0.0772237	0.610211
PITG_01428	26.9262	25.9499	26.6625	29.6298	35.5819	23.7889	19.8723		PYU1_G001291	0.0234536	0	0	0	0.0415827	0.0257412	0.0508509
PITG_01429	42.048	59.6002	40.0654	74.489	37.3898	47.7791	48.4414		PYU1_G001292	0	0	0	0.0173305	0.062374	0.0128706	0.0305105
PITG_01430	22.4151	28.0863	24.7983	16.6685	17.0925	27.7654	32.0459		PYU1_G001293	61.859	69.264	53.6731	68.6808	60.5444	60.5948	68.486
PITG_01431	24.5302	92.6479	4.79905	119.722	4.43747	49.6818	148.344		PYU1_G001294	0.363532	0.274935	0.799811	1.62907	7.11064	4.58194	3.39684
PITG_01434	61.1105	61.987	52.6557	68.5503	24.3239	49.2187	75.7339		PYU1_G001295	58.3058	26.0403	112.802	44.8514	135.622	99.7472	136.27
PITG_01435	0.2984	0.273898	0.372835	0.337013	0.246526	0.392622	1.5922		PYU1_G001296	227.149	113.912	633.208	504.578	393.164	419.904	321.978
PITG_01436	30.7088	21.5205	34.2434	16.5774	46.6756	67.6417	31.8254		PYU1_G001297	29.2702	29.1726	26.9365	27.4169	25.3031	26.7323	20.1166
PITG_01437	29.2958	20.1432	27.5611	24.7659	35.7463	29.195	27.5525		PYU1_G001298	0.199356	0.0294573	0.214235	0.034661	0.62374	0.257412	0.0915316
PITG_01438	29.8312	35.6537	20.0566	114.912	10.9293	31.1983	73.7912		PYU1_G001299	47.2122	50.5292	53.7302	60.6221	108.863	60.1572	63.8179
PITG_01439	11.4972	12.3489	8.77596	10.3654	7.80666	11.0236	12.8304		PYU1_G001300	0.433893	0.402584	1.12831	0.225297	10.3749	6.49966	4.60709
PITG_01440	11.9886	11.0968	11.4527	7.89703	17.8321	10.5907	5.59358		PYU1_G001301	0.422166	1.68889	1.39967	1.4211	48.9428	21.4939	21.3777
PITG_01441	6.59112	8.60039	5.77416	4.98233	8.29971	5.54704	5.3522		PYU1_G001302	22.8321	78.0325	11.6972	11.6981	15.2608	10.2064	12.8653
PITG_01442	4.3619	17.3729	2.34217	7.26855	1.64351	4.7618	20.8193		PYU1_G001303	3.11934	3.84909	2.97073	3.03284	2.34942	2.74144	3.26463
PITG_01443	11.5674	48.9651	13.3456	26.624	10.765	27.8157	64.7463		PYU1_G001304	24.3918	29.369	23.5802	23.2575	23.8477	25.368	40.996
PITG_01444	63.4275	71.3386	72.6358	45.5787	74.3687	89.4674	82.2582		PYU1_G001305	0.105541	0.127649	0.114259	0.138644	0.145539	0.0514824	0.0305105
PITG_01445	4.28291	4.10847	1.87373	7.41429	0.821754	5.30543	19.0484		PYU1_G001306	10.4369	11.8222	10.3119	7.81606	7.71359	13.5399	17.9097
PITG_01446	19.4486	8.81168	13.9956	39.0115	1.72568	13.5606	28.2302		PYU1_G001307	6.00413	2.77881	0.357059	2.89419	0.166331	0.115835	0.447488
PITG_01447	221.86	254.263	192.526	167.96	117.839	317.54	280.436		PYU1_G001308	26.1391	21.7395	31.0355	23.5695	45.5122	40.3236	46.7218
PITG_01448	0.315953	0.782565	0.238997	0.409881	0.246526	0.36242	0.631309		PYU1_G001309	32.2957	22.4661	35.0632	32.7027	18.4835	25.8828	24.9983
PITG_01449	19.0625	13.2645	16.8158	15.6848	10.0254	18.7452	14.3159		PYU1_G001310	199.813	184.354	214.735	195.679	277.731	298.418	259.096
PITG_01450	496.844	530.697	486.329	599.346	258.524	472.908	585.291		PYU1_G001311	33.6091	90.9937	29.8501	33.3959	13.556	6.26799	7.05811
PITG_01451	45.0847	67.9032	38.2203	45.3146	25.0635	42.1213	48.3671		PYU1_G001312	604.975	587.645	673.955	771.935	431.108	505.159	538.206
PITG_01452	32.8327	39.1361	28.1347	33.428	19.4756	36.6548	41.685		PYU1_G001313	0.902965	1.36486	1.01405	1.92369	0.519783	0.720754	0.884806
PITG_01453	427.879	578.143	409.841	439.602	284.902	431.169	650.785		PYU1_G001314	18.9388	18.6072	19.9239	18.0757	19.4399	29.8212	32.6361
PITG_01454	0.0877646	0.281723	0.0669191	0.154844	7.97101	0.815445	0.357432		PYU1_G001315	141.273	154.857	176.33	131.209	104.206	131.164	166.933
PITG_01455	0.2984	0.399108	0.353715	0.391664	1.31481	1.04699	0.86805		PYU1_G001316	0	0	0	0	0	0	0
PITG_01456	30.8317	22.2014	32.7234	24.6657	36.1572	34.8527	23.5604		PYU1_G001317	19.6424	18.1948	20.0381	16.9146	14.5955	17.8644	23.3202
PITG_01457	106.994	162.077	84.7673	150.69	27.6931	88.058	172.104		PYU1_G001318	36.3766	40.8868	32.6352	56.8094	13.1193	7.97978	28.446
PITG_01458	25.5834	19.2668	19.483	20.8584	37.0611	36.7454	22.7062		PYU1_G001319	41.7827	28.4951	37.734	48.1095	30.3554	28.7272	27.3985
PITG_01459	0.0263294	0.0313026	0.0477993	0	0	0.0100672	0.0139259		PYU1_G001320	137.474	43.0666	142.923	97.9694	145.269	134.923	94.8573
PITG_01460	0.00877646	0	0	0.00910846	0	0	0		PYU1_G001321	9.81535	18.4501	10.0262	18.0584	3.74244	6.78281	4.99356
PITG_01461	4.08983	4.82843	2.70544	13.0889	0.903929	1.2886	4.68144		PYU1_G001322	0.527707	0.324031	0.457035	0.710551	0.436618	0.398989	0.305105
PITG_01462	46.5152	44.121	45.5432	40.0954	12.0798	57.0107	53.5661		PYU1_G001323	6.35594	4.65426	6.85553	6.135	4.69884	5.39279	4.42403
PITG_01463	0	0	0	0	0	0	0		PYU1_G001324	0.25799	0.402584	0.299929	0.467924	0.062374	0.167318	0.193233
PITG_01464	0.509035	2.40247	0.114718	3.0149	0	0.372487	7.10687		PYU1_G001325	4.65555	6.32351	7.09833	7.07085	9.89668	6.80855	14.9603
PITG_01465	0	0	0	0	0	0	0		PYU1_G001326	0	0.00981912	0.0142823	0.0173305	0.0207913	0.0257412	0
PITG_01466	0.658235	3.62328	0.363275	0.883521	0.164351	0.322151	1.63166		PYU1_G001327	4.65555	7.10904	7.48395	7.07085	9.93826	6.56401	15.7943
PITG_01467	1.00929	5.44665	0.525793	1.58487	0.0821754	0.885916	3.73911		PYU1_G001328	21.507	9.49508	25.8368	23.3789	27.6941	26.4234	26.2187
PITG_01468	0	0	0	0	0	0.0100672	0		PYU1_G001329	0.0117268	0.0196382	0.0285647	0.0866525	0	0.0128706	0
PITG_01469	30.9107	20.6441	36.7386	15.0836	50.8666	30.0205	10.4769		PYU1_G001330	0.128995	1.20775	0.0714117	0.294619	0.457409	0.759366	0.803444
PITG_01470	44.7424	47.5565	45.2755	53.0659	42.3203	41.628	53.7286		PYU1_G001331	8.68958	8.2186	9.04073	11.6981	7.63042	6.60262	6.78351
PITG_01471	69.9309	73.7333	42.6848	45.9066	10.1076	78.4942	67.4758		PYU1_G001332	36.5291	21.9654	43.8754	83.637	15.2816	15.5348	12.4483
PITG_01476	19.2994	27.5932	17.4659	25.0938	14.2985	22.6815	29.1632		PYU1_G001333	13.7438	23.7524	19.0812	36.0128	5.46812	8.3659	5.76649
PITG_01477	426.264	433.283	400.147	721.445	288.846	371.289	400.621		PYU1_G001334	56.1949	95.2749	83.666	144.9	26.6129	44.0175	34.1413
PITG_01478	87.8524	59.1619	92.6829	61.2908	92.6116	92.7896	59.863		PYU1_G001335	81.3255	151.705	123.757	213.65	33.183	54.5199	39.8468
PITG_01479	69.6149	47.6739	72.7028	97.4241	105.431	73.6015	77.9249		PYU1_G001336	82.5099	150.861	120.829	208.035	33.2038	53.3487	40.2536
PITG_01480	109.486	127.308	104.508	228.668	109.868	107.8	169.11		PYU1_G001337	1.7473	10.909	1.85671	6.55093	1.26827	2.00782	3.45786
PITG_01482	6.09086	11.6446	5.04761	7.06816	8.95711	4.81213	10.152		PYU1_G001338	2.74408	22.3974	0.771247	2.68623	3.28503	4.51758	3.92569
PITG_01483	2.51007	3.67806	1.99801	2.02208	6.16315	2.96983	3.76464		PYU1_G001339	2.34536	46.0713	1.91383	10.6063	15.4895	27.6589	109.645
PITG_01484	11.0057	10.4785	11.252	9.76427	3.20484	14.0538	12.6958		PYU1_G001340	0.175902	2.36641	0.614141	1.45576	1.06036	2.52264	6.1733
PITG_01485	0.289623	1.67469	0.114718	1.89456	0	0.322151	3.87141		PYU1_G001341	0.445619	0.186563	0.442753	0.918517	2.34942	3.02459	1.7391
PITG_01486	0	0	0	0	0	0	0		PYU1_G001342	53.275	38.8542	53.5302	61.1767	35.1997	72.2685	48.7762
PITG_01487	1.98348	9.60207	0.869948	2.28622	0.246526	0.885916	5.89763		PYU1_G001343	11.4102	7.79638	12.6542	9.94771	14.1797	20.2712	21.6015
PITG_01488	4.52865	9.24992	3.59451	4.80016	2.21873	4.2383	12.1759		PYU1_G001344	5.34743	3.51524	5.38445	4.40195	6.0087	8.98369	8.57346
PITG_01489	4.23903	9.65685	3.37463	5.05519	1.89003	3.11077	7.14865		PYU1_G001345	0	0	0	0	0.0207913	0.0643531	0.0711913
PITG_01490	17.7636	9.55512	15.0855	20.075	5.9988	16.5707	10.1265		PYU1_G001346	0.504253	0.127649	0.171388	0.121314	3.63848	41.6107	72.5236
PITG_01491	0.974187	0.258246	0.869948	0.992822	0.164351	0.956387	0.380642		PYU1_G001347	0	0.00981912	0	0.0173305	0	0.0128706	0.0305105
PITG_01492	0.693341	0.172164	0.621391	0.701351	0	0.523496	0.266914		PYU1_G001348	3.17797	4.79173	6.02715	15.4242	17.2568	11.7123	4.52573
PITG_01493	3.53691	0.453888	2.11273	2.88738	0.657403	3.14097	1.67343		PYU1_G001349	0.77397	2.33695	2.32802	4.02068	5.69683	7.73524	5.92922
PITG_01494	2.07125	0.273898	0.841268	1.27518	0.246526	1.8121	1.14657		PYU1_G001350	27.5346	40.1798	27.5935	42.997	33.0998	37.1832	21.4794
PITG_01495	17.2282	7.01961	17.8291	6.77669	2.87614	5.54704	4.13136		PYU1_G001351	3.45941	4.49715	3.65628	5.5111	4.59489	4.59481	3.39684
PITG_01496	75.3284	47.2591	30.0275	67.2295	10.765	74.6586	109.746		PYU1_G001352	3.65877	4.9292	3.99906	5.87504	4.11669	4.38888	3.30531
PITG_01497	0.00877646	0.00782565	0.00955986	0	0	0.0201345	0.0185679		PYU1_G001353	13.8142	5.46925	23.5659	65.284	39.1085	39.7573	28.2731
PITG_01498	325.817	240.459	419.391	91.3852	1183.41	380.662	64.6906		PYU1_G001354	258.471	362.856	39.0765	37.8152	52.8724	37.4921	46.5286
PITG_01499	47.3578	82.8502	46.2411	44.9867	52.017	46.8931	62.6505		PYU1_G001355	7.20027	11.3804	7.96955	7.3308	6.09186	6.10067	8.22768
PITG_01501	0	0.00782565	0	0	0	0	0		PYU1_G001356	3.35387	3.85891	2.99929	3.27547	2.30784	2.70283	3.96637
PITG_01502	156.756	138.506	158.178	100.967	117.346	225.305	161.91		PYU1_G001357	7.46999	9.07286	8.12666	5.75373	18.6498	16.4615	10.7702
PITG_01504	83.7889	132.723	77.6548	98.2621	42.2381	104.528	158.526		PYU1_G001358	14.4005	19.6186	12.7827	11.3515	21.8517	20.7474	19.0284
PITG_01507	14.5426	28.9627	11.6726	21.8603	13.1481	15.4331	27.1393		PYU1_G001359	2.43918	7.15814	2.89932	0.485254	81.9179	53.1428	42.013
PITG_01508	149.068	137.677	165.692	104.055	224.75	186.425	157.732		PYU1_G001360	15.0338	16.6532	12.5685	13.0845	22.8081	17.0664	14.462
PITG_01509	4.94992	8.52213	4.34018	6.48522	6.82056	6.18128	10.1729		PYU1_G001361	2.77926	0.54987	0.399906	1.09182	0.270287	0.231671	0.996678
PITG_01510	28.7254	18.5546	33.2301	20.1206	40.5125	32.4869	16.8249		PYU1_G001362	7.68107	24.646	6.25567	4.50593	13.3065	8.8035	9.0718
PITG_01511	90.2922	58.0272	100.656	89.4269	92.3651	81.3533	43.6578		PYU1_G001363	0.0234536	0.0196382	0	0	0.353453	0.2188	0.223744
PITG_01512	2.89623	5.89272	1.95977	10.4019	0.410877	2.26513	4.5886		PYU1_G001364	0	0.0785529	0.0142823	0.034661	0.76928	0.540566	0.610211
PITG_01513	3.87042	4.59366	5.04761	30.6773	0	1.21813	8.41359		PYU1_G001365	1.66521	5.12558	2.39943	1.73305	4.3246	3.88692	3.16293
PITG_01514	90.3625	42.4229	96.4112	87.5596	104.774	68.4672	41.9078		PYU1_G001366	10.2258	15.1214	8.86934	10.4156	15.6975	8.45599	8.21751
PITG_01515	124.503	104.433	136.352	97.1235	142.41	151.894	109.251		PYU1_G001367	3.07243	3.56434	3.71341	1.97568	8.25416	4.9037	4.71896
PITG_01516	42.9081	63.513	38.8417	33.6375	38.2115	36.4635	48.135		PYU1_G001368	11.9731	25.1173	9.84054	8.07602	59.1098	43.0651	42.2571
PITG_01517	0	0	0	0	0	0	0		PYU1_G001369	14.5178	29.7716	10.5118	9.47979	62.3324	48.3806	47.5253
PITG_01519	0.131647	0.273898	0.0860388	0.0546508	0	0.0100672	0.526865		PYU1_G001370	1.05541	2.27803	1.12831	2.14898	1.18511	1.02965	0.752593
PITG_01520	19.9928	23.2735	17.81	16.9235	8.29971	14.97	16.4628		PYU1_G001371	7.99769	13.6388	12.4971	22.0444	7.29776	5.19973	5.46139
PITG_01523	20.0718	30.9739	16.1371	21.414	29.2544	85.0882	21.6339		PYU1_G001372	17.9186	19.324	46.0749	52.4248	99.6113	70.4537	63.5535
PITG_01524	370.393	204.195	251.721	214.44	165.255	298.654	202.225		PYU1_G001373	4.11612	6.677	3.95621	3.27547	7.15222	4.58194	5.15628
PITG_01525	66.0429	56.7673	61.9001	126.407	20.5438	49.4804	50.9109		PYU1_G001374	1.6183	9.20051	1.31398	2.14898	6.38294	5.50862	8.1158
PITG_01526	50.0171	76.9888	45.8969	92.3507	30.7336	47.8898	62.2884		PYU1_G001375	0.527707	1.19793	0.614141	0.641229	39.857	55.4337	33.5514
PITG_01527	31.1652	29.041	39.5492	21.7601	49.1409	36.4635	20.3365		PYU1_G001376	54.3421	59.6119	72.54	64.8854	105.474	73.5555	70.042
PITG_01528	71.9494	73.7959	68.4104	71.1553	76.9983	62.0342	54.8821		PYU1_G001377	0.633249	0.922997	0.557012	0.727881	2.89	2.34245	2.17642
PITG_01529	13.2963	18.046	12.2653	13.5078	11.5867	14.2753	26.4337		PYU1_G001378	0.0938146	0.137468	0.171388	0.190636	0.810862	1.08113	1.12889
PITG_01534	0.0614352	0.0391283	0.0286796	0.0182169	0.246526	0.090605	0.324939		PYU1_G001379	7.37617	5.63617	7.59821	6.51627	12.3916	16.5773	19.8217
PITG_01535	903.08	738.507	878.379	725.006	1242.33	1170.93	973.11		PYU1_G001380	11.1757	27.1302	22.7803	31.4722	32.1434	43.8116	77.7612
PITG_01536	7.9778	10.5646	6.68235	7.26855	8.79276	7.54035	7.05117		PYU1_G001381	4.49137	4.79173	11.2402	19.7221	7.25618	9.07378	12.2754
PITG_01537	6.92463	8.77255	7.13166	5.90228	12.5728	11.2552	9.74583		PYU1_G001382	0	0.0687338	1.12831	0.242627	0.374244	0.244542	0.661062
PITG_01538	0.140423	0.250421	0.191197	0.191278	1.15046	0.231546	0.842519		PYU1_G001383	0.246263	0.382946	9.12642	1.50775	1.62172	1.57021	4.76981
PITG_01539	11.1373	17.3573	6.34775	10.8664	0	0.72484	4.92746		PYU1_G001384	18.0476	12.4015	20.2381	15.5801	30.0019	19.6534	22.8626
PITG_01540	0.00877646	0.0156513	0	0.0182169	0	0	0.0139259		PYU1_G001385	2.53299	5.28268	7.62677	9.44513	11.4768	11.635	29.6359
PITG_01543	44.7951	35.4815	50.1988	24.4653	66.069	52.259	39.8978		PYU1_G001386	0	0	0	0	0	0	0
PITG_01544	0.0526588	0.0704309	0.0286796	0.11841	0.0821754	0.0503361	0.143901		PYU1_G001387	4.18648	7.0894	5.67009	9.27182	3.3682	2.90876	7.29202
PITG_01546	6.68766	8.81168	5.94624	6.83134	1.80786	5.45644	8.56677		PYU1_G001388	60.1	93.6351	65.6131	103.792	64.765	60.8394	62.0483
PITG_01547	14.4022	35.7084	13.0779	16.8506	2.87614	8.78869	15.4949		PYU1_G001389	21.3076	17.5762	23.723	26.429	18.2132	20.8761	20.4726
PITG_01549	120.036	106.656	101.096	196.879	53.2496	124.391	143.084		PYU1_G001390	0.128995	0.265116	0.171388	0.814534	0.0207913	0.0386118	0.122042
PITG_01550	0.921529	2.40247	1.17586	2.687	0.903929	2.74835	5.19437		PYU1_G001391	20.3226	29.9679	25.0798	29.7218	17.5063	14.2992	22.4354
PITG_01551	107.433	57.7611	116.535	69.9894	101.897	105.686	38.2383		PYU1_G001392	0	0	0.0142823	0	0	0	0
PITG_01552	0	0	0	0	0	0	0		PYU1_G001393	9.3111	12.4015	8.76936	6.65491	10.5204	10.5925	11.6855
PITG_01553	57.635	52.6901	48.6024	65.927	46.0182	58.7725	55.1328		PYU1_G001394	16.2534	22.8294	22.6661	29.3925	15.8846	20.2841	45.6234
PITG_01554	0	0	0	0	0	0	0.00232099		PYU1_G001395	0.51598	1.0801	0.742682	0.987839	0.582158	0.797978	0.894976
PITG_01555	58.3635	65.6572	52.5315	43.1194	48.9765	66.9471	51.6443		PYU1_G001396	12.3366	16.4077	11.5973	9.02919	13.8886	11.9697	15.3366
PITG_01556	2.82602	18.2338	2.70544	11.4402	1.72568	4.51012	28.3045		PYU1_G001397	0	0	0	0	0	0	0
PITG_01557	75.8462	45.8974	76.7657	74.8989	126.714	78.7056	51.1732		PYU1_G001398	22.1168	32.6977	24.8513	29.6005	18.2548	13.8616	21.9371
PITG_01558	11.8131	21.6536	12.0645	16.1584	8.38189	11.235	15.8222		PYU1_G001399	0.152449	0.392765	1.95668	2.11432	4.26222	4.6849	6.10211
PITG_01559	86.3253	84.6579	76.5267	77.8955	68.863	62.7692	60.0324		PYU1_G001400	16.7107	13.3049	16.5247	17.8331	19.1904	17.5298	20.7878
PITG_01560	9.74187	5.80663	11.5961	4.86392	26.3783	12.8357	4.74874		PYU1_G001401	2.76753	3.34832	2.77078	2.25297	4.90676	5.58584	7.62764
PITG_01562	0	0.00782565	0	0	0	0	0		PYU1_G001402	4.20993	0.756072	68.341	31.8708	1009.5	401.113	87.4127
PITG_01563	25.7589	67.8484	23.1062	43.3198	12.9837	29.4567	79.965		PYU1_G001403	4.81972	4.86046	5.55583	5.26847	6.81956	10.6697	23.4321
PITG_01564	16.9649	22.8822	20.3816	22.3795	41.0877	24.7654	15.864		PYU1_G001404	5.41779	9.74056	11.5687	41.9398	25.1991	43.3096	68.903
PITG_01566	0	0	0	0	0	0	0.00464198		PYU1_G001405	31.4983	34.1803	32.9208	33.5345	36.468	38.3673	34.7007
PITG_01567	0	0.641703	0.00955986	0.0637592	0	0.0503361	0.424741		PYU1_G001406	0	0	0	0	0	0	0
PITG_01568	0.403717	3.27112	0.420634	0.919954	0.410877	0.573832	3.0962		PYU1_G001407	0	0	0	0	0	0	0.0101702
PITG_01569	136.184	81.1207	144.507	83.5246	236.665	159.032	67.0952		PYU1_G001408	0	0	0	0	0	0	0
PITG_01571	0	0	0	0	0	0	0.00232099		PYU1_G001409	0	0	0	0	0	0	0
PITG_01572	0	0	0	0	0	0	0		PYU1_G001410	0.0351805	0.0981912	0.042847	0.103983	0.062374	0.0386118	0.0610211
PITG_01576	27.0666	25.9029	28.2112	43.6113	20.7082	21.4935	25.0667		PYU1_G001411	31.8852	82.3726	37.9482	38.4737	171.425	113.223	70.1539
PITG_01577	50.0258	68.3492	44.5776	72.3303	22.8448	30.7352	43.4118		PYU1_G001412	0.211083	0.216021	0.342776	0.519915	2.45338	1.48012	1.16957
PITG_01578	46.9541	34.6442	43.0003	46.4349	12.4907	23.4164	29.4162		PYU1_G001413	12.1724	32.4424	34.2205	18.8556	228.518	245.108	254.956
PITG_01579	28.9448	24.3378	27.389	20.2845	31.9662	28.9231	17.997		PYU1_G001414	26.9013	30.7044	28.5361	23.4135	41.8114	49.14	47.1591
PITG_01580	69.9045	39.1283	81.5552	46.6353	91.7899	84.2023	32.2084		PYU1_G001415	6.30903	11.3902	5.59868	6.23898	4.51172	7.69663	10.3024
PITG_01581	49.0078	26.4664	55.1317	28.7463	75.93	60.0711	23.9712		PYU1_G001416	16.9804	19.0393	15.6677	19.2195	18.3172	15.3546	12.9365
PITG_01582	1.14094	3.20852	1.01335	1.14767	0.739578	2.71815	4.74642		PYU1_G001417	4.81972	4.94883	3.8848	3.25814	2.53654	3.53942	5.319
PITG_01583	2.40475	8.68647	1.83549	3.57962	1.47916	4.29871	12.2038		PYU1_G001418	4.73764	4.76227	4.58463	3.67407	3.22266	3.46219	4.23079
PITG_01584	33.6139	35.2624	35.0943	23.764	53.0853	44.477	26.3316		PYU1_G001419	0	0.00981912	0	0.0173305	0	0.0128706	0.0101702
PITG_01588	46.0238	55.7578	37.1305	62.0833	26.1318	30.6446	44.0431		PYU1_G001420	21.1786	14.4636	24.7227	16.4293	54.4317	37.2862	33.1141
PITG_01589	22.8364	30.9896	18.4792	31.2693	13.0659	16.7317	25.8628		PYU1_G001421	5.62888	4.53643	7.11261	4.52326	17.7766	10.3094	9.24469
PITG_01590	1.33402	2.57464	1.83549	2.11316	1.64351	1.63089	2.45329		PYU1_G001422	16.6052	38.7757	15.9248	23.2749	16.6539	17.2337	21.5811
PITG_01591	163.549	181.696	161.648	156.556	148.327	110.8	152.795		PYU1_G001423	2.82616	5.26305	4.14188	4.7139	8.23337	6.83429	5.84785
PITG_01592	14.7445	16.9973	15.5539	14.1454	13.8876	12.6746	14.8822		PYU1_G001424	7.88043	8.58191	8.14094	7.69475	38.3808	40.4909	22.6693
PITG_01593	0.0438823	0.140862	0.0286796	0.136627	0	0.0503361	0.232099		PYU1_G001425	8.45504	12.8827	11.1545	9.87839	15.7806	14.4408	13.4246
PITG_01594	0.430047	0.555621	0.468433	0.774219	0.164351	0.211412	0.675408		PYU1_G001426	2.82616	5.39069	4.55607	5.84038	40.356	40.6068	26.9713
PITG_01595	1.10583	1.91728	1.08026	1.02926	0.986104	1.26847	1.68736		PYU1_G001427	2.31018	3.50542	3.19925	3.62208	35.1166	30.5548	19.6081
PITG_01598	12.1115	10.2046	10.9843	10.3745	6.98491	17.0639	24.2265		PYU1_G001428	9.24074	9.77002	13.911	17.5558	17.4647	19.0485	19.3437
PITG_01599	314.724	175.404	332.215	165.847	401.427	346.212	141.3		PYU1_G001429	17.473	74.478	42.7042	62.7364	60.6691	69.733	55.3868
PITG_01602	67.6753	97.8519	56.9481	72.2756	55.4684	58.9134	78.3612		PYU1_G001430	12.8878	27.2284	14.0824	32.9626	6.84035	7.45208	9.31589
PITG_01603	40.5034	68.5918	32.6278	41.7441	18.9003	32.3561	109.938		PYU1_G001431	16.3355	20.1979	16.439	21.8884	30.1267	28.1738	34.4057
PITG_01604	290.668	173.996	286.557	226.154	270.521	227.68	123.976		PYU1_G001432	13.1927	68.6356	18.0243	9.47979	5007.55	3280.74	2970.11
PITG_01605	118.245	83.0223	150.721	124.995	19.7221	46.279	87.2135		PYU1_G001433	0.0820878	0.186563	0.142823	0.0866525	12.3501	4.83935	7.03776
PITG_01606	78.0052	72.0038	88.7633	53.0477	98.2817	85.7627	63.3514		PYU1_G001434	7.28236	9.27906	7.51251	6.62025	7.40172	4.47897	4.65794
PITG_01607	114.638	54.6543	130.406	71.7838	142.903	147.233	60.2877		PYU1_G001435	0.234536	0.746253	0.228518	0.415932	43.8905	22.7038	26.0255
PITG_01608	85.3862	61.7757	111	91.9135	271.672	172.21	44.7603		PYU1_G001436	0.105541	0.451679	0.385623	0.381271	1.08115	1.14548	2.04421
PITG_01610	6.55602	4.47627	4.25414	10.1468	3.12266	2.98997	2.57862		PYU1_G001437	0.152449	0.432041	0.656988	0.502585	2.34942	3.3721	5.74615
PITG_01614	203.368	184.505	193.272	190.786	166.323	178.009	182.128		PYU1_G001438	6.41457	5.45943	6.09856	4.8872	11.3521	10.3094	9.90576
PITG_01615	18.7202	25.3942	16.2709	23.2812	3.86224	16.2888	24.1986		PYU1_G001439	3.08415	2.40568	2.84219	2.16631	4.42856	4.00276	3.48837
PITG_01616	85.7373	84.2275	86.88	64.8704	86.5307	103.28	90.5929		PYU1_G001440	0.386985	2.82791	0.4856	0.121314	227.79	155.992	135.172
PITG_01617	31.8147	38.5492	30.9357	29.1744	27.4466	33.1212	45.1432		PYU1_G001441	4.05748	36.5958	6.61273	1.90636	2402.27	1756.4	1471.23
PITG_01618	2.17656	3.06766	2.44733	2.27711	1.80786	2.53694	3.36079		PYU1_G001442	3.30696	3.56434	3.19925	2.2183	4.38697	5.03241	5.81734
PITG_01619	147.471	157.726	143.494	116.652	119.812	186.224	178.505		PYU1_G001443	1.12578	5.1354	0.457035	0.450593	0.062374	0.231671	0.610211
PITG_01620	0.12287	1.04864	0.0860388	1.19321	0	0.372487	1.75235		PYU1_G001444	8.41986	16.1328	5.17021	5.52843	4.19985	6.2165	8.82772
PITG_01621	42.8818	30.8487	47.4456	28.8374	50.5378	51.4033	32.0436		PYU1_G001445	3.40078	6.78501	0.742682	1.99301	0.207913	1.05539	5.33934
PITG_01622	60.8033	60.7114	66.6131	59.6331	62.6998	81.8163	66.6147		PYU1_G001446	3.62359	8.44444	0.842659	3.83004	0.291079	1.32567	6.15296
PITG_01623	25.9608	49.7398	20.9265	40.815	10.1076	16.1881	37.4608		PYU1_G001447	0	0.284754	0	0.190636	0	0	0.0711913
PITG_01624	18.3165	24.3143	16.1562	27.963	11.9154	14.7485	27.3737		PYU1_G001448	0.105541	0.314212	0.185671	0.485254	1.95439	0.900943	0.823785
PITG_01625	3.4316	0.133036	5.86976	4.199	219.326	135.797	10.5396		PYU1_G001449	0	0	0	0	0	0	0
PITG_01626	113.734	67.6684	78.6299	190.895	63.1929	63.7255	123.648		PYU1_G001450	0.0938146	0.805167	0.571294	1.26513	7.21459	3.61664	3.55956
PITG_01627	70.0625	74.9697	55.6002	69.5613	34.8424	55.9838	50.2378		PYU1_G001451	0	0	0	0.0519915	0.0415827	0.0257412	0.0203404
PITG_01628	0	0	0	0	0	0	0		PYU1_G001452	0.25799	0.932816	0.471317	0.363941	45.9073	36.4238	54.8071
PITG_01630	0	0	0	0	0	0	0		PYU1_G001453	3.15452	3.44651	2.94216	2.77288	3.57611	2.59986	3.55956
PITG_01631	0	0	0	0	0	0	0		PYU1_G001454	0.316624	1.03101	0.785529	0.537246	161.798	123.468	83.3955
PITG_01632	0	0	0	0	0	0	0		PYU1_G001455	0.0234536	0	0	0.0173305	0	0.0257412	0.0406807
PITG_01633	0	0	0	0	0	0	0		PYU1_G001456	0	0	0	0	0	0	0
PITG_01634	0	0	0	0.00910846	0	0	0.0162469		PYU1_G001457	0.269717	0.981912	1.04261	1.57708	73.435	108.306	134.775
PITG_01635	0	0	0	0	0	0	0		PYU1_G001458	0.386985	0.854263	0.91407	1.54242	55.8871	79.476	108.801
PITG_01636	0	0	0	0	0	0	0		PYU1_G001459	0.316624	0.0490956	0.0999764	0.069322	1.78806	1.04252	0.894976
PITG_01637	34.6144	47.7443	28.0391	74.6165	24.5704	28.3896	54.7498		PYU1_G001460	6.26212	6.15659	6.32708	3.43144	22.7041	11.8538	9.53963
PITG_01638	0	0	0	0.0182169	0	0.0201345	0.00232099		PYU1_G001461	4.51483	5.18449	4.87028	3.74339	17.6934	9.65296	8.00393
PITG_01639	25.1446	27.8828	25.2858	29.3566	20.7904	21.3224	27.2345		PYU1_G001462	4.39756	5.09612	3.91336	4.22864	5.86316	6.43531	8.54295
PITG_01640	96.3392	115.256	90.4076	93.2342	59.8237	96.9977	165.34		PYU1_G001463	5.21844	4.66408	4.94169	5.02585	8.00467	9.30545	13.2212
PITG_01641	23.5209	19.4546	23.2878	15.8943	24.817	26.4063	17.6627		PYU1_G001464	0.0469073	0.0785529	0.0285647	0.0173305	0.124748	0.231671	0.610211
PITG_01642	0.00877646	0.00782565	0.0286796	0.0455423	0.0821754	0.110739	0.0835556		PYU1_G001465	81.4897	177.019	53.5445	68.9408	412.833	568.83	851.051
PITG_01643	3.4316	12.2706	0.975106	6.14821	0.164351	2.79869	17.9714		PYU1_G001466	23.8524	5.74418	2.15663	7.92004	5.80078	16.0239	24.2966
PITG_01644	21.8095	42.7124	18.1829	25.1758	11.0937	17.8089	32.2896		PYU1_G001467	13.052	19.1767	10.4975	14.5923	14.8242	11.5321	12.5297
PITG_01645	28.1637	23.9778	26.6816	23.937	24.8991	25.4701	20.3829		PYU1_G001468	5.8165	4.08475	3.84195	2.61691	24.5754	18.405	28.5782
PITG_01646	56.064	48.8399	52.7131	45.688	47.7439	48.4737	37.853		PYU1_G001469	0.0351805	0.0589147	0.042847	0.259958	0	0.0386118	0.0711913
PITG_01647	47.4982	32.8286	50.2562	43.0375	58.9197	40.7119	24.4191		PYU1_G001470	0.0703609	1.68889	0.0856941	2.75555	1.06036	1.68605	2.87816
PITG_01648	44.014	19.8537	63.1811	29.7938	174.951	54.7556	9.14238		PYU1_G001471	56.2536	81.4888	58.8004	155.524	26.2803	26.0501	31.8632
PITG_01649	43.9789	31.9991	45.4572	33.9837	51.6883	51.9872	30.6069		PYU1_G001472	0.820878	0.373126	0.628423	0.502585	2.55733	1.06826	0.284765
PITG_01650	9.36449	13.0688	8.07809	17.0784	12.3263	10.0672	11.7372		PYU1_G001473	42.9319	18.1948	32.0353	18.9942	142.005	58.5355	12.9263
PITG_01651	18.729	25.4021	15.9076	22.5981	5.6701	15.6948	23.818		PYU1_G001474	10.2492	1.44341	3.72769	3.91669	2.03755	6.43531	2.60357
PITG_01652	53.826	36.0449	58.2769	27.4347	105.842	56.8094	23.2888		PYU1_G001475	31.5686	9.48527	14.7251	13.1365	216.833	48.3163	5.3902
PITG_01653	47.9634	68.3336	44.9505	35.1587	47.9082	49.1381	54.1556		PYU1_G001476	5.06599	5.82274	1.77101	2.09699	0.93561	2.76718	1.02719
PITG_01654	284.928	143.687	198.109	104.565	236.665	191.056	46.5335		PYU1_G001477	3.44769	5.71473	0.928353	1.85436	0.644532	1.63457	0.630551
PITG_01655	10.4966	5.78316	14.3207	10.4019	45.5252	38.5877	14.1464		PYU1_G001478	87.5759	66.5049	90.5072	90.0493	50.0032	62.6026	63.9501
PITG_01658	0	0	0.0477993	0.0728677	0	0	0.0116049		PYU1_G001479	34.512	39.2568	28.5933	52.7194	26.1971	25.3937	26.8289
PITG_01659	0.219412	0.610401	0.573592	0.601158	10.2719	5.39603	0.719507		PYU1_G001480	33.0227	23.6248	31.9496	33.3612	39.6699	65.3183	65.2112
PITG_01661	18.8606	27.6637	16.1562	20.075	29.6653	22.9432	12.1829		PYU1_G001481	0	0	0	0	0.0207913	0.0128706	0
PITG_01662	22.1693	22.5222	21.3663	40.1319	7.80666	18.6646	19.5404		PYU1_G001482	133.228	72.8284	129.527	103.255	239.537	299.821	246.84
PITG_01663	75.0036	84.0475	75.3031	156.802	32.8701	51.8462	126.262		PYU1_G001483	0	0	0	0	0.0415827	0.0257412	0.101702
PITG_01664	27.4264	27.8906	27.4464	137.128	26.4605	15.6948	18.2778		PYU1_G001484	0.164176	0	0.0285647	0.103983	0.291079	0.797978	8.90908
PITG_01665	0.2984	0.0782565	0.114718	0.200386	0.0821754	0.120807	0.127654		PYU1_G001485	0.398712	0.540051	0.528447	0.814534	1.45539	1.28706	1.38314
PITG_01666	0	0.594749	0	0.109302	0	0	0.183358		PYU1_G001486	37.9832	45.2759	47.1032	34.2624	81.1486	58.3553	59.0074
PITG_01667	0.0614352	1.36166	0.143398	0.373447	0	0.0201345	0.174074		PYU1_G001487	39.9533	88.7353	52.759	54.4351	90.0057	66.5411	93.1385
PITG_01669	168.982	256.384	128.551	134.842	19.0647	70.1887	186.475		PYU1_G001488	45.8988	48.5162	43.2755	103.758	33.1206	33.1933	30.0529
PITG_01671	4.08983	1.1895	4.57918	1.6122	5.25922	4.1779	1.9682		PYU1_G001489	26.831	16.4863	26.7508	22.651	31.2702	29.9113	23.2795
PITG_01672	4.2127	1.79207	5.07629	2.13138	4.02659	9.95649	5.80944		PYU1_G001490	51.0234	31.7452	49.6026	41.0213	48.5686	56.2832	60.0142
PITG_01673	8.73258	9.69598	5.51604	3.8802	1.56133	1.56042	11.2754		PYU1_G001491	0.504253	0.0196382	0.328494	0.623898	5.82158	6.34521	1.55604
PITG_01674	59.7589	65.4537	57.8754	174.737	61.4672	53.1248	54.5131		PYU1_G001492	0.457346	0.0196382	0.756964	0.866525	5.5305	6.95013	1.31195
PITG_01676	44.9179	49.5364	25.1807	63.5953	12.2441	17.0337	50.7879		PYU1_G001493	6.70774	0.530232	8.84077	5.52843	41.853	37.1832	29.1274
PITG_01677	67.1048	33.619	27.3125	70.2262	8.13536	13.8525	28.952		PYU1_G001494	0.51598	0.235659	0.7284	0.953178	0.831654	0.695013	0.152553
PITG_01678	24.8637	28.548	25.7543	29.6571	25.31	25.9936	26.768		PYU1_G001495	0.0117268	0.0196382	0.0571294	0	0.249496	0.115835	0.0101702
PITG_01679	19.7558	28.0002	22.2171	26.0047	24.6526	29.658	32.5774		PYU1_G001496	0	0.176744	0.0142823	0.173305	0.0831654	0.102965	0.152553
PITG_01680	91.3893	26.3098	117.338	37.0077	295.092	70.8229	6.6241		PYU1_G001497	9.14692	11.7437	16.8532	17.8851	92.3967	111.653	209.475
PITG_01681	9.57512	10.6194	11.1564	13.7811	17.0925	9.53366	11.2081		PYU1_G001498	778.391	1008.88	910.271	793.668	1541.59	2050.03	3006.67
PITG_01682	39.7047	26.3646	54.7971	24.1192	83.6545	37.289	9.96401		PYU1_G001499	390.058	377.859	325.066	393.056	378.298	554.015	851.081
PITG_01683	122.107	113.261	116.716	206.607	84.8872	107.75	143.853		PYU1_G001500	1439.96	1289.49	1234.47	1795.34	1564.69	1947.8	2773.26
PITG_01684	0	0	0	0	0	0	0		PYU1_G001501	1593.12	1423.82	1292.75	1983.56	1652.35	2322.05	3181.77
PITG_01685	0	0	0	0	0	0.0100672	0.00232099		PYU1_G001502	43.0023	15.4651	53.1161	30.3111	59.6296	49.7835	28.8528
PITG_01686	0	0	0	0	0	0	0		PYU1_G001503	11.0936	8.78811	12.2971	8.82123	13.2441	10.5925	5.93939
PITG_01687	0	0	0	0	0	0	0		PYU1_G001504	2.73235	34.3374	0.228518	4.33263	0.207913	0.83659	3.44769
PITG_01688	0	0	0	0	0	0	0		PYU1_G001505	0.809151	1.14884	1.98525	5.77106	0.519783	0.514824	0.406807
PITG_01689	35.4306	25.4177	33.8228	35.4228	30.7336	45.7052	28.019		PYU1_G001506	8.11496	4.96847	9.08357	9.23716	5.7592	6.39669	5.44105
PITG_01690	3.78266	3.052	4.4071	3.29726	4.10877	4.2685	4.61181		PYU1_G001507	114.958	104.613	110.317	122.319	95.5154	107.109	85.1854
PITG_01691	118.394	103.846	120.11	119.175	107.65	111.595	114.395		PYU1_G001508	3.86985	6.24496	2.71365	4.34996	4.03352	3.10182	2.80697
PITG_01692	0	0	0	0	0	0	0		PYU1_G001509	0	0	0	0	0.0415827	0.0257412	0.0711913
PITG_01693	3.1683	6.42486	2.24657	8.43443	6.40968	6.58397	13.2761		PYU1_G001510	540.173	129.956	486.742	560.954	321.829	372.36	218.761
PITG_01694	261.495	61.2905	307.187	133.894	469.714	258.365	46.7401		PYU1_G001511	6.23867	6.78501	5.08452	40.0855	1.76726	1.3128	0.691572
PITG_01695	0.0965411	0.273898	0.305916	0.145735	169.281	102.293	0.49205		PYU1_G001512	140.792	109.552	135.068	151.157	333.701	375.989	351.624
PITG_01696	0	0	0	0	0	0	0		PYU1_G001513	31.7797	46.4739	51.6593	156.183	47.6745	49.6419	73.0727
PITG_01697	41.3635	63.826	42.2928	47.7283	40.5946	45.6045	49.9361		PYU1_G001514	44.515	18.8331	24.4514	66.2199	455.912	101.15	28.7511
PITG_01698	119.351	80.8468	102.444	133.585	76.5874	97.2192	75.9962		PYU1_G001515	2.65026	0.648062	0.614141	0.901186	256.212	30.1301	8.54295
PITG_01700	582.309	201.644	581.335	213.311	701.038	622.95	276.33		PYU1_G001516	0	0	0.0142823	0	0.249496	0.0514824	0.101702
PITG_01701	178.461	116.516	170.433	117.144	179.718	154.663	107.383		PYU1_G001517	9.88571	1.76744	4.11332	4.81788	204.233	61.676	18.2351
PITG_01702	145.926	51.2267	170.357	64.579	279.232	217.623	38.6166		PYU1_G001518	0.0117268	0.00981912	0	0.0173305	25.9476	4.31165	2.13574
PITG_01703	67.6753	56.6186	71.4122	46.0797	91.379	78.8969	42.5994		PYU1_G001519	10.1554	1.06046	2.8279	3.36212	398.757	87.4687	22.5778
PITG_01704	0.684564	4.35889	0.229437	1.7215	0.0821754	2.57721	4.50272		PYU1_G001520	21.6243	5.10594	10.6118	7.03619	586.066	168.077	45.7251
PITG_01705	71.3175	37.4144	79.1748	38.5015	113.566	69.8464	21.7477		PYU1_G001521	17.3205	0.952454	10.1547	5.58042	447.741	123.133	27.612
PITG_01706	0.140423	2.17553	0.0382395	0.291471	0	0.0805378	0.241383		PYU1_G001522	10.8239	2.06201	5.42729	7.17483	27.403	1.36428	0.0406807
PITG_01707	5.11668	5.22753	2.32305	5.8112	1.06828	2.18459	3.22153		PYU1_G001523	1.57139	0.324031	0.742682	0.779873	19.5647	10.0391	4.96305
PITG_01708	6.13475	7.15264	5.49692	4.68175	6.98491	8.86923	12.0274		PYU1_G001524	0.25799	0.0687338	0.0142823	0.0866525	4.78201	0.20593	0.0406807
PITG_01709	6.1523	7.01178	5.45868	4.77283	6.08098	9.5538	11.9577		PYU1_G001525	78.9919	5.04703	66.67	18.2317	79.1734	69.5785	10.7499
PITG_01710	60.3733	43.7767	57.7033	39.4761	57.0297	59.9302	54.2462		PYU1_G001526	2.21637	0.324031	0.856941	1.14381	51.6249	31.0825	17.2588
PITG_01711	30.5421	19.6111	41.7001	29.9304	153.011	64.8833	16.11		PYU1_G001527	1.60657	0.363307	0.742682	0.69322	19.0864	9.98759	5.17662
PITG_01712	0.228188	3.41981	0.0860388	0.282362	0.0821754	0.845647	3.27956		PYU1_G001528	45.547	13.03	14.8536	29.7218	74.0172	2.39393	0.0406807
PITG_01713	3.59835	15.9252	1.84505	22.1973	0.739578	3.22151	16.9641		PYU1_G001529	454.778	283.517	621.653	672.493	525.834	789.895	391.949
PITG_01714	53.9752	72.4186	47.7324	46.9814	39.6907	42.0307	36.0102		PYU1_G001530	162.393	16.2114	140.338	73.516	140.924	608.664	4071.52
PITG_01715	142.784	121.368	136.84	125.76	126.221	118.089	81.4853		PYU1_G001531	53.1577	13.0889	69.1123	48.6987	82.2297	75.9366	38.5755
PITG_01716	0	0	0	0	0	0	0.00232099		PYU1_G001532	0.246263	0.0196382	0.385623	0.225297	0.31187	0.308895	0.467828
PITG_01717	36.9577	98.7988	34.2243	47.0634	23.42	32.8292	128.476		PYU1_G001533	0.0351805	0.0196382	0.0285647	0.069322	0.478201	0.682142	0.640721
PITG_01718	57.2664	43.0646	53.8507	51.0711	37.8828	73.4102	50.4954		PYU1_G001534	23.7116	22.2305	8.1695	6.06568	849.222	267.413	191.454
PITG_01719	118.272	121.423	116.21	97.5334	120.798	123.243	115.701		PYU1_G001535	33.0579	11.0956	56.0582	37.5379	311.745	280.901	52.3154
PITG_01720	21.9412	19.6737	22.7525	17.3789	19.3934	21.0808	15.6481		PYU1_G001536	15.3621	2.60207	5.32732	3.44877	77.6141	85.049	79.9885
PITG_01721	72.6252	60.2106	65.7623	57.0463	55.3862	71.6686	65.8349		PYU1_G001537	1.68866	36.6253	4.09903	5.54576	55.0763	28.4698	16.2011
PITG_01722	11.3129	18.492	12.0837	33.1821	10.2719	10.9632	22.8432		PYU1_G001538	2.55645	3.42687	2.04238	1.92369	2.45338	3.28201	2.41033
PITG_01724	0.0175529	0.0156513	0.0764789	0.318796	0.0821754	0.090605	0.00696297		PYU1_G001539	0	0	0	0	0	0	0
PITG_01725	42.1007	16.5121	60.8581	16.9782	141.753	48.9771	12.1156		PYU1_G001541	6.03931	3.42687	6.29852	5.75373	6.11265	7.37486	7.86155
PITG_01726	1.60609	0.406934	1.2619	9.35439	0.246526	1.03692	0.23442		PYU1_G001542	11.9848	5.95038	10.6546	7.19216	12.1421	13.2439	8.66499
PITG_01727	14.0336	15.9643	13.0683	15.6757	19.4756	20.6781	19.2108		PYU1_G001543	2.48609	3.81964	2.41372	2.18364	2.61971	3.12756	2.46118
PITG_01728	28.3567	28.0471	30.0562	22.0334	37.8828	26.2654	19.5079		PYU1_G001544	9.26419	2.24858	0.514165	0.69322	1.06036	1.60883	1.59672
PITG_01729	17.2896	7.37959	12.6477	10.7298	21.8586	15.4129	6.70998		PYU1_G001545	0.504253	19.3928	2.17092	2.20097	4.09589	2.80579	2.00353
PITG_01730	0.588023	2.72333	0.506673	1.31162	0.164351	0.644302	1.58059		PYU1_G001546	5.89859	1.07028	3.32779	0.415932	34.8463	56.2188	12.3263
PITG_01731	1.7904	2.90332	0.955986	5.47418	0.657403	1.92284	6.57536		PYU1_G001547	278.348	150.38	248.313	117.12	431.483	181.308	47.9626
PITG_01732	2.7207	2.59812	2.42821	2.51393	2.13656	2.49667	2.35348		PYU1_G001548	34.2541	26.0992	24.3371	11.4555	44.3687	21.4553	5.56309
PITG_01736	0.0877646	0.344329	0.172078	0.291471	0.0821754	0.191277	0.98642		PYU1_G001549	14.9869	9.19069	11.4687	5.68441	21.2487	9.29258	2.70527
PITG_01737	159.942	116.532	155.338	149.616	134.357	141.877	111.303		PYU1_G001550	3.02552	4.24186	3.91336	2.23564	50.4398	44.4036	32.5446
PITG_01738	41.6706	34.1903	45.9829	25.5674	44.3747	42.5542	28.6921		PYU1_G001551	5.45297	6.92248	5.55583	5.49377	8.89869	8.9322	25.1
PITG_01739	0.0965411	0.0547796	0.152958	0.0637592	0.0821754	0.0604034	0.0649877		PYU1_G001552	0.504253	0.814987	0.585576	0.502585	8.15021	6.7442	6.11228
PITG_01740	118.114	116.821	125.292	89.3449	125.646	114.464	103.335		PYU1_G001553	0.0469073	0.0490956	0.0142823	0.069322	0.062374	0.0514824	0.793274
PITG_01741	15.7801	5.72055	23.8232	6.2484	62.3711	21.9868	3.41882		PYU1_G001554	5.10117	6.22532	4.84172	4.60991	8.79474	8.4946	25.3136
PITG_01742	0.57047	0.250421	0.793469	0.300579	5.6701	2.34566	0.28084		PYU1_G001555	0.0234536	0.0294573	0	0.034661	0	0.0128706	0.0101702
PITG_01743	6.25762	2.94244	6.8353	3.16064	5.9988	6.45309	2.06336		PYU1_G001556	43.7762	34.1509	45.6607	34.0891	50.0448	48.7667	45.7658
PITG_01744	23.9159	27.9141	22.7047	29.985	18.2429	19.7116	26.891		PYU1_G001557	65.0839	44.4119	61.8568	50.3971	83.103	61.9076	46.8642
PITG_01745	35.4832	56.243	38.9851	61.974	31.3088	32.1145	41.3345		PYU1_G001558	8.39641	7.53126	8.26948	6.20432	8.02546	9.64009	11.3804
PITG_01746	32.7801	33.079	32.9146	28.6279	23.7487	50.4569	48.2951		PYU1_G001559	23.1722	7.78656	18.0672	12.8592	27.5485	18.4307	13.5263
PITG_01747	9.56634	6.73789	8.49872	11.2034	5.9988	10.0471	9.15398		PYU1_G001560	8.8303	12.5194	10.4404	10.0517	9.37689	11.442	11.8584
PITG_01748	134.596	50.8433	165.223	57.7476	292.709	145.461	28.2139		PYU1_G001561	0.304897	0.579328	0.228518	0.537246	0.187122	0.296024	0.111872
PITG_01749	32.8854	27.648	38.4498	36.8164	41.252	39.6045	25.4705		PYU1_G001562	8.51367	4.43824	9.81197	8.33597	11.5392	10.2579	8.2887
PITG_01750	26.8911	25.6681	28.6796	36.2243	22.7626	29.5272	27.6058		PYU1_G001563	0.0117268	0	0	0	0.0207913	0	0
PITG_01751	12.9892	6.90222	17.2173	7.79684	46.4291	17.0337	5.61215		PYU1_G001564	43.2485	30.8909	47.0175	43.9328	47.8825	44.4293	41.9113
PITG_01752	630.914	416.465	611.439	414.471	840.243	837.12	340.508		PYU1_G001565	11.375	17.8413	3.95621	4.28064	13.7431	21.88	12.2246
PITG_01753	9.45225	10.009	9.28263	8.83521	7.23143	10.3894	9.53462		PYU1_G001566	0	0.0294573	0	0	0.0207913	0	0.0203404
PITG_01754	66.6221	73.2637	67.6074	68.7598	44.046	69.0612	69.379		PYU1_G001567	0.398712	1.21757	0.414188	0.606568	1.10194	0.797978	0.905146
PITG_01755	61.4879	36.1545	76.8613	40.6784	104.363	62.5074	22.5972		PYU1_G001568	0.633249	1.73798	0.371341	0.727881	0.644532	0.476213	0.610211
PITG_01756	89.871	82.0989	90.9048	72.8221	71.8213	74.9706	72.3151		PYU1_G001569	0	0	0	0	0	0	0
PITG_01757	0.71967	1.62774	0.411074	1.96743	0.739578	1.08726	1.95892		PYU1_G001570	0.246263	1.43359	0.999764	1.16114	1.85043	1.44151	1.57638
PITG_01759	7.96903	9.08558	9.42603	27.3163	50.127	26.2956	20.8146		PYU1_G001571	1.68866	8.2677	2.47085	4.29797	4.11669	6.24225	4.97322
PITG_01760	0.280847	1.38514	0.353715	3.22439	2.21873	2.75842	3.24706		PYU1_G001572	2.26328	2.74935	3.19925	3.53542	3.07712	3.14043	6.48857
PITG_01761	36.238	42.3524	52.063	69.9256	51.6883	57.7355	178.579		PYU1_G001573	2.29846	2.96537	3.89908	1.97568	10.1462	8.90646	13.0178
PITG_01762	278.969	61.76	294.291	156.283	438.077	263.328	49.256		PYU1_G001574	4.60864	0.0687338	2.28518	0.311949	0.0831654	1.06826	2.44084
PITG_01765	0	0.00782565	0	0	0	0.0201345	0.0696297		PYU1_G001575	11.8206	0.088372	6.08428	0.363941	0.415827	2.7157	6.76317
PITG_01768	35.4569	8.53779	15.4965	61.8191	67.0551	29.3661	13.2575		PYU1_G001576	1.66521	0	0.471317	0.0866525	0.103957	0.0128706	0.0101702
PITG_01769	86.9572	21.1449	113.762	54.6052	343.904	100.622	10.7114		PYU1_G001577	0.832605	0.461498	0.357059	0.710551	1.30985	1.13261	3.0002
PITG_01770	56.6696	73.4594	56.8238	57.1009	55.9614	51.8059	53.1924		PYU1_G001578	7.37617	16.4961	7.89814	6.46428	31.7692	19.0228	13.028
PITG_01771	78.3738	40.4195	99.3652	66.5555	257.127	118.884	14.4366		PYU1_G001579	7.22372	20.2667	23.1374	24.1414	38.8174	38.7791	34.7515
PITG_01772	12.8751	8.50648	13.0205	10.4383	15.3668	11.6276	8.10257		PYU1_G001580	0.0117268	0.0785529	0.0285647	0.0173305	0.062374	0.0386118	0.54919
PITG_01773	7.1967	9.72728	5.36308	9.77338	2.71179	6.16114	18.2337		PYU1_G001581	0.128995	0.412403	0.0571294	0.0173305	0.187122	0.0514824	0.122042
PITG_01774	31.1564	25.762	31.7865	29.9213	38.5402	32.5373	25.2292		PYU1_G001582	0.175902	0.520413	0.0571294	0	0	0.0128706	0.0203404
PITG_01775	54.5545	80.2755	45.8204	124.986	41.1699	39.0709	56.1726		PYU1_G001583	0	0	0	0.0173305	0.0831654	0.0128706	0.0406807
PITG_01776	5.75736	8.03694	6.74926	11.1761	9.28582	6.21148	4.19403		PYU1_G001584	0.105541	0.314212	0.042847	0.0173305	0	0.0128706	0.0203404
PITG_01777	112.163	100.098	99.6233	233.085	86.0376	88.2594	87.6034		PYU1_G001585	0.0351805	0.343669	0.042847	0.0519915	0.228705	0.0643531	0.0610211
PITG_01778	121.528	51.2815	132.5	101.86	166.076	121.511	44.8485		PYU1_G001586	0.0117268	0.0392765	0	0	0.0415827	0	0.0101702
PITG_01781	93.7326	72.4734	106.975	62.147	143.807	125.075	93.1692		PYU1_G001587	0.0117268	0	0.042847	0.034661	0.0207913	0.0128706	0
PITG_01782	44.1719	55.2882	38.7939	96.8958	26.2961	41.7891	72.1294		PYU1_G001588	0	0	0	0	0	0	0
PITG_01783	181.129	86.4108	368.934	669.973	180.868	257.711	95.142		PYU1_G001589	0	0	0	0.0173305	0	0	0
PITG_01784	19.7821	25.2064	24.1004	56.7912	4.84835	7.2786	50.9457		PYU1_G001590	0	0	0	0	0	0	0
PITG_01785	18.9747	13.5462	19.4161	14.5462	19.1469	19.1177	13.3503		PYU1_G001591	0.0351805	0.00981912	0.0571294	0.0519915	0.103957	0.102965	0.0406807
PITG_01786	0.860093	13.3897	0.67875	2.82362	0.986104	0.966454	14.7638		PYU1_G001592	13.3686	29.1922	18.3243	19.4448	22.517	20.992	30.958
PITG_01787	6.14352	17.2947	7.00738	8.92629	9.45017	8.84909	21.3902		PYU1_G001594	3.58841	4.94883	3.77054	3.03284	9.73035	6.06206	4.03756
PITG_01788	114.743	57.6829	146.753	61.2271	177.088	131.659	43.37		PYU1_G001595	5.54679	7.9633	5.69866	4.45394	15.9677	10.8885	6.12245
PITG_01789	23.2752	35.192	22.0928	41.7441	21.9408	22.319	44.0477		PYU1_G001596	0.703609	0.913178	2.14235	0.779873	6.46611	5.23834	7.21066
PITG_01790	45.4182	51.5163	41.6619	46.0524	19.8043	41.6783	60.1067		PYU1_G001597	0.0938146	0.0392765	0.171388	0.0173305	8.21258	9.151	6.53943
PITG_01791	368.19	482.537	282.666	340.629	284.984	360.125	352.695		PYU1_G001598	36.9512	17.586	34.6775	43.0663	29.0455	38.097	37.2432
PITG_01792	10.365	8.20911	10.5159	36.2517	12.4907	7.40948	12.2432		PYU1_G001599	6.02759	14.6403	6.08428	2.54758	123.958	105.603	69.8488
PITG_01793	12.8487	13.1236	12.772	21.3138	12.162	11.6176	16.6949		PYU1_G001600	1.7473	0.687338	2.81362	1.6464	19.9805	14.3507	10.2821
PITG_01794	0.0263294	0.367806	0.0191197	0.11841	0.0821754	0.0503361	0.526865		PYU1_G001601	1.59485	0.294573	4.3704	1.45576	45.6578	59.3206	47.0167
PITG_01795	8.2762	5.62664	8.17368	5.12806	15.5311	8.48667	5.74213		PYU1_G001602	23.3833	23.8997	39.8335	18.2837	57.4465	49.4618	62.6381
PITG_01796	15.4992	20.2058	10.6114	13.3894	6.3275	9.35245	19.3362		PYU1_G001603	10.1906	13.9431	11.383	7.12284	22.8913	16.4615	17.7266
PITG_01797	340.141	161.733	355.942	161.183	366.173	465.71	224.758		PYU1_G001604	4.47965	7.5509	9.61202	18.2144	4.90676	3.01172	5.43088
PITG_01798	36.8085	52.424	35.5436	49.7777	42.8134	37.9937	48.504		PYU1_G001605	20.0529	2.83772	26.5509	34.1758	12.6411	3.51368	1.37297
PITG_01799	7.43366	14.8844	4.98069	6.8951	5.09487	6.23161	11.7442		PYU1_G001606	107.019	84.3069	131.041	100.326	131.089	138.115	173.778
PITG_01800	29.5416	31.1617	20.4963	36.1879	9.03929	14.5673	32.3267		PYU1_G001607	1.4424	2.04238	1.19972	1.83703	0.686114	0.450471	0.661062
PITG_01801	0.0526588	1.29123	0.277236	1.0748	20.8725	5.28529	11.2382		PYU1_G001608	10.3665	12.3328	8.84077	19.9647	21.228	10.4381	9.08197
PITG_01802	7.58286	7.8413	2.96356	4.85481	299.201	119.79	17.5792		PYU1_G001609	47.9862	53.9364	47.6459	95.803	26.5713	23.1156	26.7374
PITG_01804	97.998	30.074	68.0184	57.7476	44.8677	31.1883	30.7067		PYU1_G001610	47.6695	136.26	101.705	238.364	67.0521	69.1538	57.8378
PITG_01807	0	0	0	0	0	0	0		PYU1_G001611	17.5551	31.215	29.1074	69.9633	35.3245	56.695	72.493
PITG_01808	5.63449	7.5048	5.77416	6.86778	5.58792	5.9296	8.53892		PYU1_G001612	1.75902	1.17829	2.05666	10.1037	52.6021	161.114	72.1879
PITG_01809	19.984	36.3971	16.7871	37.2354	10.9293	20.9398	50.8761		PYU1_G001613	0	0	0	0	0	0	0.0101702
PITG_01810	48.4461	43.2837	35.6009	43.7935	10.5184	18.3526	99.5194		PYU1_G001614	0.0820878	2.64134	0.285647	0.311949	5.21863	4.9037	6.23432
PITG_01811	2.29943	7.67696	1.1663	4.46315	3.20484	5.86919	17.5792		PYU1_G001615	9.51045	10.1333	11.1117	11.0569	19.5647	16.0239	18.6826
PITG_01812	6.90708	5.34492	8.3362	9.48191	12.4907	5.61751	2.40454		PYU1_G001616	2.7558	2.17002	2.85647	3.11949	8.71157	6.93726	5.75632
PITG_01813	42.4869	15.2131	50.1415	18.0621	114.224	34.8125	4.32168		PYU1_G001617	0	0	0	0	0	0	0
PITG_01814	68.746	86.0743	61.2596	64.5425	52.017	64.1182	80.6822		PYU1_G001618	1.78248	9.97622	3.38492	3.81271	18.9825	13.0637	14.6756
PITG_01815	226.88	303.94	217.535	231.291	176.759	241.019	293.552		PYU1_G001619	12.9933	13.5602	13.4825	11.7154	16.4252	15.5348	14.8078
PITG_01816	8.02169	11.1594	4.88509	9.73694	6.73838	5.85913	12.8954		PYU1_G001620	1.7473	3.34832	1.92812	2.02767	2.72367	2.14939	2.54255
PITG_01817	28.6464	21.8492	30.582	28.8465	30.5692	27.8862	21.0607		PYU1_G001621	6.63738	4.90956	6.54132	4.19398	20.7705	13.3211	15.5197
PITG_01818	74.1699	72.0273	42.7804	186.86	11.0937	14.074	35.3255		PYU1_G001622	41.1846	52.5814	116.387	79.703	134.187	187.448	202.753
PITG_01819	45.6552	23.477	31.8821	101.723	40.759	31.0373	31.8602		PYU1_G001623	0	0	0.0285647	0	0	0.0128706	0.0305105
PITG_01821	5.23077	4.20237	4.56962	26.624	9.86104	9.29205	13.7658		PYU1_G001624	0.0117268	0	0	0	0	0	0
PITG_01822	36.6417	41.4212	31.3564	103.017	15.2024	25.4802	47.5524		PYU1_G001625	0	0	0	0	0	0	0
PITG_01823	19.6944	9.31252	26.6433	8.21583	70.1778	21.0405	3.67877		PYU1_G001626	0	0.0196382	0.0142823	0.0173305	0.0415827	0.0386118	0.0101702
PITG_01824	3.54569	3.0207	0.325035	5.68368	0.246526	0.251681	0.28084		PYU1_G001627	5.67578	28.2005	7.42682	16.8972	10.4373	12.935	20.0556
PITG_01825	25.1007	12.5289	28.2112	17.6431	56.208	23.4868	8.08865		PYU1_G001628	3.74086	4.4677	4.88456	5.85771	5.36417	2.39393	4.04773
PITG_01826	15.7011	8.78821	10.7453	6.57631	1.89003	4.7316	11.5632		PYU1_G001629	8.79512	14.4734	5.28447	8.85589	19.4399	6.5254	6.40721
PITG_01827	1.31647	1.54948	0.458873	2.34998	0.164351	1.76176	3.48381		PYU1_G001630	3.82294	3.20103	4.02762	3.95136	8.31654	6.78281	7.03776
PITG_01828	5.05524	2.51986	3.41287	2.31355	0.164351	1.51008	4.26366		PYU1_G001631	3.94021	4.6248	4.0419	4.03801	13.2233	8.25006	9.57014
PITG_01830	7.51265	12.4584	6.25215	7.50537	5.50575	5.3457	9.10292		PYU1_G001632	2.81444	2.66098	2.32802	2.99818	6.05028	4.45323	5.50207
PITG_01832	99.2179	87.9603	104.642	69.6524	126.714	114.273	97.9179		PYU1_G001633	10.9763	13.3638	11.7258	11.0222	9.77193	7.85107	12.2144
PITG_01833	1189.08	590.508	1561.82	1143.52	3385.21	1437.45	464.869		PYU1_G001634	0.140722	0.245478	0.0285647	0.173305	0.062374	0.0514824	0.0915316
PITG_01836	0.0263294	0.0313026	0.0286796	0.0455423	0.0821754	0.0402689	0.0255309		PYU1_G001635	9.06484	12.1659	9.34066	9.06386	4.38697	3.51368	5.95973
PITG_01837	0.57047	1.56513	0.439754	0.655809	0.164351	0.120807	0.21121		PYU1_G001636	134.167	93.4485	138.882	123.93	77.5517	65.7946	86.4364
PITG_01838	0.0438823	0.00782565	0.0191197	0.0182169	0	0.0100672	0.0139259		PYU1_G001637	0.656702	1.92455	0.885506	1.95835	1.45539	0.888072	0.600041
PITG_01839	50.728	36.0215	69.4142	81.3021	29.4188	70.239	78.8927		PYU1_G001638	0.0234536	0.137468	0	0.0866525	0.145539	0.102965	1.37297
PITG_01840	24.6531	21.9979	26.5382	37.4904	27.1179	23.4164	24.0779		PYU1_G001639	206.275	253.785	233.502	211.969	292.513	334.404	613.913
PITG_01841	0.00877646	0	0	0	0	0	0.00232099		PYU1_G001640	0.117268	0.412403	0.142823	0.173305	0.540575	0.540566	2.93918
PITG_01842	0	0	0	0	0	0	0		PYU1_G001641	8.59576	14.4537	8.85506	9.67042	14.4916	13.7072	13.6891
PITG_01844	15.8152	9.79772	15.4296	13.3166	9.53234	14.2451	13.0161		PYU1_G001642	3.1897	2.64134	2.74221	2.42627	3.20187	2.50977	2.97986
PITG_01845	28.5411	37.6962	24.2725	32.8815	17.2568	24.3325	37.8136		PYU1_G001643	7.22372	11.4687	5.05595	6.46428	6.05028	9.84602	20.8997
PITG_01846	212.32	136.855	235.125	163.36	281.533	250.402	142.571		PYU1_G001644	20.8386	18.2341	21.0093	19.4795	17.4647	21.8157	22.4049
PITG_01847	29.4714	16.3165	29.6834	16.4408	31.884	26.8493	14.6988		PYU1_G001645	2.36882	39.1783	6.82696	9.4278	161.133	121.666	113.835
PITG_01848	32.1833	28.2271	37.8666	46.7628	42.3203	52.1986	41.9217		PYU1_G001646	4.10439	39.8852	11.9686	10.7796	241.055	169.133	159.997
PITG_01849	14.9112	1.526	25.0564	98.8268	13.2302	18.2015	14.1163		PYU1_G001647	60.0062	77.2961	48.7742	57	51.3546	56	75.8289
PITG_01850	75.2494	94.2756	77.3871	93.2888	71.7391	74.3263	116.073		PYU1_G001648	1.81766	2.39586	1.72816	2.65157	3.63848	2.43255	2.26795
PITG_01851	79.3919	34.3703	727.62	40.4962	157.119	350.088	65.2964		PYU1_G001649	15.2097	14.6599	15.225	11.4555	39.462	29.1391	26.9815
PITG_01852	1.50955	39.8326	0.669191	14.4551	0.328701	7.43968	49.1284		PYU1_G001650	0.598068	3.8	3.3135	8.63059	16.4252	18.3921	24.266
PITG_01853	0.631905	2.1051	0.133838	2.80541	0	3.57387	9.78297		PYU1_G001651	13.8494	24.538	41.3902	29.6698	51.8952	54.9446	69.1165
PITG_01855	52.2726	27.7028	51.346	43.9939	45.2786	48.4133	24.0756		PYU1_G001652	3.6705	3.82946	5.15593	3.81271	5.38496	5.49575	6.11228
PITG_01856	0.535364	1.69817	0.305916	1.94921	1.06828	0.684571	1.86608		PYU1_G001653	4.60864	4.27132	6.01287	4.60991	6.42452	6.79568	7.38355
PITG_01857	13.2788	11.1907	9.47383	14.5189	20.7904	11.537	7.74514		PYU1_G001654	15.7374	18.4992	19.7811	17.0705	73.6637	62.9373	33.7345
PITG_01858	52.3428	27.9376	54.7589	27.6168	46.6756	39.6045	18.8534		PYU1_G001655	45.4649	43.3907	35.8058	44.7647	55.8455	46.3342	24.0423
PITG_01859	2.5715	8.85864	2.04581	5.55616	0.0821754	2.29533	8.27665		PYU1_G001656	26.7606	35.231	27.9506	18.3877	124.686	65.4728	46.0506
PITG_01860	61.5054	67.3945	39.5396	57.2376	21.8586	31.148	45.4867		PYU1_G001657	13.6618	61.3891	18.01	69.634	7.60963	6.78281	6.3767
PITG_01862	831.938	217.381	865.015	474.232	465.852	807.341	461.146		PYU1_G001658	24.3683	34.5829	28.3933	53.6206	17.2984	11.738	14.8891
PITG_01864	25.1007	28.0784	23.4695	26.8791	12.0798	28.1882	28.1188		PYU1_G001659	204.176	1043.61	282.391	1104.07	74.7657	50.4657	53.5867
PITG_01865	1.14094	4.18672	1.0707	3.57052	0.410877	2.05371	6.3804		PYU1_G001660	7.02437	8.27751	8.54084	10.8662	9.58481	6.61549	6.16313
PITG_01866	0.1492	0.852996	0.219877	0.291471	0	0.261748	0.782173		PYU1_G001661	7.18854	8.09095	6.99835	5.87504	15.1985	10.4123	10.221
PITG_01867	103.913	80.2521	109.996	63.1307	166.241	91.5614	42.7526		PYU1_G001662	6.28558	1.80672	3.35635	2.045	12.1629	60.479	64.6417
PITG_01868	0.561694	11.6837	0.191197	3.26083	0	0.875849	15.1537		PYU1_G001663	0.187629	0.10801	0.185671	0.381271	0.228705	0.270283	0.905146
PITG_01869	10.2685	22.2562	6.44335	20.6033	0.493052	14.97	31.707		PYU1_G001664	59.5723	35.0739	57.5864	60.5355	69.4847	66.4381	53.1697
PITG_01870	3.27362	5.88489	4.3115	7.29588	6.6562	6.5739	14.0281		PYU1_G001665	208.104	37.3028	96.463	177.464	31.291	63.8125	180.033
PITG_01871	47.9546	42.7907	51.2313	66.264	40.0194	37.3494	60.3388		PYU1_G001666	5.96895	6.40206	4.95597	5.56309	3.80482	4.20869	2.97986
PITG_01872	0.0877646	0.71996	0.219877	1.28429	0.657403	0.161076	0.993383		PYU1_G001667	39.9298	139.333	13.2255	43.1876	4.09589	11.339	19.7403
PITG_01873	35.2199	38.737	23.4599	33.173	17.4212	23.8795	30.4375		PYU1_G001668	20.0763	8.48372	23.0089	16.7239	12.6203	8.22432	7.231
PITG_01875	0.0438823	0.0391283	0.0286796	0.0364338	0.246526	0.171143	0.146222		PYU1_G001669	984.842	537.223	1017.65	1105.48	449.758	406.39	302.227
PITG_01876	5.30976	4.32758	9.01495	3.19707	4.02659	5.17455	4.83694		PYU1_G001670	13.8494	16.9871	11.683	12.3913	17.0281	15.3546	17.7368
PITG_01877	1.71141	1.28341	2.92532	0.956388	1.23263	1.64096	1.36938		PYU1_G001671	1.51276	0.716795	0.414188	1.16114	0.124748	0.0643531	0.0406807
PITG_01878	74.2928	68.3336	68.8693	58.0027	46.5934	69.9672	85.9021		PYU1_G001672	278.465	438.306	155.606	384.564	69.7549	45.6907	35.3719
PITG_01879	13.5333	25.3003	17.0166	12.0414	12.655	17.3358	24.9553		PYU1_G001673	402.16	615.56	336.949	416.903	542.675	637.855	668.323
PITG_01880	0	0	0	0	0	0	0		PYU1_G001674	23.137	29.9385	18.967	24.488	23.4942	17.5813	20.8794
PITG_01881	0	0	0	0	0	0.0100672	0		PYU1_G001675	0.211083	0.265116	0.185671	0.155975	0.207913	0.20593	0.142383
PITG_01882	0	0	0	0	0	0	0		PYU1_G001676	1.58312	1.90491	1.38539	1.49042	1.26827	1.04252	0.935657
PITG_01883	0	0	0	0	0	0	0		PYU1_G001677	3.92849	4.34987	3.42776	3.36212	2.72367	2.59986	1.80012
PITG_01884	40.7228	63.0591	45.4285	75.7277	44.2103	38.0642	59.4196		PYU1_G001679	28.0857	15.8382	31.1212	25.1466	27.1327	28.3153	30.9275
PITG_01888	0	0	0	0	0	0	0		PYU1_G001680	51.3752	95.5695	52.6733	38.5777	33.5572	13.7844	4.41386
PITG_01889	0.00877646	0.0156513	0.00955986	0.00910846	0	0	0.00464198		PYU1_G001681	32.0494	56.8429	31.0784	22.1137	18.9201	8.34016	2.46118
PITG_01890	0	0	0	0	0	0	0		PYU1_G001682	6.20349	11.8811	5.11308	4.36729	20.4171	7.59366	2.53237
PITG_01891	0	0	0	0.00910846	0	0	0.00464198		PYU1_G001683	5.03081	6.40206	11.7544	8.54394	20.9993	24.7244	29.7681
PITG_01892	0	0	0	0	0	0	0		PYU1_G001684	66.0455	109.503	67.7983	92.285	51.8536	55.9743	49.2644
PITG_01893	0	0.00782565	0	0	0	0	0		PYU1_G001685	0.0820878	0.127649	0.042847	0.173305	0	0.0128706	0
PITG_01894	0	0	0	0	0	0	0		PYU1_G001686	2.00529	6.22532	1.59962	2.40894	1.47619	1.19697	1.71876
PITG_01895	0.535364	0.712134	0.70743	0.992822	0.493052	1.32887	1.38331		PYU1_G001687	0.140722	0	0.199953	0.433263	0	0.0128706	0
PITG_01896	28.1022	8.56126	42.0252	11.5495	73.2183	35.3964	5.16188		PYU1_G001688	0.809151	1.35504	0.371341	1.09182	0.31187	0.386118	0.671232
PITG_01897	93.68	58.6689	106.64	74.6074	147.012	109.582	68.4901		PYU1_G001689	0.363532	0.608785	0.0999764	0.34661	0.062374	0.0900943	0.254255
PITG_01898	16.7455	13.781	18.7947	9.65497	23.3378	16.1478	10.3887		PYU1_G001690	255.305	22.1323	7.16974	1.62907	0.914819	5.48288	1.41366
PITG_01899	8.95199	9.41426	9.52162	5.90228	9.86104	9.82561	13.0231		PYU1_G001691	8.58404	6.9323	7.86957	4.8872	5.281	6.61549	12.2652
PITG_01902	9.45225	10.3377	8.31708	5.6017	12.9015	12.0605	10.4166		PYU1_G001692	0	0	0	0	0	0	0
PITG_01903	4.56376	4.92233	4.20634	2.73254	4.84835	6.11081	5.08065		PYU1_G001693	0	0	0	0	0	0	0
PITG_01904	0.1492	0.0547796	0.258116	0.0546508	0.0821754	0.271815	0.11837		PYU1_G001694	0	0	0	0	0	0	0
PITG_01905	0	0	0	0	0	0	0.00464198		PYU1_G001695	71.3108	86.4769	90.1645	119.962	124.602	165.632	392.02
PITG_01906	0.228188	0.250421	0.344155	0.11841	0.246526	0.18121	0.58721		PYU1_G001696	6.96573	3.9571	6.64129	5.35513	2.97316	1.99494	3.20361
PITG_01907	0.00877646	0.023477	0	0.0819761	0	0.0201345	0.0185679		PYU1_G001697	2.00529	1.84599	1.79958	1.33445	1.22669	1.58309	1.35263
PITG_01908	0.12287	1.00951	0.0191197	3.65249	0	0	0.0255309		PYU1_G001698	0.680156	0.648062	0.756964	0.67589	0.686114	0.707884	0.732253
PITG_01909	0	0.0704309	0	0.100193	0	0	0.0139259		PYU1_G001700	6.37939	8.43462	7.64106	6.79356	10.1254	9.96185	7.77002
PITG_01910	0.0877646	0.320852	0.133838	0.0819761	0	0.161076	0.359753		PYU1_G001701	12.2897	16.6336	15.8106	15.9787	28.796	20.0267	21.1336
PITG_01911	3.3175	4.06934	3.40331	4.35384	1.64351	2.9497	3.51862		PYU1_G001702	14.94	6.48062	19.3811	17.6944	7.58884	6.61549	7.10896
PITG_01912	0	0	0	0	0	0	0		PYU1_G001703	18.1649	16.3881	17.2674	14.8176	12.3916	14.7755	11.0041
PITG_01913	75.7058	17.5686	97.5489	28.136	205.356	72.7659	6.80978		PYU1_G001704	67.7224	27.5819	50.3024	39.3749	62.4156	42.177	35.1685
PITG_01914	3.72122	6.73006	3.49891	6.17554	2.62961	3.41279	7.71033		PYU1_G001705	7.18854	10.0351	7.99811	6.72424	8.31654	8.43025	9.6515
PITG_01919	48.1126	52.8231	41.9774	93.9355	23.1735	37.2487	43.818		PYU1_G001706	217.04	15.2196	208.965	124.693	254.694	132.13	61.6415
PITG_01920	82.0687	85.3779	88.0846	112.417	140.931	83.7694	82.8384		PYU1_G001707	8.54886	5.86201	7.16974	5.59775	9.56402	9.17675	8.93959
PITG_01921	0.833764	2.43378	0.420634	0.765111	0	0.825513	1.50632		PYU1_G001708	7.03609	11.0072	6.68414	6.74157	5.59287	6.37095	6.80385
PITG_01922	2557.22	2063.16	3221.74	2895.59	7385.84	2744.39	1277.36		PYU1_G001709	15.1042	8.71937	18.2814	10.485	18.7122	21.8672	26.951
PITG_01923	137.369	107.188	149.335	92.1139	166.323	152.267	90.3793		PYU1_G001710	134.624	37.5385	184.828	170.688	161.507	217.539	168.54
PITG_01924	67.2628	39.8091	65.9917	37.2809	60.1524	87.2325	35.4856		PYU1_G001711	6.76638	9.94676	11.3973	6.65491	22.5378	32.3567	48.5016
PITG_01925	58.109	34.0651	69.873	58.6403	99.0213	64.5108	32.2455		PYU1_G001712	83.5184	48.2119	74.6967	80.7255	40.3144	50.9934	46.4269
PITG_01926	9.66288	9.48469	7.1699	14.0817	1.97221	6.5135	11.9183		PYU1_G001713	98.6578	46.3855	109.131	81.3667	72.1459	90.4804	103.176
PITG_01927	2.05369	1.94076	1.2141	2.62324	0.575228	1.08726	2.34652		PYU1_G001714	0.234536	0.44186	0.171388	0.32928	0.103957	0.656401	1.33229
PITG_01928	3.23851	3.55285	2.11273	4.40849	0.821754	2.19466	4.54682		PYU1_G001715	0.457346	0.785529	0.342776	0.32928	0.145539	0.84946	1.59672
PITG_01929	12.6908	17.7799	9.22527	21.7783	2.95831	9.86588	20.8332		PYU1_G001716	0.0117268	0.0490956	0.0714117	0	0	0	0.0203404
PITG_01930	20.1946	59.4984	13.5463	49.2677	5.42357	21.2116	65.8511		PYU1_G001717	3.78776	2.9261	4.09903	2.6689	3.65928	3.84831	3.71212
PITG_01931	9.68921	22.8352	2.69588	31.3969	0.246526	9.44306	42.2258		PYU1_G001718	23.8289	18.0279	23.1374	19.1329	19.3567	23.8492	24.2762
PITG_01932	55.8797	121.352	22.7334	179.273	3.45137	59.5275	207.617		PYU1_G001719	9.08829	6.23514	10.5975	7.19216	9.66797	12.8063	12.0212
PITG_01934	0	0.00782565	0.00955986	0.0182169	13.4768	19.0371	0.0255309		PYU1_G001720	36.3414	20.1095	42.4329	33.2399	71.3975	68.0984	62.333
PITG_01935	0.00877646	0.00782565	0.0286796	0.00910846	0	0	0		PYU1_G001721	42.498	26.1581	38.9622	48.768	32.185	56.0644	53.9325
PITG_01936	16.4559	40.9203	12.2557	24.9481	12.9837	25.0875	50.261		PYU1_G001722	0.304897	0.284754	0.114259	0.641229	0.0831654	0.0772237	0.152553
PITG_01937	50.9474	61.1262	43.0003	71.6927	52.5922	40.289	73.9026		PYU1_G001723	210.391	189.784	221.362	200.167	237.603	301.288	321.642
PITG_01938	1743.41	475.001	1936.68	1058.43	509.816	812.697	180.213		PYU1_G001724	5.74614	5.11576	6.12713	5.23381	6.2374	6.92439	7.42423
PITG_01939	1129.88	329.851	1172.64	692.188	333.057	631.708	169.082		PYU1_G001725	74.911	65.1793	68.1982	65.6826	62.2909	68.0855	67.0825
PITG_01940	153.632	41.3664	168.015	95.8574	71.0817	181.593	38.7443		PYU1_G001726	3.14279	3.61343	3.61343	3.05017	5.15625	5.08389	5.23764
PITG_01941	47.3315	36.2249	50.1319	47.8194	45.936	50.165	25.6307		PYU1_G001727	1.68866	1.65943	1.38539	1.23047	2.34942	2.08504	2.46118
PITG_01942	0.710893	8.09955	0.334595	3.24261	0	1.61076	15.9127		PYU1_G001728	2.68544	2.71989	2.24233	2.30496	4.09589	3.84831	4.06807
PITG_01943	1160.03	649.607	1538.78	1319.22	3699.21	1228	521.234		PYU1_G001729	2.81444	3.29922	2.5851	2.68623	3.1187	3.41071	3.49854
PITG_01944	9.51369	6.9257	11.0512	6.19375	17.5034	12.4733	8.33003		PYU1_G001730	9.83881	12.0088	10.9688	12.9805	16.2796	11.9954	15.2248
PITG_01945	381.258	179.254	425.806	241.019	1030.81	571.708	75.4113		PYU1_G001731	10.6831	9.83875	12.6399	11.3515	27.9644	13.926	10.7092
PITG_01946	28.9009	29.9409	31.9873	26.4236	30.3227	34.1279	43.7228		PYU1_G001732	19.7362	9.66201	26.8794	12.4606	38.3184	29.448	32.8802
PITG_01947	265.084	321.806	271.433	223.103	184.155	290.913	371.983		PYU1_G001733	33.5739	25.0584	32.2353	24.3667	36.8007	18.5852	7.15981
PITG_01948	14.6391	21.6536	14.0339	17.0784	13.6411	14.8089	19.2039		PYU1_G001734	0.914692	1.46305	0.9712	2.28763	0.665323	0.682142	0.772934
PITG_01949	15.508	17.459	14.6744	22.3522	13.8876	15.9968	20.1299		PYU1_G001735	1.11405	1.10956	1.11402	1.62907	0.810862	0.373248	0.477998
PITG_01950	196.031	208.35	185.882	190.576	333.961	241.553	153.125		PYU1_G001736	13.7438	9.30852	14.1395	15.0082	12.8075	14.1319	9.94644
PITG_01951	19.7558	15.9252	19.3683	16.8142	19.8864	17.517	11.7024		PYU1_G001737	43.1899	33.002	17.9386	30.9003	24.9704	27.3243	35.321
PITG_01952	9.84719	4.13194	6.40511	24.0919	12.3263	7.10746	6.1924		PYU1_G001738	13.3217	4.25168	15.2535	9.73975	23.1408	17.105	15.479
PITG_01953	122.01	98.2667	153.589	96.9413	122.606	130.673	158.124		PYU1_G001739	0.938146	0.500775	0.542729	0.485254	11.4352	2.79292	0.874635
PITG_01954	7.40733	9.10123	7.57141	7.08638	7.31361	8.39607	13.5128		PYU1_G001740	2.60336	0.962273	1.9424	3.22347	31.79	18.0703	12.7737
PITG_01955	3.85287	6.35443	1.7399	1.41181	0.246526	0.553697	5.29418		PYU1_G001741	0.0351805	0	0	0.034661	0.145539	0.0257412	0.0203404
PITG_01956	0.57047	4.1789	0.162518	0.874412	0.164351	0.171143	6.61482		PYU1_G001742	2.26328	0.353488	0.557012	1.12648	53.2882	7.01448	1.68825
PITG_01957	38.0372	58.7472	34.0044	100.485	21.1191	22.8929	44.5212		PYU1_G001743	0.856058	0.0392765	0.585576	0.138644	1.41381	0.643531	0.447488
PITG_01958	3.42282	32.946	2.02669	3.58873	0.903929	2.18459	5.34756		PYU1_G001744	0.445619	0.137468	0.0999764	0.225297	44.1608	8.34016	1.5357
PITG_01959	2.79091	3.86587	1.5487	2.06762	0.821754	1.64096	2.41847		PYU1_G001745	0	0.00981912	0	0.0173305	0.0207913	0.0257412	0
PITG_01960	95.1632	74.2811	68.3339	68.3408	35.5819	65.2155	51.6884		PYU1_G001746	0.0586341	0.166925	0.042847	0.363941	0.498992	0.0900943	0.0610211
PITG_01961	37.2824	36.5458	37.7901	73.059	43.3886	34.3796	31.5515		PYU1_G001747	0.785697	2.57261	0.742682	1.59441	8.6492	2.8444	1.80012
PITG_01962	6.12597	6.26052	5.4778	14.5553	4.60182	5.23496	7.46662		PYU1_G001748	11.1757	24.8031	12.697	28.7513	3.97115	6.83429	7.08862
PITG_01963	214.997	80.4946	192.985	118.319	12.8194	91.5816	110.579		PYU1_G001749	0.117268	0.274935	0.114259	1.1958	0.0207913	0.0257412	0.0508509
PITG_01964	210.582	89.5098	146.543	141.518	167.473	82.3499	51.1755		PYU1_G001750	0.9616	2.24858	1.05689	3.03284	0.291079	0.321765	0.396637
PITG_01965	3.47548	12.075	3.03048	4.74551	1.72568	2.92956	19.3733		PYU1_G001751	214.624	153.424	215.449	166.979	152.504	204.849	254.092
PITG_01966	263.583	180.984	48.0001	51.3808	61.0563	73.8129	38.4147		PYU1_G001752	31.3106	69.3524	19.6668	46.2205	13.5144	5.83039	2.03404
PITG_01969	0.210635	0.109559	0.0764789	0.0273254	45.5252	29.9903	1.65022		PYU1_G001753	51.082	57.3829	49.2027	58.5251	42.5183	49.4489	50.7289
PITG_01970	73.9856	60.7662	67.6074	75.3087	60.2345	56.0745	61.2347		PYU1_G001754	60.7567	47.9271	70.312	70.3619	42.4767	56.6693	68.1911
PITG_01971	0	0	0	0	0	0	0		PYU1_G001755	14.6585	12.2935	16.5675	13.0845	15.7183	14.4794	14.7061
PITG_01973	6.72277	13.4601	8.41268	2.51393	222.777	117.787	21.8962		PYU1_G001756	61.7183	29.6734	72.2544	54.7471	46.3855	33.6309	37.1923
PITG_01974	0.0526588	0.226944	0.0477993	0.200386	0.0821754	0.120807	0.343506		PYU1_G001757	548.757	291.294	342.019	152.474	115.059	54.0566	51.4001
PITG_01975	7.381	9.47686	7.14122	6.17554	5.91663	7.55042	8.35324		PYU1_G001758	4.96045	3.78036	4.32755	3.44877	7.94229	6.86004	7.40389
PITG_01976	13.3402	19.4624	13.3265	12.2691	13.1481	15.1411	17.5235		PYU1_G001759	5.00735	4.02584	4.92741	3.2928	8.48287	7.16893	7.45474
PITG_01977	0.315953	3.19287	0.0764789	1.32073	0.0821754	0.805378	2.22119		PYU1_G001760	9.9678	6.4217	9.59774	7.50411	18.1924	14.6339	12.9161
PITG_01978	2.96644	44.1054	0.353715	15.9398	0.0821754	2.43627	59.6123		PYU1_G001761	0.128995	0.0687338	0.0999764	0.138644	0.166331	0.115835	0.142383
PITG_01979	0.105318	2.86419	0.0191197	1.30251	0.164351	0.281882	4.62573		PYU1_G001762	40.1996	13.8646	48.6885	27.0703	61.376	39.1138	22.1405
PITG_01980	0.0965411	2.61377	0.0573592	2.13138	0.0821754	0.453025	5.09921		PYU1_G001763	74.1604	73.879	75.8535	62.4591	134.666	59.4365	52.8239
PITG_01981	32.0078	50.0294	25.6013	81.6391	24.2417	33.9266	64.5398		PYU1_G001764	52.1726	112.527	61.1999	64.3655	74.6201	73.3367	63.5026
PITG_01982	211.048	124.623	224.647	170.902	231.652	230.147	122.483		PYU1_G001765	65.7054	57.4418	83.0376	64.0016	53.4545	70.0419	74.4254
PITG_01984	0.412494	0.41476	0.411074	0.482748	0.0821754	0.302017	0.816988		PYU1_G001766	502.975	597.562	507.295	368.776	474.791	382.141	564.831
PITG_01985	33.1048	5.18841	32.3888	20.9221	135.014	66.4437	5.12242		PYU1_G001767	2.2281	2.37623	2.45656	3.79538	1.45539	1.80189	2.29846
PITG_01986	0.00877646	0	0	0.0273254	0	0	0		PYU1_G001768	12.9816	9.75038	12.3828	10.9356	11.7055	14.222	13.7806
PITG_01987	0	0	0	0	0	0	0.00232099		PYU1_G001769	28.1913	29.7617	29.893	34.0544	20.2923	22.8067	24.6729
PITG_01988	2.84357	5.25884	2.10317	4.25365	1.56133	2.65775	6.64963		PYU1_G001770	64.6969	44.186	77.5531	49.7212	70.7321	77.7514	72.6863
PITG_01989	5.35364	6.8944	4.1681	5.97515	2.21873	2.92956	5.68642		PYU1_G001771	11.9614	6.65736	10.0976	8.59593	9.50164	11.6736	8.66499
PITG_01990	0.763552	2.3477	0.344155	1.05658	1.23263	0.916118	1.47847		PYU1_G001772	7.24718	3.50542	6.12713	5.30314	6.19582	7.7095	5.797
PITG_01991	87.5101	88.3203	99.6616	194.894	64.672	100.441	146.373		PYU1_G001773	3.11934	3.57416	2.08522	2.87686	2.05834	4.20869	4.62743
PITG_01992	17.1404	10.5255	18.7469	11.1305	55.4684	29.1547	14.4574		PYU1_G001774	17.0625	6.53953	21.0093	14.9216	25.3239	13.334	11.7669
PITG_01993	8.74136	6.37791	6.08007	6.17554	3.53354	4.35911	4.7325		PYU1_G001775	202.088	137.546	203.952	150.827	164.397	219.302	269.225
PITG_01994	7.73206	3.0207	7.59053	3.72536	10.5184	6.80545	2.00766		PYU1_G001776	9.83881	19.4615	6.7984	7.48678	6.84035	6.64124	6.30551
PITG_01995	8.74136	3.52937	9.43559	3.79823	13.2302	9.40279	2.12603		PYU1_G001777	7.81007	3.92765	8.04096	6.7589	6.73639	6.47392	4.6376
PITG_01996	26.1012	17.0286	33.383	12.6061	50.3735	26.3258	4.6002		PYU1_G001778	262.259	113.548	295.873	298.917	116.723	189.829	214.764
PITG_01997	47.9897	35.4189	47.0345	34.5757	51.6061	50.8194	35.2489		PYU1_G001779	110.631	68.0759	131.869	95.6991	105.371	117.071	111.17
PITG_01998	17.8338	14.9626	18.9955	16.6412	16.1064	22.8123	21.8684		PYU1_G001781	9.51045	17.9101	9.84054	20.0514	4.53251	3.17904	4.39352
PITG_01999	0.71967	0.89995	0.850828	1.85813	1.64351	1.64096	2.36277		PYU1_G001782	34.899	24.5282	25.5654	25.3372	41.4787	36.8872	30.0122
PITG_02000	11.9974	5.14928	15.1619	15.1383	335.193	109.169	12.292		PYU1_G001783	0.4808	0.648062	0.299929	0.242627	0.332661	0.20593	0.640721
PITG_02001	27.5493	11.2768	31.777	15.5664	29.1723	37.1581	15.1352		PYU1_G001784	7.28236	6.04858	8.08381	5.1125	6.07107	6.65411	6.93606
PITG_02002	151.657	129.538	149.736	85.5375	166.323	192.989	128.676		PYU1_G001785	362.265	240.058	403.091	357.13	401.169	388.435	307.882
PITG_02003	63.3222	41.1316	59.166	47.6464	64.3433	58.6416	39.5705		PYU1_G001786	3.42423	2.13075	3.19925	2.63424	4.94834	3.93841	4.57658
PITG_02005	0.236964	0.101733	0.191197	0.255037	0	0.191277	0.174074		PYU1_G001787	15.456	10.3101	14.9108	12.322	15.3856	17.8773	16.8215
PITG_02007	0.0175529	2.49638	0	0.35523	0	0.0604034	3.72751		PYU1_G001788	12.4304	5.32196	12.2257	10.3983	12.3708	9.91037	7.25134
PITG_02008	0.0263294	1.77642	0.0573592	0.0819761	0	0.0201345	1.30904		PYU1_G001789	30.1497	42.2811	37.2626	51.3676	29.9395	24.9175	21.9371
PITG_02009	0.631905	2.40247	0.334595	0.810653	0	0.704706	3.2726		PYU1_G001790	63.6767	53.8971	75.7964	61.61	64.9937	75.5762	71.3031
PITG_02010	65.5251	31.1461	76.3738	64.8431	144.793	70.5813	25.3382		PYU1_G001791	2460.49	1096.07	1599.78	4361.74	602.076	611.212	193.04
PITG_02011	8.86423	26.9828	7.58097	20.6489	5.9988	9.56387	33.3944		PYU1_G001792	82.7679	59.4547	100.905	92.1636	89.7146	75.602	93.464
PITG_02016	183.533	186.078	180.471	124.212	152.435	191.831	176.692		PYU1_G001793	0.363532	0.824806	0.257082	0.710551	0.124748	0.2188	0.111872
PITG_02017	21.9148	14.72	22.829	13.6354	26.4605	23.2352	11.0618		PYU1_G001794	0.785697	1.26667	0.599859	0.779873	0.498992	0.63066	0.498339
PITG_02018	4.37068	2.76245	5.74548	2.65967	7.06708	4.10743	2.07729		PYU1_G001795	1.40722	2.37623	1.28541	1.43843	1.03957	1.63457	1.434
PITG_02019	1.77285	2.80158	3.70923	1.37538	0.493052	1.62082	5.08529		PYU1_G001796	1.38377	2.73953	1.88527	1.17847	1.22669	2.54838	2.56289
PITG_02020	8.28498	8.52996	8.88111	5.87496	8.71059	9.24171	8.70371		PYU1_G001797	24.3918	39.7674	18.667	33.0319	19.4191	21.0434	18.9674
PITG_02021	42.794	37.8762	15.5539	69.197	5.75228	18.2821	61.9843		PYU1_G001798	2.275	2.33695	2.32802	2.53025	1.30985	2.25236	2.71544
PITG_02022	1208.55	947.757	1144.74	897.739	893.739	1192.52	810.371		PYU1_G001799	0.0117268	0.608785	0.0142823	0	0.0207913	0.0128706	0.0610211
PITG_02023	60.461	34.7146	66.6705	35.9511	83.5723	64.7423	25.6144		PYU1_G001800	0	0.412403	0	0	0.0415827	0	0
PITG_02024	27.2772	36.9449	24.7027	38.1098	14.4629	19.7418	23.9178		PYU1_G001801	2.35709	1.99328	1.77101	3.0675	4.90676	6.58975	6.16313
PITG_02026	383.584	115.413	455.958	221.026	965.561	586.597	111.92		PYU1_G001802	27.2414	15.0134	18.4528	18.2317	31.2078	24.0166	26.5849
PITG_02027	145.803	153.578	153.369	210.524	86.1198	130.441	160.724		PYU1_G001803	79.7307	49.017	88.8933	64.3655	95.1412	101.549	112.218
PITG_02028	0.00877646	1.69817	0.0191197	0.0819761	0	0	0.454914		PYU1_G001804	1.73557	1.3845	1.19972	2.25297	1.49698	0.913813	1.29161
PITG_02029	0.184306	2.93462	0.267676	0.446315	0.328701	0.392622	0.865729		PYU1_G001805	223.853	31.0775	137.382	121.296	147.369	78.6523	80.7817
PITG_02030	0.386164	1.03299	0.506673	0.564724	0.328701	0.755042	0.84484		PYU1_G001806	19.3024	15.1411	21.4235	14.523	14.6163	17.8901	23.8796
PITG_02031	31.2442	14.4618	34.8075	16.3679	61.1385	43.2991	8.28593		PYU1_G001807	7.83352	9.9664	6.26995	6.79356	12.7451	14.1319	12.1839
PITG_02032	18.0356	9.24209	21.4428	8.94451	34.7602	22.3492	5.47986		PYU1_G001808	9.92089	21.2289	8.68367	10.9702	7.38093	6.73133	3.77314
PITG_02033	9.15385	9.89162	10.8696	7.9699	24.8991	11.1646	9.84564		PYU1_G001809	35.7668	73.6041	29.4359	39.6349	25.4902	22.3691	12.6212
PITG_02034	122.089	62.6209	182.412	74.6256	132.467	89.2862	52.1201		PYU1_G001810	104.369	106.695	133.083	360.475	53.6209	45.6392	51.2882
PITG_02035	15.4992	24.1656	12.9823	15.8396	3.20484	18.4432	25.8396		PYU1_G001811	13.8963	14.6698	12.2971	18.7863	8.56603	13.3211	13.0178
PITG_02036	27.7775	30.4887	22.0737	33.255	12.0798	40.7622	45.8094		PYU1_G001812	8.75994	6.49044	9.16927	6.60292	6.63244	9.07378	7.19032
PITG_02037	10.6107	9.42991	11.2137	9.76427	12.2441	10.631	9.06811		PYU1_G001813	0.820878	4.61498	0.0571294	0.294619	0.0415827	0.0257412	0.0813614
PITG_02038	238.693	299.229	300.524	168.261	289.011	248.177	209.472		PYU1_G001814	2.87307	7.06976	1.81386	1.4211	1.76726	1.42864	2.71544
PITG_02039	867.378	276.402	1027.26	578.67	2085.69	889.127	243.24		PYU1_G001815	0.0586341	0.0785529	0.0714117	0.0519915	0.0415827	0	0.0203404
PITG_02040	22.1957	14.2583	27.4177	19.7745	35.2532	29.2252	14.5271		PYU1_G001816	0.316624	0.373126	0.228518	0.381271	0.519783	0.180189	0.0915316
PITG_02041	0.465152	1.7686	0.363275	2.77808	0.164351	1.60069	2.83161		PYU1_G001817	29.6806	28.1318	27.9363	25.5452	20.2923	25.561	22.1812
PITG_02042	61.8741	67.8719	71.7181	100.403	76.9161	72.4941	65.7258		PYU1_G001818	37.3968	10.2119	34.6918	24.488	47.4874	31.9835	21.7642
PITG_02043	49.5344	39.9421	48.2295	51.4901	50.3735	37.1279	24.1058		PYU1_G001819	20.6509	6.90284	15.4392	10.9356	19.1904	16.5902	12.9263
PITG_02044	21.792	10.7524	23.1731	21.496	29.9118	24.4634	11.1709		PYU1_G001820	0.0351805	0.0196382	0.0571294	0.0866525	0.0831654	0.0257412	0.0508509
PITG_02045	200.779	106.687	196.34	189.638	170.514	215.912	136.235		PYU1_G001821	1569.33	554.044	1903.48	1731.14	1250.2	1173.49	939.908
PITG_02046	158.599	100.497	131.63	201.907	76.0122	154.925	134.102		PYU1_G001822	0.293171	0.0785529	0.171388	0.277288	0.270287	0.0643531	0.0508509
PITG_02047	89.0811	33.799	102.778	47.5735	175.28	118.209	30.7392		PYU1_G001823	6.86019	2.31731	7.32684	7.36547	5.61366	3.92554	3.29514
PITG_02048	45.0408	21.544	52.2447	16.8871	78.0666	56.1349	8.83601		PYU1_G001824	151.229	139.53	162.276	149.493	171.861	169.068	170.076
PITG_02049	579.22	168.079	700.222	180.539	641.543	449.351	295.559		PYU1_G001825	7.92733	9.67183	4.67033	4.55792	3.26424	5.75316	19.2318
PITG_02050	12.4187	47.5174	3.95778	144.724	4.684	3.42286	46.0832		PYU1_G001826	40.5045	26.8946	68.2696	66.5491	73.7677	66.94	101.407
PITG_02051	0.57047	6.27617	0.143398	3.51587	0	1.8423	11.0827		PYU1_G001827	114.477	55.3111	146.951	112.146	126.827	128.629	122.5
PITG_02052	53.8085	68.091	52.0535	157.549	24.7348	28.9936	100.281		PYU1_G001828	8.37295	7.45271	10.2833	8.28398	17.6934	23.1156	13.3229
PITG_02053	2515.32	958.094	3264.62	2460.82	7014.49	3033.98	987.848		PYU1_G001829	3.04897	2.4646	2.97073	2.49559	5.34337	7.50357	4.12909
PITG_02054	39.3624	15.6591	45.3902	13.8631	94.5838	45.4032	5.76766		PYU1_G001830	0.152449	0.0981912	0.142823	0.121314	0.228705	0.167318	0.142383
PITG_02055	56.9417	58.6767	57.3018	93.471	79.9566	55.7322	48.1698		PYU1_G001831	0.281444	0.274935	0.399906	0.121314	0.415827	0.42473	0.305105
PITG_02058	834.958	111.453	683.244	285.368	536.194	330.366	121.358		PYU1_G001832	0.175902	0.274935	0.328494	0.242627	0.561366	0.308895	0.223744
PITG_02059	0	0.00782565	0.00955986	0.0182169	0	0	0		PYU1_G001833	130.097	134.483	104.847	88.2469	122.981	95.4098	96.4133
PITG_02062	5.45018	1.2208	6.10875	3.11509	17.339	6.79538	0.926075		PYU1_G001834	51.0703	8.00258	40.0905	26.2557	63.7047	36.8099	17.0757
PITG_02063	0	0	0	0	0	0	0		PYU1_G001835	5.12462	5.754	4.98454	4.19398	5.17704	8.26293	7.45474
PITG_02067	8.07435	8.19346	9.09143	6.09356	12.9015	7.1276	5.89763		PYU1_G001836	2.42745	4.94883	2.54226	8.12801	3.92956	3.74535	5.18679
PITG_02068	131.085	146.027	123.37	176.294	128.029	110.437	115.328		PYU1_G001837	8.07978	6.95193	7.95527	6.63758	6.4869	6.31947	6.48857
PITG_02069	11.7692	11.4333	11.7778	12.8247	14.1342	12.1713	14.0791		PYU1_G001838	13.2865	15.8284	13.0112	21.0392	12.8698	9.33119	7.90223
PITG_02070	0	0	0	0	0	0	0		PYU1_G001839	14.4826	7.26615	13.8253	11.8887	9.77193	10.9143	9.9261
PITG_02071	116.042	109.739	105.484	161.329	141.67	106.511	97.8715		PYU1_G001840	17.6137	5.69509	10.8546	9.77441	15.1985	9.61435	5.25798
PITG_02072	8.4254	11.8793	7.83909	8.9354	9.03929	10.1075	13.3294		PYU1_G001841	11.8206	12.8041	11.6401	12.9805	10.4373	10.8371	10.3532
PITG_02073	37.2561	162.054	24.0431	81.2839	5.75228	33.2319	105.791		PYU1_G001842	1.40722	0.618604	1.51393	0.901186	4.76122	2.65135	1.42383
PITG_02074	3.15953	7.79435	2.82972	7.68754	1.31481	2.61748	6.50805		PYU1_G001843	1.71212	0.942635	0.528447	1.40377	0.166331	0.193059	0.0915316
PITG_02075	45.4006	61.674	43.9085	69.0603	31.391	48.826	57.036		PYU1_G001844	15.3504	1.31576	10.8546	8.11068	17.3816	10.0519	4.92237
PITG_02076	5.56428	3.06766	6.67279	3.68893	4.84835	8.13432	6.54751		PYU1_G001845	10.1906	4.89974	10.4547	6.7589	9.62639	8.03126	7.10896
PITG_02077	13.4455	10.502	12.6859	7.04084	11.3402	13.3189	12.5612		PYU1_G001846	28.2616	51.8351	26.6937	30.415	34.077	28.7143	25.5577
PITG_02078	2.61539	2.88767	2.9062	2.03119	3.04049	2.82889	3.13566		PYU1_G001847	6.70774	7.44289	6.18426	7.7814	7.27697	7.16893	4.41386
PITG_02079	21.6779	28.2897	17.9534	15.3478	29.4188	22.3492	22.9917		PYU1_G001848	807.451	478.741	802.668	986.037	328.545	323.4	262.625
PITG_02080	0.491482	2.54334	0.334595	1.13856	0.328701	0.825513	2.0123		PYU1_G001849	3.64704	11.5767	2.29946	2.42627	0.644532	3.91267	8.54295
PITG_02081	1.6412	2.40247	1.84505	1.57576	5.0127	5.30543	4.32168		PYU1_G001850	22.5507	356.63	6.14141	11.8541	12.3501	3.35923	1.72893
PITG_02082	16.096	6.29965	22.2171	14.3914	14.2163	19.0472	5.2083		PYU1_G001851	1.07887	2.40568	0.814094	6.84555	0.207913	0.102965	0.254255
PITG_02083	0.131647	1.47905	0.124278	0.637592	1.56133	0.191277	0.213531		PYU1_G001852	509.026	254.04	527.604	511.978	324.22	316.308	245.193
PITG_02084	36.0625	44.4262	26.7772	22.6436	37.7185	37.0575	28.7269		PYU1_G001853	1.06714	1.0801	0.942635	0.987839	0.997984	1.49299	0.986507
PITG_02085	78.4791	107.65	35.5914	62.8939	1.47916	43.2589	188.323		PYU1_G001854	1.02023	1.09974	0.799811	1.17847	0.644532	0.862331	0.54919
PITG_02086	17.2545	8.27171	8.6708	14.4733	0.657403	4.24837	14.924		PYU1_G001855	0.117268	0.157106	0.142823	0.155975	0.103957	0.0514824	0.0406807
PITG_02087	0.71967	0.602575	0.363275	1.02015	0	0.261748	0.526865		PYU1_G001856	2.05219	2.58243	1.57106	3.62208	0.997984	1.19697	1.02719
PITG_02088	11.4006	14.2818	10.1621	9.57299	6.98491	7.91284	12.0784		PYU1_G001857	11.9848	13.0005	13.1255	11.8021	17.6103	15.4576	14.9705
PITG_02089	5.16934	4.71104	5.99403	2.78719	11.258	5.70812	2.88731		PYU1_G001858	85.2071	85.603	87.5794	80.9508	133.48	109.799	103.156
PITG_02090	7.53898	6.6205	9.36867	4.56334	12.4907	9.73501	5.3406		PYU1_G001859	2.52127	11.9204	1.62819	3.17148	1.89201	4.09285	8.26836
PITG_02092	281.698	150.659	488.777	191.478	443.911	279.929	52.271		PYU1_G001860	0.0234536	0.0392765	0.0571294	0.103983	0.0207913	0.0257412	0.0813614
PITG_02093	14.9639	7.43437	21.003	9.51834	54.5644	16.5807	3.25403		PYU1_G001861	0.0117268	0.00981912	0.0285647	0.034661	0.0415827	0	0.0406807
PITG_02094	4.08105	7.18395	4.75125	3.49765	5.58792	3.57387	3.67181		PYU1_G001862	0.269717	0.147287	0.328494	0.311949	0.0415827	0.180189	0.315276
PITG_02095	8.62726	7.14482	9.6937	5.43775	11.6689	11.98	11.2986		PYU1_G001863	0.386985	1.62997	0.0714117	0.121314	0.062374	0.0514824	0.0813614
PITG_02096	22.6257	25.2612	21.3089	24.0554	23.3378	28.8627	34.4737		PYU1_G001864	6.54357	2.19948	3.19925	2.07966	0.519783	0.398989	0.325446
PITG_02097	0.0263294	0.023477	0.0191197	0.00910846	0.164351	0.110739	0.109087		PYU1_G001865	881.728	20.5514	677.612	75.5437	169.824	93.8911	25.3848
PITG_02098	23.3278	20.2371	14.3016	29.0833	11.258	10.0471	14.1		PYU1_G001866	0	0.00981912	0	0	0.124748	0.0257412	0
PITG_02099	0	0	0	0	0	0	0		PYU1_G001867	6.20349	7.10904	6.48419	4.59258	13.1193	10.9271	10.5261
PITG_02100	0	0.0704309	0.00955986	0	0.0821754	0.0100672	0.0278519		PYU1_G001868	20.9676	5.15504	16.6104	14.7656	23.411	11.5578	6.66147
PITG_02101	0.00877646	0	0.00955986	0.0182169	0	0	0.00464198		PYU1_G001869	1.34858	1.25685	1.41395	1.38644	1.10194	1.99494	1.76961
PITG_02102	0.131647	0.641703	0.0764789	0.23682	0	0.221479	2.74109		PYU1_G001870	0.469073	0.451679	0.385623	0.502585	0.249496	0.347506	0.305105
PITG_02103	58.5917	40.4117	47.1397	40.2503	8.38189	69.7659	50.0707		PYU1_G001871	1.3134	1.37468	0.699835	0.866525	0.478201	1.00391	1.24076
PITG_02104	19.0186	14.1879	13.4029	57.274	7.64231	9.54373	13.5151		PYU1_G001872	63.6884	51.5405	60.8428	56.4975	42.6222	61.7274	61.1533
PITG_02105	22.9592	9.13253	32.9624	10.4383	69.356	29.2654	3.14726		PYU1_G001873	99.9829	55.37	88.3934	89.1308	38.1937	35.2655	23.7881
PITG_02106	13.0506	36.0919	12.5712	37.4176	16.7638	18.1109	17.5908		PYU1_G001874	4.30374	3.12248	3.7991	5.5111	9.68876	3.34636	1.31195
PITG_02107	0.210635	3.48241	0.133838	1.32984	0.246526	0.29195	1.70129		PYU1_G001875	37.6079	52.2966	34.3205	56.1335	41.4371	30.6449	23.5643
PITG_02108	0.175529	1.07211	0.143398	0.674026	0	0.392622	1.45294		PYU1_G001876	9.27592	3.94728	7.45539	6.96686	4.74043	1.23558	1.32212
PITG_02109	50.491	53.4414	43.1723	57.9298	35.4176	41.2253	47.8727		PYU1_G001877	33.011	33.7581	36.4343	38.4391	22.9121	24.274	25.3136
PITG_02110	9.95251	13.6792	10.2769	11.1943	8.46406	7.06719	11.7442		PYU1_G001878	112.624	160.101	128.77	166.858	76.1171	66.6054	67.9165
PITG_02111	3.74755	3.83457	3.15476	3.67982	3.45137	2.70808	3.15655		PYU1_G001879	29.3991	24.2238	31.5497	31.9575	38.0689	41.3919	38.0365
PITG_02112	250.068	114.982	277.332	116.06	523.786	280.251	68.3647		PYU1_G001880	65.0839	42.7328	67.784	62.1645	52.0199	60.8136	46.3659
PITG_02113	21.3444	48.8634	20.1331	26.0411	9.03929	11.9901	17.4538		PYU1_G001881	87.0365	98.5545	97.4199	77.918	177.017	150.02	175.11
PITG_02114	50.9825	36.4832	51.5563	32.7449	42.156	72.2525	50.3074		PYU1_G001882	1.28995	2.37623	1.41395	1.0225	1.99597	2.44542	1.91199
PITG_02115	234.086	136.753	221.234	158.724	232.228	429.971	192.333		PYU1_G001883	33.3042	31.647	20.1095	31.3855	16.3836	13.7072	18.0826
PITG_02116	1.15849	0.860822	0.745669	2.65056	0	0.583899	2.20262		PYU1_G001884	17.6841	16.663	16.0391	14.6963	10.4996	12.2657	15.1637
PITG_02118	0.386164	1.43209	0.191197	0.847087	0	0.65437	3.80642		PYU1_G001885	38.0653	30.8615	44.7323	42.893	31.8315	40.0147	44.5861
PITG_02119	72.5813	59.8271	24.8843	164.025	5.50575	12.1411	46.0345		PYU1_G001886	3.74086	4.08475	3.34207	2.54758	2.07913	3.73248	5.4919
PITG_02120	0.00877646	0	0	0.00910846	0	0	0.00928396		PYU1_G001887	120.552	160.533	121.914	163.253	69.1312	74.8812	85.7346
PITG_02122	136.228	85.1274	127.395	98.2165	158.27	123.122	51.5167		PYU1_G001888	0.234536	5.3416	0.414188	0.935847	0.291079	0.270283	0.823785
PITG_02123	6.54724	24.8151	3.58495	14.3549	3.53354	5.30543	18.0225		PYU1_G001889	9.19383	4.0062	11.5687	6.56826	7.54726	13.1666	15.3061
PITG_02124	119.579	96.5372	102.769	162.222	64.672	62.1953	83.5394		PYU1_G001890	16.6873	17.7628	16.1819	15.1642	14.8866	20.6445	25.0593
PITG_02126	7.83738	14.1957	6.9787	9.88268	8.13536	10.7619	12.1388		PYU1_G001891	4.42101	4.80155	4.21329	4.8872	3.09791	2.08504	2.68493
PITG_02127	7.83738	13.4053	6.68235	7.96079	6.49185	9.34239	11.3845		PYU1_G001892	8.91239	7.9633	6.88409	6.37763	6.98589	4.91657	4.46471
PITG_02128	8.53072	48.073	4.49314	23.2448	1.47916	4.68126	45.9579		PYU1_G001893	18.6691	15.2491	17.8244	14.7656	21.1448	20.2712	21.1031
PITG_02129	1.28136	1.98772	1.28102	1.512	8.54624	33.5943	7.10223		PYU1_G001894	6.28558	6.07803	7.01263	5.19915	6.29978	5.68881	8.00393
PITG_02131	1.492	1.01733	1.52958	1.05658	1.23263	0.744975	0.624346		PYU1_G001895	0.375258	2.11111	0.228518	3.15415	1.08115	3.74535	8.73618
PITG_02132	1.71141	0.84517	1.41486	0.847087	0.986104	0.795311	0.596494		PYU1_G001896	691.038	380.609	755.179	793.269	373.87	367.224	313.913
PITG_02133	7.98658	10.9716	7.45669	7.94258	5.09487	6.47323	8.33931		PYU1_G001897	166.216	72.8775	163.747	179.215	97.9064	123.867	131.775
PITG_02134	35.7026	119.764	28.1825	72.5398	23.5843	38.3259	130.521		PYU1_G001898	15.1393	3.5938	29.8073	11.9407	38.4016	42.4087	17.5944
PITG_02135	38.5726	40.1065	37.0445	47.3093	39.0333	35.2454	35.1862		PYU1_G001899	34.6762	14.6108	43.4183	32.3041	40.3768	46.8619	52.3866
PITG_02136	5.54672	0.53997	10.3247	3.1242	79.7101	24.6647	1.03052		PYU1_G001900	17.602	79.1715	49.4169	82.2679	83.602	111.279	209.984
PITG_02137	354.99	200.321	366.133	273.245	515.979	373.826	184.895		PYU1_G001901	95.2335	41.1519	104.89	76.4449	103.333	122.168	107.763
PITG_02138	44.7336	32.5625	48.22	26.5694	64.672	52.1382	29.9756		PYU1_G001902	0.691883	2.49406	2.57082	6.29097	3.40978	5.39279	16.7198
PITG_02139	3.88797	6.60485	3.01136	38.5288	12.4085	2.49667	2.62504		PYU1_G001903	0	0.0294573	0.0285647	0.155975	0.062374	0.0128706	0.0711913
PITG_02140	0.0175529	0.0313026	0	0.109302	0	0.0100672	0.0162469		PYU1_G001904	0.0938146	0.0589147	0.0714117	0.485254	0.062374	0.0257412	0.172893
PITG_02141	0	0	0	0	0	0	0		PYU1_G001905	628.558	273.05	194.668	400.612	3.05633	1.64744	2.75612
PITG_02142	0	0.00782565	0	0.00910846	0	0	0.00464198		PYU1_G001907	3.27178	3.25013	2.79934	4.29797	2.26626	2.35532	2.37982
PITG_02143	8.70625	72.4107	0.850828	28.2271	1.97221	3.20138	84.1103		PYU1_G001908	19.5721	33.5814	23.3516	34.0371	21.7685	32.73	57.5937
PITG_02144	19.317	25.5116	20.1331	26.7333	14.2163	18.715	32.6238		PYU1_G001909	28.6486	30.3902	34.3062	25.3199	82.0634	51.225	55.5699
PITG_02145	61.0491	75.2515	61.1353	76.0556	46.5934	55.3496	91.2033		PYU1_G001910	0.644975	1.60052	0.542729	0.762542	0.436618	0.810848	1.434
PITG_02146	114.77	108.424	109.652	99.0545	97.8709	102.545	116.739		PYU1_G001911	0.0117268	0.0490956	0	0.069322	0.0415827	0	0.0406807
PITG_02147	4.08983	6.49529	4.52182	2.7963	3.78007	4.1477	5.98119		PYU1_G001912	0.0703609	0.490956	0.0856941	0.519915	0.249496	0.180189	0.315276
PITG_02148	0.0351058	0.735611	0.0191197	0.0637592	0	0.231546	0.246025		PYU1_G001913	4749.54	1987.4	5178.86	4822.42	3545.69	3384.13	2716.76
PITG_02149	0.00877646	0	0.00955986	0.00910846	0	0	0		PYU1_G001914	30.7008	24.4889	34.9632	30.3804	37.6531	36.9387	37.9653
PITG_02152	0.00877646	0	0	0	0	0.0100672	0.00232099		PYU1_G001915	29.704	7.68837	31.6497	51.6796	140.487	26.4105	13.2009
PITG_02155	0.86887	0.727786	0.592712	0.692243	0	0.0302017	0.39921		PYU1_G001917	25.6114	16.2506	19.8382	18.6823	12.0382	32.0478	74.161
PITG_02156	1.99226	4.37454	2.09361	2.2589	2.38309	1.99331	3.8482		PYU1_G001918	4.30374	2.95555	4.97026	3.63941	5.01071	6.80855	9.62099
PITG_02157	0.184306	0.461713	0.219877	0.464531	0.410877	0.281882	0.464198		PYU1_G001919	24.9547	47.7504	21.9663	23.5522	43.8281	29.8083	38.8908
PITG_02160	0.0965411	0.156513	0.0860388	0.391664	0.164351	0.171143	0.315655		PYU1_G001920	2.06392	3.31886	2.28518	1.54242	2.91079	2.89589	4.11892
PITG_02161	71.8266	68.7405	74.6817	47.9196	66.9729	58.6315	41.8289		PYU1_G001921	0.644975	0.972092	0.885506	1.03983	0.727697	0.566307	0.518679
PITG_02162	85.5003	107.806	58.6211	102.825	19.9686	65.145	111.354		PYU1_G001922	0.832605	0.726615	0.942635	1.00517	0.644532	0.553436	0.823785
PITG_02163	6.91585	8.49083	6.40511	5.80209	4.35529	5.85913	8.02366		PYU1_G001923	2.91998	2.26822	2.94216	2.4436	2.66129	3.02459	2.91884
PITG_02164	15.7186	20.7693	14.9229	16.714	9.53234	15.1109	21.5272		PYU1_G001924	4.64382	3.53488	4.29899	3.43144	3.38899	4.27304	4.9122
PITG_02165	1.00052	0.798216	0.430194	3.31548	0	0.140941	0.252988		PYU1_G001925	35.5323	46.1204	34.5633	32.3387	19.5854	25.3294	32.6463
PITG_02166	0	0	0	0	0	0	0		PYU1_G001926	119.614	26.6884	113.102	92.0597	135.518	115.694	77.8222
PITG_02167	0	0	0	0	0	0	0.00696297		PYU1_G001927	18.9975	28.7013	18.0529	15.7534	18.0261	16.0497	13.6484
PITG_02168	0	0	0	0	0	0	0		PYU1_G001928	13.908	12.7059	15.7391	13.4658	8.23337	12.0469	14.0857
PITG_02169	0	0	0	0	0	0	0		PYU1_G001929	10.7183	11.8909	7.22687	14.5923	7.60963	5.30269	3.73246
PITG_02171	12.4801	31.42	7.73393	11.6315	3.20484	6.88598	24.5886		PYU1_G001930	0.0820878	0.77571	0	0.034661	0.0415827	0.0257412	0.0915316
PITG_02172	22.652	12.7558	20.0948	42.8371	19.8864	14.3055	19.053		PYU1_G001931	14.6116	30.9499	13.6111	13.3445	12.3293	15.2131	12.2551
PITG_02174	30.4719	462.214	3.39375	52.8928	10.0254	2.25506	2.60879		PYU1_G001932	74.5122	78.6708	74.8252	57.156	103.749	127.895	86.9449
PITG_02175	0.754776	1.41644	0.315476	3.37013	99.0213	9.23165	7.02796		PYU1_G001933	15.6084	33.3359	15.0822	16.1347	7.21459	12.4716	22.6388
PITG_02177	74.2489	90.7228	65.1792	127.965	46.1004	48.1415	110.797		PYU1_G001934	59.8068	106.41	66.8985	68.6981	35.3037	57.8019	82.3276
PITG_02178	48.0336	22.1309	40.9067	17.0146	60.6454	39.081	106.053		PYU1_G001935	110.772	139.196	167.775	121.972	293.615	282.729	425.215
PITG_02179	2.77336	1.04081	2.38041	6.64918	0.0821754	0.0503361	0.478124		PYU1_G001936	77.0921	122.876	98.8196	129.008	161.216	152.671	161.767
PITG_02181	0.579247	0.633878	0.449314	1.2934	0.0821754	0.110739	0.167111		PYU1_G001937	0.832605	0.736434	0.685553	0.849195	0.249496	0.695013	1.12889
PITG_02182	595.658	134.805	419.707	223.248	315.143	351.064	90.4002		PYU1_G001938	3.38905	4.15349	2.44228	5.14716	2.59892	3.03746	5.19696
PITG_02183	2.36087	3.04418	2.77236	1.92188	5.25922	3.40272	2.27689		PYU1_G001939	276.026	144.852	317.911	342.122	166.31	102.115	102.963
PITG_02184	1.3779	1.58078	1.5009	1.11123	2.21873	1.74163	1.35546		PYU1_G001940	0.0938146	0.0196382	0.185671	0.0519915	0.291079	0.180189	0.111872
PITG_02185	15.3062	29.8236	11.5674	16.5592	11.1758	10.8625	26.6194		PYU1_G001941	0.164176	0.176744	0.0999764	0.0866525	0.727697	0.0772237	0.111872
PITG_02186	87.8261	24.6508	104.566	43.4929	129.097	112.219	31.8904		PYU1_G001942	21.8823	16.8594	10.6261	11.1089	175.105	43.0136	10.8109
PITG_02188	0	0	0	0	0	0	0		PYU1_G001943	17.2736	7.3447	11.94	5.54576	314.677	78.8067	39.1349
PITG_02190	26.0661	10.4864	31.2799	9.154	56.1258	19.6714	2.60183		PYU1_G001944	0	0	0	0	0	0	0
PITG_02191	114.357	68.5918	118.055	65.4716	158.352	161.458	79.0552		PYU1_G001945	0	0	0	0	0	0	0
PITG_02192	84.1048	115.413	71.8997	73.6874	87.4346	91.3701	92.0899		PYU1_G001946	0	0	0	0	0	0	0.0101702
PITG_02193	45.4533	11.5272	66.5175	16.1948	224.585	51.9872	1.84519		PYU1_G001947	6.43803	2.6217	4.18473	2.2183	112.315	28.9846	13.7094
PITG_02194	28.7429	21.5675	30.4195	29.0742	29.3366	28.7017	23.5789		PYU1_G001948	2.84962	4.61498	4.92741	3.84737	4.71963	3.16617	9.84473
PITG_02195	8.39907	8.60822	7.81041	9.83714	12.2441	10.027	10.6812		PYU1_G001949	3.31869	7.95348	7.42682	6.41229	12.6619	10.1549	24.0728
PITG_02196	67.3067	45.8348	71.2879	48.9489	92.6116	74.729	40.8424		PYU1_G001950	45.547	64.2759	56.7152	43.7942	75.3478	58.6642	87.372
PITG_02197	108.416	77.9591	129.316	73.9516	184.073	136.431	65.4403		PYU1_G001951	3.45941	4.79173	4.3704	3.41411	5.65524	4.86509	6.58011
PITG_02198	249.734	73.7411	219.638	154.261	356.066	164.589	39.5009		PYU1_G001952	0.0586341	0.0785529	0.0285647	0.121314	0.395035	0.0257412	0.0203404
PITG_02199	15.9293	24.0874	18.4888	14.61	21.2834	15.2015	14.1882		PYU1_G001953	19.1968	12.6863	20.7523	12.2353	45.8865	15.4833	11.533
PITG_02200	0.982964	0.970381	0.305916	46.8175	0.0821754	0.251681	5.67946		PYU1_G001954	4.30374	8.13023	4.27042	11.7674	7.52646	8.22432	30.5411
PITG_02202	10.4264	10.4629	7.67657	6.4579	9.53234	8.05378	12.1318		PYU1_G001955	3.03725	8.96485	3.89908	14.2283	1.53856	0.888072	0.711913
PITG_02203	29.9453	36.4597	25.63	72.7766	24.817	18.2015	41.7871		PYU1_G001956	1.40722	4.65426	1.82814	8.16267	0.997984	0.501954	0.488169
PITG_02204	5.5555	13.4288	5.15277	36.7982	6.08098	6.0806	22.8107		PYU1_G001957	11.2929	25.6279	25.7368	24.1241	10.0006	8.57183	41.8706
PITG_02205	100.596	43.2602	88.5626	74.3524	40.1838	92.1856	60.0835		PYU1_G001958	14.8227	10.0155	8.54084	11.3861	11.8511	12.8191	3.98671
PITG_02206	22.0728	14.7514	21.3854	12.6517	11.4224	21.1613	15.8686		PYU1_G001959	39.367	36.2915	34.3776	30.519	33.2038	21.2622	16.2825
PITG_02207	21.9236	34.8163	34.1383	24.5928	77.0805	24.9265	15.987		PYU1_G001960	67.4761	28.5442	92.0783	63.5683	64.5155	60.5047	49.183
PITG_02208	39.3449	88.0386	30.5724	41.1156	24.3239	23.1043	31.8417		PYU1_G001961	17.9186	61.556	70.1835	26.9836	125.6	164.049	271.737
PITG_02209	1.38668	1.30688	1.53914	1.23875	0.246526	0.402689	0.652198		PYU1_G001962	58.1768	21.6511	56.8437	37.2433	67.0937	54.2882	40.9451
PITG_02210	35.729	19.7676	446.102	17.9346	63.7681	91.2594	19.4476		PYU1_G001963	130.965	62.5772	129.598	76.3755	118.095	108.448	87.6161
PITG_02211	269.218	257.503	268.862	218.466	291.969	349.665	288.497		PYU1_G001964	72.9995	52.0119	66.213	51.5063	74.7864	80.9175	76.4187
PITG_02212	0.0965411	1.47122	0.105159	0.992822	0	0.231546	0.550074		PYU1_G001965	0.0234536	0.176744	0	0.034661	0.0207913	0.0643531	0.193233
PITG_02213	15.3764	17.0677	15.8789	11.3765	17.339	17.6378	17.6743		PYU1_G001966	1.88802	4.14367	0.899788	2.46093	1.58014	0.862331	0.976337
PITG_02218	0	0	0	0	0	0	0		PYU1_G001967	32.7413	45.5509	25.8796	34.2624	35.6364	20.3356	16.2621
PITG_02219	1.79917	3.20069	2.70544	2.04029	4.43747	2.84903	2.57166		PYU1_G001968	4.1513	1.2863	3.25638	1.80237	9.3561	8.84211	6.83436
PITG_02220	0.351058	0.508667	0.382395	0.23682	1.47916	1.01679	0.485087		PYU1_G001969	5.8165	3.45633	6.51275	3.76072	7.79675	6.89865	5.20713
PITG_02221	10.3738	6.05705	12.9249	4.78194	30.6514	17.3156	4.62805		PYU1_G001970	2.76753	3.72144	1.78529	2.47826	1.89201	1.94346	2.55272
PITG_02222	0.2984	12.7402	0.191197	1.31162	0.164351	0.664437	1.62469		PYU1_G001971	19.9825	7.89457	19.0669	12.6686	23.2863	18.9327	20.9201
PITG_02223	0.377388	1.11124	0.267676	0.728677	0.164351	0.573832	2.59487		PYU1_G001972	19.8183	22.6429	15.7963	14.2457	22.6418	28.1995	54.4105
PITG_02224	3.12442	7.54393	2.715	3.22439	1.23263	2.64768	6.03689		PYU1_G001973	25.0954	79.1519	7.51251	13.4485	11.3729	6.83429	4.38335
PITG_02226	0.0175529	8.25606	0.0382395	1.36627	0	0.171143	6.89334		PYU1_G001974	38.2412	40.661	38.4195	30.7097	76.5537	31.6874	24.8661
PITG_02227	9.97884	21.724	13.1639	47.619	44.539	11.688	24.2172		PYU1_G001975	30.2787	51.3638	22.3662	23.7255	8.44128	16.7447	13.6586
PITG_02228	23.2488	46.0383	19.8654	52.5649	15.6133	23.3258	44.6512		PYU1_G001976	0.117268	0.10801	0.0714117	0.069322	0.0831654	0.0386118	0.0406807
PITG_02229	30.3402	29.1975	29.4157	35.5685	28.104	31.6916	24.5746		PYU1_G001977	46.5789	55.7137	40.0334	39.1669	36.1769	40.4266	36.216
PITG_02230	56.3975	26.4664	56.7378	72.5307	35.6641	29.054	14.6988		PYU1_G001978	79.9887	22.4269	75.6393	44.4008	189.659	53.9922	15.957
PITG_02231	96.4709	90.668	96.6789	87.0769	61.9602	85.6318	88.3276		PYU1_G001979	108.954	102.855	156.906	110.915	163.857	141.319	181.873
PITG_02232	28.6815	7.24655	24.0144	19.8564	11.9976	21.5338	12.9001		PYU1_G001980	38.4523	172.885	49.9882	132.422	38.0274	38.5603	61.5601
PITG_02233	19.6417	13.7888	19.6838	18.6723	27.2	25.6312	14.8265		PYU1_G001981	7.29408	5.93075	6.69842	7.19216	5.09388	6.86004	6.68181
PITG_02234	10.681	19.2511	9.52162	13.2984	9.69669	15.0606	22.8803		PYU1_G001982	333.91	144.184	390.037	321.776	393.039	390.777	283.87
PITG_02237	10.2772	9.24209	10.2864	11.2034	11.1758	11.7787	12.2873		PYU1_G001983	0.586341	0.864082	0.457035	1.66373	0.166331	0.231671	0.355956
PITG_02238	121.975	100.552	109.202	151.073	101.158	125.287	99.1295		PYU1_G001984	79.7072	91.5927	66.57	80.5349	24.5962	47.9559	47.5049
PITG_02239	170.658	103.244	192.402	90.0827	246.855	191.146	108.107		PYU1_G001985	40.4224	15.5928	49.5883	27.3995	2.66129	0.0772237	0.0508509
PITG_02240	16.017	9.61773	22.8098	9.4728	41.6629	15.9163	7.76139		PYU1_G001986	0.574614	0.44186	0.457035	0.537246	0.332661	0.347506	0.345786
PITG_02241	7.8286	8.27171	8.04941	24.0554	8.29971	5.84906	12.8188		PYU1_G001987	6.34421	8.58191	9.41207	17.7984	31.0207	26.4234	32.809
PITG_02242	30.1471	24.6195	33.5551	49.9872	34.185	18.8962	30.9017		PYU1_G001988	8.27914	9.64237	8.96931	7.59076	17.6726	15.02	17.2283
PITG_02243	0.0263294	0.0391283	0.0573592	0.209495	0	0.0100672	0.102124		PYU1_G001989	15.409	18.2537	16.0819	16.3947	27.2367	24.6215	27.9782
PITG_02244	39.3624	25.1516	53.258	38.2555	126.797	32.8393	17.5142		PYU1_G001990	1.04369	1.5907	1.55678	0.987839	0.810862	1.29993	1.52553
PITG_02245	78.2773	16.9112	71.9571	49.3679	129.673	51.4435	8.36485		PYU1_G001991	8.79512	7.51162	8.66939	6.29097	10.5412	7.86394	7.31236
PITG_02246	11.7956	3.33373	11.5005	7.12282	13.7233	5.79872	2.17477		PYU1_G001992	117.491	44.3137	137.81	126.894	85.6811	47.4282	41.7384
PITG_02247	26.11	24.9482	24.3107	61.5732	21.5299	20.9398	28.7246		PYU1_G001993	27.6284	83.6294	15.0964	37.2433	3.53453	3.8097	5.43088
PITG_02248	0.579247	5.25101	0.315476	2.3682	0.0821754	0.573832	1.85447		PYU1_G001994	2.0991	4.17312	1.11402	3.58741	0.748488	0.437601	0.325446
PITG_02249	0.245741	7.86478	0.200757	1.78526	0.0821754	0.271815	3.23082		PYU1_G001995	113.668	79.2108	126.67	107.172	107.782	115.951	115.96
PITG_02250	0.482705	12.0045	0.248556	2.71432	0.0821754	0.533563	5.76766		PYU1_G001996	32.366	78.1209	22.7375	42.685	18.8993	17.71	14.9705
PITG_02251	0.157976	5.29014	0.133838	1.11123	0	0.161076	2.66682		PYU1_G001997	15.2918	6.76537	11.6687	12.4433	17.0489	15.3804	10.7702
PITG_02252	362.784	190.148	343.409	225.27	227.215	234.234	181.471		PYU1_G001998	5.60542	1.3845	36.4057	9.6011	3.8464	6.80855	9.57014
PITG_02253	78.7424	80.6277	125.339	588.343	15.449	143.639	181.341		PYU1_G001999	74.6178	37.509	81.6522	85.8033	46.4479	73.3754	83.9142
PITG_02254	0.947858	9.09341	1.56782	13.9268	1.06828	1.82217	16.6252		PYU1_G002000	23.8055	29.2904	17.0246	21.6458	25.8021	36.9	39.2366
PITG_02255	730.702	561.757	695.308	702.144	446.705	522.7	450.376		PYU1_G002001	1.53621	0.726615	2.28518	0.866525	1.66331	2.87015	2.72561
PITG_02256	1690.47	343.092	1383.4	1195.22	798.909	946.813	291.085		PYU1_G002002	1.84111	0.736434	2.62795	1.00517	2.84841	4.37601	3.68161
PITG_02257	0.0614352	0.563447	0.0286796	0.382555	0.0821754	2.10405	1.10943		PYU1_G002003	11.6565	33.4537	12.1257	12.9112	9.41848	17.1951	27.4697
PITG_02258	0.131647	1.2208	0.133838	23.3359	1.06828	1.43961	0.793778		PYU1_G002004	158.734	95.8346	186.527	108.992	158.492	146.635	162.875
PITG_02259	93.5395	44.9349	118.973	60.0065	174.458	141.485	59.5241		PYU1_G002005	165.536	135.622	166.832	139.788	166.663	177.524	192.969
PITG_02260	47.1033	33.4468	56.7665	69.115	38.0472	53.5073	98.8625		PYU1_G002006	0.715336	0.873901	0.9712	1.16114	0.415827	1.04252	0.701742
PITG_02261	56.889	21.724	54.7015	59.1594	43.1421	38.4266	87.3319		PYU1_G002007	48.4318	6.64754	42.7185	29.2539	60.2325	37.5436	18.1639
PITG_02262	0.99174	2.25379	0.745669	2.33177	1.06828	2.3658	4.5004		PYU1_G002008	0.0820878	0.373126	0.0714117	0.207966	0	0.0386118	0.0203404
PITG_02263	30.3051	58.5046	23.2496	69.5886	12.9837	18.6445	40.7519		PYU1_G002009	2.82616	2.48424	2.49941	1.8197	2.72367	2.7157	2.67476
PITG_02264	77.8297	76.0575	82.3296	65.5536	93.1047	73.682	76.4209		PYU1_G002010	6.61393	6.32351	5.84148	4.83521	7.11064	7.16893	7.98359
PITG_02265	15.0078	9.82119	18.8425	9.6914	16.2707	19.1177	9.8526		PYU1_G002011	33.6677	20.4139	28.9503	33.4825	19.4815	24.467	21.7235
PITG_02266	51.6407	22.1857	58.2005	24.8297	59.988	43.7018	16.5115		PYU1_G002012	64.908	79.6723	75.4108	75.8903	89.673	82.5907	103.878
PITG_02267	424.281	316.939	429.075	225.207	413.26	458.019	208.114		PYU1_G002013	4.23338	113.46	2.69936	7.74674	1.06036	4.9938	23.5033
PITG_02268	80.0677	64.6555	75.781	51.2442	78.1488	73.9438	37.289		PYU1_G002014	0.0938146	0.873901	32.3067	0.831864	0.76928	11.2618	188.484
PITG_02269	1.15849	4.53105	1.39574	2.21336	0.328701	1.65103	4.08958		PYU1_G002015	0.117268	0.235659	53.5731	4.28064	0	0.0128706	0.0203404
PITG_02270	0.0526588	0.117385	0.0573592	0.154844	0.0821754	0.120807	0.42242		PYU1_G002016	0.152449	0.0687338	31.8496	2.06233	0.0415827	0.0386118	0.0101702
PITG_02271	0.0789882	0.649529	0.210317	0.318796	0.0821754	0.382555	1.49008		PYU1_G002017	0.22281	0.0490956	43.5183	3.20614	0.0207913	0.0128706	0.0305105
PITG_02272	0.0263294	0.187816	0.00955986	0.0455423	0	0.110739	0.176395		PYU1_G002018	0	0	0	0	0	0	0
PITG_02273	62.1988	43.4245	62.9899	43.757	65.6581	71.9807	35.3765		PYU1_G002019	0	0	0	0	0	0	0
PITG_02274	148.7	58.2698	90.7996	86.2389	10.6006	85.1687	67.8425		PYU1_G002020	0	0	0	0	0	0	0
PITG_02275	0.0175529	0.0313026	0.00955986	0.0182169	0	0.0302017	0.0557037		PYU1_G002021	0.234536	0.314212	0.2428	0.069322	0.0415827	0.0257412	0.233914
PITG_02276	1.27259	0.406934	0.812588	0.437206	1.80786	0.755042	0.162469		PYU1_G002022	67.5231	59.1013	67.8126	81.488	101.067	84.1995	80.4054
[truncated: 16,180 more rows]

## Sheet: Table S5 Pseudogenes
PSEUDOGENE CANDIDATES
Py. ultimum	Ph. infestans
PYU1_G000014	PITG_00003
PYU1_G000015	PITG_00009
PYU1_G000035	PITG_00010
PYU1_G000037	PITG_00040
PYU1_G000042	PITG_00041
PYU1_G000043	PITG_00084
PYU1_G000072	PITG_00096
PYU1_G000089	PITG_00102
PYU1_G000090	PITG_00114
PYU1_G000112	PITG_00136
PYU1_G000114	PITG_00137
PYU1_G000125	PITG_00153
PYU1_G000130	PITG_00195
PYU1_G000131	PITG_00196
PYU1_G000146	PITG_00240
PYU1_G000148	PITG_00241
PYU1_G000157	PITG_00244
PYU1_G000158	PITG_00297
PYU1_G000162	PITG_00331
PYU1_G000200	PITG_00340
PYU1_G000203	PITG_00354
PYU1_G000208	PITG_00357
PYU1_G000223	PITG_00359
PYU1_G000227	PITG_00382
PYU1_G000243	PITG_00433
PYU1_G000247	PITG_00486
PYU1_G000254	PITG_00510
PYU1_G000255	PITG_00522
PYU1_G000256	PITG_00535
PYU1_G000269	PITG_00580
PYU1_G000271	PITG_00586
PYU1_G000277	PITG_00603
PYU1_G000278	PITG_00605
PYU1_G000280	PITG_00619
PYU1_G000281	PITG_00644
PYU1_G000295	PITG_00645
PYU1_G000297	PITG_00690
PYU1_G000298	PITG_00739
PYU1_G000299	PITG_00740
PYU1_G000309	PITG_00741
PYU1_G000314	PITG_00752
PYU1_G000327	PITG_00753
PYU1_G000329	PITG_00760
PYU1_G000330	PITG_00767
PYU1_G000331	PITG_00776
PYU1_G000339	PITG_00794
PYU1_G000346	PITG_00798
PYU1_G000367	PITG_00799
PYU1_G000395	PITG_00810
PYU1_G000433	PITG_00811
PYU1_G000434	PITG_00813
PYU1_G000439	PITG_00814
PYU1_G000440	PITG_00844
PYU1_G000455	PITG_00847
PYU1_G000463	PITG_00865
PYU1_G000476	PITG_00881
PYU1_G000481	PITG_00904
PYU1_G000495	PITG_00905
PYU1_G000498	PITG_00906
PYU1_G000500	PITG_00907
PYU1_G000512	PITG_00908
PYU1_G000519	PITG_00918
PYU1_G000523	PITG_00925
PYU1_G000528	PITG_00926
PYU1_G000554	PITG_00968
PYU1_G000555	PITG_00977
PYU1_G000605	PITG_00993
PYU1_G000641	PITG_01000
PYU1_G000664	PITG_01007
PYU1_G000691	PITG_01008
PYU1_G000744	PITG_01009
PYU1_G000752	PITG_01012
PYU1_G000774	PITG_01013
PYU1_G000820	PITG_01015
PYU1_G000850	PITG_01017
PYU1_G000865	PITG_01022
PYU1_G000870	PITG_01028
PYU1_G000898	PITG_01060
PYU1_G000900	PITG_01075
PYU1_G000905	PITG_01078
PYU1_G000913	PITG_01091
PYU1_G000928	PITG_01098
PYU1_G000938	PITG_01147
PYU1_G000942	PITG_01149
PYU1_G000963	PITG_01151
PYU1_G000965	PITG_01160
PYU1_G000966	PITG_01162
PYU1_G000969	PITG_01167
PYU1_G000971	PITG_01168
PYU1_G001013	PITG_01178
PYU1_G001030	PITG_01190
PYU1_G001031	PITG_01197
PYU1_G001052	PITG_01198
PYU1_G001070	PITG_01238
PYU1_G001090	PITG_01264
PYU1_G001092	PITG_01303
PYU1_G001098	PITG_01308
PYU1_G001136	PITG_01309
PYU1_G001140	PITG_01323
PYU1_G001172	PITG_01343
PYU1_G001176	PITG_01344
PYU1_G001178	PITG_01346
PYU1_G001182	PITG_01392
PYU1_G001195	PITG_01407
PYU1_G001199	PITG_01459
PYU1_G001202	PITG_01460
PYU1_G001204	PITG_01463
PYU1_G001208	PITG_01468
PYU1_G001213	PITG_01497
PYU1_G001214	PITG_01501
PYU1_G001223	PITG_01517
PYU1_G001226	PITG_01534
PYU1_G001239	PITG_01540
PYU1_G001243	PITG_01544
PYU1_G001271	PITG_01552
PYU1_G001275	PITG_01562
PYU1_G001286	PITG_01571
PYU1_G001316	PITG_01572
PYU1_G001322	PITG_01593
PYU1_G001324	PITG_01628
PYU1_G001329	PITG_01630
PYU1_G001363	PITG_01631
PYU1_G001364	PITG_01632
PYU1_G001390	PITG_01633
PYU1_G001392	PITG_01634
PYU1_G001397	PITG_01635
PYU1_G001407	PITG_01636
PYU1_G001408	PITG_01638
PYU1_G001409	PITG_01665
PYU1_G001447	PITG_01684
PYU1_G001449	PITG_01685
PYU1_G001455	PITG_01686
PYU1_G001496	PITG_01687
PYU1_G001509	PITG_01688
PYU1_G001539	PITG_01692
PYU1_G001553	PITG_01696
PYU1_G001569	PITG_01716
PYU1_G001580	PITG_01724
PYU1_G001581	PITG_01739
PYU1_G001583	PITG_01807
PYU1_G001585	PITG_01836
PYU1_G001586	PITG_01838
PYU1_G001587	PITG_01841
PYU1_G001588	PITG_01842
PYU1_G001591	PITG_01875
PYU1_G001623	PITG_01880
PYU1_G001624	PITG_01881
PYU1_G001625	PITG_01882
PYU1_G001626	PITG_01883
PYU1_G001634	PITG_01888
PYU1_G001663	PITG_01889
PYU1_G001675	PITG_01890
PYU1_G001685	PITG_01891
PYU1_G001687	PITG_01892
PYU1_G001689	PITG_01893
PYU1_G001692	PITG_01894
PYU1_G001693	PITG_01904
PYU1_G001694	PITG_01905
PYU1_G001698	PITG_01907
PYU1_G001722	PITG_01912
PYU1_G001741	PITG_01935
PYU1_G001783	PITG_01971
PYU1_G001793	PITG_01986
PYU1_G001799	PITG_01987
PYU1_G001820	PITG_02059
PYU1_G001822	PITG_02099
PYU1_G001830	PITG_02100
PYU1_G001831	PITG_02101
PYU1_G001860	PITG_02120
PYU1_G001861	PITG_02140
PYU1_G001862	PITG_02141
PYU1_G001870	PITG_02149
PYU1_G001903	PITG_02152
PYU1_G001904	PITG_02166
PYU1_G001912	PITG_02167
PYU1_G001930	PITG_02168
PYU1_G001946	PITG_02169
PYU1_G001976	PITG_02188
PYU1_G001986	PITG_02218
PYU1_G002008	PITG_02275
PYU1_G002021	PITG_02295
PYU1_G002025	PITG_02296
PYU1_G002034	PITG_02297
PYU1_G002038	PITG_02309
PYU1_G002043	PITG_02310
PYU1_G002045	PITG_02311
PYU1_G002071	PITG_02317
PYU1_G002080	PITG_02319
PYU1_G002122	PITG_02324
PYU1_G002141	PITG_02381
PYU1_G002144	PITG_02383
PYU1_G002146	PITG_02387
PYU1_G002163	PITG_02390
PYU1_G002165	PITG_02406
PYU1_G002171	PITG_02413
PYU1_G002172	PITG_02433
PYU1_G002176	PITG_02434
PYU1_G002208	PITG_02435
PYU1_G002211	PITG_02436
PYU1_G002221	PITG_02438
PYU1_G002281	PITG_02517
PYU1_G002293	PITG_02518
PYU1_G002294	PITG_02519
PYU1_G002302	PITG_02523
PYU1_G002305	PITG_02543
PYU1_G002321	PITG_02544
PYU1_G002322	PITG_02563
PYU1_G002323	PITG_02605
PYU1_G002339	PITG_02606
PYU1_G002399	PITG_02612
PYU1_G002405	PITG_02632
PYU1_G002433	PITG_02653
PYU1_G002458	PITG_02681
PYU1_G002474	PITG_02688
PYU1_G002485	PITG_02691
PYU1_G002490	PITG_02692
PYU1_G002499	PITG_02702
PYU1_G002502	PITG_02815
PYU1_G002515	PITG_02816
PYU1_G002527	PITG_02837
PYU1_G002529	PITG_02838
PYU1_G002530	PITG_02845
PYU1_G002534	PITG_02896
PYU1_G002539	PITG_02901
PYU1_G002550	PITG_02914
PYU1_G002552	PITG_02918
PYU1_G002555	PITG_02926
PYU1_G002558	PITG_02933
PYU1_G002562	PITG_02957
PYU1_G002569	PITG_02967
PYU1_G002573	PITG_02982
PYU1_G002576	PITG_02993
PYU1_G002577	PITG_02994
PYU1_G002578	PITG_03026
PYU1_G002591	PITG_03036
PYU1_G002592	PITG_03037
PYU1_G002609	PITG_03080
PYU1_G002610	PITG_03126
PYU1_G002616	PITG_03196
PYU1_G002633	PITG_03208
PYU1_G002635	PITG_03209
PYU1_G002636	PITG_03229
PYU1_G002641	PITG_03249
PYU1_G002684	PITG_03250
PYU1_G002685	PITG_03256
PYU1_G002691	PITG_03316
PYU1_G002720	PITG_03319
PYU1_G002724	PITG_03320
PYU1_G002731	PITG_03518
PYU1_G002735	PITG_03541
PYU1_G002737	PITG_03578
PYU1_G002738	PITG_03580
PYU1_G002742	PITG_03638
PYU1_G002748	PITG_03663
PYU1_G002753	PITG_03666
PYU1_G002756	PITG_03677
PYU1_G002759	PITG_03688
PYU1_G002761	PITG_03729
PYU1_G002766	PITG_03730
PYU1_G002770	PITG_03731
PYU1_G002771	PITG_03747
PYU1_G002802	PITG_03786
PYU1_G002803	PITG_03806
PYU1_G002808	PITG_03807
PYU1_G002814	PITG_03914
PYU1_G002818	PITG_03921
PYU1_G002822	PITG_03925
PYU1_G002834	PITG_03935
PYU1_G002835	PITG_03953
PYU1_G002841	PITG_03983
PYU1_G002842	PITG_03984
PYU1_G002843	PITG_04013
PYU1_G002863	PITG_04026
PYU1_G002868	PITG_04034
PYU1_G002885	PITG_04044
PYU1_G002889	PITG_04047
PYU1_G002894	PITG_04050
PYU1_G002935	PITG_04055
PYU1_G002967	PITG_04057
PYU1_G002996	PITG_04072
PYU1_G003006	PITG_04073
PYU1_G003007	PITG_04081
PYU1_G003012	PITG_04082
PYU1_G003036	PITG_04088
PYU1_G003081	PITG_04096
PYU1_G003111	PITG_04097
PYU1_G003115	PITG_04098
PYU1_G003117	PITG_04117
PYU1_G003118	PITG_04119
PYU1_G003134	PITG_04127
PYU1_G003137	PITG_04148
PYU1_G003139	PITG_04150
PYU1_G003141	PITG_04152
PYU1_G003150	PITG_04153
PYU1_G003154	PITG_04161
PYU1_G003155	PITG_04164
PYU1_G003156	PITG_04165
PYU1_G003163	PITG_04172
PYU1_G003170	PITG_04174
PYU1_G003171	PITG_04178
PYU1_G003177	PITG_04182
PYU1_G003182	PITG_04189
PYU1_G003197	PITG_04191
PYU1_G003200	PITG_04192
PYU1_G003216	PITG_04208
PYU1_G003232	PITG_04215
PYU1_G003245	PITG_04217
PYU1_G003246	PITG_04236
PYU1_G003249	PITG_04244
PYU1_G003255	PITG_04251
PYU1_G003267	PITG_04253
PYU1_G003286	PITG_04264
PYU1_G003304	PITG_04267
PYU1_G003312	PITG_04271
PYU1_G003323	PITG_04272
PYU1_G003326	PITG_04273
PYU1_G003329	PITG_04279
PYU1_G003375	PITG_04280
PYU1_G003382	PITG_04282
PYU1_G003384	PITG_04284
PYU1_G003385	PITG_04286
PYU1_G003424	PITG_04290
PYU1_G003455	PITG_04292
PYU1_G003458	PITG_04297
PYU1_G003472	PITG_04300
PYU1_G003481	PITG_04301
PYU1_G003484	PITG_04303
PYU1_G003505	PITG_04304
PYU1_G003507	PITG_04305
PYU1_G003509	PITG_04316
PYU1_G003513	PITG_04317
PYU1_G003516	PITG_04318
PYU1_G003546	PITG_04319
PYU1_G003551	PITG_04326
PYU1_G003554	PITG_04328
PYU1_G003566	PITG_04329
PYU1_G003569	PITG_04331
PYU1_G003577	PITG_04347
PYU1_G003583	PITG_04350
PYU1_G003619	PITG_04351
PYU1_G003632	PITG_04352
PYU1_G003653	PITG_04353
PYU1_G003656	PITG_04354
PYU1_G003662	PITG_04355
PYU1_G003673	PITG_04356
PYU1_G003674	PITG_04358
PYU1_G003680	PITG_04367
PYU1_G003681	PITG_04371
PYU1_G003688	PITG_04390
PYU1_G003696	PITG_04402
PYU1_G003709	PITG_04403
PYU1_G003720	PITG_04404
PYU1_G003729	PITG_04407
PYU1_G003737	PITG_04414
PYU1_G003745	PITG_04415
PYU1_G003781	PITG_04420
PYU1_G003791	PITG_04430
PYU1_G003792	PITG_04434
PYU1_G003800	PITG_04436
PYU1_G003818	PITG_04444
PYU1_G003826	PITG_04445
PYU1_G003829	PITG_04446
PYU1_G003851	PITG_04462
PYU1_G003873	PITG_04472
PYU1_G003889	PITG_04476
PYU1_G003892	PITG_04498
PYU1_G003935	PITG_04501
PYU1_G003964	PITG_04540
PYU1_G003971	PITG_04581
PYU1_G003985	PITG_04594
PYU1_G004001	PITG_04620
PYU1_G004029	PITG_04636
PYU1_G004037	PITG_04637
PYU1_G004042	PITG_04643
PYU1_G004047	PITG_04652
PYU1_G004058	PITG_04657
PYU1_G004067	PITG_04673
PYU1_G004068	PITG_04687
PYU1_G004081	PITG_04731
PYU1_G004088	PITG_04740
PYU1_G004093	PITG_04741
PYU1_G004117	PITG_04745
PYU1_G004122	PITG_04758
PYU1_G004151	PITG_04777
PYU1_G004167	PITG_04782
PYU1_G004168	PITG_04788
PYU1_G004193	PITG_04789
PYU1_G004197	PITG_04791
PYU1_G004213	PITG_04800
PYU1_G004222	PITG_04802
PYU1_G004224	PITG_04817
PYU1_G004233	PITG_04818
PYU1_G004245	PITG_04819
PYU1_G004246	PITG_04852
PYU1_G004251	PITG_04899
PYU1_G004252	PITG_04933
PYU1_G004253	PITG_04947
PYU1_G004269	PITG_04960
PYU1_G004278	PITG_04981
PYU1_G004334	PITG_04982
PYU1_G004340	PITG_04995
PYU1_G004343	PITG_05019
PYU1_G004348	PITG_05020
PYU1_G004353	PITG_05021
PYU1_G004358	PITG_05027
PYU1_G004362	PITG_05029
PYU1_G004363	PITG_05032
PYU1_G004364	PITG_05034
PYU1_G004365	PITG_05035
PYU1_G004372	PITG_05036
PYU1_G004376	PITG_05038
PYU1_G004394	PITG_05041
PYU1_G004395	PITG_05048
PYU1_G004396	PITG_05051
PYU1_G004397	PITG_05052
PYU1_G004398	PITG_05053
PYU1_G004399	PITG_05054
PYU1_G004400	PITG_05055
PYU1_G004407	PITG_05063
PYU1_G004412	PITG_05068
PYU1_G004413	PITG_05086
PYU1_G004443	PITG_05088
PYU1_G004444	PITG_05101
PYU1_G004445	PITG_05105
PYU1_G004476	PITG_05106
PYU1_G004489	PITG_05107
PYU1_G004492	PITG_05119
PYU1_G004498	PITG_05121
PYU1_G004502	PITG_05125
PYU1_G004551	PITG_05129
PYU1_G004555	PITG_05131
PYU1_G004557	PITG_05133
PYU1_G004572	PITG_05146
PYU1_G004575	PITG_05147
PYU1_G004576	PITG_05159
PYU1_G004587	PITG_05161
PYU1_G004588	PITG_05162
PYU1_G004594	PITG_05180
PYU1_G004600	PITG_05209
PYU1_G004612	PITG_05216
PYU1_G004621	PITG_05219
PYU1_G004665	PITG_05236
PYU1_G004693	PITG_05247
PYU1_G004701	PITG_05256
PYU1_G004702	PITG_05307
PYU1_G004706	PITG_05312
PYU1_G004710	PITG_05319
PYU1_G004751	PITG_05372
PYU1_G004755	PITG_05393
PYU1_G004756	PITG_05425
PYU1_G004757	PITG_05430
PYU1_G004758	PITG_05491
PYU1_G004764	PITG_05571
PYU1_G004781	PITG_05572
PYU1_G004801	PITG_05574
PYU1_G004832	PITG_05576
PYU1_G004850	PITG_05581
PYU1_G004851	PITG_05602
PYU1_G004856	PITG_05614
PYU1_G004865	PITG_05697
PYU1_G004866	PITG_05710
PYU1_G004879	PITG_05711
PYU1_G004881	PITG_05716
PYU1_G004882	PITG_05717
PYU1_G004894	PITG_05744
PYU1_G004910	PITG_05751
PYU1_G004911	PITG_05766
PYU1_G004924	PITG_05788
PYU1_G004928	PITG_05791
PYU1_G004929	PITG_05803
PYU1_G004939	PITG_05808
PYU1_G004948	PITG_05810
PYU1_G004953	PITG_05812
PYU1_G004956	PITG_05824
PYU1_G004960	PITG_05841
PYU1_G004997	PITG_05847
PYU1_G005000	PITG_05849
PYU1_G005007	PITG_05858
PYU1_G005020	PITG_05866
PYU1_G005025	PITG_05893
PYU1_G005029	PITG_05895
PYU1_G005030	PITG_05896
PYU1_G005049	PITG_05900
PYU1_G005057	PITG_05903
PYU1_G005069	PITG_05904
PYU1_G005073	PITG_05936
PYU1_G005085	PITG_05949
PYU1_G005090	PITG_05959
PYU1_G005100	PITG_05978
PYU1_G005102	PITG_05979
PYU1_G005103	PITG_05980
PYU1_G005110	PITG_05981
PYU1_G005122	PITG_05983
PYU1_G005127	PITG_05996
PYU1_G005128	PITG_06017
PYU1_G005130	PITG_06020
PYU1_G005151	PITG_06027
PYU1_G005153	PITG_06029
PYU1_G005161	PITG_06037
PYU1_G005162	PITG_06041
PYU1_G005163	PITG_06051
PYU1_G005172	PITG_06056
PYU1_G005173	PITG_06059
PYU1_G005174	PITG_06071
PYU1_G005179	PITG_06074
PYU1_G005181	PITG_06076
PYU1_G005226	PITG_06077
PYU1_G005266	PITG_06078
PYU1_G005269	PITG_06080
PYU1_G005308	PITG_06085
PYU1_G005313	PITG_06086
PYU1_G005314	PITG_06091
PYU1_G005330	PITG_06095
PYU1_G005371	PITG_06115
PYU1_G005375	PITG_06122
PYU1_G005392	PITG_06123
PYU1_G005394	PITG_06125
PYU1_G005397	PITG_06128
PYU1_G005398	PITG_06137
PYU1_G005401	PITG_06153
PYU1_G005403	PITG_06158
PYU1_G005405	PITG_06181
PYU1_G005408	PITG_06182
PYU1_G005419	PITG_06188
PYU1_G005423	PITG_06230
PYU1_G005425	PITG_06235
PYU1_G005468	PITG_06244
PYU1_G005471	PITG_06250
PYU1_G005485	PITG_06265
PYU1_G005490	PITG_06266
PYU1_G005491	PITG_06275
PYU1_G005553	PITG_06277
PYU1_G005556	PITG_06287
PYU1_G005601	PITG_06290
PYU1_G005612	PITG_06294
PYU1_G005627	PITG_06298
PYU1_G005629	PITG_06299
PYU1_G005641	PITG_06307
PYU1_G005655	PITG_06326
PYU1_G005659	PITG_06332
PYU1_G005698	PITG_06333
PYU1_G005704	PITG_06335
PYU1_G005722	PITG_06340
PYU1_G005733	PITG_06348
PYU1_G005735	PITG_06372
PYU1_G005765	PITG_06391
PYU1_G005778	PITG_06392
PYU1_G005820	PITG_06395
PYU1_G005841	PITG_06419
PYU1_G005842	PITG_06432
PYU1_G005843	PITG_06436
PYU1_G005850	PITG_06443
PYU1_G005853	PITG_06463
PYU1_G005862	PITG_06469
PYU1_G005864	PITG_06473
PYU1_G005866	PITG_06479
PYU1_G005876	PITG_06486
PYU1_G005886	PITG_06487
PYU1_G005906	PITG_06492
PYU1_G005910	PITG_06493
PYU1_G005931	PITG_06494
PYU1_G005932	PITG_06495
PYU1_G005935	PITG_06499
PYU1_G005938	PITG_06523
PYU1_G005945	PITG_06526
PYU1_G005946	PITG_06527
PYU1_G005958	PITG_06535
PYU1_G005964	PITG_06541
PYU1_G005972	PITG_06542
PYU1_G005975	PITG_06552
PYU1_G005987	PITG_06553
PYU1_G005994	PITG_06563
PYU1_G006018	PITG_06565
PYU1_G006024	PITG_06571
PYU1_G006027	PITG_06590
PYU1_G006028	PITG_06591
PYU1_G006029	PITG_06625
PYU1_G006031	PITG_06633
PYU1_G006032	PITG_06683
PYU1_G006040	PITG_06687
PYU1_G006041	PITG_06717
PYU1_G006042	PITG_06743
PYU1_G006043	PITG_06779
PYU1_G006044	PITG_06824
PYU1_G006045	PITG_06838
PYU1_G006046	PITG_06865
PYU1_G006048	PITG_06873
PYU1_G006066	PITG_06888
PYU1_G006074	PITG_06958
PYU1_G006075	PITG_06974
PYU1_G006077	PITG_07002
PYU1_G006078	PITG_07049
PYU1_G006083	PITG_07050
PYU1_G006085	PITG_07065
PYU1_G006092	PITG_07066
PYU1_G006094	PITG_07067
PYU1_G006106	PITG_07094
PYU1_G006113	PITG_07112
PYU1_G006119	PITG_07113
PYU1_G006139	PITG_07123
PYU1_G006140	PITG_07138
PYU1_G006145	PITG_07157
PYU1_G006171	PITG_07170
PYU1_G006172	PITG_07182
PYU1_G006173	PITG_07207
PYU1_G006193	PITG_07213
PYU1_G006214	PITG_07214
PYU1_G006280	PITG_07224
PYU1_G006312	PITG_07293
PYU1_G006314	PITG_07357
PYU1_G006319	PITG_07358
PYU1_G006323	PITG_07359
PYU1_G006325	PITG_07360
PYU1_G006348	PITG_07362
PYU1_G006349	PITG_07371
PYU1_G006353	PITG_07373
PYU1_G006358	PITG_07376
PYU1_G006362	PITG_07393
PYU1_G006377	PITG_07394
PYU1_G006378	PITG_07395
PYU1_G006395	PITG_07423
PYU1_G006397	PITG_07424
PYU1_G006398	PITG_07425
PYU1_G006410	PITG_07428
PYU1_G006414	PITG_07435
PYU1_G006417	PITG_07453
PYU1_G006432	PITG_07476
PYU1_G006437	PITG_07481
PYU1_G006438	PITG_07482
PYU1_G006459	PITG_07483
PYU1_G006462	PITG_07492
PYU1_G006463	PITG_07494
PYU1_G006471	PITG_07499
PYU1_G006495	PITG_07541
PYU1_G006499	PITG_07547
PYU1_G006521	PITG_07553
PYU1_G006522	PITG_07554
PYU1_G006523	PITG_07556
PYU1_G006539	PITG_07560
PYU1_G006543	PITG_07561
PYU1_G006550	PITG_07566
PYU1_G006557	PITG_07570
PYU1_G006560	PITG_07593
PYU1_G006563	PITG_07598
PYU1_G006567	PITG_07600
PYU1_G006580	PITG_07604
PYU1_G006585	PITG_07605
PYU1_G006590	PITG_07634
PYU1_G006591	PITG_07642
PYU1_G006594	PITG_07662
PYU1_G006601	PITG_07674
PYU1_G006637	PITG_07677
PYU1_G006643	PITG_07680
PYU1_G006647	PITG_07689
PYU1_G006648	PITG_07705
PYU1_G006654	PITG_07712
PYU1_G006659	PITG_07733
PYU1_G006660	PITG_07736
PYU1_G006661	PITG_07750
PYU1_G006668	PITG_07752
PYU1_G006672	PITG_07766
PYU1_G006674	PITG_07773
PYU1_G006684	PITG_07780
PYU1_G006688	PITG_07783
PYU1_G006705	PITG_07786
PYU1_G006713	PITG_07811
PYU1_G006736	PITG_07818
PYU1_G006752	PITG_07877
PYU1_G006795	PITG_07901
PYU1_G006799	PITG_07907
PYU1_G006801	PITG_07931
PYU1_G006802	PITG_07934
PYU1_G006803	PITG_07936
PYU1_G006805	PITG_07954
PYU1_G006866	PITG_07984
PYU1_G006875	PITG_08034
PYU1_G006876	PITG_08050
PYU1_G006878	PITG_08051
PYU1_G006888	PITG_08052
PYU1_G006917	PITG_08053
PYU1_G006918	PITG_08054
PYU1_G006928	PITG_08055
PYU1_G006934	PITG_08063
PYU1_G006963	PITG_08071
PYU1_G006970	PITG_08077
PYU1_G006977	PITG_08078
PYU1_G007002	PITG_08079
PYU1_G007027	PITG_08080
PYU1_G007046	PITG_08098
PYU1_G007047	PITG_08106
PYU1_G007054	PITG_08107
PYU1_G007056	PITG_08108
PYU1_G007058	PITG_08114
PYU1_G007062	PITG_08121
PYU1_G007082	PITG_08150
PYU1_G007117	PITG_08175
PYU1_G007119	PITG_08191
PYU1_G007123	PITG_08209
PYU1_G007145	PITG_08219
PYU1_G007147	PITG_08220
PYU1_G007153	PITG_08225
PYU1_G007155	PITG_08239
PYU1_G007156	PITG_08241
PYU1_G007158	PITG_08244
PYU1_G007166	PITG_08245
PYU1_G007170	PITG_08251
PYU1_G007180	PITG_08262
PYU1_G007188	PITG_08266
PYU1_G007213	PITG_08272
PYU1_G007215	PITG_08274
PYU1_G007222	PITG_08281
PYU1_G007236	PITG_08282
PYU1_G007237	PITG_08283
PYU1_G007241	PITG_08285
PYU1_G007255	PITG_08296
PYU1_G007263	PITG_08297
PYU1_G007269	PITG_08300
PYU1_G007284	PITG_08315
PYU1_G007285	PITG_08317
PYU1_G007287	PITG_08319
PYU1_G007305	PITG_08320
PYU1_G007309	PITG_08341
PYU1_G007313	PITG_08349
PYU1_G007327	PITG_08350
PYU1_G007329	PITG_08379
PYU1_G007331	PITG_08385
PYU1_G007336	PITG_08391
PYU1_G007347	PITG_08399
PYU1_G007350	PITG_08433
PYU1_G007356	PITG_08434
PYU1_G007357	PITG_08498
PYU1_G007361	PITG_08500
PYU1_G007376	PITG_08511
PYU1_G007390	PITG_08524
PYU1_G007397	PITG_08526
PYU1_G007401	PITG_08563
PYU1_G007402	PITG_08564
PYU1_G007413	PITG_08583
PYU1_G007415	PITG_08614
PYU1_G007427	PITG_08619
PYU1_G007428	PITG_08631
PYU1_G007430	PITG_08638
PYU1_G007446	PITG_08639
PYU1_G007462	PITG_08644
PYU1_G007482	PITG_08646
PYU1_G007487	PITG_08647
PYU1_G007492	PITG_08648
PYU1_G007500	PITG_08664
PYU1_G007506	PITG_08682
PYU1_G007510	PITG_08689
PYU1_G007511	PITG_08700
PYU1_G007515	PITG_08705
PYU1_G007517	PITG_08721
PYU1_G007518	PITG_08768
PYU1_G007530	PITG_08819
PYU1_G007531	PITG_08849
PYU1_G007532	PITG_08854
PYU1_G007533	PITG_08855
PYU1_G007537	PITG_08856
PYU1_G007558	PITG_08857
PYU1_G007559	PITG_08858
PYU1_G007566	PITG_08868
PYU1_G007567	PITG_08889
PYU1_G007578	PITG_08893
PYU1_G007583	PITG_08894
PYU1_G007623	PITG_08903
PYU1_G007628	PITG_08910
PYU1_G007629	PITG_08913
PYU1_G007653	PITG_08924
PYU1_G007703	PITG_08940
PYU1_G007741	PITG_08949
PYU1_G007742	PITG_08952
PYU1_G007743	PITG_08963
PYU1_G007748	PITG_08965
PYU1_G007761	PITG_08966
PYU1_G007783	PITG_08972
PYU1_G007788	PITG_08981
PYU1_G007789	PITG_09019
PYU1_G007801	PITG_09025
PYU1_G007818	PITG_09032
PYU1_G007833	PITG_09048
PYU1_G007841	PITG_09054
PYU1_G007845	PITG_09056
PYU1_G007848	PITG_09083
PYU1_G007851	PITG_09088
PYU1_G007882	PITG_09105
PYU1_G007895	PITG_09108
PYU1_G007911	PITG_09111
PYU1_G007917	PITG_09120
PYU1_G007923	PITG_09121
PYU1_G007932	PITG_09124
PYU1_G007937	PITG_09127
PYU1_G007944	PITG_09128
PYU1_G007949	PITG_09141
PYU1_G007953	PITG_09146
PYU1_G007954	PITG_09156
PYU1_G007978	PITG_09158
PYU1_G007981	PITG_09162
PYU1_G007982	PITG_09165
PYU1_G007999	PITG_09172
PYU1_G008122	PITG_09184
PYU1_G008123	PITG_09195
PYU1_G008124	PITG_09204
PYU1_G008131	PITG_09212
PYU1_G008141	PITG_09213
PYU1_G008205	PITG_09214
PYU1_G008214	PITG_09227
PYU1_G008216	PITG_09228
PYU1_G008223	PITG_09230
PYU1_G008225	PITG_09236
PYU1_G008226	PITG_09237
PYU1_G008231	PITG_09238
PYU1_G008236	PITG_09254
PYU1_G008260	PITG_09255
PYU1_G008274	PITG_09256
PYU1_G008281	PITG_09257
PYU1_G008299	PITG_09258
PYU1_G008319	PITG_09259
PYU1_G008348	PITG_09264
PYU1_G008371	PITG_09300
PYU1_G008386	PITG_09303
PYU1_G008426	PITG_09317
PYU1_G008435	PITG_09318
PYU1_G008440	PITG_09319
PYU1_G008457	PITG_09321
PYU1_G008533	PITG_09322
PYU1_G008549	PITG_09323
PYU1_G008551	PITG_09329
PYU1_G008572	PITG_09330
PYU1_G008577	PITG_09332
PYU1_G008578	PITG_09333
PYU1_G008584	PITG_09358
PYU1_G008590	PITG_09359
PYU1_G008594	PITG_09368
PYU1_G008623	PITG_09381
PYU1_G008626	PITG_09394
PYU1_G008710	PITG_09416
PYU1_G008737	PITG_09429
PYU1_G008746	PITG_09463
PYU1_G008747	PITG_09464
PYU1_G008748	PITG_09469
PYU1_G008750	PITG_09470
PYU1_G008751	PITG_09480
PYU1_G008752	PITG_09496
PYU1_G008755	PITG_09497
PYU1_G008760	PITG_09498
PYU1_G008775	PITG_09499
PYU1_G008785	PITG_09510
PYU1_G008813	PITG_09511
PYU1_G008819	PITG_09513
PYU1_G008838	PITG_09530
PYU1_G008846	PITG_09562
PYU1_G008852	PITG_09572
PYU1_G008861	PITG_09573
PYU1_G008880	PITG_09580
PYU1_G008912	PITG_09586
PYU1_G008917	PITG_09589
PYU1_G008918	PITG_09590
PYU1_G008920	PITG_09622
PYU1_G008921	PITG_09632
PYU1_G008929	PITG_09656
PYU1_G008935	PITG_09658
PYU1_G008937	PITG_09668
PYU1_G008938	PITG_09686
PYU1_G008941	PITG_09690
PYU1_G008951	PITG_09695
PYU1_G008952	PITG_09714
PYU1_G008954	PITG_09715
PYU1_G008955	PITG_09733
PYU1_G008988	PITG_09737
PYU1_G008999	PITG_09738
PYU1_G009000	PITG_09739
PYU1_G009027	PITG_09741
PYU1_G009028	PITG_09742
PYU1_G009051	PITG_09745
PYU1_G009052	PITG_09754
PYU1_G009054	PITG_09755
PYU1_G009055	PITG_09757
PYU1_G009070	PITG_09758
PYU1_G009071	PITG_09765
PYU1_G009083	PITG_09771
PYU1_G009101	PITG_09773
PYU1_G009133	PITG_09774
PYU1_G009135	PITG_09775
PYU1_G009159	PITG_09777
PYU1_G009160	PITG_09778
PYU1_G009174	PITG_09821
PYU1_G009193	PITG_09823
PYU1_G009208	PITG_09838
PYU1_G009209	PITG_09844
PYU1_G009220	PITG_09856
PYU1_G009221	PITG_09864
PYU1_G009288	PITG_09888
PYU1_G009296	PITG_09894
PYU1_G009312	PITG_09902
PYU1_G009315	PITG_09903
PYU1_G009316	PITG_09912
PYU1_G009320	PITG_09915
PYU1_G009328	PITG_09918
PYU1_G009329	PITG_09919
PYU1_G009335	PITG_09924
PYU1_G009340	PITG_09944
PYU1_G009341	PITG_09945
PYU1_G009342	PITG_09947
PYU1_G009347	PITG_09958
PYU1_G009351	PITG_09974
PYU1_G009355	PITG_09980
PYU1_G009382	PITG_09993
PYU1_G009383	PITG_10047
PYU1_G009384	PITG_10057
PYU1_G009414	PITG_10072
PYU1_G009417	PITG_10085
PYU1_G009419	PITG_10100
PYU1_G009420	PITG_10108
PYU1_G009428	PITG_10111
PYU1_G009432	PITG_10129
PYU1_G009436	PITG_10131
PYU1_G009442	PITG_10155
PYU1_G009451	PITG_10156
PYU1_G009461	PITG_10179
PYU1_G009465	PITG_10182
PYU1_G009483	PITG_10213
PYU1_G009517	PITG_10214
PYU1_G009518	PITG_10227
PYU1_G009520	PITG_10231
PYU1_G009534	PITG_10245
PYU1_G009554	PITG_10286
PYU1_G009557	PITG_10294
PYU1_G009564	PITG_10303
PYU1_G009583	PITG_10320
PYU1_G009612	PITG_10326
PYU1_G009635	PITG_10327
PYU1_G009645	PITG_10339
PYU1_G009657	PITG_10348
PYU1_G009658	PITG_10385
PYU1_G009659	PITG_10397
PYU1_G009663	PITG_10404
PYU1_G009667	PITG_10406
PYU1_G009668	PITG_10456
PYU1_G009669	PITG_10464
PYU1_G009670	PITG_10465
PYU1_G009680	PITG_10466
PYU1_G009715	PITG_10493
PYU1_G009722	PITG_10495
PYU1_G009740	PITG_10498
PYU1_G009744	PITG_10503
PYU1_G009764	PITG_10504
PYU1_G009783	PITG_10505
PYU1_G009788	PITG_10515
PYU1_G009795	PITG_10521
PYU1_G009825	PITG_10526
PYU1_G009827	PITG_10537
PYU1_G009854	PITG_10541
PYU1_G009859	PITG_10545
PYU1_G009862	PITG_10546
PYU1_G009868	PITG_10547
PYU1_G009873	PITG_10549
PYU1_G009884	PITG_10559
PYU1_G009885	PITG_10566
PYU1_G009887	PITG_10569
PYU1_G009888	PITG_10570
PYU1_G009891	PITG_10578
PYU1_G009899	PITG_10583
PYU1_G009912	PITG_10584
PYU1_G009932	PITG_10585
PYU1_G009946	PITG_10586
PYU1_G009952	PITG_10588
PYU1_G009959	PITG_10597
PYU1_G009963	PITG_10610
PYU1_G009966	PITG_10611
PYU1_G009972	PITG_10612
PYU1_G009981	PITG_10613
PYU1_G009998	PITG_10614
PYU1_G010020	PITG_10631
PYU1_G010021	PITG_10639
PYU1_G010035	PITG_10643
PYU1_G010044	PITG_10656
PYU1_G010062	PITG_10665
PYU1_G010064	PITG_10666
PYU1_G010065	PITG_10672
PYU1_G010076	PITG_10673
PYU1_G010092	PITG_10693
PYU1_G010127	PITG_10695
PYU1_G010135	PITG_10714
PYU1_G010149	PITG_10715
PYU1_G010162	PITG_10717
PYU1_G010167	PITG_10719
PYU1_G010178	PITG_10720
PYU1_G010182	PITG_10731
PYU1_G010195	PITG_10740
PYU1_G010197	PITG_10752
PYU1_G010204	PITG_10766
PYU1_G010236	PITG_10774
PYU1_G010250	PITG_10776
PYU1_G010260	PITG_10778
PYU1_G010281	PITG_10781
PYU1_G010318	PITG_10782
PYU1_G010321	PITG_10802
PYU1_G010322	PITG_10803
PYU1_G010343	PITG_10805
PYU1_G010345	PITG_10812
PYU1_G010346	PITG_10854
PYU1_G010347	PITG_10879
PYU1_G010348	PITG_10894
PYU1_G010378	PITG_10910
PYU1_G010383	PITG_10911
PYU1_G010387	PITG_10927
PYU1_G010393	PITG_10928
PYU1_G010395	PITG_10947
PYU1_G010417	PITG_10975
PYU1_G010444	PITG_10978
PYU1_G010447	PITG_11001
PYU1_G010466	PITG_11002
PYU1_G010474	PITG_11030
PYU1_G010476	PITG_11033
PYU1_G010483	PITG_11053
PYU1_G010486	PITG_11068
PYU1_G010494	PITG_11092
PYU1_G010506	PITG_11096
PYU1_G010523	PITG_11112
PYU1_G010525	PITG_11113
PYU1_G010535	PITG_11150
PYU1_G010574	PITG_11165
PYU1_G010586	PITG_11173
PYU1_G010597	PITG_11219
PYU1_G010601	PITG_11227
PYU1_G010645	PITG_11228
PYU1_G010657	PITG_11240
PYU1_G010679	PITG_11245
PYU1_G010681	PITG_11255
PYU1_G010689	PITG_11256
PYU1_G010711	PITG_11257
PYU1_G010732	PITG_11269
PYU1_G010736	PITG_11285
PYU1_G010745	PITG_11305
PYU1_G010746	PITG_11320
PYU1_G010757	PITG_11330
PYU1_G010758	PITG_11344
PYU1_G010761	PITG_11353
PYU1_G010774	PITG_11355
PYU1_G010775	PITG_11359
PYU1_G010786	PITG_11367
PYU1_G010789	PITG_11374
PYU1_G010790	PITG_11379
PYU1_G010793	PITG_11380
PYU1_G010810	PITG_11382
PYU1_G010824	PITG_11385
PYU1_G010829	PITG_11386
PYU1_G010830	PITG_11397
PYU1_G010837	PITG_11423
PYU1_G010838	PITG_11456
PYU1_G010849	PITG_11480
PYU1_G010850	PITG_11488
PYU1_G010852	PITG_11506
PYU1_G010853	PITG_11507
PYU1_G010865	PITG_11534
PYU1_G010905	PITG_11541
PYU1_G010924	PITG_11543
PYU1_G010939	PITG_11552
PYU1_G010951	PITG_11553
PYU1_G010968	PITG_11570
PYU1_G010971	PITG_11571
PYU1_G011013	PITG_11576
PYU1_G011015	PITG_11596
PYU1_G011016	PITG_11597
PYU1_G011057	PITG_11612
PYU1_G011066	PITG_11614
PYU1_G011096	PITG_11623
PYU1_G011098	PITG_11634
PYU1_G011109	PITG_11640
PYU1_G011138	PITG_11641
PYU1_G011142	PITG_11642
PYU1_G011166	PITG_11663
PYU1_G011173	PITG_11665
PYU1_G011174	PITG_11694
PYU1_G011184	PITG_11695
PYU1_G011194	PITG_11709
PYU1_G011195	PITG_11722
PYU1_G011236	PITG_11751
PYU1_G011240	PITG_11778
PYU1_G011241	PITG_11787
PYU1_G011252	PITG_11793
PYU1_G011290	PITG_11798
PYU1_G011303	PITG_11817
PYU1_G011313	PITG_11820
PYU1_G011314	PITG_11823
PYU1_G011319	PITG_11830
PYU1_G011320	PITG_11836
PYU1_G011326	PITG_11839
PYU1_G011327	PITG_11840
PYU1_G011330	PITG_11841
PYU1_G011331	PITG_11860
PYU1_G011356	PITG_11873
PYU1_G011379	PITG_11899
PYU1_G011403	PITG_11904
PYU1_G011419	PITG_11927
PYU1_G011436	PITG_11934
PYU1_G011455	PITG_11941
PYU1_G011464	PITG_11952
PYU1_G011468	PITG_11953
PYU1_G011469	PITG_11955
PYU1_G011473	PITG_11973
PYU1_G011511	PITG_11984
PYU1_G011514	PITG_11985
PYU1_G011534	PITG_11991
PYU1_G011535	PITG_12003
PYU1_G011538	PITG_12004
PYU1_G011571	PITG_12008
PYU1_G011587	PITG_12010
PYU1_G011611	PITG_12015
PYU1_G011616	PITG_12031
PYU1_G011627	PITG_12043
PYU1_G011628	PITG_12046
PYU1_G011649	PITG_12070
PYU1_G011650	PITG_12071
PYU1_G011666	PITG_12075
PYU1_G011667	PITG_12088
PYU1_G011668	PITG_12093
PYU1_G011673	PITG_12095
PYU1_G011717	PITG_12097
PYU1_G011732	PITG_12126
PYU1_G011734
PYU1_G011735
PYU1_G011738
PYU1_G011783
PYU1_G011810
PYU1_G011811
PYU1_G011812
PYU1_G011821
PYU1_G011854
PYU1_G011890
PYU1_G011904
PYU1_G011905
PYU1_G011909
PYU1_G011922
PYU1_G011924
PYU1_G011925
PYU1_G011935
PYU1_G011958
PYU1_G011960
PYU1_G011977
PYU1_G011987
PYU1_G011991
PYU1_G011993
PYU1_G011995
PYU1_G011998
PYU1_G012001
PYU1_G012003
PYU1_G012004
PYU1_G012009
PYU1_G012010
PYU1_G012021
PYU1_G012032
PYU1_G012041
PYU1_G012046
PYU1_G012051
PYU1_G012059
PYU1_G012060
PYU1_G012061
PYU1_G012062
PYU1_G012079
PYU1_G012132
PYU1_G012133
PYU1_G012135
PYU1_G012151
PYU1_G012159
PYU1_G012163
PYU1_G012173
PYU1_G012212
PYU1_G012218
PYU1_G012230
PYU1_G012236
PYU1_G012247
PYU1_G012249
PYU1_G012250
PYU1_G012261
PYU1_G012287
PYU1_G012293
PYU1_G012306
PYU1_G012325
PYU1_G012326
PYU1_G012328
PYU1_G012341
PYU1_G012345
PYU1_G012356
PYU1_G012373
PYU1_G012377
PYU1_G012388
PYU1_G012392
PYU1_G012408
PYU1_G012415
PYU1_G012416
PYU1_G012417
PYU1_G012419
PYU1_G012421
PYU1_G012423
PYU1_G012428
PYU1_G012442
PYU1_G012456
PYU1_G012469
PYU1_G012485
PYU1_G012487
PYU1_G012502
PYU1_G012523
PYU1_G012618
PYU1_G012626
PYU1_G012629
PYU1_G012636
PYU1_G012637
PYU1_G012644
PYU1_G012669
PYU1_G012670
PYU1_G012692
PYU1_G012693
PYU1_G012717
PYU1_G012732
PYU1_G012738
PYU1_G012739
PYU1_G012750
PYU1_G012764
PYU1_G012765
PYU1_G012766
PYU1_G012771
PYU1_G012786
PYU1_G012801
PYU1_G012823
PYU1_G012829
PYU1_G012833
PYU1_G012834
PYU1_G012838
PYU1_G012842
PYU1_G012875
PYU1_G012888
PYU1_G012915
PYU1_G012916
PYU1_G012925
PYU1_G012931
PYU1_G012939
PYU1_G012948
PYU1_G012949
PYU1_G012952
PYU1_G012955
PYU1_G012956
PYU1_G012989
PYU1_G013032
PYU1_G013042
PYU1_G013048
PYU1_G013053
PYU1_G013056
PYU1_G013120
PYU1_G013126
PYU1_G013129
PYU1_G013132
PYU1_G013140
PYU1_G013171
PYU1_G013179
PYU1_G013182
PYU1_G013197
PYU1_G013214
PYU1_G013244
PYU1_G013245
PYU1_G013246
PYU1_G013252
PYU1_G013258
PYU1_G013273
PYU1_G013282
PYU1_G013297
PYU1_G013307
PYU1_G013308
PYU1_G013315
PYU1_G013331
PYU1_G013348
PYU1_G013375
PYU1_G013380
PYU1_G013385
PYU1_G013390
PYU1_G013392
PYU1_G013398
PYU1_G013399
PYU1_G013417
PYU1_G013421
PYU1_G013438
PYU1_G013447
PYU1_G013455
PYU1_G013460
PYU1_G013461
PYU1_G013462
PYU1_G013473
PYU1_G013474
PYU1_G013476
PYU1_G013477
PYU1_G013512
PYU1_G013514
PYU1_G013529
PYU1_G013538
PYU1_G013539
PYU1_G013550
PYU1_G013571
PYU1_G013576
PYU1_G013580
PYU1_G013599
PYU1_G013609
PYU1_G013616
PYU1_G013626
PYU1_G013628
PYU1_G013650
PYU1_G013652
PYU1_G013659
PYU1_G013692
PYU1_G013696
PYU1_G013721
PYU1_G013722
PYU1_G013723
PYU1_G013736
PYU1_G013740
PYU1_G013743
PYU1_G013745
PYU1_G013750
PYU1_G013754
PYU1_G013762
PYU1_G013770
PYU1_G013778
PYU1_G013788
PYU1_G013789
PYU1_G013790
PYU1_G013806
PYU1_G013809
PYU1_G013841
PYU1_G013842
PYU1_G013883
PYU1_G013889
PYU1_G013920
PYU1_G013926
PYU1_G013930
PYU1_G013932
PYU1_G013951
PYU1_G013955
PYU1_G013963
PYU1_G013967
PYU1_G013988
PYU1_G014033
PYU1_G014066
PYU1_G014113
PYU1_G014121
PYU1_G014124
PYU1_G014125
PYU1_G014174
PYU1_G014175
PYU1_G014176
PYU1_G014177
PYU1_G014192
PYU1_G014208
PYU1_G014229
PYU1_G014253
PYU1_G014274
PYU1_G014283
PYU1_G014285
PYU1_G014317
PYU1_G014319
PYU1_G014330
PYU1_G014331
PYU1_G014332
PYU1_G014333
PYU1_G014342
PYU1_G014352
PYU1_G014366
PYU1_G014384
PYU1_G014406
PYU1_G014415
PYU1_G014431
PYU1_G014439
PYU1_G014440
PYU1_G014441
PYU1_G014473
PYU1_G014481
PYU1_G014491
PYU1_G014495
PYU1_G014499
PYU1_G014509
PYU1_G014514
PYU1_G014519
PYU1_G014527
PYU1_G014528
PYU1_G014532
PYU1_G014540
PYU1_G014574
PYU1_G014575
PYU1_G014576
PYU1_G014581
PYU1_G014610
PYU1_G014611
PYU1_G014616
PYU1_G014620
PYU1_G014623
PYU1_G014625
PYU1_G014626
PYU1_G014627
PYU1_G014637
PYU1_G014638
PYU1_G014653
PYU1_G014661
PYU1_G014676
PYU1_G014684
PYU1_G014697
PYU1_G014706
PYU1_G014709
PYU1_G014733
PYU1_G014735
PYU1_G014736
PYU1_G014737
PYU1_G014738
PYU1_G014742
PYU1_G014751
PYU1_G014778
PYU1_G014827
PYU1_G014833
PYU1_G014869
PYU1_G014871
PYU1_G014872
PYU1_G014873
PYU1_G014878
PYU1_G014883
PYU1_G014895
PYU1_G014899
PYU1_G014900
PYU1_G014901
PYU1_G014902
PYU1_G014903
PYU1_G014904
PYU1_G014907
PYU1_G014909
PYU1_G014919
PYU1_G014928
PYU1_G014934
PYU1_G014935
PYU1_G014944
PYU1_G014955
PYU1_G014959
PYU1_G014968
PYU1_G014970
PYU1_G014971
PYU1_G014972
PYU1_G014974
PYU1_G014975
PYU1_G014977
PYU1_G014979
PYU1_G014986
PYU1_G014993
PYU1_G014994
PYU1_G015001
PYU1_G015003
PYU1_G015011
PYU1_G015012
PYU1_G015021
PYU1_G015028
PYU1_G015032
PYU1_G015033
PYU1_G015034
PYU1_G015035
PYU1_G015036
PYU1_G015041
PYU1_G015042
PYU1_G015047
PYU1_G015048
PYU1_G015052
PYU1_G015054
PYU1_G015069
PYU1_G015076
PYU1_G015078
PYU1_G015079
PYU1_G015080
PYU1_G015082
PYU1_G015091
PYU1_G015093
PYU1_G015099
PYU1_G015100
PYU1_G015108
PYU1_G015109
PYU1_G015111
PYU1_G015119
PYU1_G015120
PYU1_G015123
PYU1_G015132
PYU1_G015135
PYU1_G015136
PYU1_G015141
PYU1_G015145
PYU1_G015146
PYU1_G015149
PYU1_G015151
PYU1_G015152
PYU1_G015154
PYU1_G015156
PYU1_G015157
PYU1_G015159
PYU1_G015161
PYU1_G015162
PYU1_G015166
PYU1_G015167
PYU1_G015168
PYU1_G015170
PYU1_G015172
PYU1_G015180
PYU1_G015184
PYU1_G015186
PYU1_G015187
PYU1_G015189
PYU1_G015190
PYU1_G015196
PYU1_G015202
PYU1_G015203
PYU1_G015205
PYU1_G015208
PYU1_G015212
PYU1_G015219
PYU1_G015222
PYU1_G015232
PYU1_G015233
PYU1_G015234
PYU1_G015236
PYU1_G015240
PYU1_G015241
PYU1_G015243
PYU1_G015245
PYU1_G015251
PYU1_G015253
PYU1_G015259
PYU1_G015262
PYU1_G015263
PYU1_G015268
PYU1_G015270
PYU1_G015272
PYU1_G015276

## Sheet: Table S6 Species specific genes
SPECIES SPECIFIC GENES
Py. ultimum	Ph. infestans
PYU1_G000037	PITG_00002
PYU1_G000106	PITG_00006
PYU1_G000117	PITG_00009
PYU1_G000187	PITG_00011
PYU1_G000203	PITG_00012
PYU1_G000258	PITG_00033
PYU1_G000291	PITG_00041
PYU1_G000293	PITG_00084
PYU1_G000387	PITG_00099
PYU1_G000424	PITG_00106
PYU1_G000536	PITG_00119
PYU1_G000540	PITG_00126
PYU1_G000643	PITG_00131
PYU1_G001008	PITG_00136
PYU1_G001055	PITG_00137
PYU1_G001065	PITG_00153
PYU1_G001093	PITG_00159
PYU1_G001125	PITG_00195
PYU1_G001204	PITG_00196
PYU1_G001366	PITG_00198
PYU1_G001373	PITG_00200
PYU1_G001421	PITG_00202
PYU1_G001426	PITG_00212
PYU1_G001428	PITG_00213
PYU1_G001457	PITG_00240
PYU1_G001491	PITG_00252
PYU1_G001492	PITG_00255
PYU1_G001509	PITG_00259
PYU1_G001608	PITG_00261
PYU1_G001682	PITG_00267
PYU1_G001749	PITG_00268
PYU1_G001798	PITG_00276
PYU1_G001816	PITG_00297
PYU1_G001825	PITG_00304
PYU1_G001841	PITG_00307
PYU1_G001891	PITG_00319
PYU1_G001894	PITG_00327
PYU1_G001903	PITG_00329
PYU1_G001956	PITG_00331
PYU1_G002104	PITG_00340
PYU1_G002122	PITG_00358
PYU1_G002132	PITG_00359
PYU1_G002157	PITG_00377
PYU1_G002188	PITG_00382
PYU1_G002211	PITG_00405
PYU1_G002221	PITG_00425
PYU1_G002290	PITG_00432
PYU1_G002294	PITG_00486
PYU1_G002450	PITG_00510
PYU1_G002501	PITG_00515
PYU1_G002517	PITG_00522
PYU1_G002535	PITG_00532
PYU1_G002633	PITG_00533
PYU1_G002636	PITG_00535
PYU1_G002655	PITG_00540
PYU1_G002695	PITG_00563
PYU1_G002696	PITG_00572
PYU1_G002749	PITG_00580
PYU1_G002768	PITG_00581
PYU1_G002771	PITG_00603
PYU1_G002782	PITG_00607
PYU1_G002808	PITG_00608
PYU1_G002845	PITG_00642
PYU1_G002867	PITG_00645
PYU1_G002877	PITG_00671
PYU1_G003011	PITG_00679
PYU1_G003023	PITG_00728
PYU1_G003055	PITG_00729
PYU1_G003060	PITG_00730
PYU1_G003061	PITG_00735
PYU1_G003071	PITG_00737
PYU1_G003195	PITG_00740
PYU1_G003196	PITG_00753
PYU1_G003224	PITG_00778
PYU1_G003225	PITG_00793
PYU1_G003226	PITG_00794
PYU1_G003249	PITG_00800
PYU1_G003267	PITG_00808
PYU1_G003407	PITG_00811
PYU1_G003419	PITG_00813
PYU1_G003425	PITG_00816
PYU1_G003432	PITG_00830
PYU1_G003451	PITG_00832
PYU1_G003495	PITG_00833
PYU1_G003558	PITG_00834
PYU1_G003560	PITG_00839
PYU1_G003574	PITG_00840
PYU1_G003588	PITG_00841
PYU1_G003599	PITG_00847
PYU1_G003603	PITG_00848
PYU1_G003656	PITG_00862
PYU1_G003674	PITG_00865
PYU1_G003689	PITG_00875
PYU1_G003699	PITG_00881
PYU1_G003799	PITG_00904
PYU1_G003885	PITG_00910
PYU1_G003888	PITG_00915
PYU1_G003892	PITG_00926
PYU1_G003919	PITG_00948
PYU1_G003925	PITG_00970
PYU1_G003931	PITG_00971
PYU1_G003964	PITG_00977
PYU1_G003988	PITG_01008
PYU1_G004011	PITG_01026
PYU1_G004046	PITG_01029
PYU1_G004104	PITG_01052
PYU1_G004105	PITG_01107
PYU1_G004117	PITG_01122
PYU1_G004122	PITG_01123
PYU1_G004285	PITG_01137
PYU1_G004394	PITG_01145
PYU1_G004396	PITG_01149
PYU1_G004398	PITG_01159
PYU1_G004464	PITG_01160
PYU1_G004562	PITG_01162
PYU1_G004566	PITG_01167
PYU1_G004576	PITG_01168
PYU1_G004583	PITG_01189
PYU1_G004617	PITG_01196
PYU1_G004620	PITG_01198
PYU1_G004652	PITG_01230
PYU1_G004729	PITG_01238
PYU1_G004751	PITG_01264
PYU1_G004760	PITG_01270
PYU1_G004790	PITG_01277
PYU1_G004873	PITG_01284
PYU1_G004921	PITG_01286
PYU1_G004957	PITG_01298
PYU1_G004970	PITG_01304
PYU1_G004971	PITG_01311
PYU1_G004979	PITG_01334
PYU1_G005011	PITG_01344
PYU1_G005065	PITG_01352
PYU1_G005078	PITG_01392
PYU1_G005094	PITG_01421
PYU1_G005139	PITG_01459
PYU1_G005172	PITG_01463
PYU1_G005182	PITG_01464
PYU1_G005192	PITG_01465
PYU1_G005336	PITG_01468
PYU1_G005341	PITG_01482
PYU1_G005372	PITG_01485
PYU1_G005376	PITG_01486
PYU1_G005432	PITG_01488
PYU1_G005433	PITG_01489
PYU1_G005434	PITG_01493
PYU1_G005490	PITG_01494
PYU1_G005491	PITG_01520
PYU1_G005614	PITG_01538
PYU1_G005689	PITG_01539
PYU1_G005717	PITG_01544
PYU1_G005762	PITG_01546
PYU1_G005789	PITG_01552
PYU1_G005805	PITG_01558
PYU1_G005860	PITG_01562
PYU1_G005902	PITG_01566
PYU1_G005926	PITG_01578
PYU1_G005932	PITG_01582
PYU1_G005933	PITG_01593
PYU1_G005939	PITG_01594
PYU1_G005951	PITG_01595
PYU1_G006027	PITG_01610
PYU1_G006058	PITG_01618
PYU1_G006168	PITG_01628
PYU1_G006188	PITG_01630
PYU1_G006193	PITG_01632
PYU1_G006258	PITG_01635
PYU1_G006259	PITG_01636
PYU1_G006271	PITG_01658
PYU1_G006293	PITG_01669
PYU1_G006323	PITG_01672
PYU1_G006409	PITG_01676
PYU1_G006415	PITG_01687
PYU1_G006416	PITG_01688
PYU1_G006417	PITG_01690
PYU1_G006418	PITG_01696
PYU1_G006440	PITG_01712
PYU1_G006465	PITG_01716
PYU1_G006546	PITG_01724
PYU1_G006547	PITG_01729
PYU1_G006561	PITG_01732
PYU1_G006637	PITG_01736
PYU1_G006645	PITG_01739
PYU1_G006716	PITG_01740
PYU1_G006885	PITG_01757
PYU1_G006886	PITG_01760
PYU1_G006900	PITG_01765
PYU1_G006970	PITG_01792
PYU1_G006980	PITG_01826
PYU1_G007012	PITG_01827
PYU1_G007094	PITG_01828
PYU1_G007095	PITG_01836
PYU1_G007104	PITG_01838
PYU1_G007111	PITG_01841
PYU1_G007158	PITG_01842
PYU1_G007160	PITG_01857
PYU1_G007163	PITG_01866
PYU1_G007170	PITG_01880
PYU1_G007172	PITG_01889
PYU1_G007228	PITG_01891
PYU1_G007229	PITG_01892
PYU1_G007240	PITG_01912
PYU1_G007258	PITG_01914
PYU1_G007260	PITG_01921
PYU1_G007271	PITG_01928
PYU1_G007325	PITG_01935
PYU1_G007357	PITG_01964
PYU1_G007362	PITG_01965
PYU1_G007371	PITG_01971
PYU1_G007446	PITG_01984
PYU1_G007463	PITG_01989
PYU1_G007466	PITG_01990
PYU1_G007504	PITG_02018
PYU1_G007543	PITG_02039
PYU1_G007610	PITG_02063
PYU1_G007611	PITG_02070
PYU1_G007615	PITG_02072
PYU1_G007668	PITG_02078
PYU1_G007707	PITG_02083
PYU1_G007737	PITG_02097
PYU1_G007779	PITG_02101
PYU1_G007780	PITG_02111
PYU1_G007781	PITG_02120
PYU1_G007797	PITG_02129
PYU1_G007839	PITG_02132
PYU1_G007890	PITG_02140
PYU1_G007928	PITG_02142
PYU1_G007989	PITG_02149
PYU1_G008049	PITG_02156
PYU1_G008077	PITG_02157
PYU1_G008090	PITG_02160
PYU1_G008093	PITG_02165
PYU1_G008122	PITG_02167
PYU1_G008123	PITG_02168
PYU1_G008124	PITG_02169
PYU1_G008132	PITG_02181
PYU1_G008192	PITG_02183
PYU1_G008267	PITG_02222
PYU1_G008371	PITG_02223
PYU1_G008527	PITG_02230
PYU1_G008541	PITG_02243
PYU1_G008583	PITG_02296
PYU1_G008638	PITG_02309
PYU1_G008657	PITG_02310
PYU1_G008670	PITG_02317
PYU1_G008687	PITG_02319
PYU1_G008714	PITG_02321
PYU1_G008721	PITG_02334
PYU1_G008743	PITG_02336
PYU1_G008778	PITG_02345
PYU1_G008779	PITG_02350
PYU1_G008801	PITG_02365
PYU1_G008827	PITG_02381
PYU1_G008830	PITG_02390
PYU1_G008903	PITG_02406
PYU1_G008937	PITG_02411
PYU1_G008940	PITG_02413
PYU1_G008944	PITG_02433
PYU1_G008969	PITG_02434
PYU1_G009012	PITG_02435
PYU1_G009029	PITG_02436
PYU1_G009030	PITG_02438
PYU1_G009054	PITG_02458
PYU1_G009055	PITG_02460
PYU1_G009078	PITG_02488
PYU1_G009086	PITG_02489
PYU1_G009089	PITG_02504
PYU1_G009090	PITG_02507
PYU1_G009103	PITG_02509
PYU1_G009122	PITG_02510
PYU1_G009125	PITG_02521
PYU1_G009199	PITG_02523
PYU1_G009203	PITG_02543
PYU1_G009204	PITG_02544
PYU1_G009360	PITG_02545
PYU1_G009363	PITG_02563
PYU1_G009390	PITG_02600
PYU1_G009411	PITG_02605
PYU1_G009414	PITG_02612
PYU1_G009419	PITG_02638
PYU1_G009478	PITG_02650
PYU1_G009534	PITG_02669
PYU1_G009615	PITG_02676
PYU1_G009627	PITG_02681
PYU1_G009759	PITG_02685
PYU1_G009771	PITG_02686
PYU1_G009813	PITG_02687
PYU1_G009833	PITG_02688
PYU1_G009834	PITG_02689
PYU1_G009835	PITG_02706
PYU1_G009836	PITG_02759
PYU1_G009838	PITG_02772
PYU1_G009886	PITG_02815
PYU1_G009894	PITG_02816
PYU1_G009913	PITG_02838
PYU1_G009920	PITG_02859
PYU1_G009962	PITG_02861
PYU1_G009971	PITG_02862
PYU1_G009974	PITG_02914
PYU1_G009988	PITG_02927
PYU1_G009993	PITG_02928
PYU1_G009994	PITG_02930
PYU1_G010013	PITG_02931
PYU1_G010032	PITG_02932
PYU1_G010048	PITG_02933
PYU1_G010064	PITG_02935
PYU1_G010077	PITG_02938
PYU1_G010082	PITG_02950
PYU1_G010136	PITG_02956
PYU1_G010152	PITG_02957
PYU1_G010167	PITG_02967
PYU1_G010237	PITG_02971
PYU1_G010264	PITG_02994
PYU1_G010383	PITG_02995
PYU1_G010387	PITG_03007
PYU1_G010395	PITG_03009
PYU1_G010467	PITG_03024
PYU1_G010474	PITG_03065
PYU1_G010477	PITG_03069
PYU1_G010576	PITG_03080
PYU1_G010644	PITG_03096
PYU1_G010696	PITG_03099
PYU1_G010735	PITG_03107
PYU1_G010752	PITG_03116
PYU1_G010758	PITG_03125
PYU1_G010852	PITG_03126
PYU1_G010939	PITG_03131
PYU1_G011010	PITG_03153
PYU1_G011032	PITG_03183
PYU1_G011088	PITG_03184
PYU1_G011089	PITG_03185
PYU1_G011091	PITG_03196
PYU1_G011166	PITG_03202
PYU1_G011175	PITG_03212
PYU1_G011183	PITG_03216
PYU1_G011257	PITG_03249
PYU1_G011295	PITG_03279
PYU1_G011355	PITG_03298
PYU1_G011380	PITG_03316
PYU1_G011465	PITG_03319
PYU1_G011519	PITG_03320
PYU1_G011628	PITG_03354
PYU1_G011719	PITG_03391
PYU1_G011732	PITG_03479
PYU1_G011756	PITG_03481
PYU1_G011792	PITG_03504
PYU1_G011823	PITG_03507
PYU1_G011824	PITG_03517
PYU1_G011854	PITG_03518
PYU1_G011890	PITG_03578
PYU1_G011892	PITG_03580
PYU1_G011921	PITG_03584
PYU1_G011924	PITG_03585
PYU1_G011935	PITG_03638
PYU1_G012037	PITG_03647
PYU1_G012089	PITG_03663
PYU1_G012097	PITG_03664
PYU1_G012122	PITG_03666
PYU1_G012246	PITG_03677
PYU1_G012413	PITG_03688
PYU1_G012417	PITG_03695
PYU1_G012426	PITG_03721
PYU1_G012436	PITG_03722
PYU1_G012448	PITG_03723
PYU1_G012508	PITG_03724
PYU1_G012594	PITG_03729
PYU1_G012598	PITG_03747
PYU1_G012629	PITG_03765
PYU1_G012637	PITG_03781
PYU1_G012640	PITG_03782
PYU1_G012831	PITG_03786
PYU1_G012887	PITG_03808
PYU1_G012929	PITG_03810
PYU1_G012932	PITG_03839
PYU1_G012936	PITG_03862
PYU1_G012941	PITG_03914
PYU1_G013023	PITG_03921
PYU1_G013102	PITG_03925
PYU1_G013103	PITG_03927
PYU1_G013268	PITG_03931
PYU1_G013333	PITG_03935
PYU1_G013371	PITG_03953
PYU1_G013391	PITG_03958
PYU1_G013396	PITG_03975
PYU1_G013407	PITG_03983
PYU1_G013410	PITG_03984
PYU1_G013431	PITG_03985
PYU1_G013505	PITG_03991
PYU1_G013517	PITG_04004
PYU1_G013553	PITG_04013
PYU1_G013598	PITG_04024
PYU1_G013605	PITG_04026
PYU1_G013650	PITG_04033
PYU1_G013652	PITG_04034
PYU1_G013744	PITG_04036
PYU1_G013767	PITG_04039
PYU1_G013778	PITG_04040
PYU1_G013825	PITG_04047
PYU1_G013866	PITG_04054
PYU1_G013891	PITG_04058
PYU1_G013930	PITG_04070
PYU1_G013992	PITG_04075
PYU1_G014124	PITG_04082
PYU1_G014146	PITG_04091
PYU1_G014163	PITG_04098
PYU1_G014196	PITG_04102
PYU1_G014210	PITG_04104
PYU1_G014231	PITG_04108
PYU1_G014305	PITG_04109
PYU1_G014322	PITG_04114
PYU1_G014330	PITG_04116
PYU1_G014331	PITG_04119
PYU1_G014356	PITG_04121
PYU1_G014363	PITG_04150
PYU1_G014374	PITG_04161
PYU1_G014404	PITG_04167
PYU1_G014480	PITG_04174
PYU1_G014497	PITG_04181
PYU1_G014512	PITG_04189
PYU1_G014538	PITG_04191
PYU1_G014575	PITG_04192
PYU1_G014581	PITG_04202
PYU1_G014594	PITG_04211
PYU1_G014595	PITG_04213
PYU1_G014661	PITG_04215
PYU1_G014676	PITG_04222
PYU1_G014721	PITG_04224
PYU1_G014725	PITG_04246
PYU1_G014726	PITG_04249
PYU1_G014727	PITG_04253
PYU1_G014731	PITG_04269
PYU1_G014732	PITG_04272
PYU1_G014736	PITG_04273
PYU1_G014826	PITG_04276
PYU1_G014884	PITG_04280
PYU1_G014885	PITG_04283
PYU1_G014896	PITG_04284
PYU1_G014905	PITG_04318
PYU1_G014952	PITG_04325
PYU1_G014955	PITG_04336
PYU1_G015046	PITG_04343
PYU1_G015051	PITG_04356
PYU1_G015076	PITG_04365
PYU1_G015101	PITG_04379
PYU1_G015115	PITG_04385
PYU1_G015128	PITG_04386
PYU1_G015148	PITG_04390
PYU1_G015167	PITG_04394
PYU1_G015171	PITG_04396
PYU1_G015217	PITG_04397
PYU1_G015287	PITG_04402
PYU1_G015301	PITG_04414
	PITG_04421
	PITG_04429
	PITG_04430
	PITG_04432
	PITG_04434
	PITG_04436
	PITG_04437
	PITG_04440
	PITG_04445
	PITG_04447
	PITG_04456
	PITG_04462
	PITG_04473
	PITG_04475
	PITG_04483
	PITG_04484
	PITG_04498
	PITG_04501
	PITG_04521
	PITG_04533
	PITG_04540
	PITG_04552
	PITG_04555
	PITG_04558
	PITG_04567
	PITG_04574
	PITG_04581
	PITG_04583
	PITG_04590
	PITG_04596
	PITG_04609
	PITG_04620
	PITG_04624
	PITG_04636
	PITG_04637
	PITG_04643
	PITG_04673
	PITG_04685
	PITG_04687
	PITG_04728
	PITG_04731
	PITG_04732
	PITG_04745
	PITG_04748
	PITG_04750
	PITG_04762
	PITG_04770
	PITG_04777
	PITG_04779
	PITG_04782
	PITG_04783
	PITG_04789
	PITG_04800
	PITG_04802
	PITG_04811
	PITG_04840
	PITG_04852
	PITG_04853
	PITG_04854
	PITG_04855
	PITG_04894
	PITG_04895
	PITG_04901
	PITG_04911
	PITG_04921
	PITG_04933
	PITG_04972
	PITG_04983
	PITG_04985
	PITG_04988
	PITG_04989
	PITG_04993
	PITG_04994
	PITG_04996
	PITG_05008
	PITG_05014
	PITG_05017
	PITG_05021
	PITG_05027
	PITG_05029
	PITG_05034
	PITG_05035
	PITG_05042
	PITG_05051
	PITG_05053
	PITG_05054
	PITG_05070
	PITG_05084
	PITG_05086
	PITG_05088
	PITG_05097
	PITG_05106
	PITG_05107
	PITG_05113
	PITG_05119
	PITG_05121
	PITG_05125
	PITG_05131
	PITG_05148
	PITG_05150
	PITG_05161
	PITG_05162
	PITG_05167
	PITG_05169
	PITG_05182
	PITG_05194
	PITG_05197
	PITG_05216
	PITG_05228
	PITG_05231
	PITG_05236
	PITG_05255
	PITG_05256
	PITG_05258
	PITG_05276
	PITG_05281
	PITG_05319
	PITG_05325
	PITG_05327
	PITG_05330
	PITG_05372
	PITG_05388
	PITG_05417
	PITG_05425
	PITG_05430
	PITG_05437
	PITG_05440
	PITG_05451
	PITG_05571
	PITG_05572
	PITG_05574
	PITG_05584
	PITG_05589
	PITG_05628
	PITG_05632
	PITG_05652
	PITG_05654
	PITG_05661
	PITG_05662
	PITG_05697
	PITG_05706
	PITG_05707
	PITG_05710
	PITG_05711
	PITG_05712
	PITG_05713
	PITG_05716
	PITG_05724
	PITG_05728
	PITG_05738
	PITG_05741
	PITG_05743
	PITG_05744
	PITG_05751
	PITG_05765
	PITG_05769
	PITG_05803
	PITG_05807
	PITG_05808
	PITG_05819
	PITG_05824
	PITG_05830
	PITG_05847
	PITG_05848
	PITG_05871
	PITG_05876
	PITG_05880
	PITG_05881
	PITG_05890
	PITG_05891
	PITG_05893
	PITG_05895
	PITG_05899
	PITG_05902
	PITG_05905
	PITG_05936
	PITG_05941
	PITG_05945
	PITG_05949
	PITG_05956
	PITG_05959
	PITG_05974
	PITG_05979
	PITG_06009
	PITG_06010
	PITG_06020
	PITG_06027
	PITG_06029
	PITG_06041
	PITG_06051
	PITG_06056
	PITG_06059
	PITG_06064
	PITG_06068
	PITG_06074
	PITG_06076
	PITG_06080
	PITG_06084
	PITG_06086
	PITG_06093
	PITG_06113
	PITG_06122
	PITG_06123
	PITG_06125
	PITG_06155
	PITG_06161
	PITG_06166
	PITG_06184
	PITG_06189
	PITG_06197
	PITG_06198
	PITG_06212
	PITG_06217
	PITG_06224
	PITG_06228
	PITG_06230
	PITG_06235
	PITG_06244
	PITG_06247
	PITG_06250
	PITG_06266
	PITG_06292
	PITG_06300
	PITG_06306
	PITG_06307
	PITG_06331
	PITG_06335
	PITG_06372
	PITG_06392
	PITG_06418
	PITG_06420
	PITG_06422
	PITG_06423
	PITG_06436
	PITG_06443
	PITG_06473
	PITG_06486
	PITG_06499
	PITG_06503
	PITG_06506
	PITG_06513
	PITG_06523
	PITG_06527
	PITG_06528
	PITG_06539
	PITG_06541
	PITG_06542
	PITG_06547
	PITG_06549
	PITG_06553
	PITG_06560
	PITG_06567
	PITG_06571
	PITG_06584
	PITG_06585
	PITG_06590
	PITG_06591
	PITG_06602
	PITG_06603
	PITG_06613
	PITG_06625
	PITG_06639
	PITG_06669
	PITG_06675
	PITG_06678
	PITG_06681
	PITG_06683
	PITG_06686
	PITG_06696
	PITG_06704
	PITG_06717
	PITG_06721
	PITG_06741
	PITG_06745
	PITG_06751
	PITG_06764
	PITG_06770
	PITG_06779
	PITG_06785
	PITG_06798
	PITG_06801
	PITG_06805
	PITG_06806
	PITG_06826
	PITG_06837
	PITG_06838
	PITG_06840
	PITG_06843
	PITG_06844
	PITG_06854
	PITG_06865
	PITG_06888
	PITG_06922
	PITG_06931
	PITG_06932
	PITG_06957
	PITG_06958
	PITG_06962
	PITG_06970
	PITG_06974
	PITG_06990
	PITG_06999
	PITG_07020
	PITG_07050
	PITG_07060
	PITG_07066
	PITG_07074
	PITG_07094
	PITG_07095
	PITG_07112
	PITG_07113
	PITG_07124
	PITG_07127
	PITG_07128
	PITG_07202
	PITG_07203
	PITG_07206
	PITG_07207
	PITG_07224
	PITG_07336
	PITG_07340
	PITG_07341
	PITG_07342
	PITG_07355
	PITG_07359
	PITG_07373
	PITG_07395
	PITG_07419
	PITG_07420
	PITG_07421
	PITG_07428
	PITG_07436
	PITG_07444
	PITG_07447
	PITG_07452
	PITG_07481
	PITG_07496
	PITG_07509
	PITG_07510
	PITG_07519
	PITG_07520
	PITG_07534
	PITG_07543
	PITG_07547
	PITG_07553
	PITG_07554
	PITG_07557
	PITG_07560
	PITG_07570
	PITG_07586
	PITG_07593
	PITG_07642
	PITG_07654
	PITG_07658
	PITG_07659
	PITG_07668
	PITG_07675
	PITG_07676
	PITG_07677
	PITG_07681
	PITG_07683
	PITG_07685
	PITG_07688
	PITG_07689
	PITG_07695
	PITG_07704
	PITG_07705
	PITG_07729
	PITG_07750
	PITG_07752
	PITG_07758
	PITG_07762
	PITG_07767
	PITG_07772
	PITG_07786
	PITG_07810
	PITG_07811
	PITG_07842
	PITG_07861
	PITG_07877
	PITG_07907
	PITG_07922
	PITG_07934
	PITG_07938
	PITG_07984
	PITG_08007
	PITG_08071
	PITG_08077
	PITG_08078
	PITG_08079
	PITG_08080
	PITG_08091
	PITG_08103
	PITG_08105
	PITG_08106
	PITG_08107
	PITG_08108
	PITG_08114
	PITG_08127
	PITG_08144
	PITG_08154
	PITG_08172
	PITG_08180
	PITG_08204
	PITG_08212
	PITG_08213
	PITG_08217
	PITG_08218
	PITG_08220
	PITG_08225
	PITG_08241
	PITG_08244
	PITG_08245
	PITG_08251
	PITG_08252
	PITG_08258
	PITG_08265
	PITG_08267
	PITG_08272
	PITG_08273
	PITG_08303
	PITG_08310
	PITG_08315
	PITG_08319
	PITG_08320
	PITG_08322
	PITG_08330
	PITG_08337
	PITG_08353
	PITG_08359
	PITG_08379
	PITG_08385
	PITG_08413
	PITG_08434
	PITG_08453
	PITG_08468
	PITG_08474
	PITG_08486
	PITG_08498
	PITG_08500
	PITG_08502
	PITG_08511
	PITG_08519
	PITG_08521
	PITG_08524
	PITG_08545
	PITG_08583
	PITG_08595
	PITG_08614
	PITG_08619
	PITG_08636
	PITG_08644
	PITG_08648
	PITG_08658
	PITG_08664
	PITG_08666
	PITG_08705
	PITG_08706
	PITG_08707
	PITG_08716
	PITG_08717
	PITG_08721
	PITG_08731
	PITG_08739
	PITG_08768
	PITG_08775
	PITG_08812
	PITG_08819
	PITG_08829
	PITG_08832
	PITG_08857
	PITG_08860
	PITG_08863
	PITG_08864
	PITG_08865
	PITG_08879
	PITG_08889
	PITG_08891
	PITG_08893
	PITG_08894
	PITG_08910
	PITG_08911
	PITG_08912
	PITG_08914
	PITG_08921
	PITG_08928
	PITG_08929
	PITG_08936
	PITG_08938
	PITG_08939
	PITG_08940
	PITG_08941
	PITG_08944
	PITG_08981
	PITG_08983
	PITG_09002
	PITG_09007
	PITG_09018
	PITG_09025
	PITG_09033
	PITG_09040
	PITG_09048
	PITG_09083
	PITG_09084
	PITG_09085
	PITG_09086
	PITG_09093
	PITG_09108
	PITG_09110
	PITG_09127
	PITG_09128
	PITG_09130
	PITG_09140
	PITG_09142
	PITG_09143
	PITG_09151
	PITG_09160
	PITG_09162
	PITG_09185
	PITG_09192
	PITG_09195
	PITG_09206
	PITG_09207
	PITG_09212
	PITG_09214
	PITG_09227
	PITG_09230
	PITG_09237
	PITG_09239
	PITG_09264
	PITG_09269
	PITG_09272
	PITG_09277
	PITG_09300
	PITG_09305
	PITG_09307
	PITG_09318
	PITG_09319
	PITG_09322
	PITG_09323
	PITG_09330
	PITG_09332
	PITG_09358
	PITG_09359
	PITG_09361
	PITG_09368
	PITG_09381
	PITG_09428
	PITG_09429
	PITG_09464
	PITG_09468
	PITG_09480
	PITG_09500
	PITG_09511
	PITG_09513
	PITG_09528
	PITG_09552
	PITG_09568
	PITG_09570
	PITG_09572
	PITG_09577
	PITG_09590
	PITG_09663
	PITG_09667
	PITG_09668
	PITG_09684
	PITG_09686
	PITG_09690
	PITG_09695
	PITG_09714
	PITG_09719
	PITG_09737
	PITG_09742
	PITG_09745
	PITG_09757
	PITG_09765
	PITG_09772
	PITG_09775
	PITG_09777
	PITG_09779
	PITG_09785
	PITG_09786
	PITG_09800
	PITG_09823
	PITG_09831
	PITG_09832
	PITG_09840
	PITG_09844
	PITG_09845
	PITG_09864
	PITG_09868
	PITG_09869
	PITG_09904
	PITG_09908
	PITG_09909
	PITG_09918
	PITG_09919
	PITG_09924
	PITG_09931
	PITG_09944
	PITG_09958
	PITG_09977
	PITG_09993
	PITG_10013
	PITG_10047
	PITG_10075
	PITG_10093
	PITG_10097
	PITG_10100
	PITG_10111
	PITG_10155
	PITG_10156
	PITG_10159
	PITG_10172
	PITG_10174
	PITG_10175
	PITG_10181
	PITG_10182
	PITG_10190
	PITG_10202
	PITG_10214
	PITG_10216
	PITG_10250
	PITG_10251
	PITG_10269
	PITG_10279
	PITG_10294
	PITG_10303
	PITG_10326
	PITG_10329
	PITG_10330
	PITG_10331
	PITG_10340
	PITG_10353
	PITG_10384
	PITG_10391
	PITG_10397
	PITG_10404
	PITG_10406
	PITG_10456
	PITG_10459
	PITG_10464
	PITG_10470
	PITG_10493
	PITG_10495
	PITG_10498
	PITG_10512
	PITG_10521
	PITG_10522
	PITG_10526
	PITG_10530
	PITG_10536
	PITG_10537
	PITG_10541
	PITG_10544
	PITG_10545
	PITG_10546
	PITG_10547
	PITG_10548
	PITG_10552
	PITG_10554
	PITG_10559
	PITG_10566
	PITG_10569
	PITG_10570
	PITG_10584
	PITG_10585
	PITG_10587
	PITG_10597
	PITG_10611
	PITG_10612
	PITG_10613
	PITG_10614
	PITG_10620
	PITG_10625
	PITG_10631
	PITG_10658
	PITG_10665
	PITG_10666
	PITG_10670
	PITG_10671
	PITG_10672
	PITG_10681
	PITG_10693
	PITG_10694
	PITG_10715
	PITG_10731
	PITG_10740
	PITG_10766
	PITG_10771
	PITG_10781
	PITG_10782
	PITG_10803
	PITG_10805
	PITG_10816
	PITG_10835
	PITG_10854
	PITG_10879
	PITG_10892
	PITG_10949
	PITG_10957
	PITG_10974
	PITG_10978
	PITG_10979
	PITG_11007
	PITG_11017
	PITG_11025
	PITG_11026
	PITG_11030
	PITG_11033
	PITG_11043
	PITG_11053
	PITG_11068
	PITG_11150
	PITG_11151
	PITG_11156
	PITG_11173
	PITG_11190
	PITG_11218
	PITG_11219
	PITG_11227
	PITG_11228
	PITG_11231
	PITG_11233
	PITG_11243
	PITG_11245
	PITG_11269
	PITG_11275
	PITG_11278
	PITG_11286
	PITG_11302
	PITG_11305
	PITG_11309
	PITG_11321
	PITG_11330
	PITG_11334
	PITG_11336
	PITG_11338
	PITG_11339
	PITG_11340
	PITG_11341
	PITG_11345
	PITG_11346
	PITG_11349
	PITG_11359
	PITG_11367
	PITG_11373
	PITG_11374
	PITG_11382
	PITG_11385
	PITG_11386
	PITG_11387
	PITG_11398
	PITG_11410
	PITG_11421
	PITG_11423
	PITG_11435
	PITG_11444
	PITG_11446
	PITG_11449
	PITG_11467
	PITG_11469
	PITG_11473
	PITG_11480
	PITG_11483
	PITG_11488
	PITG_11544
	PITG_11559
	PITG_11564
	PITG_11568
	PITG_11570
	PITG_11595
	PITG_11596
	PITG_11597
	PITG_11598
	PITG_11600
	PITG_11601
	PITG_11610
	PITG_11612
	PITG_11613
	PITG_11614
	PITG_11616
	PITG_11624
	PITG_11632
	PITG_11634
	PITG_11640
	PITG_11663
	PITG_11665
	PITG_11691
	PITG_11694
	PITG_11709
	PITG_11710
	PITG_11718
	PITG_11732
	PITG_11763
	PITG_11770
	PITG_11775
	PITG_11793
	PITG_11817
	PITG_11820
	PITG_11821
	PITG_11823
	PITG_11830
	PITG_11831
	PITG_11840
	PITG_11841
	PITG_11852
	PITG_11853
	PITG_11854
	PITG_11855
	PITG_11856
	PITG_11857
	PITG_11858
	PITG_11859
	PITG_11860
	PITG_11868
	PITG_11873
	PITG_11898
	PITG_11899
	PITG_11904
	PITG_11955
	PITG_11973
	PITG_11984
	PITG_11985
	PITG_11992
	PITG_12008
	PITG_12015
	PITG_12016
	PITG_12017
	PITG_12021
	PITG_12025
	PITG_12031
	PITG_12038
	PITG_12043
	PITG_12044
	PITG_12045
	PITG_12057
	PITG_12071
	PITG_12075
	PITG_12084
	PITG_12088
	PITG_12091
	PITG_12093
	PITG_12095
	PITG_12126
	PITG_12131
	PITG_12133
	PITG_12134
	PITG_12138
	PITG_12139
	PITG_12142
	PITG_12146
	PITG_12172
	PITG_12190
	PITG_12199
	PITG_12200
	PITG_12204
	PITG_12205
	PITG_12206
	PITG_12208
	PITG_12209
	PITG_12210
	PITG_12240
	PITG_12241
	PITG_12244
	PITG_12248
	PITG_12252
	PITG_12253
	PITG_12255
	PITG_12273
	PITG_12322
	PITG_12329
	PITG_12332
	PITG_12361
	PITG_12371
	PITG_12372
	PITG_12389
	PITG_12401
	PITG_12413
	PITG_12414
	PITG_12415
	PITG_12416
	PITG_12422
	PITG_12434
	PITG_12449
	PITG_12464
	PITG_12493
	PITG_12509
	PITG_12531
	PITG_12532
	PITG_12533
	PITG_12538
	PITG_12542
	PITG_12553
	PITG_12573
	PITG_12583
	PITG_12604
	PITG_12613
	PITG_12621
	PITG_12625
	PITG_12648
	PITG_12657
	PITG_12658
	PITG_12664
	PITG_12666
	PITG_12686
	PITG_12707
	PITG_12714
	PITG_12728
	PITG_12738
	PITG_12748
	PITG_12751
	PITG_12752
	PITG_12759
	PITG_12765
	PITG_12766
	PITG_12767
	PITG_12768
	PITG_12769
	PITG_12770
	PITG_12771
	PITG_12773
	PITG_12776
	PITG_12777
	PITG_12778
	PITG_12779
	PITG_12780
	PITG_12781
	PITG_12782
	PITG_12783
	PITG_12801
	PITG_12811
	PITG_12821
	PITG_12822
	PITG_12832
	PITG_12856
	PITG_12860
	PITG_12863
	PITG_12866
	PITG_12907
	PITG_12908
	PITG_12920
	PITG_12923
	PITG_12935
	PITG_12954
	PITG_12955
	PITG_12964
	PITG_12965
	PITG_12971
	PITG_12973
	PITG_12991
	PITG_13021
	PITG_13026
	PITG_13027
	PITG_13038
	PITG_13063
	PITG_13066
	PITG_13067
	PITG_13071
	PITG_13081
	PITG_13083
	PITG_13084
	PITG_13085
	PITG_13106
	PITG_13123
	PITG_13134
	PITG_13136
	PITG_13141
	PITG_13142
	PITG_13143
	PITG_13154
	PITG_13155
	PITG_13156
	PITG_13157
	PITG_13160
	PITG_13161
	PITG_13170
	PITG_13173
	PITG_13181
	PITG_13189
	PITG_13191
	PITG_13198
	PITG_13201
	PITG_13203
	PITG_13214
	PITG_13218
	PITG_13251
	PITG_13261
	PITG_13266
	PITG_13267
	PITG_13272
	PITG_13285
	PITG_13292
	PITG_13323
	PITG_13324
	PITG_13326
	PITG_13327
	PITG_13328
	PITG_13329
	PITG_13330
	PITG_13331
	PITG_13332
	PITG_13333
	PITG_13334
	PITG_13335
	PITG_13349
	PITG_13351
	PITG_13361
	PITG_13377
	PITG_13384
	PITG_13400
	PITG_13405
	PITG_13425
	PITG_13451
	PITG_13453
	PITG_13465
	PITG_13467
	PITG_13468
	PITG_13469
	PITG_13495
	PITG_13504
	PITG_13505
	PITG_13508
	PITG_13516
	PITG_13523
	PITG_13540
	PITG_13541
	PITG_13542
	PITG_13548
	PITG_13560
	PITG_13561
	PITG_13568
	PITG_13570
	PITG_13572
	PITG_13578
	PITG_13580
	PITG_13582
	PITG_13603
	PITG_13610
	PITG_13619
	PITG_13626
	PITG_13633
	PITG_13652
	PITG_13662
	PITG_13663
	PITG_13692
	PITG_13696
	PITG_13707
	PITG_13708
	PITG_13710
	PITG_13711
	PITG_13724
	PITG_13746
	PITG_13797
	PITG_13824
	PITG_13844
	PITG_13858
	PITG_13902
	PITG_13906
	PITG_13909
	PITG_13916
	PITG_13929
	PITG_13937
	PITG_13941
	PITG_13942
	PITG_13963
	PITG_13964
	PITG_13966
	PITG_13974
	PITG_13983
	PITG_13985
	PITG_13987
	PITG_14015
	PITG_14034
	PITG_14036
	PITG_14045
	PITG_14059
	PITG_14060
	PITG_14065
	PITG_14068
	PITG_14075
	PITG_14076
	PITG_14077
	PITG_14081
	PITG_14082
	PITG_14089
	PITG_14095
	PITG_14100
	PITG_14101
	PITG_14103
	PITG_14126
	PITG_14146
	PITG_14148
	PITG_14162
	PITG_14166
	PITG_14169
	PITG_14196
	PITG_14199
	PITG_14208
	PITG_14214
	PITG_14241
	PITG_14255
	PITG_14256
	PITG_14268
	PITG_14275
	PITG_14293
	PITG_14297
	PITG_14300
	PITG_14303
	PITG_14326
	PITG_14332
	PITG_14336
	PITG_14337
	PITG_14338
	PITG_14348
	PITG_14359
	PITG_14366
	PITG_14377
	PITG_14385
	PITG_14417
	PITG_14419
	PITG_14428
	PITG_14442
	PITG_14448
	PITG_14449
	PITG_14452
	PITG_14453
	PITG_14459
	PITG_14475
	PITG_14477
	PITG_14478
	PITG_14492
	PITG_14493
	PITG_14494
	PITG_14509
	PITG_14541
	PITG_14552
	PITG_14553
	PITG_14554
	PITG_14567
	PITG_14568
	PITG_14570
	PITG_14592
	PITG_14600
	PITG_14615
	PITG_14616
	PITG_14624
	PITG_14645
	PITG_14650
	PITG_14653
	PITG_14665
	PITG_14671
	PITG_14672
	PITG_14679
	PITG_14688
	PITG_14690
	PITG_14691
	PITG_14692
	PITG_14714
	PITG_14718
	PITG_14726
	PITG_14731
	PITG_14733
	PITG_14741
	PITG_14742
	PITG_14753
	PITG_14758
	PITG_14792
	PITG_14814
	PITG_14819
	PITG_14832
	PITG_14841
	PITG_14851
	PITG_14864
	PITG_14874
	PITG_14875
	PITG_14876
	PITG_14879
	PITG_14880
	PITG_14892
	PITG_14894
	PITG_14898
	PITG_14928
	PITG_14933
	PITG_14951
	PITG_14977
	PITG_14990
	PITG_14999
	PITG_15002
	PITG_15013
	PITG_15024
	PITG_15044
	PITG_15056
	PITG_15059
	PITG_15062
	PITG_15063
	PITG_15082
	PITG_15095
	PITG_15102
	PITG_15104
	PITG_15107
	PITG_15108
	PITG_15115
	PITG_15126
	PITG_15128
	PITG_15134
	PITG_15135
	PITG_15137
	PITG_15151
	PITG_15164
	PITG_15167
	PITG_15169
	PITG_15172
	PITG_15180
	PITG_15197
	PITG_15199
	PITG_15202
	PITG_15207
	PITG_15218
	PITG_15222
	PITG_15230
	PITG_15236
	PITG_15246
	PITG_15247
	PITG_15249
	PITG_15254
	PITG_15305
	PITG_15311
	PITG_15314
	PITG_15323
	PITG_15330
	PITG_15334
	PITG_15342
	PITG_15343
	PITG_15346
	PITG_15354
	PITG_15361
	PITG_15385
	PITG_15387
	PITG_15389
	PITG_15395
	PITG_15405
	PITG_15409
	PITG_15421
	PITG_15425
	PITG_15431
	PITG_15439
	PITG_15440
	PITG_15444
	PITG_15453
	PITG_15467
	PITG_15474
	PITG_15483
	PITG_15487
	PITG_15488
	PITG_15490
	PITG_15498
	PITG_15500
	PITG_15523
	PITG_15528
	PITG_15535
	PITG_15538
	PITG_15550
	PITG_15551
	PITG_15555
	PITG_15574
	PITG_15577
	PITG_15587
	PITG_15588
	PITG_15590
	PITG_15593
	PITG_15597
	PITG_15602
	PITG_15617
	PITG_15624
	PITG_15644
	PITG_15648
	PITG_15658
	PITG_15680
	PITG_15681
	PITG_15689
	PITG_15702
	PITG_15708
	PITG_15711
	PITG_15717
	PITG_15727
	PITG_15734
	PITG_15759
	PITG_15769
	PITG_15770
	PITG_15804
	PITG_15823
	PITG_15835
	PITG_15845
	PITG_15849
	PITG_15859
	PITG_15860
	PITG_15877
	PITG_15878
	PITG_15880
	PITG_15885
	PITG_15896
	PITG_15910
	PITG_15921
	PITG_15933
	PITG_15939
	PITG_15941
	PITG_15971
	PITG_15974
	PITG_15977
	PITG_15978
	PITG_15983
	PITG_15985
	PITG_15987
	PITG_15996
	PITG_16007
	PITG_16014
	PITG_16037
	PITG_16041
	PITG_16046
	PITG_16050
	PITG_16064
	PITG_16079
	PITG_16080
	PITG_16081
	PITG_16084
	PITG_16094
	PITG_16122
	PITG_16124
	PITG_16125
	PITG_16143
	PITG_16149
	PITG_16152
	PITG_16153
	PITG_16156
	PITG_16161
	PITG_16164
	PITG_16173
	PITG_16178
	PITG_16190
	PITG_16191
	PITG_16208
	PITG_16210
	PITG_16215
	PITG_16245
	PITG_16258
	PITG_16262
	PITG_16286
	PITG_16287
	PITG_16288
	PITG_16295
	PITG_16302
	PITG_16305
	PITG_16307
	PITG_16327
	PITG_16363
	PITG_16370
	PITG_16382
	PITG_16387
	PITG_16394
	PITG_16401
	PITG_16407
	PITG_16415
	PITG_16418
	PITG_16422
	PITG_16435
	PITG_16438
	PITG_16448
	PITG_16451
	PITG_16452
	PITG_16453
	PITG_16454
	PITG_16455
	PITG_16456
	PITG_16465
	PITG_16466
	PITG_16470
	PITG_16474
	PITG_16475
	PITG_16481
	PITG_16504
	PITG_16533
	PITG_16535
	PITG_16564
	PITG_16566
	PITG_16595
	PITG_16606
	PITG_16612
	PITG_16620
	PITG_16628
	PITG_16638
	PITG_16640
	PITG_16644
	PITG_16651
	PITG_16652
	PITG_16673
	PITG_16689
	PITG_16690
	PITG_16696
	PITG_16701
	PITG_16702
	PITG_16703
	PITG_16709
	PITG_16710
	PITG_16712
	PITG_16713
	PITG_16715
	PITG_16727
	PITG_16730
	PITG_16731
	PITG_16742
	PITG_16748
	PITG_16749
	PITG_16764
	PITG_16766
	PITG_16773
	PITG_16775
	PITG_16781
	PITG_16789
	PITG_16811
	PITG_16815
	PITG_16821
	PITG_16826
	PITG_16835
	PITG_16840
	PITG_16847
	PITG_16848
	PITG_16849
	PITG_16852
	PITG_16857
	PITG_16862
	PITG_16865
	PITG_16878
	PITG_16882
	PITG_16886
	PITG_16903
	PITG_16905
	PITG_16919
	PITG_16928
	PITG_16935
	PITG_16936
	PITG_16942
	PITG_16943
	PITG_16945
	PITG_16952
	PITG_16955
	PITG_16962
	PITG_16970
	PITG_16982
	PITG_16985
	PITG_16991
	PITG_16992
	PITG_16995
	PITG_16997
	PITG_16998
	PITG_17000
	PITG_17006
	PITG_17015
	PITG_17024
	PITG_17044
	PITG_17051
	PITG_17054
	PITG_17064
	PITG_17085
	PITG_17101
	PITG_17103
	PITG_17117
	PITG_17138
	PITG_17146
	PITG_17151
	PITG_17152
	PITG_17163
	PITG_17182
	PITG_17186
	PITG_17209
	PITG_17213
	PITG_17216
	PITG_17221
	PITG_17230
	PITG_17255
	PITG_17278
	PITG_17279
	PITG_17288
	PITG_17290
	PITG_17295
	PITG_17311
	PITG_17317
	PITG_17320
	PITG_17322
	PITG_17331
	PITG_17332
	PITG_17337
	PITG_17344
	PITG_17364
	PITG_17366
	PITG_17382
	PITG_17401
	PITG_17412
	PITG_17418
	PITG_17420
	PITG_17421
	PITG_17422
	PITG_17435
	PITG_17438
	PITG_17446
	PITG_17447
	PITG_17448
	PITG_17449
	PITG_17458
	PITG_17466
	PITG_17470
	PITG_17477
	PITG_17482
	PITG_17510
	PITG_17520
	PITG_17557
	PITG_17563
	PITG_17565
	PITG_17566
	PITG_17581
	PITG_17601
	PITG_17605
	PITG_17611
	PITG_17620
	PITG_17641
	PITG_17650
	PITG_17654
	PITG_17672
	PITG_17676
	PITG_17694
	PITG_17695
	PITG_17696
	PITG_17708
	PITG_17720
	PITG_17740
	PITG_17742
	PITG_17743
	PITG_17756
	PITG_17761
	PITG_17762
	PITG_17763
	PITG_17795
	PITG_17801
	PITG_17810
	PITG_17813
	PITG_17819
[truncated: 803 more rows]

## Sheet: Table S7 PINF annotations
Gene number	Final Annotation	Swiss-prot annotation	Swiss-prot e-value	Panther annotation	Panther e-value
PITG_00003	Probable serine/threonine-protein kinase DDB_G0267514	Probable serine/threonine-protein kinase DDB_G0267514	1e-11	No entry	No entry
PITG_00004	SERINE-THREONINE PROTEIN KINASE	Probable serine/threonine-protein kinase drkA; AltName: Receptor-like kinase 1; AltName: Receptor-like kinase A; AltName: Vesicle-associated receptor tyrosine kinase-like protein 1; Flags: Precursor	1e-37	SERINE-THREONINE PROTEIN KINASE	2e-69
PITG_00005	SERINE-THREONINE PROTEIN KINASE	Probable serine/threonine-protein kinase drkA; AltName: Receptor-like kinase 1; AltName: Receptor-like kinase A; AltName: Vesicle-associated receptor tyrosine kinase-like protein 1; Flags: Precursor	2e-19	SERINE-THREONINE PROTEIN KINASE	8e-30
PITG_00014	26S PROTEASOME NON-ATPASE REGULATORY SUBUNIT 13	26S proteasome non-ATPase regulatory subunit 13; AltName: 26S proteasome regulatory subunit RPN9; AltName: 26S proteasome regulatory subunit S11	5e-86	26S PROTEASOME NON-ATPASE REGULATORY SUBUNIT 13	3e-112
PITG_00020	PHOSPHOINOSITOL 3-PHOSPHATE-BINDING PROTEIN	No entry	No entry	PHOSPHOINOSITOL 3-PHOSPHATE-BINDING PROTEIN	2e-08
PITG_00021	MULTI ANTIMICROBIAL EXTRUSION FAMILY PROTEIN	Protein TRANSPARENT TESTA 12; AltName: MATE efflux family protein TT12; AltName: Protein DTX41	1e-35	MULTI ANTIMICROBIAL EXTRUSION FAMILY PROTEIN	9e-50
PITG_00022	Multidrug and toxin extrusion protein 1; Short=MATE-1; Short=mMATE-1; AltName: Solute carrier family 47 member 1	Multidrug and toxin extrusion protein 1; Short=MATE-1; Short=mMATE-1; AltName: Solute carrier family 47 member 1	6e-48	SUBFAMILY NOT NAMED	3e-54
PITG_00023	MITOFERRIN-1	Mitoferrin; AltName: Mitochondrial substrate carrier family protein F	5e-58	MITOFERRIN-1	5e-70
PITG_00025	UNCHARACTERIZED RING FINGER-CONTAINING PROTEIN ;RING FINGER AND TRANSMEMBRANE DOMAIN-CONTAINING PROTEIN 1	RING finger and transmembrane domain-containing protein 2; AltName: Transmembrane protein 118	2e-21	UNCHARACTERIZED RING FINGER-CONTAINING PROTEIN ;RING FINGER AND TRANSMEMBRANE DOMAIN-CONTAINING PROTEIN 1	2e-17
PITG_00026	Putative ankyrin repeat protein R911	Putative ankyrin repeat protein R911	4e-24	No entry	No entry
PITG_00027	IMPACT FAMILY MEMBER YIGZ	IMPACT family member YvyE	8e-28	IMPACT FAMILY MEMBER YIGZ	3e-19
PITG_00028	Aminoacylase-1	Aminoacylase-1; Short=ACY-1; AltName: N-acyl-L-amino-acid amidohydrolase	2e-121	PUTATIVE-RELATED	7e-102
PITG_00029	Aminoacylase-1	Aminoacylase-1; Short=ACY-1; AltName: N-acyl-L-amino-acid amidohydrolase	4e-114	PUTATIVE-RELATED	3e-104
PITG_00031	MITOTIC AND DNA DAMAGE CHECKPOINT PROTEIN HUS1	Checkpoint protein hus1	1e-19	MITOTIC AND DNA DAMAGE CHECKPOINT PROTEIN HUS1	4e-22
PITG_00032	EXONUCLEASE ;PROTEIN Y56A3A.33	Small RNA degrading nuclease 5	3e-56	EXONUCLEASE ;PROTEIN Y56A3A.33	5e-43
PITG_00034	DELTA-1-PYRROLINE-5-CARBOXYLATE DEHYDROGENASE 12A1, MITOCHONDRIAL	Probable aldehyde dehydrogenase; AltName: Flax-inducible sequence 1	0.0	DELTA-1-PYRROLINE-5-CARBOXYLATE DEHYDROGENASE 12A1, MITOCHONDRIAL	0.0
PITG_00035	NONSENSE-MEDIATED MRNA DECAY PROTEIN 3 ;60S RIBOSOMAL EXPORT PROTEIN NMD3	60S ribosomal export protein NMD3	4e-165	NONSENSE-MEDIATED MRNA DECAY PROTEIN 3 ;60S RIBOSOMAL EXPORT PROTEIN NMD3	9e-169
PITG_00036	U3 SMALL NUCLEOLAR RNA-ASSOCIATED PROTEIN 6 HOMOLOG	U3 small nucleolar RNA-associated protein 6; Short=U3 snoRNA-associated protein 6	4e-48	U3 SMALL NUCLEOLAR RNA-ASSOCIATED PROTEIN 6 HOMOLOG	1e-68
PITG_00037	METAXIN RELATED ;PROTEIN F53G12.9, ISOFORM A	Metaxin-1; AltName: Mitochondrial outer membrane import complex protein 1	5e-26	METAXIN RELATED ;PROTEIN F53G12.9, ISOFORM A	2e-28
PITG_00038	TRANSCRIPTIONAL ACTIVATOR MYB	Transcriptional activator Myb; AltName: Proto-oncogene c-Myb	2e-31	TRANSCRIPTIONAL ACTIVATOR MYB	2e-29
PITG_00039	TELOMERE LENGTH REGULATION PROTEIN TEL2 HOMOLOG	Telomere length regulation protein TEL2 homolog	2e-49	FAMILY NOT NAMED ;TELOMERE LENGTH REGULATION PROTEIN TEL2 HOMOLOG	3e-36
PITG_00041	Pectinesterase	Pectinesterase; Short=PE; AltName: Pectin methylesterase; Flags: Precursor	3e-12	FAMILY NOT NAMED ;FAMILY NOT NAMED	7e-16
PITG_00043	HEAT repeat-containing protein 2	HEAT repeat-containing protein 2	3e-22	FAMILY NOT NAMED ;FAMILY NOT NAMED	2e-109
PITG_00045	MYOSIN ;MYOSIN-14-RELATED	Unconventional myosin-Vb	8e-175	MYOSIN ;MYOSIN-14-RELATED	7e-172
PITG_00046	FIBRINOGEN/TENASCIN/ANGIOPOEITIN ;TENASCIN	Tenascin; Short=TN; AltName: Cytotactin; AltName: GMEM; AltName: GP 150-225; AltName: Glioma-associated-extracellular matrix antigen; AltName: Hexabrachion; AltName: JI; AltName: Myotendinous antigen; AltName: Neuronectin; AltName: Tenascin-C; Short=TN-C; Flags: Precursor	7e-11	FIBRINOGEN/TENASCIN/ANGIOPOEITIN ;TENASCIN	1e-11
PITG_00047	SEL-1-LIKE PROTEIN ;SEL-1-LIKE PROTEIN	Protein sel-1 homolog 1; AltName: Suppressor of lin-12-like protein 1; Short=Sel-1L; Flags: Precursor	5e-18	SEL-1-LIKE PROTEIN ;SEL-1-LIKE PROTEIN	2e-23
PITG_00048	CARBON CATABOLITE REPRESSOR PROTEIN 4 ;ENDONUCLEASE/EXONUCLEASE/PHOSPHATASE DOMAIN-CONTAINING PROTEIN	No entry	No entry	CARBON CATABOLITE REPRESSOR PROTEIN 4 ;ENDONUCLEASE/EXONUCLEASE/PHOSPHATASE DOMAIN-CONTAINING PROTEIN	5e-118
PITG_00049	Transmembrane protein 209	Transmembrane protein 209	5e-21	UNCHARACTERIZED	1e-28
PITG_00050	Zinc finger protein 62; Short=Zfp-62; AltName: ZT3	Zinc finger protein 62; Short=Zfp-62; AltName: ZT3	3e-22	FAMILY NOT NAMED ;FAMILY NOT NAMED	2e-37
PITG_00051	RNA POLYMERASE III DNA DIRECTED , 39KD SUBUNIT-RELATED ;RNA POLYMERASE III DNA DIRECTED , 39KD SUBUNIT-RELATED	DNA-directed RNA polymerase III subunit RPC6; Short=RNA polymerase III subunit C6; AltName: DNA-directed RNA polymerase III subunit F; AltName: RNA polymerase III 39 kDa subunit; Short=RPC39	9e-56	RNA POLYMERASE III DNA DIRECTED , 39KD SUBUNIT-RELATED ;RNA POLYMERASE III DNA DIRECTED , 39KD SUBUNIT-RELATED	4e-64
PITG_00052	PERIODIC TRYPTOPHAN PROTEIN 2 HOMOLOG	Periodic tryptophan protein 2 homolog	0.0	PERIODIC TRYPTOPHAN PROTEIN 2 HOMOLOG	0.0
PITG_00053	WD repeat-containing protein 5; AltName: BMP2-induced 3-kb gene proteingi|48429183|sp|P61965|WDR5_MOUSE	WD repeat-containing protein 5; AltName: BMP2-induced 3-kb gene proteini|48429183|sp|P61965|WDR5_MOUSE	6e-78	No entry	No entry
PITG_00054	TPR REPEAT CONTAINING PROTEIN	Tetratricopeptide repeat protein 1; Short=TPR repeat protein 1	6e-56	TPR REPEAT CONTAINING PROTEIN	4e-51
PITG_00055	FAMILY NOT NAMED ;IQ DOMAIN-CONTAINING PROTEIN D	IQ domain-containing protein D	2e-13	FAMILY NOT NAMED ;IQ DOMAIN-CONTAINING PROTEIN D	2e-14
PITG_00056	TARTRATE-RESISTANT ACID PHOSPHATASE TYPE 5 ;TARTRATE-RESISTANT ACID PHOSPHATASE TYPE 5	No entry	No entry	TARTRATE-RESISTANT ACID PHOSPHATASE TYPE 5 ;TARTRATE-RESISTANT ACID PHOSPHATASE TYPE 5	3e-88
PITG_00061	LEUCINE RICH REPEAT PROTEIN	No entry	No entry	LEUCINE RICH REPEAT PROTEIN	9e-11
PITG_00062	MITOCHONDRIAL IMPORT INNER MEMBRANE TRANSLOCASE SUBUNIT TIM10	Mitochondrial import inner membrane translocase subunit Tim10	1e-12	MITOCHONDRIAL IMPORT INNER MEMBRANE TRANSLOCASE SUBUNIT TIM10	2e-10
PITG_00063	SERINE/THREONINE-PROTEIN KINASE ICK	Serine/threonine-protein kinase MAK; AltName: Male germ cell-associated kinase; AltName: Protein kinase RCK	2e-150	SERINE/THREONINE-PROTEIN KINASE ICK	4e-139
PITG_00064	NIPA-like protein 2	NIPA-like protein 2	6e-13	UNCHARACTERIZED	3e-22
PITG_00066	CHAPERONIN ;CHAPERONIN	No entry	No entry	CHAPERONIN ;CHAPERONIN	2e-07
PITG_00067	CHAPERONIN ;T-COMPLEX PROTEIN 1 SUBUNIT GAMMA	No entry	No entry	CHAPERONIN ;T-COMPLEX PROTEIN 1 SUBUNIT GAMMA	5e-07
PITG_00069	PROLYL 4-HYDROXYLASE ALPHA SUBUNIT ;OXOGLUTARATE/IRON-DEPENDENT OXYGENASE	No entry	No entry	PROLYL 4-HYDROXYLASE ALPHA SUBUNIT ;OXOGLUTARATE/IRON-DEPENDENT OXYGENASE	1e-07
PITG_00070	PROLYL 4-HYDROXYLASE ALPHA SUBUNIT ;OXOGLUTARATE/IRON-DEPENDENT OXYGENASE	No entry	No entry	PROLYL 4-HYDROXYLASE ALPHA SUBUNIT ;OXOGLUTARATE/IRON-DEPENDENT OXYGENASE	6e-09
PITG_00071	DNA REPLICATION COMPLEX GINS PROTEIN PSF1	Probable DNA replication complex GINS protein PSF1; AltName: GINS complex subunit 1	1e-45	DNA REPLICATION COMPLEX GINS PROTEIN PSF1	6e-61
PITG_00072	Serine/threonine-protein phosphatase 6 regulatory ankyrin repeat subunit C; Short=PP6-ARS-C; Short=Serine/threonine-protein phosphatase 6 regulatory subunit ARS-C	Serine/threonine-protein phosphatase 6 regulatory ankyrin repeat subunit C; Short=PP6-ARS-C; Short=Serine/threonine-protein phosphatase 6 regulatory subunit ARS-C	4e-11	FAMILY NOT NAMED ;FAMILY NOT NAMED	3e-52
PITG_00073	CALCIUM/CALMODULIN-DEPENDENT PROTEIN KINASE TYPE II DELTA 1 CHAIN	Calcium/calmodulin-dependent protein kinase type IV; Short=CaMK IV; AltName: CaM kinase-GR	1e-51	CALCIUM/CALMODULIN-DEPENDENT PROTEIN KINASE TYPE II DELTA 1 CHAIN	8e-48
PITG_00077	FAMILY NOT NAMED ;UBIQUITIN CARBOXYL-TERMINAL HYDROLASE 14	Ubiquitin carboxyl-terminal hydrolase 15; AltName: Deubiquitinating enzyme 15; AltName: Ubiquitin thioesterase 15; AltName: Ubiquitin-specific-processing protease 15	7e-43	FAMILY NOT NAMED ;UBIQUITIN CARBOXYL-TERMINAL HYDROLASE 14	3e-29
PITG_00078	PHRAGMOPLAST ORIENTING KINESIN-1	Kinesin-like protein KIF15; AltName: Kinesin-related protein KRP180	1e-96	PHRAGMOPLAST ORIENTING KINESIN-1	9e-94
PITG_00079	BAX INHIBITOR-RELATED ;BAX INHIBITOR 1	No entry	No entry	BAX INHIBITOR-RELATED ;BAX INHIBITOR 1	1e-09
PITG_00080	SRR1-like protein; AltName: SRR1 domain-containing protein	SRR1-like protein; AltName: SRR1 domain-containing protein	1e-20	No entry	No entry
PITG_00081	SERINE/THREONINE-PROTEIN KINASE	Probable myosin light chain kinase DDB_G0271550	1e-56	SERINE/THREONINE-PROTEIN KINASE	3e-57
PITG_00082	TRANSMEMBRANE AND COILED-COIL DOMAIN-CONTAINING PROTEIN 3	K(+) efflux antiporter 5; Short=AtKEA5	1e-36	TRANSMEMBRANE AND COILED-COIL DOMAIN-CONTAINING PROTEIN 3	3e-35
PITG_00083	Uncharacterized protein C594.04c	Uncharacterized protein C594.04c	7e-53	FAMILY NOT NAMED	1e-32
PITG_00088	PRE-MRNA-SPLICING FACTOR CWC2	Pre-mRNA-splicing factor cwc2	5e-66	PRE-MRNA-SPLICING FACTOR CWC2	8e-61
PITG_00089	ADP RIBOSYLATION FACTOR-RELATED ;GTP-BINDING PROTEIN SAR1B	Small COPII coat GTPase SAR1	5e-90	ADP RIBOSYLATION FACTOR-RELATED ;GTP-BINDING PROTEIN SAR1B	1e-75
PITG_00090	EAP30 SUBUNIT OF ELL COMPLEX	Vacuolar-sorting protein SNF8; AltName: ESCRT-II complex subunit VPS22	1e-75	EAP30 SUBUNIT OF ELL COMPLEX	4e-76
PITG_00095	Putative metabolite transport protein YwtG	Putative metabolite transport protein YwtG	2e-62	No entry	No entry
PITG_00097	REGULATOR OF CHROMOSOME CONDENSATION ;WILLIAMS-BEUREN SYNDROME CHROMOSOMAL REGION 16 PROTEIN	Ultraviolet-B receptor UVR8; AltName: Protein UV-B RESISTANCE 8; AltName: RCC1 domain-containing protein UVR8	1e-50	REGULATOR OF CHROMOSOME CONDENSATION ;WILLIAMS-BEUREN SYNDROME CHROMOSOMAL REGION 16 PROTEIN	3e-86
PITG_00098	E3 UBIQUITIN-PROTEIN LIGASE HECTD2-RELATED	E3 ubiquitin-protein ligase HERC2; AltName: HECT domain and RCC1-like domain-containing protein 2	1e-47	E3 UBIQUITIN-PROTEIN LIGASE HECTD2-RELATED	0.0
PITG_00101	E3 UBIQUITIN-PROTEIN LIGASE HECTD2-RELATED	No entry	No entry	E3 UBIQUITIN-PROTEIN LIGASE HECTD2-RELATED	1e-56
PITG_00103	Sugar carrier protein C	Sugar carrier protein C	8e-29	No entry	No entry
PITG_00107	PHOSPHOLIPASE D ;PHOSPHOLIPASE D	No entry	No entry	PHOSPHOLIPASE D ;PHOSPHOLIPASE D	5e-20
PITG_00108	PHOSPHOLIPASE D ;PHOSPHOLIPASE D	Phospholipase D1; Short=PLD 1; Short=mPLD1; AltName: Choline phosphatase 1; AltName: Phosphatidylcholine-hydrolyzing phospholipase D1	1e-14	PHOSPHOLIPASE D ;PHOSPHOLIPASE D	3e-51
PITG_00109	CRISPR-ASSOCIATED ENDONUCLEASE/HELICASE CAS3	DEAD-box ATP-dependent RNA helicase 36	7e-145	CRISPR-ASSOCIATED ENDONUCLEASE/HELICASE CAS3	1e-133
PITG_00110	CYTOCHROME C1 HEME LYASE ;CYTOCHROME C1 HEME LYASE	Probable cytochrome c-type heme lyase; Short=CCHL; AltName: Holocytochrome-c-type synthase	9e-50	CYTOCHROME C1 HEME LYASE ;CYTOCHROME C1 HEME LYASE	2e-40
PITG_00111	KINESIN-LIKE PROTEIN KIF17	Kinesin-related protein 1; AltName: Kinesin family member 1; AltName: Kinesin-3	4e-106	KINESIN-LIKE PROTEIN KIF17	2e-110
PITG_00113	UPF0705 protein C11orf49 homolog	UPF0705 protein C11orf49 homolog	7e-12	No entry	No entry
PITG_00114	PARVALBUMIN ALPHA	No entry	No entry	PARVALBUMIN ALPHA	8e-65
PITG_00115	SERINE/THREONINE-PROTEIN KINASE AURORA-3	Aurora kinase A-B; AltName: Aurora/IPL1-related kinase 1; Short=ARK-1; Short=Aurora-related kinase 1; AltName: Serine/threonine-protein kinase 6-B; AltName: Serine/threonine-protein kinase Eg2-B; AltName: Serine/threonine-protein kinase aurora-A; AltName: p46XlEg22	2e-95	SERINE/THREONINE-PROTEIN KINASE AURORA-3	2e-86
PITG_00116	ZINC FINGER MIZ DOMAIN-CONTAINING PROTEIN ;SUPPRESSOR OF VARIEGATION 2-10, ISOFORM I	E3 SUMO-protein ligase pli1	7e-26	ZINC FINGER MIZ DOMAIN-CONTAINING PROTEIN ;SUPPRESSOR OF VARIEGATION 2-10, ISOFORM I	5e-26
PITG_00117	SPLICING FACTOR SF3A-RELATED	Splicing factor 3A subunit 3; AltName: SF3a60; AltName: Spliceosome-associated protein 61; Short=SAP 61	3e-84	SPLICING FACTOR SF3A-RELATED	4e-64
PITG_00118	CHAPERONE PROTEIN YAJL	Chaperone protein YajL	2e-29	CHAPERONE PROTEIN YAJL	2e-24
PITG_00121	MUCIN ;APOLIPOPHORINS	No entry	No entry	MUCIN ;APOLIPOPHORINS	2e-27
PITG_00123	MUCIN ;APOLIPOPHORINS	No entry	No entry	MUCIN ;APOLIPOPHORINS	3e-12
PITG_00124	Mitogen-activated protein kinase kinase 2; Short=AtMAP2Kbeta; Short=AtMKK2; Short=MAP kinase kinase 2	Mitogen-activated protein kinase kinase 2; Short=AtMAP2Kbeta; Short=AtMKK2; Short=MAP kinase kinase 2	3e-70	No entry	No entry
PITG_00125	RAB GDP/GTP EXCHANGE FACTOR ;RAB GDP/GTP EXCHANGE FACTOR	No entry	No entry	RAB GDP/GTP EXCHANGE FACTOR ;RAB GDP/GTP EXCHANGE FACTOR	2e-07
PITG_00127	Very-long-chain 3-oxoacyl-CoA reductase 1; AltName: Beta-ketoacyl reductase 1; Short=AtKCR1; AltName: Protein GLOSSY 8; Short=gl8At	Very-long-chain 3-oxoacyl-CoA reductase 1; AltName: Beta-ketoacyl reductase 1; Short=AtKCR1; AltName: Protein GLOSSY 8; Short=gl8At	8e-81	No entry	No entry
PITG_00129	E3 ubiquitin-protein ligase RGLG2; AltName: RING domain ligase 2	E3 ubiquitin-protein ligase RGLG2; AltName: RING domain ligase 2	8e-105	SUBFAMILY NOT NAMED	2e-71
PITG_00130	Probable WRKY transcription factor 19; AltName: WRKY DNA-binding protein 19	Probable WRKY transcription factor 19; AltName: WRKY DNA-binding protein 19	8e-37	FAMILY NOT NAMED ;EMB|CAB89363.1	1e-41
PITG_00132	PHOSPHOGLYCERATE KINASE 1, CHLOROPLASTIC-RELATED	Phosphoglycerate kinase, chloroplastic; Flags: Precursor	0.0	PHOSPHOGLYCERATE KINASE 1, CHLOROPLASTIC-RELATED	2e-167
PITG_00133	AMINOTRANSFERASE CLASS V	No entry	No entry	AMINOTRANSFERASE CLASS V	0.0
PITG_00134	26S PROTEASOME NON-ATPASE REGULATORY SUBUNIT 3/COP9 SIGNALOSOME COMPLEX SUBUNIT 3	COP9 signalosome complex subunit 3; Short=Signalosome subunit 3	6e-42	26S PROTEASOME NON-ATPASE REGULATORY SUBUNIT 3/COP9 SIGNALOSOME COMPLEX SUBUNIT 3	9e-18
PITG_00139	Putative ankyrin repeat protein R840	Putative ankyrin repeat protein R840	3e-23	No entry	No entry
PITG_00140	SWI/SNF-RELATED MATRIX-ASSOCIATED ACTIN-DEPENDENT REGULATOR OF CHROMATIN SUBFAMILY-RELATED ;KISMET, ISOFORM C	Chromodomain-helicase-DNA-binding protein 6; Short=CHD-6; AltName: ATP-dependent helicase CHD6; AltName: Radiation-induced gene B protein	0.0	SWI/SNF-RELATED MATRIX-ASSOCIATED ACTIN-DEPENDENT REGULATOR OF CHROMATIN SUBFAMILY-RELATED ;KISMET, ISOFORM C	2e-106
PITG_00141	FIBRINOGEN/TENASCIN/ANGIOPOEITIN ;TENASCIN	von Willebrand factor D and EGF domain-containing protein; Flags: Precursor	3e-32	FIBRINOGEN/TENASCIN/ANGIOPOEITIN ;TENASCIN	3e-150
PITG_00142	RIBOSOMAL RNA SMALL SUBUNIT METHYLTRANSFERASE NEP1	Ribosomal RNA small subunit methyltransferase NEP1; AltName: 18S rRNA (pseudouridine-N1-)-methyltransferase NEP1; AltName: 18S rRNA Psi1248 methyltransferase; AltName: Nucleolar protein EMG1 homolog; AltName: Protein C2f; AltName: Ribosome biogenesis protein NEP1	1e-66	RIBOSOMAL RNA SMALL SUBUNIT METHYLTRANSFERASE NEP1	6e-72
PITG_00143	Nuclear migration protein nudC; AltName: Nuclear distribution protein C homolog	Nuclear migration protein nudC; AltName: Nuclear distribution protein C homolog	4e-26	SUBFAMILY NOT NAMED	2e-81
PITG_00145	HISTONE H3 METHYLTRANSFERASE	Histone-lysine N-methyltransferase, H3 lysine-79 specific; AltName: Histone H3-K79 methyltransferase; Short=H3-K79-HMTase	5e-12	HISTONE H3 METHYLTRANSFERASE	7e-52
PITG_00146	GLUCOSE-6-PHOSPHATE 1-DEHYDROGENASE	Glucose-6-phosphate 1-dehydrogenase; Short=G6PD	0.0	GLUCOSE-6-PHOSPHATE 1-DEHYDROGENASE	6e-180
PITG_00148	PCD6 INTERACTING PROTEIN-RELATED ;PROTEIN EGO-2, ISOFORM C	ALG-2 interacting protein X; Short=Alix; Short=Dd-Alix; Short=DdAlix	1e-69	PCD6 INTERACTING PROTEIN-RELATED ;PROTEIN EGO-2, ISOFORM C	3e-79
PITG_00150	Probable WRKY transcription factor 19; AltName: WRKY DNA-binding protein 19	Probable WRKY transcription factor 19; AltName: WRKY DNA-binding protein 19	3e-39	FAMILY NOT NAMED ;EMB|CAB89363.1	3e-36
PITG_00151	AMMECR1 HOMOLOG ;AMME SYNDROME CANDIDATE GENE 1 PROTEIN	Uncharacterized protein At2g38710	1e-31	AMMECR1 HOMOLOG ;AMME SYNDROME CANDIDATE GENE 1 PROTEIN	7e-28
PITG_00152	Kinesin-like protein KIF21A	Kinesin-like protein KIF21A	4e-128	KLP31E, ISOFORM A	2e-106
PITG_00155	Uncharacterized protein M6_Spy0233	Uncharacterized protein M6_Spy0233	2e-16	FAMILY NOT NAMED	1e-48
PITG_00156	Tubulin beta chain; AltName: Beta-tubulin	Tubulin beta chain; AltName: Beta-tubulin	0.0	SUBFAMILY NOT NAMED	0.0
PITG_00160	BEIGE/BEACH-RELATED ;PROTEIN T01H10.8	BEACH domain-containing protein lvsA; AltName: Large volume sphere mutant protein A	2e-124	BEIGE/BEACH-RELATED ;PROTEIN T01H10.8	6e-120
PITG_00163	THREONINE DEHYDRATASE, MITOCHONDRIAL	L-threonine dehydratase biosynthetic IlvA; AltName: Threonine deaminase	1e-129	THREONINE DEHYDRATASE, MITOCHONDRIAL	2e-118
PITG_00164	EUKARYOTIC TRANSLATION INITIATION FACTOR 4B/4H ;EUKARYOTIC TRANSLATION INITIATION FACTOR 4B	Probable RNA-binding protein sce3	4e-14	EUKARYOTIC TRANSLATION INITIATION FACTOR 4B/4H ;EUKARYOTIC TRANSLATION INITIATION FACTOR 4B	2e-14
PITG_00165	BRIX DOMAIN CONTAINING PROTEIN	Ribosome production factor 2 homolog; AltName: Brix domain-containing protein 1; AltName: Ribosome biogenesis protein RPF2 homolog	6e-83	BRIX DOMAIN CONTAINING PROTEIN	7e-94
PITG_00166	PHOSPHOSERINE PHOSPHATASE	Phosphoserine phosphatase, chloroplastic; Short=PSP; Short=PSPase; AltName: O-phosphoserine phosphohydrolase; Flags: Precursor	4e-77	PHOSPHOSERINE PHOSPHATASE	7e-40
PITG_00167	CYCLIC NUCLEOTIDE PHOSPHODIESTERASE ;CAMP-SPECIFIC 3',5'-CYCLIC PHOSPHODIESTERASE 4D	Probable 3',5'-cyclic phosphodiesterase pde-4	3e-26	CYCLIC NUCLEOTIDE PHOSPHODIESTERASE ;CAMP-SPECIFIC 3',5'-CYCLIC PHOSPHODIESTERASE 4D	1e-22
PITG_00169	EXOCYST COMPLEX COMPONENT SEC5 ;EXOCYST COMPLEX COMPONENT 2	No entry	No entry	EXOCYST COMPLEX COMPONENT SEC5 ;EXOCYST COMPLEX COMPONENT 2	1e-18
PITG_00170	RING FINGER AND PROTEASE ASSOCIATED DOMAIN-CONTAINING ;RING FINGER AND PROTEASE ASSOCIATED DOMAIN-CONTAINING	Vacuolar-sorting receptor 1; AltName: 80 kDa proaleurein-binding protein; AltName: BP-80; Flags: Precursor	3e-46	RING FINGER AND PROTEASE ASSOCIATED DOMAIN-CONTAINING ;RING FINGER AND PROTEASE ASSOCIATED DOMAIN-CONTAINING	1e-46
PITG_00171	FAMILY NOT NAMED ;PROMOTER OF FILAMENTATION PROTEIN 1	No entry	No entry	FAMILY NOT NAMED ;PROMOTER OF FILAMENTATION PROTEIN 1	7e-83
PITG_00172	PROTEASOME SUBUNIT ALPHA/BETA ;PROTEASOME SUBUNIT ALPHA TYPE-4	Proteasome subunit alpha type-4-1; AltName: 20S proteasome alpha subunit C; AltName: 20S proteasome subunit alpha-3i|223635743|sp|A2Y9X7|PSA4A_ORYSI	3e-114	PROTEASOME SUBUNIT ALPHA/BETA ;PROTEASOME SUBUNIT ALPHA TYPE-4	5e-101
PITG_00173	N-SYNAPTOBREVIN, ISOFORM J	Vesicle-associated membrane protein 7B	8e-40	N-SYNAPTOBREVIN, ISOFORM J	9e-23
PITG_00175	MEIOTIC RECOMBINATION PROTEIN SPO11	Meiotic recombination protein SPO11-2; Short=AtSPO11-2	1e-37	MEIOTIC RECOMBINATION PROTEIN SPO11	3e-36
PITG_00176	PRESENILIN-2	Presenilin-like protein At1g08700	5e-55	PRESENILIN-2	5e-58
PITG_00177	ALLANTOICASE ;ALLANTOICASE	Allantoicase; AltName: Allantoate amidinohydrolase	5e-124	ALLANTOICASE ;ALLANTOICASE	9e-115
PITG_00178	DUAL SPECIFICITY TYROSINE-PHOSPHORYLATION-REGULATED KINASE 1B	Dual specificity tyrosine-phosphorylation-regulated kinase 1B	1e-90	DUAL SPECIFICITY TYROSINE-PHOSPHORYLATION-REGULATED KINASE 1B	3e-88
PITG_00179	40S RIBOSOMAL PROTEIN S12	40S ribosomal protein S12	2e-51	40S RIBOSOMAL PROTEIN S12	1e-46
PITG_00180	UDP-N-ACETYLGLUCOSAMINE--PEPTIDE N-ACETYLGLUCOSAMINYLTRANSFERASE 110 KDA SUBUNIT	PsbB mRNA maturation factor Mbb1, chloroplastic; Flags: Precursor	3e-16	UDP-N-ACETYLGLUCOSAMINE--PEPTIDE N-ACETYLGLUCOSAMINYLTRANSFERASE 110 KDA SUBUNIT	1e-21
PITG_00182	HYPOXIA-INDUCBILE GENE 1 HIG1 -RELATED ;HIG1 DOMAIN FAMILY MEMBER 2A	Respiratory supercomplex factor 1, mitochondrial	3e-11	HYPOXIA-INDUCBILE GENE 1 HIG1 -RELATED ;HIG1 DOMAIN FAMILY MEMBER 2A	1e-10
PITG_00183	DYNAMIN	Dynamin-1-like protein	0.0	DYNAMIN	0.0
PITG_00184	PHENYLALANYL-TRNA SYNTHETASE ;FERREDOXIN-FOLD ANTICODON-BINDING DOMAIN-CONTAINING PROTEIN 1	Uncharacterized protein At4g26485	2e-24	PHENYLALANYL-TRNA SYNTHETASE ;FERREDOXIN-FOLD ANTICODON-BINDING DOMAIN-CONTAINING PROTEIN 1	6e-11
PITG_00185	CALCIUM-ACTIVATED POTASSIUM CHANNEL ALPHA CHAIN ;CALCIUM-ACTIVATED POTASSIUM CHANNEL ALPHA CHAIN	Calcium-activated potassium channel subunit alpha-1; AltName: BK channel; AltName: BKCA alpha; AltName: Calcium-activated potassium channel, subfamily M subunit alpha-1; AltName: K(VCA)alpha; AltName: KCa1.1; AltName: Maxi K channel; Short=MaxiK; AltName: Slo-alpha; AltName: Slo1; AltName: Slowpoke homolog; Short=Slo homolog; Short=xSlo	4e-43	CALCIUM-ACTIVATED POTASSIUM CHANNEL ALPHA CHAIN ;CALCIUM-ACTIVATED POTASSIUM CHANNEL ALPHA CHAIN	2e-40
PITG_00186	HISTONE ACETYLTRANSFERASE TYPE B CATALYTIC SUBUNIT	Histone acetyltransferase type B catalytic subunit; AltName: Histone acetyltransferase 1	2e-40	HISTONE ACETYLTRANSFERASE TYPE B CATALYTIC SUBUNIT	1e-60
PITG_00187	SERINE/THREONINE-PROTEIN KINASE MST4	Serine/threonine-protein kinase svkA; AltName: Severin kinase A	2e-128	SERINE/THREONINE-PROTEIN KINASE MST4	2e-96
PITG_00188	Kinesin-like protein KIFC3	Kinesin-like protein KIFC3	2e-80	SUBFAMILY NOT NAMED	9e-75
PITG_00189	ACID PHOSPHATASE-RELATED ;TESTICULAR ACID PHOSPHATASE	Counting factor 60; Flags: Precursor	5e-31	ACID PHOSPHATASE-RELATED ;TESTICULAR ACID PHOSPHATASE	0.0
PITG_00190	FLAVODOXIN-RELATED ;FLAVODOXIN-RELATED	NADPH oxidoreductase B	1e-37	FLAVODOXIN-RELATED ;FLAVODOXIN-RELATED	6e-48
PITG_00191	HISTIDINE TRIAD NUCLEOTIDE-BINDING PROTEIN 3	Histidine triad nucleotide-binding protein 3; Short=HINT-3	5e-19	HISTIDINE TRIAD NUCLEOTIDE-BINDING PROTEIN 3	6e-25
PITG_00194	CASEIN KINASE II SUBUNIT ALPHA ;CASEIN KINASE II SUBUNIT ALPHA	Casein kinase II subunit alpha; AltName: CK II; AltName: CK2-alpha	0.0	CASEIN KINASE II SUBUNIT ALPHA ;CASEIN KINASE II SUBUNIT ALPHA	1e-171
PITG_00197	PAX TRANSCRIPTION ACTIVATION DOMAIN INTERACTING PROTEIN ;PAX TRANSCRIPTION ACTIVATION DOMAIN INTERACTING PROTEIN	PAX-interacting protein 1; AltName: PAX transactivation activation domain-interacting protein; AltName: SMAD wing for transcriptional activation; Short=Protein Swift	2e-12	PAX TRANSCRIPTION ACTIVATION DOMAIN INTERACTING PROTEIN ;PAX TRANSCRIPTION ACTIVATION DOMAIN INTERACTING PROTEIN	3e-22
PITG_00201	PAX TRANSCRIPTION ACTIVATION DOMAIN INTERACTING PROTEIN ;MEDIATOR OF DNA DAMAGE CHECKPOINT PROTEIN 1	PAX-interacting protein 1; AltName: PAX transactivation activation domain-interacting protein	1e-17	PAX TRANSCRIPTION ACTIVATION DOMAIN INTERACTING PROTEIN ;MEDIATOR OF DNA DAMAGE CHECKPOINT PROTEIN 1	7e-23
PITG_00203	MITOCHONDRIAL-PROCESSING PEPTIDASE SUBUNIT BETA	Mitochondrial-processing peptidase subunit beta; AltName: Beta-MPP; AltName: P-52; Flags: Precursor	0.0	MITOCHONDRIAL-PROCESSING PEPTIDASE SUBUNIT BETA	8e-166
PITG_00204	KINESIN HEAVY CHAIN	Kinesin-related protein 3; AltName: Kinesin family member 3; AltName: Kinesin-1	2e-121	KINESIN HEAVY CHAIN	8e-111
PITG_00207	MAHOGUNIN	E3 ubiquitin-protein ligase MGRN1; AltName: Mahogunin RING finger protein 1	3e-36	MAHOGUNIN	6e-47
PITG_00208	Serine/threonine-protein kinase Nek2; AltName: HSPK 21; AltName: Never in mitosis A-related kinase 2; Short=NimA-related protein kinase 2; AltName: NimA-like protein kinase 1	Serine/threonine-protein kinase Nek2; AltName: HSPK 21; AltName: Never in mitosis A-related kinase 2; Short=NimA-related protein kinase 2; AltName: NimA-like protein kinase 1	9e-104	No entry	No entry
PITG_00209	Major facilitator superfamily domain-containing protein 1	Major facilitator superfamily domain-containing protein 1	6e-47	No entry	No entry
PITG_00210	TETRATRICOPEPTIDE-LIKE HELICAL ;PROTEIN NRDE2 HOMOLOG	Protein NRDE2 homolog	2e-16	TETRATRICOPEPTIDE-LIKE HELICAL ;PROTEIN NRDE2 HOMOLOG	3e-26
PITG_00211	Adenine phosphoribosyltransferase; Short=APRT	Adenine phosphoribosyltransferase; Short=APRT	1e-45	FAMILY NOT NAMED ;FAMILY NOT NAMED	1e-40
PITG_00215	ANKYRIN REPEAT PROTEIN ;ANKYRIN REPEAT PROTEIN	Calmodulin-binding transcription activator 1	7e-14	ANKYRIN REPEAT PROTEIN ;ANKYRIN REPEAT PROTEIN	2e-16
PITG_00218	ATP-BINDING CASSETTE TRANSPORTER SUBFAMILY A ABCA	ABC transporter A family member 1; Short=ABC transporter ABCA.1; Short=AtABCA1; AltName: ABC one homolog protein 1; Short=AtAOH1	5e-82	ATP-BINDING CASSETTE TRANSPORTER SUBFAMILY A ABCA	6e-85
PITG_00219	FAMILY NOT NAMED ;GLUCAN 1,3-BETA-GLUCOSIDASE	Putative glucan endo-1,3-beta-glucosidase btgC; AltName: Endo-1,3-beta-glucanase btgC; AltName: Laminarinase btgC	2e-26	FAMILY NOT NAMED ;GLUCAN 1,3-BETA-GLUCOSIDASE	2e-30
PITG_00220	GENERAL TRANSCRIPTION FACTOR IIH SUBUNIT 3	RNA polymerase II transcription factor B subunit 4; AltName: RNA polymerase II transcription factor B 34 kDa subunit; AltName: RNA polymerase II transcription factor B p34 subunit	4e-61	GENERAL TRANSCRIPTION FACTOR IIH SUBUNIT 3	6e-76
PITG_00221	TRYPTOPHAN SYNTHASE ALPHA CHAIN	Tryptophan synthase	1e-75	TRYPTOPHAN SYNTHASE ALPHA CHAIN	4e-69
PITG_00222	FI21225P1	No entry	No entry	FI21225P1	2e-11
PITG_00223	SWI/SNF-RELATED MATRIX-ASSOCIATED ACTIN-DEPENDENT REGULATOR OF CHROMATIN SUBFAMILY-RELATED	DNA repair and recombination protein RAD54; Short=OsRad54	0.0	SWI/SNF-RELATED MATRIX-ASSOCIATED ACTIN-DEPENDENT REGULATOR OF CHROMATIN SUBFAMILY-RELATED	3e-89
PITG_00224	Pentatricopeptide repeat-containing protein At2g41720; AltName: Protein EMBRYO DEFECTIVE 2654	Pentatricopeptide repeat-containing protein At2g41720; AltName: Protein EMBRYO DEFECTIVE 2654	9e-17	SUBFAMILY NOT NAMED	2e-23
PITG_00225	Probable anion transporter 2, chloroplastic; AltName: Phosphate transporter PHT4;4; Flags: Precursor	Probable anion transporter 2, chloroplastic; AltName: Phosphate transporter PHT4;4; Flags: Precursor	4e-82	FI19708P1	1e-78
PITG_00226	KINESIN-LIKE PROTEIN KIF17	Kinesin-like protein KIF11; AltName: Costal2	1e-139	KINESIN-LIKE PROTEIN KIF17	4e-93
PITG_00227	ATP-DEPENDENT RNA HELICASE DDX56-RELATED	ATP-dependent RNA helicase DBP9	4e-134	ATP-DEPENDENT RNA HELICASE DDX56-RELATED	2e-115
PITG_00228	Cationic amino acid transporter 9, chloroplastic; Flags: Precursor	Cationic amino acid transporter 9, chloroplastic; Flags: Precursor	1e-48	SUBFAMILY NOT NAMED	8e-37
PITG_00229	26S PROTEASE REGULATORY SUBUNIT 4	26S protease regulatory subunit 10B homolog A; AltName: 26S proteasome AAA-ATPase subunit RPT4a; AltName: 26S proteasome subunit 10B homolog A; AltName: Regulatory particle triple-A ATPase subunit 4a	0.0	26S PROTEASE REGULATORY SUBUNIT 4	0.0
PITG_00230	PEPTIDYL-PROLYL CIS-TRANS ISOMERASE ;PEPTIDYL-PROLYL CIS-TRANS ISOMERASE	Peptidyl-prolyl cis-trans isomerase-like 6; Short=PPIase; AltName: Cyclophilin-like protein PPIL6; AltName: Rotamase PPIL6	1e-41	PEPTIDYL-PROLYL CIS-TRANS ISOMERASE ;PEPTIDYL-PROLYL CIS-TRANS ISOMERASE	7e-43
PITG_00231	EYES ABSENT ;EYES ABSENT HOMOLOG 2	Eyes absent homolog 2	8e-38	EYES ABSENT ;EYES ABSENT HOMOLOG 2	8e-40
PITG_00232	FAMILY NOT NAMED ;SJOEGREN SYNDROME/SCLERODERMA AUTOANTIGEN 1	No entry	No entry	FAMILY NOT NAMED ;SJOEGREN SYNDROME/SCLERODERMA AUTOANTIGEN 1	2e-08
PITG_00233	Solute carrier family 2, facilitated glucose transporter member 3; AltName: Glucose transporter type 3, brain; Short=GLUT-3	Solute carrier family 2, facilitated glucose transporter member 3; AltName: Glucose transporter type 3, brain; Short=GLUT-3	6e-48	No entry	No entry
PITG_00234	Probable WRKY transcription factor 19; AltName: WRKY DNA-binding protein 19	Probable WRKY transcription factor 19; AltName: WRKY DNA-binding protein 19	3e-31	FAMILY NOT NAMED ;EMB|CAB89363.1	6e-45
PITG_00236	CYCLIN-H	Cyclin-H1-1; Short=CycH1;1; AltName: Cyclin-H-1; Short=CycH-1	2e-38	CYCLIN-H	4e-26
PITG_00237	OXIDOREDUCTASE, 2OG-FE II OXYGENASE FAMILY PROTEIN	Codeine O-demethylase	2e-22	OXIDOREDUCTASE, 2OG-FE II OXYGENASE FAMILY PROTEIN	2e-33
PITG_00238	PROTEIN-L-ISOASPARTATE O-METHYLTRANSFERASE	Protein-L-isoaspartate(D-aspartate) O-methyltransferase; Short=PIMT; AltName: L-isoaspartyl protein carboxyl methyltransferase; AltName: Protein L-isoaspartyl/D-aspartyl methyltransferase; AltName: Protein-beta-aspartate methyltransferase	3e-38	PROTEIN-L-ISOASPARTATE O-METHYLTRANSFERASE	2e-36
PITG_00245	CYSTEINE PROTEASE FAMILY C1-RELATED ;CATHEPSIN Z	Cathepsin Z; AltName: Cathepsin P; AltName: Cathepsin X; Flags: Precursor	1e-37	CYSTEINE PROTEASE FAMILY C1-RELATED ;CATHEPSIN Z	2e-45
PITG_00248	CYSTEINE PROTEASE FAMILY C1-RELATED	Cathepsin Z; Flags: Precursor	3e-17	CYSTEINE PROTEASE FAMILY C1-RELATED	3e-18
PITG_00249	LEUCINE CARBOXYL METHYLTRANSFERASE ;LEUCINE CARBOXYL METHYLTRANSFERASE	Putative S-adenosyl-L-methionine-dependent methyltransferase Mvan_0910	2e-21	LEUCINE CARBOXYL METHYLTRANSFERASE ;LEUCINE CARBOXYL METHYLTRANSFERASE	5e-32
PITG_00251	DNA POLYMERASE TYPE-X FAMILY MEMBER	No entry	No entry	DNA POLYMERASE TYPE-X FAMILY MEMBER	2e-09
PITG_00253	ARM REPEAT FAMILY PROTEIN-LIKE PROTEIN-RELATED	Protein FAM179B	3e-32	ARM REPEAT FAMILY PROTEIN-LIKE PROTEIN-RELATED	4e-46
PITG_00254	Mitogen-activated protein kinase homolog MMK1; AltName: MAP kinase ERK1; AltName: MAP kinase MSK7	Mitogen-activated protein kinase homolog MMK1; AltName: MAP kinase ERK1; AltName: MAP kinase MSK7	9e-93	No entry	No entry
PITG_00256	TRANSCRIPTION FACTOR CA150B RELATED\TCERG1 ;TRANSCRIPTION FACTOR CA150B RELATED\TCERG1	No entry	No entry	TRANSCRIPTION FACTOR CA150B RELATED\TCERG1 ;TRANSCRIPTION FACTOR CA150B RELATED\TCERG1	7e-13
PITG_00257	NADH kinase; Short=AtNADK-3	NADH kinase; Short=AtNADK-3	5e-45	FAMILY NOT NAMED ;FAMILY NOT NAMED	3e-55
PITG_00262	NUCLEAR PORE COMPLEX PROTEIN NUP93	Nuclear pore complex protein Nup93; AltName: 93 kDa nucleoporin; AltName: Nucleoporin Nup93	2e-51	NUCLEAR PORE COMPLEX PROTEIN NUP93	2e-98
PITG_00264	DELTA(3,5)-DELTA(2,4)-DIENOYL-COA ISOMERASE, MITOCHONDRIAL	Delta(3,5)-Delta(2,4)-dienoyl-CoA isomerase, mitochondrial; Flags: Precursor	9e-64	DELTA(3,5)-DELTA(2,4)-DIENOYL-COA ISOMERASE, MITOCHONDRIAL	4e-66
PITG_00265	Mitochondrial carnitine/acylcarnitine carrier protein CACL; AltName: Carnitine/acylcarnitine translocase-like; Short=CACT-like; AltName: Mitochondrial ornithine transporter 3; AltName: Solute carrier family 25 member 29	Mitochondrial carnitine/acylcarnitine carrier protein CACL; AltName: Carnitine/acylcarnitine translocase-like; Short=CACT-like; AltName: Mitochondrial ornithine transporter 3; AltName: Solute carrier family 25 member 29	7e-59	PROTEIN T10F2.2	7e-74
PITG_00266	RIBOSOMAL PROTEIN S10	40S ribosomal protein S10	3e-48	RIBOSOMAL PROTEIN S10	8e-50
PITG_00267	ANKYRIN REPEAT PROTEIN ;ANKYRIN REPEAT PROTEIN	Ankyrin repeat domain-containing protein 1; AltName: Cardiac ankyrin repeat protein	6e-16	ANKYRIN REPEAT PROTEIN ;ANKYRIN REPEAT PROTEIN	1e-20
PITG_00270	SWI/SNF-RELATED MATRIX-ASSOCIATED ACTIN-DEPENDENT REGULATOR OF CHROMATIN SUBFAMILY-RELATED	Transcription termination factor 2; AltName: RNA polymerase II termination factor; AltName: Transcription release factor 2	4e-63	SWI/SNF-RELATED MATRIX-ASSOCIATED ACTIN-DEPENDENT REGULATOR OF CHROMATIN SUBFAMILY-RELATED	4e-68
PITG_00271	CYCLIN-A3-2-RELATED	Cyclin-A3-2; AltName: G2/mitotic-specific cyclin-A3-2; Short=CycA3;2	5e-15	CYCLIN-A3-2-RELATED	7e-14
PITG_00272	PHOSPHATIDYLINOSITOL 4-KINASE GAMMA 4	No entry	No entry	PHOSPHATIDYLINOSITOL 4-KINASE GAMMA 4	2e-51
PITG_00273	N-ACETYLATED-ALPHA-LINKED ACIDIC DIPEPTIDASE ;N-ACETYLATED-ALPHA-LINKED ACIDIC DIPEPTIDASE	N-acetylated-alpha-linked acidic dipeptidase-like protein; Short=NAALADase L; AltName: 100 kDa ileum brush border membrane protein; Short=I100; AltName: Ileal dipeptidylpeptidase	3e-60	N-ACETYLATED-ALPHA-LINKED ACIDIC DIPEPTIDASE ;N-ACETYLATED-ALPHA-LINKED ACIDIC DIPEPTIDASE	3e-85
PITG_00274	RYANODINE RECEPTOR AND IP3 RECEPTOR ;INOSITOL 1,4,5-TRISPHOSPHATE RECEPTOR	Polycystic kidney disease 2-like 1 protein; AltName: Polycystin-2 homolog; AltName: Polycystin-2L1; AltName: Polycystin-L; AltName: Polycystin-L1	7e-30	RYANODINE RECEPTOR AND IP3 RECEPTOR ;INOSITOL 1,4,5-TRISPHOSPHATE RECEPTOR	3e-155
PITG_00275	ACID PHOSPHATASE RELATED	Probable purple acid phosphatase 20; Flags: Precursor	1e-86	ACID PHOSPHATASE RELATED	1e-81
PITG_00280	E3 UBIQUITIN-PROTEIN LIGASE KCMF1 ;E3 UBIQUITIN-PROTEIN LIGASE KCMF1	No entry	No entry	E3 UBIQUITIN-PROTEIN LIGASE KCMF1 ;E3 UBIQUITIN-PROTEIN LIGASE KCMF1	6e-16
PITG_00281	Protein FMP42	Protein FMP42	4e-24	FAMILY NOT NAMED	7e-144
PITG_00284	PHOSPHOLIPASE D ;PHOSPHOLIPASE D2	Phospholipase D; AltName: PiPLD1	0.0	PHOSPHOLIPASE D ;PHOSPHOLIPASE D2	1e-77
PITG_00286	Ankyrin repeat domain-containing protein 50	Ankyrin repeat domain-containing protein 50	3e-16	FAMILY NOT NAMED	3e-17
PITG_00288	M7GPPPX DIPHOSPHATASE	m7GpppX diphosphatase; AltName: Decapping scavenger enzyme; AltName: Scavenger mRNA-decapping enzyme DcpS	1e-64	M7GPPPX DIPHOSPHATASE	3e-80
PITG_00289	N-ACETYLATED-ALPHA-LINKED ACIDIC DIPEPTIDASE ;N-ACETYLATED-ALPHA-LINKED ACIDIC DIPEPTIDASE	N-acetylated-alpha-linked acidic dipeptidase 2; AltName: Glutamate carboxypeptidase III; Short=GCPIII; AltName: N-acetylated-alpha-linked acidic dipeptidase II; Short=NAALADase II	1e-123	N-ACETYLATED-ALPHA-LINKED ACIDIC DIPEPTIDASE ;N-ACETYLATED-ALPHA-LINKED ACIDIC DIPEPTIDASE	7e-161
PITG_00290	THIOREDOXIN ;THIOREDOXIN	Tryparedoxin; Short=TryX	6e-21	THIOREDOXIN ;THIOREDOXIN	1e-20
PITG_00291	M7GPPPX DIPHOSPHATASE	m7GpppX diphosphatase; AltName: Decapping scavenger enzyme; AltName: Scavenger mRNA-decapping enzyme DcpS	2e-64	M7GPPPX DIPHOSPHATASE	2e-76
PITG_00293	ACTIN-RELATED PROTEIN 2/3 COMPLEX SUBUNIT 5	Actin-related protein 2/3 complex subunit 5; AltName: Arp2/3 complex 16 kDa subunit; Short=p16-ARC	3e-18	ACTIN-RELATED PROTEIN 2/3 COMPLEX SUBUNIT 5	1e-22
PITG_00294	Kynurenine formamidase; Short=KFA; Short=KFase; AltName: Arylformamidase; AltName: N-formylkynurenine formamidase; Short=FKF	Kynurenine formamidase; Short=KFA; Short=KFase; AltName: Arylformamidase; AltName: N-formylkynurenine formamidase; Short=FKF	2e-14	No entry	No entry
PITG_00295	WD repeat-containing protein 61	WD repeat-containing protein 61	3e-88	No entry	No entry
PITG_00296	SERINE/THREONINE-PROTEIN KINASE	Calcium-dependent protein kinase 24	2e-28	SERINE/THREONINE-PROTEIN KINASE	1e-27
PITG_00298	MYOSIN HEAVY CHAIN KINASE B	Alpha-protein kinase 1; Short=AK1	2e-70	MYOSIN HEAVY CHAIN KINASE B	9e-51
PITG_00299	MYOTUBULARIN-RELATED ;MYOTUBULARIN-RELATED	Myotubularin-related protein 2	1e-112	MYOTUBULARIN-RELATED ;MYOTUBULARIN-RELATED	2e-95
PITG_00300	POLYKETIDE SYNTHASE-RELATED	3-oxoacyl-[acyl-carrier-protein] synthase, mitochondrial; AltName: Beta-ketoacyl-ACP synthase; AltName: mtKAS; Flags: Precursor	1e-134	POLYKETIDE SYNTHASE-RELATED	6e-113
PITG_00302	PHENYLALANYL-TRNA SYNTHETASE BETA CHAIN AND LEUCINE-RICH REPEAT-CONTAINING PROTEIN 47	Probable phenylalanine--tRNA ligase beta subunit; AltName: Phenylalanyl-tRNA synthetase beta subunit; Short=PheRS	0.0	PHENYLALANYL-TRNA SYNTHETASE BETA CHAIN AND LEUCINE-RICH REPEAT-CONTAINING PROTEIN 47	3e-163
PITG_00305	CALMODULIN	No entry	No entry	CALMODULIN	0.0
PITG_00308	mRNA-capping enzyme	mRNA-capping enzyme; Includes:	8e-22	SUBFAMILY NOT NAMED	0.0
PITG_00309	SEL-1-LIKE PROTEIN ;SEL-1-LIKE PROTEIN	Protein sel-1 homolog 1; AltName: Suppressor of lin-12-like protein 1; Short=Sel-1L; Flags: Precursor	4e-18	SEL-1-LIKE PROTEIN ;SEL-1-LIKE PROTEIN	2e-16
PITG_00310	Sodium-coupled neutral amino acid transporter 3; AltName: N-system amino acid transporter 1; AltName: Na(+)-coupled neutral amino acid transporter 3; AltName: Solute carrier family 38 member 3; Short=mNAT; AltName: System N amino acid transporter 1	Sodium-coupled neutral amino acid transporter 3; AltName: N-system amino acid transporter 1; AltName: Na(+)-coupled neutral amino acid transporter 3; AltName: Solute carrier family 38 member 3; Short=mNAT; AltName: System N amino acid transporter 1	8e-24	SUBFAMILY NOT NAMED	1e-90
PITG_00312	TRANSCRIPTIONAL REGULATOR PROTEIN HCNGP	SAP30-binding protein; AltName: Transcriptional regulator protein HCNGP	2e-13	TRANSCRIPTIONAL REGULATOR PROTEIN HCNGP	3e-20
PITG_00314	INOSINE-5-MONOPHOSPHATE DEHYDROGENASE RELATED	CBS domain-containing protein CBSX3, mitochondrial; Flags: Precursor	6e-20	INOSINE-5-MONOPHOSPHATE DEHYDROGENASE RELATED	2e-73
PITG_00320	Probable WRKY transcription factor 19; AltName: WRKY DNA-binding protein 19	Probable WRKY transcription factor 19; AltName: WRKY DNA-binding protein 19	5e-25	FAMILY NOT NAMED ;EMB|CAB89363.1	3e-65
PITG_00322	FYVE-FINGER-CONTAINING RAB5 EFFECTOR PROTEIN RABENOSYN-5-RELATED	No entry	No entry	FYVE-FINGER-CONTAINING RAB5 EFFECTOR PROTEIN RABENOSYN-5-RELATED	1e-09
PITG_00324	CERAMIDASE ;CERAMIDASE	Neutral ceramidase A; Short=N-CDase A; Short=NCDase A; AltName: Acylsphingosine deacylase 2A; AltName: N-acylsphingosine amidohydrolase 2A; Flags: Precursor	2e-116	CERAMIDASE ;CERAMIDASE	2e-131
PITG_00329	Carboxylic acid transporter protein homolog	Carboxylic acid transporter protein homolog	1e-106	No entry	No entry
PITG_00330	CHAPERONIN ;T-COMPLEX PROTEIN 1 SUBUNIT BETA	1-phosphatidylinositol-3-phosphate 5-kinase FAB1B; Short=Phosphatidylinositol 3-phosphate 5-kinase; AltName: FYVE finger-containing phosphoinositide kinase; AltName: PIKfyve; AltName: Phosphatidylinositol 3-phosphate 5-kinase type III; Short=PIPkin-III; Short=Type III PIP kinase; AltName: Protein FORMS APLOID AND BINUCLEATE CELLS 1B	7e-51	CHAPERONIN ;T-COMPLEX PROTEIN 1 SUBUNIT BETA	2e-158
PITG_00332	SODIUM/HYDROGEN EXCHANGER ;SODIUM/HYDROGEN EXCHANGER	Sodium/hydrogen exchanger 8; AltName: Na(+)/H(+) exchanger 8; Short=NHE-8; AltName: Solute carrier family 9 member 8	1e-82	SODIUM/HYDROGEN EXCHANGER ;SODIUM/HYDROGEN EXCHANGER	5e-70
PITG_00333	Cinnamoyl-CoA reductase 1; Short=AtCCR1; AltName: Protein IRREGULAR XYLEM 4	Cinnamoyl-CoA reductase 1; Short=AtCCR1; AltName: Protein IRREGULAR XYLEM 4	2e-29	PROTEIN F13D11.4	8e-36
PITG_00334	CGTHBA PROTEIN -14 GENE PROTEIN	No entry	No entry	CGTHBA PROTEIN -14 GENE PROTEIN	2e-18
PITG_00336	TRANSMEMBRANE PROTEIN 116	Phosphatidylinositol 3,4,5-trisphosphate 5-phosphatase 1; AltName: SH2 domain-containing inositol 5'-phosphatase 1; Short=SH2 domain-containing inositol phosphatase 1; Short=SHIP-1	9e-12	TRANSMEMBRANE PROTEIN 116	6e-10
PITG_00342	METHYLTRANSFERASE	N-lysine methyltransferase setd6; AltName: SET domain-containing protein 6	1e-11	UNCHARACTERIZED PUTATIVE METHYLTRANSFERASE	2e-16
PITG_00348	MYOSIN ;UNCONVENTIONAL MYOSIN-XIX	Unconventional myosin-VI; AltName: Unconventional myosin-6	2e-112	MYOSIN ;UNCONVENTIONAL MYOSIN-XIX	0.0
PITG_00350	COP9 SIGNALOSOME COMPLEX SUBUNIT 1	COP9 signalosome complex subunit 1; Short=CSN complex subunit 1; AltName: Constitutive photomorphogenesis protein 11; AltName: Protein FUSCA 6	5e-118	COP9 SIGNALOSOME COMPLEX SUBUNIT 1	8e-106
PITG_00352	[PYRUVATE DEHYDROGENASE (ACETYL-TRANSFERRING)] KINASE, MITOCHONDRIAL	[Pyruvate dehydrogenase (acetyl-transferring)] kinase, mitochondrial; Short=AtPDHK; Short=Pyruvate dehydrogenase kinase	2e-115	[PYRUVATE DEHYDROGENASE (ACETYL-TRANSFERRING)] KINASE, MITOCHONDRIAL	2e-103
PITG_00353	METALLO PHOSPHOESTERASE RELATED	Metallophosphoesterase 1; AltName: Post-GPI attachment to proteins factor 5	1e-49	METALLO PHOSPHOESTERASE RELATED	8e-39
PITG_00361	FKBP-ASSOCIATED PROTEIN ;GLOMULIN	No entry	No entry	FKBP-ASSOCIATED PROTEIN ;GLOMULIN	1e-13
PITG_00368	TOPOISOMERASE-RELATED PROTEIN	No entry	No entry	TOPOISOMERASE-RELATED PROTEIN	4e-07
PITG_00369	CWF19, CELL CYCLE CONTROL PROTEIN ;CWF19-LIKE PROTEIN 2	CWF19-like protein 2	9e-56	CWF19, CELL CYCLE CONTROL PROTEIN ;CWF19-LIKE PROTEIN 2	1e-59
PITG_00380	SPHINGOSINE-1-PHOSPHATE LYASE	Sphingosine-1-phosphate lyase; Short=S1P lyase; Short=S1PL; Short=SP-lyase; Short=SPL; AltName: Sphingosine-1-phosphate aldolase	4e-147	SPHINGOSINE-1-PHOSPHATE LYASE	2e-125
PITG_00381	Rhomboid-related protein 4; Short=RRP4; AltName: Rhomboid domain-containing protein 1; AltName: Rhomboid-like protein 4	Rhomboid-related protein 4; Short=RRP4; AltName: Rhomboid domain-containing protein 1; AltName: Rhomboid-like protein 4	5e-48	No entry	No entry
PITG_00384	Uncharacterized protein At3g17611	Uncharacterized protein At3g17611	1e-20	No entry	No entry
PITG_00385	TBC1 DOMAIN FAMILY MEMBER GTPASE-ACTIVATING PROTEIN	Ecotropic viral integration site 5 protein homolog; Short=EVI-5; AltName: Neuroblastoma stage 4S gene protein	6e-26	TBC1 DOMAIN FAMILY MEMBER GTPASE-ACTIVATING PROTEIN	3e-23
PITG_00388	PHD and RING finger domain-containing protein 1	PHD and RING finger domain-containing protein 1	6e-12	No entry	No entry
PITG_00390	OVARIAN CARCINOMA ANTIGEN CA125-RELATED ;PROTEIN C36E6.2	Uncharacterized protein C6orf106 homolog	7e-16	OVARIAN CARCINOMA ANTIGEN CA125-RELATED ;PROTEIN C36E6.2	2e-24
PITG_00391	OVARIAN CARCINOMA ANTIGEN CA125-RELATED ;PROTEIN C36E6.2	No entry	No entry	OVARIAN CARCINOMA ANTIGEN CA125-RELATED ;PROTEIN C36E6.2	2e-18
PITG_00392	ALPHA/BETA HYDROLASE FOLD-CONTAINING PROTEIN	Monoacylglycerol lipase abhd6-A; AltName: Abhydrolase domain-containing protein 6-A	2e-37	ALPHA/BETA HYDROLASE FOLD-CONTAINING PROTEIN	3e-09
PITG_00393	Monoacylglycerol lipase abhd6-A; AltName: Abhydrolase domain-containing protein 6-A	Monoacylglycerol lipase abhd6-A; AltName: Abhydrolase domain-containing protein 6-A	2e-45	No entry	No entry
PITG_00394	ALPHA/BETA-HYDROLASE-LIKE PROTEIN	Monoacylglycerol lipase abhd6-A; AltName: Abhydrolase domain-containing protein 6-A	6e-40	ALPHA/BETA-HYDROLASE-LIKE PROTEIN	2e-07
PITG_00395	CYSTEINE PROTEASE FAMILY C1-RELATED	Cathepsin Z; Flags: Precursor	1e-42	CYSTEINE PROTEASE FAMILY C1-RELATED	1e-135
PITG_00396	RIBONUCLEASE P SUBUNIT P25 ;ALBA DNA/RNA-BINDING PROTEIN	Ribonuclease P protein subunit p25-like protein; Short=RNase P protein subunit-like p25; AltName: Rpp25-like protein	3e-18	RIBONUCLEASE P SUBUNIT P25 ;ALBA DNA/RNA-BINDING PROTEIN	4e-42
PITG_00397	EUKARYOTIC TRANSLATION INITIATION FACTOR 3 SUBUNIT C-RELATED	Eukaryotic translation initiation factor 3 subunit C; Short=eIF3c; AltName: Eukaryotic translation initiation factor 3 subunit 8; AltName: eIF3 p110; AltName: p105	1e-169	EUKARYOTIC TRANSLATION INITIATION FACTOR 3 SUBUNIT C-RELATED	7e-180
PITG_00398	FAMILY NOT NAMED ;PROTEIN FMP42	Protein FMP42	4e-28	FAMILY NOT NAMED ;PROTEIN FMP42	6e-30
PITG_00399	NUCLEAR RIBONUCLEASE Z	Nuclear ribonuclease Z; Short=RNase Z; AltName: Zinc phosphodiesterase NUZ; AltName: tRNA 3 endonuclease; AltName: tRNase Z	3e-48	NUCLEAR RIBONUCLEASE Z	1e-29
PITG_00401	RIBOSOME MATURATION PROTEIN SBDS	Ribosome maturation protein SBDS; AltName: Shwachman-Bodian-Diamond syndrome protein homolog	3e-81	RIBOSOME MATURATION PROTEIN SBDS	1e-105
PITG_00402	UNCHARACTERIZED ;ENKURIN DOMAIN-CONTAINING PROTEIN 1	Enkurin domain-containing protein 1	2e-17	UNCHARACTERIZED ;ENKURIN DOMAIN-CONTAINING PROTEIN 1	4e-13
PITG_00407	SRPK, ISOFORM A-RELATED	Serine/threonine-protein kinase SRPK; Short=PSRPK	4e-60	SRPK, ISOFORM A-RELATED	2e-55
PITG_00408	CALMODULIN	No entry	No entry	CALMODULIN	0.0
PITG_00409	RHO GDP-DISSOCIATION INHIBITOR ;LD16419P	Putative rho GDP-dissociation inhibitor 1	4e-46	RHO GDP-DISSOCIATION INHIBITOR ;LD16419P	1e-42
PITG_00410	BYSTIN	Bystin	5e-126	BYSTIN	3e-129
PITG_00411	ATP-BINDING CASSETTE ABC TRANSPORTER-RELATED	Adaptin ear-binding coat-associated protein 2; AltName: NECAP endocytosis-associated protein 2; Short=NECAP-2	8e-27	ATP-BINDING CASSETTE ABC TRANSPORTER-RELATED	2e-24
PITG_00413	PROTEIN NRT1/ PTR FAMILY 8.3	Peptide transporter PTR2; AltName: Histidine-transporting protein	7e-56	PROTEIN NRT1/ PTR FAMILY 8.3	2e-52
PITG_00415	F-box/LRR-repeat protein 7; AltName: F-box and leucine-rich repeat protein 7	F-box/LRR-repeat protein 7; AltName: F-box and leucine-rich repeat protein 7	4e-24	No entry	No entry
PITG_00416	SERINE/THREONINE-PROTEIN KINASE	Calcium-dependent protein kinase 2; AltName: PfCDPK2	5e-64	SERINE/THREONINE-PROTEIN KINASE	2e-63
PITG_00417	LIPASE 4-RELATED	Patatin-like phospholipase domain-containing protein 7	4e-118	LIPASE 4-RELATED	5e-135
PITG_00421	C-MYC PROMOTER BINDING PROTEIN ;C-MYC PROMOTER BINDING PROTEIN	DENN domain-containing protein 4B; AltName: Brain-specific gene 4 protein; Short=Brain specific protein 4	3e-19	C-MYC PROMOTER BINDING PROTEIN ;C-MYC PROMOTER BINDING PROTEIN	2e-24
PITG_00422	ZINC TRANSPORTER ZIP13	Zinc transporter SLC39A7; AltName: Histidine-rich membrane protein Ke4; AltName: Solute carrier family 39 member 7	7e-71	ZINC TRANSPORTER ZIP13	2e-62
PITG_00424	Ankyrin-1; Short=ANK-1; AltName: Ankyrin-R; AltName: Erythrocyte ankyrin	Ankyrin-1; Short=ANK-1; AltName: Ankyrin-R; AltName: Erythrocyte ankyrin	2e-11	FAMILY NOT NAMED ;FAMILY NOT NAMED	2e-16
PITG_00426	POLYCOMB-LIKE TRANSCRIPTION FACTOR ;POLYCOMB-LIKE TRANSCRIPTION FACTOR	Pathogenesis-related homeodomain protein; Short=PRHP	9e-28	POLYCOMB-LIKE TRANSCRIPTION FACTOR ;POLYCOMB-LIKE TRANSCRIPTION FACTOR	3e-16
PITG_00427	ADENYLYLTRANSFERASE AND SULFURTRANSFERASE MOCS3	Adenylyltransferase and sulfurtransferase MOCS3; AltName: Molybdenum cofactor synthesis protein 3; Includes:	4e-86	ADENYLYLTRANSFERASE AND SULFURTRANSFERASE MOCS3	1e-74
PITG_00430	Uncharacterized protein MJ0165	Uncharacterized protein MJ0165	2e-45	SUBFAMILY NOT NAMED	1e-74
PITG_00431	TARTRATE-RESISTANT ACID PHOSPHATASE TYPE 5 ;TARTRATE-RESISTANT ACID PHOSPHATASE TYPE 5	No entry	No entry	TARTRATE-RESISTANT ACID PHOSPHATASE TYPE 5 ;TARTRATE-RESISTANT ACID PHOSPHATASE TYPE 5	2e-54
PITG_00440	MYOTUBULARIN-RELATED ;MYOTUBULARIN-RELATED	Myotubularin-related protein 2	4e-85	MYOTUBULARIN-RELATED ;MYOTUBULARIN-RELATED	4e-83
PITG_00441	FAMILY NOT NAMED ;ANKYRIN-2	No entry	No entry	FAMILY NOT NAMED ;ANKYRIN-2	9e-12
PITG_00442	CYTOCHROME C1 HEME LYASE ;CYTOCHROME C-TYPE HEME LYASE	Cytochrome c-type heme lyase; Short=CCHL; AltName: Holocytochrome c-type synthase	2e-45	CYTOCHROME C1 HEME LYASE ;CYTOCHROME C-TYPE HEME LYASE	3e-147
PITG_00443	40S RIBOSOMAL PROTEIN S6	40S ribosomal protein S6i|51338632|sp|P62753|RS6_HUMAN	2e-111	40S RIBOSOMAL PROTEIN S6	7e-116
PITG_00446	BOMB/KIRA PROTEINS ;PROTEIN KIBRA	No entry	No entry	BOMB/KIRA PROTEINS ;PROTEIN KIBRA	1e-08
PITG_00448	TRNA (CYTOSINE(34)-C(5))-METHYLTRANSFERASE	tRNA (cytosine(34)-C(5))-methyltransferase; AltName: NOL1/NOP2/Sun domain family member 2	8e-135	TRNA (CYTOSINE(34)-C(5))-METHYLTRANSFERASE	1e-136
PITG_00451	2-OXOISOVALERATE DEHYDROGENASE SUBUNIT BETA, MITOCHONDRIAL	2-oxoisovalerate dehydrogenase subunit beta, mitochondrial; AltName: 3-methyl-2-oxobutanoate dehydrogenase; AltName: Branched-chain alpha-keto acid dehydrogenase E1 component beta chain; Short=BCKDE1B; Short=BCKDH E1-beta; Flags: Precursor	3e-177	2-OXOISOVALERATE DEHYDROGENASE SUBUNIT BETA, MITOCHONDRIAL	6e-155
PITG_00452	XYLULOSE KINASE	Xylulose kinase; Short=Xylulokinase	7e-129	XYLULOSE KINASE	4e-141
PITG_00453	DIHYDROLIPOAMIDE ACETYL/SUCCINYL-TRANSFERASE-RELATED	Lipoamide acyltransferase component of branched-chain alpha-keto acid dehydrogenase complex, mitochondrial; AltName: Branched-chain alpha-keto acid dehydrogenase complex component E2; Flags: Precursor	1e-146	DIHYDROLIPOAMIDE ACETYL/SUCCINYL-TRANSFERASE-RELATED	5e-109
PITG_00454	REGULATOR OF CHROMOSOME CONDENSATION ;REGULATOR OF CHROMOSOME CONDENSATION	RCC1 and BTB domain-containing protein 2; AltName: Chromosome condensation 1-like; AltName: Regulator of chromosome condensation and BTB domain-containing protein 2	5e-60	REGULATOR OF CHROMOSOME CONDENSATION ;REGULATOR OF CHROMOSOME CONDENSATION	1e-94
PITG_00457	CALCINEURIN B	Calcineurin B-like protein 1	5e-20	CALCINEURIN B	2e-16
PITG_00458	DIHYDROLIPOYLLYSINE-RESIDUE ACETYLTRANSFERASE COMPONENT OF PYRUVATE DEHYDROGENASE COMPLEX, MITOCHONDRIAL	Dihydrolipoyllysine-residue acetyltransferase component of pyruvate dehydrogenase complex, mitochondrial; AltName: Dihydrolipoamide acetyltransferase component of pyruvate dehydrogenase complex; AltName: Pyruvate dehydrogenase complex component E2; Short=PDC-E2; Short=PDCE2; Flags: Precursor	5e-33	DIHYDROLIPOYLLYSINE-RESIDUE ACETYLTRANSFERASE COMPONENT OF PYRUVATE DEHYDROGENASE COMPLEX, MITOCHONDRIAL	2e-24
PITG_00459	ZETA-COAT PROTEIN ;COATOMER SUBUNIT ZETA-1	Coatomer subunit zeta-1; AltName: Zeta-1-coat protein; AltName: Zeta-COP 1	2e-48	ZETA-COAT PROTEIN ;COATOMER SUBUNIT ZETA-1	1e-45
PITG_00460	Probable phosphatidylinositol phosphate kinase DDB_G0267588	Probable phosphatidylinositol phosphate kinase DDB_G0267588	4e-30	PROTEIN PPK-2	1e-50
PITG_00461	Mitochondrial DNA replication protein YHM2	Mitochondrial DNA replication protein YHM2	5e-50	AT03939P	5e-56
PITG_00462	TRNA PSEUDOURIDINE SYNTHASE D ;PSEUDOURIDYLATE SYNTHASE 7 HOMOLOG	Pseudouridylate synthase 7 homolog-like protein	2e-64	TRNA PSEUDOURIDINE SYNTHASE D ;PSEUDOURIDYLATE SYNTHASE 7 HOMOLOG	9e-53
PITG_00464	Serine/threonine-protein kinase ssp1	Serine/threonine-protein kinase ssp1	1e-42	PROTEIN CKK-1, ISOFORM B	5e-46
PITG_00469	SULFITE EXPORTER TAUE/SAFE FAMILY PROTEIN	No entry	No entry	SULFITE EXPORTER TAUE/SAFE FAMILY PROTEIN	6e-46
PITG_00470	SULFITE EXPORTER TAUE/SAFE FAMILY PROTEIN	No entry	No entry	SULFITE EXPORTER TAUE/SAFE FAMILY PROTEIN	7e-48
PITG_00471	FAMILY NOT NAMED ;PYRIDOXINE BIOSYNTHESIS PROTEIN SNZ1-RELATED	Pyridoxal biosynthesis lyase PdxSgi|254781596|sp|B9LIK3|PDXS_CHLSY	2e-160	FAMILY NOT NAMED ;PYRIDOXINE BIOSYNTHESIS PROTEIN SNZ1-RELATED	5e-157
PITG_00472	GCIP-INTERACTING PROTEIN P29 ;PRE-MRNA-SPLICING FACTOR SYF2	Pre-mRNA-splicing factor syf2	1e-20	GCIP-INTERACTING PROTEIN P29 ;PRE-MRNA-SPLICING FACTOR SYF2	6e-29
PITG_00473	UNCHARACTERIZED ;TETRATRICOPEPTIDE REPEAT PROTEIN 27	Tetratricopeptide repeat protein 27 homolog; Short=TPR repeat protein 27 homolog	3e-123	UNCHARACTERIZED ;TETRATRICOPEPTIDE REPEAT PROTEIN 27	2e-140
PITG_00474	HISTONE-LYSINE N-METHYLTRANSFERASE ASHH3	Histone-lysine N-methyltransferase ASHH3; AltName: ASH1 homolog 3; AltName: Protein SET DOMAIN GROUP 7	1e-44	HISTONE-LYSINE N-METHYLTRANSFERASE ASHH3	2e-42
PITG_00476	NUCLEOLAR PROTEIN 7/ESTROGEN RECEPTOR COACTIVATOR-RELATED ;L(3)82FD, ISOFORM P	Oxidation resistance protein 1	1e-21	NUCLEOLAR PROTEIN 7/ESTROGEN RECEPTOR COACTIVATOR-RELATED ;L(3)82FD, ISOFORM P	2e-31
PITG_00477	EUKARYOTIC TRANSLATION INITIATION FACTOR 2-ALPHA KINASE EIF2-ALPHA KINASE -RELATED ;EUKARYOTIC TRANSLATION INITIATION FACTOR 2-ALPHA KINASE 3	Probable protein kinase DDB_G0291842	3e-51	EUKARYOTIC TRANSLATION INITIATION FACTOR 2-ALPHA KINASE EIF2-ALPHA KINASE -RELATED ;EUKARYOTIC TRANSLATION INITIATION FACTOR 2-ALPHA KINASE 3	2e-40
PITG_00479	FAMILY NOT NAMED ;CALMODULIN-BINDING FAMILY PROTEIN-RELATED	No entry	No entry	FAMILY NOT NAMED ;CALMODULIN-BINDING FAMILY PROTEIN-RELATED	1e-27
PITG_00481	Probable phospholipid-transporting ATPase IB; AltName: ATPase class I type 8A member 2; AltName: ML-1	Probable phospholipid-transporting ATPase IB; AltName: ATPase class I type 8A member 2; AltName: ML-1	1e-143	PROTEIN TAT-3	6e-169
PITG_00482	FK506-BINDING PROTEIN 59	No entry	No entry	FK506-BINDING PROTEIN 59	4e-12
PITG_00483	MATERNAL PROTEIN PUMILIO	Pumilio homolog 3; Short=APUM-3; Short=AtPUM3	2e-99	MATERNAL PROTEIN PUMILIO	5e-102
PITG_00485	AMINE OXIDASE	Lysine-specific histone demethylase 1B; AltName: Flavin-containing amine oxidase domain-containing protein 1; AltName: Lysine-specific histone demethylase 2	8e-26	AMINE OXIDASE	3e-26
PITG_00488	ACYL-COA-BINDING PROTEIN	Acyl-CoA-binding protein homolog 1; Short=ACBP-1; AltName: Diazepam-binding inhibitor homolog; Short=DBI	2e-27	ACYL-COA-BINDING PROTEIN	3e-23
PITG_00489	CHAPERONIN ;T-COMPLEX PROTEIN 1 SUBUNIT GAMMA	1-phosphatidylinositol 3-phosphate 5-kinase FAB1; Short=Phosphatidylinositol 3-phosphate 5-kinase; AltName: Type III PIP kinase; Short=PIPkin-III	2e-11	CHAPERONIN ;T-COMPLEX PROTEIN 1 SUBUNIT GAMMA	5e-30
PITG_00490	Probable protein phosphatase 2C 38; Short=AtPP2C38	Probable protein phosphatase 2C 38; Short=AtPP2C38	1e-43	GM14286P	7e-46
PITG_00491	CYCLIC NUCLEOTIDE PHOSPHODIESTERASE ;CYCLIC NUCLEOTIDE PHOSPHODIESTERASE	cGMP-dependent 3',5'-cyclic phosphodiesterase; AltName: Cyclic GMP-stimulated phosphodiesterase; Short=CGS-PDE; Short=cGSPDE	1e-43	CYCLIC NUCLEOTIDE PHOSPHODIESTERASE ;CYCLIC NUCLEOTIDE PHOSPHODIESTERASE	1e-42
PITG_00492	FAMILY NOT NAMED ;CYTOCHROME C PEROXIDASE, MITOCHONDRIAL	Cytochrome c peroxidase, mitochondrial; Short=CCP; Flags: Precursor	3e-93	FAMILY NOT NAMED ;CYTOCHROME C PEROXIDASE, MITOCHONDRIAL	2e-91
PITG_00494	DUF914-RELATED ;CRT HOMOLOG 1-RELATED	Crt homolog 1; AltName: Chloroquine resistance transporter paralog 1; Short=DdCRTp1	1e-33	DUF914-RELATED ;CRT HOMOLOG 1-RELATED	3e-28
PITG_00495	UNCHARACTERIZED ;VACUOLAR PROTEIN SORTING-ASSOCIATED PROTEIN 51 HOMOLOG	Vacuolar protein sorting-associated protein 51 homolog; AltName: Protein fat-free	6e-47	UNCHARACTERIZED ;VACUOLAR PROTEIN SORTING-ASSOCIATED PROTEIN 51 HOMOLOG	9e-100
PITG_00496	CYCLIC NUCLEOTIDE PHOSPHODIESTERASE	Dual 3',5'-cyclic-AMP and -GMP phosphodiesterase 11A; AltName: cAMP and cGMP phosphodiesterase 11A	1e-53	CYCLIC NUCLEOTIDE PHOSPHODIESTERASE	8e-60
PITG_00500	ATP-DEPENDENT RNA HELICASE DDX10-RELATED	ATP-dependent RNA helicase dbp4	0.0	ATP-DEPENDENT RNA HELICASE DDX10-RELATED	0.0
PITG_00501	UNCHARACTERIZED PROTEIN YVCK-RELATED ;GLUCONEOGENESIS FACTOR-RELATED	No entry	No entry	UNCHARACTERIZED PROTEIN YVCK-RELATED ;GLUCONEOGENESIS FACTOR-RELATED	2e-119
PITG_00502	C-MYC PROMOTER BINDING PROTEIN ;C-MYC PROMOTER BINDING PROTEIN	DENN domain-containing protein 5A; AltName: Rab6-interacting protein 1; Short=Rab6IP1	1e-17	C-MYC PROMOTER BINDING PROTEIN ;C-MYC PROMOTER BINDING PROTEIN	1e-18
PITG_00503	FAMILY NOT NAMED ;PROTEIN GLO-1	Ras-related protein Rab-32	5e-68	FAMILY NOT NAMED ;PROTEIN GLO-1	7e-66
PITG_00505	Ubiquitin-conjugating enzyme E2 4; AltName: Ubiquitin carrier protein 4; AltName: Ubiquitin-protein ligase 4	Ubiquitin-conjugating enzyme E2 4; AltName: Ubiquitin carrier protein 4; AltName: Ubiquitin-protein ligase 4	1e-90	SUBFAMILY NOT NAMED	3e-77
PITG_00506	SYNTAXIN-12	Syntaxin-12	1e-14	SYNTAXIN-12	4e-11
PITG_00509	Tubulin delta chain; AltName: Delta-tubulin	Tubulin delta chain; AltName: Delta-tubulin	8e-35	SUBFAMILY NOT NAMED	4e-57
PITG_00510	NADPH:ADRENODOXIN OXIDOREDUCTASE, MITOCHONDRIAL-RELATED	No entry	No entry	NADPH:ADRENODOXIN OXIDOREDUCTASE, MITOCHONDRIAL-RELATED	4e-33
PITG_00513	HISTONE H2A DEUBIQUITINASE MYSM1	No entry	No entry	HISTONE H2A DEUBIQUITINASE MYSM1	3e-11
PITG_00514	HISTONE H2A DEUBIQUITINASE MYSM1	No entry	No entry	HISTONE H2A DEUBIQUITINASE MYSM1	2e-12
PITG_00518	THIOREDOXIN ;THIOREDOXIN	Probable nucleoredoxin 1; Short=AtNrx1	1e-29	THIOREDOXIN ;THIOREDOXIN	1e-29
PITG_00523	CHLOROPLAST 50S RIBOSOMAL PROTEIN L22-RELATED	50S ribosomal protein L22	4e-22	CHLOROPLAST 50S RIBOSOMAL PROTEIN L22-RELATED	4e-23
PITG_00524	E3 UBIQUITIN-PROTEIN LIGASE KCMF1 ;E3 UBIQUITIN-PROTEIN LIGASE KCMF1	No entry	No entry	E3 UBIQUITIN-PROTEIN LIGASE KCMF1 ;E3 UBIQUITIN-PROTEIN LIGASE KCMF1	5e-39
PITG_00525	CALCIUM/CALMODULIN-DEPENDENT PROTEIN KINASE TYPE II DELTA 1 CHAIN	Probable myosin light chain kinase DDB_G0292624	1e-32	CALCIUM/CALMODULIN-DEPENDENT PROTEIN KINASE TYPE II DELTA 1 CHAIN	1e-28
PITG_00527	HEAT SHOCK PROTEIN 70KDA ;78 KDA GLUCOSE-REGULATED PROTEIN	Luminal-binding protein 5; Short=BiP 5; AltName: 78 kDa glucose-regulated protein homolog 5; Short=GRP-78-5; Flags: Precursor	0.0	HEAT SHOCK PROTEIN 70KDA ;78 KDA GLUCOSE-REGULATED PROTEIN	0.0
PITG_00528	METALLO-BETA-LACTAMASE DOMAIN-CONTAINING PROTEIN	Putative hydrolase C777.06c	9e-28	METALLO-BETA-LACTAMASE DOMAIN-CONTAINING PROTEIN	2e-36
PITG_00529	CONSERVED OLIGOMERIC GOLGI COMPLEX COMPONENT 8 ;CONSERVED OLIGOMERIC GOLGI COMPLEX SUBUNIT 8	Conserved oligomeric Golgi complex subunit 8; Short=COG complex subunit 8; AltName: Component of oligomeric Golgi complex 8	2e-56	CONSERVED OLIGOMERIC GOLGI COMPLEX COMPONENT 8 ;CONSERVED OLIGOMERIC GOLGI COMPLEX SUBUNIT 8	6e-66
PITG_00531	UNCHARACTERIZED PUTATIVE METHYLTRANSFERASE ;SET DOMAIN-CONTAINING PROTEIN 4	[Fructose-bisphosphate aldolase]-lysine N-methyltransferase, chloroplastic; AltName: Aldolases N-methyltransferase; AltName: [Ribulose-bisphosphate carboxylase]-lysine N-methyltransferase-like; Short=AtLSMT-L; Short=LSMT-like enzyme; Flags: Precursor	8e-38	UNCHARACTERIZED PUTATIVE METHYLTRANSFERASE ;SET DOMAIN-CONTAINING PROTEIN 4	2e-39
PITG_00536	CELL CYCLE CONTROL PROTEIN CWF25 ;PRE-MRNA-SPLICING FACTOR CWC25 HOMOLOG	Pre-mRNA-splicing factor CWC25 homolog; AltName: Coiled-coil domain-containing protein 49; AltName: Spliceosome-associated protein homolog CWC25	9e-19	CELL CYCLE CONTROL PROTEIN CWF25 ;PRE-MRNA-SPLICING FACTOR CWC25 HOMOLOG	3e-21
PITG_00537	UBIQUITIN-CONJUGATING ENZYME E2 ;UBIQUITIN-CONJUGATING ENZYME E2 H	Ubiquitin-conjugating enzyme E2 8; AltName: Ubiquitin carrier protein 8; AltName: Ubiquitin-protein ligase 8	4e-71	UBIQUITIN-CONJUGATING ENZYME E2 ;UBIQUITIN-CONJUGATING ENZYME E2 H	3e-58
PITG_00542	MEDIATOR OF RNA POLYMERASE II TRANSCRIPTION SUBUNIT 31	Putative mediator of RNA polymerase II transcription subunit 31; AltName: Putative mediator complex subunit 31	2e-39	MEDIATOR OF RNA POLYMERASE II TRANSCRIPTION SUBUNIT 31	1e-38
PITG_00543	TETRAHYDROFOLATE DEHYDROGENASE/CYCLOHYDROLASE FAMILY MEMBER ;TETRAHYDROFOLATE DEHYDROGENASE/CYCLOHYDROLASE FAMILY MEMBER	Formate--tetrahydrofolate ligase; AltName: 10-formyletrahydrofolate synthetase; Short=FHS; Short=FTHFS; AltName: Formyltetrahydrofolate synthetase	0.0	TETRAHYDROFOLATE DEHYDROGENASE/CYCLOHYDROLASE FAMILY MEMBER ;TETRAHYDROFOLATE DEHYDROGENASE/CYCLOHYDROLASE FAMILY MEMBER	0.0
PITG_00545	THIOREDOXIN ;THIOREDOXIN	Nucleoredoxin; AltName: Protein Red-1	5e-27	THIOREDOXIN ;THIOREDOXIN	4e-33
PITG_00546	MYOSIN ;MYOSIN-14-RELATED	No entry	No entry	MYOSIN ;MYOSIN-14-RELATED	3e-176
PITG_00552	PROTEIN MEMO1 ;PROTEIN MEMO1	Protein MEMO1; AltName: Mediator of ErbB2-driven cell motility 1; Short=Memo-1	2e-92	PROTEIN MEMO1 ;PROTEIN MEMO1	1e-104
PITG_00553	NEURAL CONSERVED AT 73EF, ISOFORM I	Probable 2-oxoglutarate dehydrogenase E1 component DHKTD1 homolog, mitochondrial; AltName: Oxoglutarate dehydrogenase A; Flags: Precursor	0.0	NEURAL CONSERVED AT 73EF, ISOFORM I	0.0
PITG_00554	VACUOLAR PROTEIN SORTING VPS16	No entry	No entry	VACUOLAR PROTEIN SORTING VPS16	6e-12
PITG_00555	CALMODULIN	No entry	No entry	CALMODULIN	2e-08
PITG_00556	OXIDOREDUCTASE, 2OG-FE II OXYGENASE FAMILY PROTEIN ;OXIDOREDUCTASE, 2OG-FE II OXYGENASE FAMILY PROTEIN	No entry	No entry	OXIDOREDUCTASE, 2OG-FE II OXYGENASE FAMILY PROTEIN ;OXIDOREDUCTASE, 2OG-FE II OXYGENASE FAMILY PROTEIN	4e-13
PITG_00557	DNA PRIMASE LARGE SUBUNIT ;DNA PRIMASE LARGE SUBUNIT	DNA primase large subunit; AltName: DNA primase 58 kDa subunit; Short=p58	2e-67	DNA PRIMASE LARGE SUBUNIT ;DNA PRIMASE LARGE SUBUNIT	9e-66
PITG_00558	TRNA PSEUDOURIDINE(38/39) SYNTHASE	tRNA pseudouridine(38/39) synthase; AltName: tRNA pseudouridine synthase 3; AltName: tRNA pseudouridylate synthase 3; AltName: tRNA-uridine isomerase 3	3e-81	TRNA PSEUDOURIDINE(38/39) SYNTHASE	7e-72
PITG_00559	PROTEIN PHOSPHATASE 2C 57	Probable protein phosphatase 2C 54; Short=OsPP2C54	4e-43	PROTEIN PHOSPHATASE 2C 57	3e-38
PITG_00560	PHOSPHATIDYLINOSITOL-4-PHOSPHATE 5-KINASE RELATED ;PHOSPHATIDYLINOSITOL-4-PHOSPHATE 5-KINASE RELATED	Radial spoke head 10 homolog B	6e-19	PHOSPHATIDYLINOSITOL-4-PHOSPHATE 5-KINASE RELATED ;PHOSPHATIDYLINOSITOL-4-PHOSPHATE 5-KINASE RELATED	3e-16
PITG_00561	Ubiquinone biosynthesis protein COQ9, mitochondrial; Flags: Precursor	Ubiquinone biosynthesis protein COQ9, mitochondrial; Flags: Precursor	1e-46	FAMILY NOT NAMED ;FAMILY NOT NAMED	1e-55
PITG_00562	SIDEROFLEXIN-5	Sideroflexin	8e-91	SIDEROFLEXIN-5	8e-94
PITG_00564	MICROSOMAL GLUTATHIONE S-TRANSFERASE-RELATED	Microsomal glutathione S-transferase 3; Short=Microsomal GST-3; AltName: Microsomal GST-III	4e-26	MICROSOMAL GLUTATHIONE S-TRANSFERASE-RELATED	2e-37
PITG_00565	MICROSOMAL GLUTATHIONE S-TRANSFERASE-RELATED	Microsomal glutathione S-transferase 3; Short=Microsomal GST-3; AltName: Microsomal GST-III	5e-25	MICROSOMAL GLUTATHIONE S-TRANSFERASE-RELATED	3e-35
PITG_00566	UROPORPHYRINOGEN DECARBOXYLASE	Uroporphyrinogen decarboxylase; Short=UPD; Short=URO-D	1e-126	UROPORPHYRINOGEN DECARBOXYLASE	5e-145
PITG_00568	DUF914-RELATED ;CRT HOMOLOG 1-RELATED	Crt homolog 1; AltName: Chloroquine resistance transporter paralog 1; Short=DdCRTp1	3e-25	DUF914-RELATED ;CRT HOMOLOG 1-RELATED	6e-20
PITG_00569	PHOSPHATIDYLINOSITOL KINASE transferase#PC00220;kinase#PC00137 ;PI-3 KINASE	Phosphatidylinositol 3-kinase 2; Short=PI3-kinase; Short=PI3K; Short=PtdIns-3-kinase	1e-134	PHOSPHATIDYLINOSITOL KINASE transferase#PC00220;kinase#PC00137 ;PI-3 KINASE	1e-137
PITG_00570	Phosphatidylserine synthase 2; Short=PSS-2; Short=PtdSer synthase 2; AltName: Serine-exchange enzyme II	Phosphatidylserine synthase 2; Short=PSS-2; Short=PtdSer synthase 2; AltName: Serine-exchange enzyme II	5e-101	No entry	No entry
PITG_00571	BIFUNCTIONAL PURINE BIOSYNTHESIS PROTEIN ;BIFUNCTIONAL PURINE BIOSYNTHESIS PROTEIN PURH	Bifunctional purine biosynthesis protein PURH; Includes:	0.0	BIFUNCTIONAL PURINE BIOSYNTHESIS PROTEIN ;BIFUNCTIONAL PURINE BIOSYNTHESIS PROTEIN PURH	0.0
PITG_00573	FAMILY NOT NAMED ;TYROSINE-PROTEIN PHOSPHATASE SIW14	Probable tyrosine-protein phosphatase At1g05000	2e-37	FAMILY NOT NAMED ;TYROSINE-PROTEIN PHOSPHATASE SIW14	2e-32
PITG_00574	ENDONUCLEASE III-LIKE PROTEIN 1	No entry	No entry	ENDONUCLEASE III-LIKE PROTEIN 1	9e-39
PITG_00575	ELONGATOR COMPLEX PROTEIN 1	Putative elongator complex protein 1; Short=ELP1; AltName: IkappaB kinase complex-associated protein; Short=IKK complex-associated protein	1e-95	ELONGATOR COMPLEX PROTEIN 1	1e-148
PITG_00576	EGL NINE HOMOLOG-RELATED ;EGL NINE HOMOLOG 2	[Skp1-protein]-hydroxyproline N-acetylglucosaminyltransferase; AltName: Glycosyltransferase GnT51; AltName: Skp1-HyPro GlcNAc-transferase; AltName: UDP-GlcNAc:Skp1-hydroxyproline GlcNAc-transferase; Short=Skp1 GlcNAc-Tase; AltName: UDP-GlcNAc:hydroxyproline polypeptide GlcNAc-transferase	8e-38	EGL NINE HOMOLOG-RELATED ;EGL NINE HOMOLOG 2	5e-22
PITG_00577	Probable carboxypeptidase PADG_04062; AltName: Peptidase M20 domain-containing protein PADG_04062; Flags: Precursor	Probable carboxypeptidase PADG_04062; AltName: Peptidase M20 domain-containing protein PADG_04062; Flags: Precursor	9e-48	PROTEIN CPIN-1	7e-119
PITG_00578	IMIDAZOLONEPROPIONASE-RELATED	Probable imidazolonepropionase; AltName: Amidohydrolase domain-containing protein 1 homolog	6e-177	IMIDAZOLONEPROPIONASE-RELATED	2e-120
PITG_00585	THIOREDOXIN PEROXIDASE	Peroxiredoxin C1773.02c; AltName: Nuclear thiol peroxidase; Short=nTPx; AltName: Thioredoxin reductase	1e-26	THIOREDOXIN PEROXIDASE	7e-10
PITG_00588	CYSTEINE PROTEASE FAMILY C1-RELATED ;PROTEIN CPL-1, ISOFORM A	Counting factor associated protein D; Flags: Precursor	1e-84	CYSTEINE PROTEASE FAMILY C1-RELATED ;PROTEIN CPL-1, ISOFORM A	3e-78
PITG_00589	Protein preY, mitochondrial; Flags: Precursor	Protein preY, mitochondrial; Flags: Precursor	3e-14	No entry	No entry
PITG_00591	RING ZINC FINGER PROTEIN	No entry	No entry	RING ZINC FINGER PROTEIN	7e-09
PITG_00594	Chaperone protein DnaJ 2	Chaperone protein DnaJ 2	5e-104	No entry	No entry
PITG_00595	FAMILY NOT NAMED ;COILED-COIL DOMAIN-CONTAINING PROTEIN 40	Coiled-coil domain-containing protein 40	3e-70	FAMILY NOT NAMED ;COILED-COIL DOMAIN-CONTAINING PROTEIN 40	1e-123
PITG_00597	WD40 REPEAT PROTEIN ;WD40 REPEAT PROTEIN	WD repeat-containing protein 43	2e-50	WD40 REPEAT PROTEIN ;WD40 REPEAT PROTEIN	1e-19
PITG_00613	26S PROTEASE REGULATORY SUBUNIT 8	26S protease regulatory subunit 8 homolog A; AltName: 26S proteasome AAA-ATPase subunit RPT6a; AltName: 26S proteasome subunit 8 homolog A; AltName: Regulatory particle triple-A ATPase subunit 6a	0.0	26S PROTEASE REGULATORY SUBUNIT 8	0.0
PITG_00614	CHROMOSOMAL SERINE/THREONINE-PROTEIN KINASE JIL-1	Protein kinase 2; Short=PK2	2e-80	CHROMOSOMAL SERINE/THREONINE-PROTEIN KINASE JIL-1	2e-81
PITG_00616	PHOSPHOLIPASE D ;PHOSPHOLIPASE D	Phospholipase D A; AltName: Phosphatase D1; Short=PLD 1	7e-13	PHOSPHOLIPASE D ;PHOSPHOLIPASE D	5e-47
PITG_00617	PHOSPHOLIPASE D ;PHOSPHOLIPASE D	Phospholipase D delta; Short=AtPLDdelta; Short=PLD delta	2e-13	PHOSPHOLIPASE D ;PHOSPHOLIPASE D	1e-48
PITG_00620	Kinesin-4; AltName: Kinesin-like protein D	Kinesin-4; AltName: Kinesin-like protein D	3e-67	SUBFAMILY NOT NAMED	1e-64
PITG_00622	VACUOLAR PROTEIN SORTING-ASSOCIATED PROTEIN 18 HOMOLOG	Vacuolar protein sorting-associated protein 18 homolog	8e-165	VACUOLAR PROTEIN SORTING-ASSOCIATED PROTEIN 18 HOMOLOG	5e-178
PITG_00623	4-AMINOBUTYRATE AMINOTRANSFERASE PUUE	Uncharacterized aminotransferase BpOF4_10225; AltName: ORF B	3e-98	4-AMINOBUTYRATE AMINOTRANSFERASE PUUE	2e-107
PITG_00626	PHOSPHOINOSITOL 3-PHOSPHATE-BINDING PROTEIN ;PHOSPHOINOSITOL 3-PHOSPHATE-BINDING PROTEIN	No entry	No entry	PHOSPHOINOSITOL 3-PHOSPHATE-BINDING PROTEIN ;PHOSPHOINOSITOL 3-PHOSPHATE-BINDING PROTEIN	5e-08
PITG_00627	Uncharacterized protein C4orf22 homolog	Uncharacterized protein C4orf22 homolog	1e-102	No entry	No entry
PITG_00631	40S RIBOSOMAL PROTEIN S29	40S ribosomal protein S29	1e-19	40S RIBOSOMAL PROTEIN S29	1e-19
PITG_00632	DOLICHYL-DIPHOSPHOOLIGOSACCHARIDE--PROTEIN GLYCOSYLTRANSFERASE SUBUNIT STT3B	Dolichyl-diphosphooligosaccharide--protein glycosyltransferase subunit STT3; Short=Oligosaccharyl transferase subunit STT3	0.0	DOLICHYL-DIPHOSPHOOLIGOSACCHARIDE--PROTEIN GLYCOSYLTRANSFERASE SUBUNIT STT3B	0.0
PITG_00633	PROTEASOME SUBUNIT ALPHA/BETA ;PROTEASOME SUBUNIT ALPHA TYPE-7-LIKE	Proteasome subunit alpha type-7; AltName: Proteasome component DD5	8e-110	PROTEASOME SUBUNIT ALPHA/BETA ;PROTEASOME SUBUNIT ALPHA TYPE-7-LIKE	2e-96
PITG_00634	GAMMA TUBULIN COMPLEX PROTEIN	Gamma-tubulin complex component 4; Short=GCP-4	3e-42	GAMMA TUBULIN COMPLEX PROTEIN	3e-18
PITG_00635	RYANODINE RECEPTOR AND IP3 RECEPTOR ;INOSITOL 1,4,5-TRISPHOSPHATE RECEPTOR	Ryanodine receptor 44F	4e-36	RYANODINE RECEPTOR AND IP3 RECEPTOR ;INOSITOL 1,4,5-TRISPHOSPHATE RECEPTOR	2e-42
PITG_00636	Urease; AltName: Urea amidohydrolase	Urease; AltName: Urea amidohydrolase	0.0	No entry	No entry
PITG_00637	Ankyrin repeat domain-containing protein 50	Ankyrin repeat domain-containing protein 50	3e-17	No entry	No entry
PITG_00640	SERINE-THREONINE PROTEIN KINASE	Putative serine/threonine-protein kinase/receptor R826; Flags: Precursor	5e-39	SERINE-THREONINE PROTEIN KINASE	9e-68
PITG_00641	Fork head transcription factor 1	Fork head transcription factor 1	9e-11	No entry	No entry
PITG_00643	SERINE-THREONINE PROTEIN KINASE	Putative serine/threonine-protein kinase/receptor R818; Flags: Precursor	9e-43	SERINE-THREONINE PROTEIN KINASE	1e-70
PITG_00644	HISTONE H3 METHYLTRANSFERASE	No entry	No entry	HISTONE H3 METHYLTRANSFERASE	9e-38
PITG_00646	SERINE-THREONINE PROTEIN KINASE	Probable serine/threonine-protein kinase DDB_G0267514	5e-39	SERINE-THREONINE PROTEIN KINASE	6e-77
PITG_00648	WD REPEAT PROTEIN	Uncharacterized WD repeat-containing protein C17D11.16	1e-77	WD REPEAT PROTEIN	5e-104
PITG_00649	WD40 REPEAT PROTEIN ;WD40 REPEAT-CONTAINING PROTEIN SMU1	WD40 repeat-containing protein SMU1; AltName: Smu-1 suppressor of mec-8 and unc-52 protein homolog	3e-180	WD40 REPEAT PROTEIN ;WD40 REPEAT-CONTAINING PROTEIN SMU1	4e-172
PITG_00651	CENTROMERE/KINETOCHORE PROTEIN ZW10 HOMOLOG	Centromere/kinetochore protein zw10 homolog	2e-50	CENTROMERE/KINETOCHORE PROTEIN ZW10 HOMOLOG	6e-59
PITG_00652	MAGNESIUM AND COBALT TRANSPORT PROTEIN/MITOCHONDRIAL IMPORT INNER MEMBRANE TRANSLOCASE SUBUNIT TIM8 ;ZINC TRANSPORT PROTEIN ZNTB	Magnesium transport protein CorA	5e-28	MAGNESIUM AND COBALT TRANSPORT PROTEIN/MITOCHONDRIAL IMPORT INNER MEMBRANE TRANSLOCASE SUBUNIT TIM8 ;ZINC TRANSPORT PROTEIN ZNTB	4e-26
PITG_00654	DNA damage-inducible protein 1gi|338818067|sp|P0CS14|DDI1_CRYNJ	DNA damage-inducible protein 1i|338818067|sp|P0CS14|DDI1_CRYNJ	5e-80	AT13091P	1e-73
PITG_00655	DnaJ homolog subfamily C member 17	DnaJ homolog subfamily C member 17	1e-14	No entry	No entry
PITG_00656	TRANSMEMBRANE EMP24 DOMAIN-CONTAINING PROTEIN 10	Transmembrane emp24 domain-containing protein 10; AltName: 21 kDa transmembrane-trafficking protein; AltName: Transmembrane protein Tmp21; AltName: p24 family protein delta-1; Short=p24delta1; Flags: Precursor	5e-43	TRANSMEMBRANE EMP24 DOMAIN-CONTAINING PROTEIN 10	3e-40
PITG_00659	RAB GDP/GTP EXCHANGE FACTOR	No entry	No entry	RAB GDP/GTP EXCHANGE FACTOR	5e-13
[truncated: 9,783 more rows]

## Sheet: Table S8 PULT annotations
Gene number	Final Annotation	Swiss-prot annotation	Swiss-prot e-value	Panther annotation	Panther e-value
[truncated: 15,293 more rows]

[truncated: 1 more sheets: Table S9 Primers for RT-qPCR]
