# Supplementary material for: Lifestyle, gene gain and loss, and transcriptional remodeling cause divergence in the transcriptomes of Phytophthora infestans and Pythium ultimum during potato tuber colonization
Source: BMC Genomics. 2017 Oct 10;18:764. doi: 10.1186/s12864-017-4151-2 (PMC5635513; doi:10.1186/s12864-017-4151-2)
Supplement: Supplementary file 7 — Genes from the zones shown in Additional file 6: Figure S4a. Each of the nine tabs shows the genes and their fold-change levels in each sector in early tubers and media. (XLSX 369 kb) [file 12864_2017_4151_MOESM7_ESM.xlsx]

## Sheet: Media-Tuber Sector I
PI Gene	PIMediaEarly-PITuberEarly_logFC	Pult gene	PUMediaEarly-PUTuber Early_logFC	Annotation
PITG_00451	1.84927	PYU1_G004178	1.74376	2-OXOISOVALERATE DEHYDROGENASE SUBUNIT BETA, MITOCHONDRIAL
PITG_00452	1.78565	PYU1_G004179	1.6086	XYLULOSE KINASE
PITG_01003	1.90309	PYU1_G001849	2.20058	Transmembrane and TPR repeat-containing protein 4
PITG_01072	3.12514	PYU1_G001791	1.75015	5-METHYLTETRAHYDROPTEROYLTRIGLUTAMATE--HOMOCYSTEINE METHYLTRANSFERASE ;5-METHYLTETRAHYD
PITG_01275	2.27305	PYU1_G008716	2.8172	LYSOSOMAL ACID LIPASE-RELATED ;LIPASE
PITG_02253	2.69124	PYU1_G004723	1.79919	Isovaleryl-CoA dehydrogenase, mitochondrial; Short=IVD; Flags: Precursor
PITG_02468	8.24825	PYU1_G010256	2.86852
PITG_02657	2.99548	PYU1_G013615	2.32032
PITG_02658	2.31311	PYU1_G013614	2.3002
PITG_02712	7.56038	PYU1_G004411	4.30063	GLUCOSE-INDUCED DEGRADATION PROTEIN 8 HOMOLOG
PITG_03045	2.22612	PYU1_G000876	2.32572	CHOLESTEROL 25-HYDROXYLASE-LIKE PROTEIN 2
PITG_03412	2.46281	PYU1_G000786	1.50214
PITG_03427	1.77278	PYU1_G000769	1.72912	Tyrosine aminotransferase; Short=TAT; AltName: L-tyrosine:2-oxoglutarate aminotransfer
PITG_03642	2.58658	PYU1_G007004	2.43704
PITG_03837	2.40432	PYU1_G013519	1.54936	PROTEASE M1 ZINC METALLOPROTEASE ;AMINOPEPTIDASE B
PITG_04646	1.74208	PYU1_G010502	2.07003	FAMILY NOT NAMED ;ATP-BINDING CASSETTE SUB-FAMILY B MEMBER 6, MITOCHONDRIAL
PITG_05117	6.70116	PYU1_G014503	5.13141	GLYCINE AMIDINOTRANSFERASE, MITOCHONDRIAL ;GLYCINE AMIDINOTRANSFERASE, MITOCHONDRIAL
PITG_05377	3.07835	PYU1_G005510	2.4266	METHYLENETETRAHYDROFOLATE REDUCTASE
PITG_05462	3.34686	PYU1_G005186	3.11709	ALPHA-AMINOADIPIC SEMIALDEHYDE DEHYDROGENASE
PITG_06006	1.87399	PYU1_G004820	1.91438
PITG_06173	3.95259	PYU1_G008933	2.58457
PITG_06384	3.14436	PYU1_G008882	2.41533	TENEURIN AND N-ACETYLGLUCOSAMINE-1-PHOSPHODIESTER ALPHA-N-ACETYLGLUCOSAMINIDASE
PITG_06448	3.17584	PYU1_G013050	2.39113	CARBOXYLASE:PYRUVATE/ACETYL-COA/PROPIONYL-COA CARBOXYLASE
PITG_06502	4.9957	PYU1_G012601	2.01864	PHD/F-BOX CONTAINING PROTEIN ;LYSINE-SPECIFIC DEMETHYLASE PHF2
PITG_06923	2.38441	PYU1_G010307	6.17314	CRAL-TRIO DOMAIN-CONTAINING PROTEIN YKL091C-RELATED
PITG_07063	2.31174	PYU1_G011191	3.14998
PITG_07948	2.00764	PYU1_G011170	2.91202	GLUCOSE-METHANOL-CHOLINE GMC OXIDOREDUCTASE
PITG_08044	2.20364	PYU1_G011545	2.90711
PITG_08491	9.86348	PYU1_G007433	4.55326	12-OXOPHYTODIENOATE REDUCTASE 1-RELATED
PITG_09885	3.45831	PYU1_G002567	2.66114	ATP-BINDING CASSETTE TRANSPORTER ;ABC TRANSPORTER G FAMILY MEMBER 12-RELATED
PITG_09995	2.43932	PYU1_G010996	2.61041
PITG_10058	2.48346	PYU1_G014914	3.80217	Actin-binding protein F
PITG_10095	14.6653	PYU1_G014958	7.17395	ZINC-CONTAINING ALCOHOL DEHYDROGENASE
PITG_10271	2.977	PYU1_G002923	1.70675
PITG_10287	1.94331	PYU1_G002930	1.84983	TESTICULAR SOLUBLE ADENYLYL CYCLASE ;GUANYLYL CYCLASE
PITG_10292	9.3004	PYU1_G004297	1.86026	ALCOHOL DEHYDROGENASE 1-RELATED
PITG_10524	1.57006	PYU1_G006694	1.65372	Cathepsin D; Contains:
PITG_10806	2.55615	PYU1_G010661	1.76418
PITG_11120	2.53109	PYU1_G003316	1.82455	HRAS-LIKE SUPPRESSOR - RELATED ;PHOSPHOLIPID-METABOLIZING ENZYME A-C1
PITG_11138	5.36166	PYU1_G003333	3.51975	Osmotic growth protein 1
PITG_11189	2.74109	PYU1_G003377	7.27182	PHOSPHOENOLPYRUVATE CARBOXYKINASE ATP
PITG_11291	1.91125	PYU1_G003222	3.26671
PITG_11407	4.2735	PYU1_G003702	3.89107	POLYNUCLEOTIDE KINASE- 3'-PHOSPHATASE
PITG_12352	1.84138	PYU1_G014089	1.61943
PITG_12757	14.8715	PYU1_G000941	9.81	Putative alpha-ketoglutarate-dependent sulfonate dioxygenase
PITG_13096	2.13632	PYU1_G000317	2.03986
PITG_13423	4.20935	PYU1_G014255	1.94739	Protein NLP3; Short=AtNLP3; AltName: NIN-like protein 3; AltName: Nodule inception pro
PITG_13596	1.93639	PYU1_G008144	2.70941	BIOTIN SYNTHASE, MITOCHONDRIAL
PITG_13713	6.44078	PYU1_G006011	2.10174	PROTEIN-METHIONINE SULFOXIDE OXIDASE MICAL1
PITG_13737	3.94051	PYU1_G013641	1.6514	FLAVODOXIN-RELATED PROTEIN WRBA-RELATED
PITG_13924	1.84044	PYU1_G006072	1.68778	ASPARTOKINASE
PITG_14005	2.39883	PYU1_G006054	2.81896
PITG_14270	1.96419	PYU1_G009126	6.32003	NOTUM-RELATED ;NOTUM-RELATED
PITG_15243	3.7432	PYU1_G012902	1.59961	PHOSPHATE ACETYLTRANSFERASE
PITG_15476	1.90661	PYU1_G007343	3.30041	MALATE DEHYDROGENASE
PITG_15787	1.62674	PYU1_G003752	2.37493	FAMILY NOT NAMED ;PROTEIN DA1-RELATED 2
PITG_15903	1.55425	PYU1_G001116	3.76167	S-ADENOSYLMETHIONINE-DEPENDENT METHYLTRANSFERASE CRG1-RELATED
PITG_16795	4.90378	PYU1_G009524	1.86233	Dynein assembly factor 3, axonemal
PITG_17239	1.58972	PYU1_G001984	1.56778	ACID PHOSPHATASE RELATED ;METALLOPHOSPHOESTERASE DOMAIN-CONTAINING PROTEIN
PITG_17425	4.57799	PYU1_G006602	3.9018	MITOCHONDRIAL SUBSTRATE CARRIER FAMILY PROTEIN UCPB
PITG_17499	3.99145	PYU1_G005957	1.66736	Probable chromate transport protein
PITG_17905	1.72402	PYU1_G012183	2.03822
PITG_17907	1.74703	PYU1_G012194	2.25848	MITOCHONDRIAL CARNITINE O-ACETYLTRANSFERASE-RELATED
PITG_18248	1.72005	PYU1_G003727	1.90969	Acetate kinase; AltName: Acetokinase
PITG_18720	1.6418	PYU1_G009026	1.96087	ATP-CITRATE SYNTHASE ;ATP-CITRATE SYNTHASE
PITG_19119	3.92223	PYU1_G014139	4.94191
PITG_22928	4.1935	PYU1_G003337	2.31836	Glutaryl-CoA dehydrogenase, mitochondrial; Short=GCD; Flags: Precursor

## Sheet: Media-Tuber Sector II
PI Gene	PIMediaEarly-PITuberEarly_logFC	Pult gene	PUMediaEarly-PUTuber Early_logFC	Annotation
PITG_00191	-0.0148399	PYU1_G014554	2.45896	HISTIDINE TRIAD NUCLEOTIDE-BINDING PROTEIN 3
PITG_00323	1.18227	PYU1_G003962	2.49843
PITG_00431	-0.175622	PYU1_G004207	1.82834	TARTRATE-RESISTANT ACID PHOSPHATASE TYPE 5 ;TARTRATE-RESISTANT ACID PHOSPHATASE TYPE 5
PITG_00453	0.732771	PYU1_G004180	1.97296	DIHYDROLIPOAMIDE ACETYL/SUCCINYL-TRANSFERASE-RELATED
PITG_00456	-0.783077	PYU1_G004183	2.39932
PITG_00471	-0.899246	PYU1_G004172	5.37758	FAMILY NOT NAMED ;PYRIDOXINE BIOSYNTHESIS PROTEIN SNZ1-RELATED
PITG_00556	0.0881163	PYU1_G004090	3.33072	OXIDOREDUCTASE, 2OG-FE II OXYGENASE FAMILY PROTEIN ;OXIDOREDUCTASE, 2OG-FE II OXYGENA
PITG_00565	0.542144	PYU1_G004087	1.78405	MICROSOMAL GLUTATHIONE S-TRANSFERASE-RELATED
PITG_00574	0.326909	PYU1_G004060	2.26032	ENDONUCLEASE III-LIKE PROTEIN 1
PITG_00636	1.27107	PYU1_G004299	3.44753	Urease; AltName: Urea amidohydrolase
PITG_00688	0.211178	PYU1_G004287	2.26194	CYTOCHROME C OXIDASE ASSEMBLY PROTEIN COX15 ;CYTOCHROME C OXIDASE ASSEMBLY PROTEIN COX1
PITG_01169	-0.161008	PYU1_G013717	2.89342	ANAPHASE-PROMOTING COMPLEX SUBUNIT 4
PITG_01172	0.246597	PYU1_G013720	1.50668	PEPTIDE METHIONINE SULFOXIDE REDUCTASE B2, CHLOROPLASTIC-RELATED
PITG_01349	0.847952	PYU1_G008782	2.04623	DnAJ-like protein slr0093
PITG_01410	-1.19822	PYU1_G013432	2.03154
PITG_01504	0.900111	PYU1_G012022	1.65538	PROTEIN PHOSPHATASE PP2A 55 KDA REGULATORY SUBUNIT
PITG_01749	-0.243235	PYU1_G005644	1.85403	CHRONIC MYELOGENOUS LEUKEMIA TUMOR ANTIGEN 66 ;NUDC DOMAIN-CONTAINING PROTEIN 1
PITG_01896	-1.09466	PYU1_G005858	1.87269	3-OXOACYL-[ACYL-CARRIER-PROTEIN] SYNTHASE-LIKE PROTEIN
PITG_02036	1.01011	PYU1_G005738	2.5841	EQUILIBRATIVE NUCLEOSIDE TRANSPORTER 1
PITG_02092	-0.236377	PYU1_G012836	3.29972	ELECTRON TRANSFER FLAVOPROTEIN-QUINONE OXIDOREDUCTASE YDIS-RELATED
PITG_02114	0.248414	PYU1_G012874	1.57303	Probable aspartyl aminopeptidase
PITG_02115	-0.0628613	PYU1_G012873	1.77344	Propionyl-CoA carboxylase beta chain, mitochondrial; Short=PCCase subunit beta; AltNam
PITG_02242	-0.135591	PYU1_G004730	2.01531	Calcium-binding protein 39-like; AltName: Antigen MLAA-34; AltName: MO25beta; AltName:
PITG_02423	1.39473	PYU1_G004605	2.00158	CYSTEINE PROTEASE FAMILY C1-RELATED ;CATHEPSIN Z
PITG_02424	0.500971	PYU1_G002860	2.54294	1,5-ANHYDRO-D-FRUCTOSE REDUCTASE
PITG_02499	0.259505	PYU1_G004541	1.74153	Putative lipase C4A8.10
PITG_02594	0.760588	PYU1_G004484	4.97143
PITG_02595	0.992791	PYU1_G004485	1.58018
PITG_02783	0.604066	PYU1_G008510	1.86715	MULTIPLE INOSITOL POLYPHOSPHATE PHOSPHATASE 1
PITG_02841	0.719187	PYU1_G008356	2.46232
PITG_03050	1.3555	PYU1_G000883	5.06652	Uncharacterized protein C20orf194
PITG_03082	0.541728	PYU1_G000607	6.08807	Leucine-rich repeat-containing protein 49; AltName: Tubulin polyglutamylase complex su
PITG_03098	0.328845	PYU1_G000631	3.62222	CAD PROTEIN
PITG_03101	-0.853732	PYU1_G000630	3.16807	N-ACETYLGLUTAMATE SYNTHASE ;N-ACETYLGLUTAMATE SYNTHASE, MITOCHONDRIAL
PITG_03136	-1.18604	PYU1_G008948	4.54359	LYSOSOMAL BETA GLUCOSIDASE
PITG_03278	1.23899	PYU1_G000669	2.36541	FYVE-FINGER-CONTAINING RAB5 EFFECTOR PROTEIN RABENOSYN-5-RELATED
PITG_03415	-0.213032	PYU1_G001748	1.58156	CYSTEINE PROTEASE FAMILY C1-RELATED ;PROTEIN CPL-1, ISOFORM A
PITG_03598	0.0299718	PYU1_G006897	1.9451	6-PHOSPHOFRUCTOKINASE 1-RELATED
PITG_03631	0.687506	PYU1_G006995	2.24928	E3 UBIQUITIN-PROTEIN LIGASE ARIH1
PITG_03643	1.28201	PYU1_G007005	2.64929	CYCLIC NUCLEOTIDE-DEPENDENT PROTEIN KINASE ;CYCLIC NUCLEOTIDE-DEPENDENT PROTEIN KINASE
PITG_03742	1.26834	PYU1_G007093	1.5788
PITG_04704	-0.122961	PYU1_G007497	1.52291	CALICYLIN BINDING PROTEIN ;CALICYLIN BINDING PROTEIN
PITG_04877	-0.264454	PYU1_G013716	2.56178	Lysine-specific histone demethylase 1 homolog 1; AltName: Flavin-containing amine oxid
PITG_04907	0.823406	PYU1_G007685	2.65202	FK506-binding protein 5; AltName: Peptidyl-prolyl cis-trans isomerase; Short=PPIase; A
PITG_04974	0.320474	PYU1_G003652	1.61029
PITG_05103	-1.37121	PYU1_G014401	4.01355	FUKUTIN RELATED PROTEIN ;FUKUTIN RELATED PROTEIN
PITG_05249	-0.843119	PYU1_G013299	1.99869
PITG_05291	-0.626858	PYU1_G010717	2.35496	INWARD RECTIFIER POTASSIUM CHANNEL
PITG_05381	0.0514175	PYU1_G005482	3.61622	PROTEIN PHOSPHATASE 2C
PITG_05504	-1.09287	PYU1_G005218	2.24402
PITG_05509	1.39043	PYU1_G005224	1.71635
PITG_05546	-0.416101	PYU1_G005258	1.99745
PITG_05548	1.0833	PYU1_G005260	1.73601
PITG_05553	1.48632	PYU1_G005267	2.83472	Probable D-lactate dehydrogenase, mitochondrial; Short=DLD; Short=Lactate dehydrogenas
PITG_05621	0.540613	PYU1_G005344	5.92207	NIPA-like protein 2
PITG_05727	1.24314	PYU1_G004990	1.84299	Probable WRKY transcription factor 19; AltName: WRKY DNA-binding protein 19
PITG_06007	-0.943616	PYU1_G004821	1.93417	ZINC/IRON TRANSPORTER transmembrane receptor regulatory/adaptor protein#PC00226 ;ZINC T
PITG_06129	0.547474	PYU1_G014106	1.78528	AMIDOHYDROLASE FAMILY PROTEIN
PITG_06285	1.05881	PYU1_G002266	1.97123	PROTEIN PMT-1, ISOFORM B
PITG_06427	0.0746948	PYU1_G013055	1.76331	SERINE HYDROXYMETHYLTRANSFERASE
PITG_06731	1.1898	PYU1_G010527	1.68973	Pyrophosphate-energized membrane proton pump 3; AltName: AVP1-like protein 2; AltName:
PITG_07054	0.126178	PYU1_G010580	1.6312
PITG_07072	-1.03637	PYU1_G011213	2.08526	ALCOHOL DEHYDROGENASE-RELATED
PITG_07380	-0.569111	PYU1_G000539	2.30904	Glutamate synthase 2 [NADH], chloroplastic; AltName: NADH-dependent glutamate synthase
PITG_07562	0.861135	PYU1_G000576	2.42097
PITG_07671	-0.513674	PYU1_G009087	2.11377	NADP-SPECIFIC GLUTAMATE DEHYDROGENASE 1-RELATED
PITG_07700	-0.418771	PYU1_G009038	3.346	Putative sterigmatocystin biosynthesis peroxidase stcC; Flags: Precursor
PITG_07975	0.207349	PYU1_G011027	2.07536	METHYLCROTONOYL-COA CARBOXYLASE BETA CHAIN, MITOCHONDRIAL
PITG_08135	0.0795042	PYU1_G011110	1.54234	D-AMINO ACID OXIDASE ;D-AMINO ACID OXIDASE
PITG_08138	-0.502195	PYU1_G011105	1.86257
PITG_08199	1.26133	PYU1_G011054	2.18337	HEAT SHOCK TRANSCRIPTION FACTOR ;HEAT STRESS TRANSCRIPTION FACTOR A-6A-RELATED
PITG_08305	1.3232	PYU1_G002213	2.36798	RABCONNECTIN-RELATED
PITG_08718	0.656493	PYU1_G000036	1.60181	PHOSPHATIDYLETHANOLAMINE-BINDING PROTEIN ;PROTEIN FLOWERING LOCUS T-RELATED
PITG_08720	1.14618	PYU1_G000034	1.8651
PITG_10011	0.465493	PYU1_G010980	2.2977	Putative polyketide hydroxylase
PITG_10016	-1.12126	PYU1_G010976	1.70029	FAMILY NOT NAMED ;NADH DEHYDROGENASE (UBIQUINONE) COMPLEX I, ASSEMBLY FACTOR 6
PITG_10063	0.184851	PYU1_G010926	1.65193	Omega-3 fatty acid desaturase, endoplasmic reticulum
PITG_10191	0.378635	PYU1_G011866	1.97491	FYVE-FINGER-CONTAINING RAB5 EFFECTOR PROTEIN RABENOSYN-5-RELATED
PITG_10207	-0.535752	PYU1_G008845	1.54402	Mitochondrial DNA replication protein YHM2
PITG_10379	0.179057	PYU1_G005637	1.9303
PITG_10415	-0.906946	PYU1_G006798	2.67494
PITG_10622	0.502564	PYU1_G003052	2.46229	CGI-141-RELATED/LIPASE CONTAINING PROTEIN ;CGI-141-RELATED/LIPASE CONTAINING PROTEIN
PITG_10930	0.459312	PYU1_G003440	3.61968	ANKYRIN REPEAT PROTEIN ;ANKYRIN REPEAT PROTEIN
PITG_10950	-0.164973	PYU1_G003414	1.59943	FAMILY NOT NAMED ;T-CELL ACTIVATION INHIBITOR, MITOCHONDRIAL
PITG_11039	0.785915	PYU1_G003299	2.7119	Protein THEM6; Flags: Precursor
PITG_11077	-0.0024403	PYU1_G003260	1.77586	Probable leucine-rich repeat receptor-like protein kinase At5g63930; Flags: Precursor
PITG_11569	0.473769	PYU1_G009262	1.89065	LEUCINE AMINOPEPTIDASE-RELATED ;AMINOPEPTIDASE NPEPL1-RELATED
PITG_12264	-0.261315	PYU1_G010068	2.1664	PROTOHEME IX FARNESYLTRANSFERASE, MITOCHONDRIAL
PITG_12354	0.158558	PYU1_G014091	2.83474
PITG_12356	1.43803	PYU1_G011713	1.83286	MUTT-NUDIX-RELATED
PITG_12482	0.884496	PYU1_G014741	1.64588	Putative serine protease K12H4.7; Flags: Precursor
PITG_12753	-0.216928	PYU1_G014387	1.69515	IMPORTIN SUBUNIT ALPHA
PITG_12813	-0.330343	PYU1_G007757	1.5215	PHYTANOYL-COA DIOXYGENASE DOMAIN CONTAINING 1
PITG_13245	-0.432568	PYU1_G013359	2.14205	PENTRAXIN
PITG_13398	0.478063	PYU1_G014613	1.59389	TUBULIN MONOGLYCYLASE TTLL3
PITG_13399	0.541334	PYU1_G014612	1.5714	ASPARAGINE SYNTHETASE [GLUTAMINE-HYDROLYZING]
PITG_13403	0.767674	PYU1_G006541	2.34199	SPHINGOLIPID DELTA 4 DESATURASE/C-4 HYDROXYLASE PROTEIN DES2 ;SPHINGOLIPID DELTA 4 DESA
PITG_13444	0.180325	PYU1_G014313	2.10025	PROTEIN PHOSPHATASE 2C 68-RELATED
PITG_13457	-0.353836	PYU1_G008233	2.09113	RECA/RAD51/RADA DNA STRAND-PAIRING FAMILY MEMBER ;DNA REPAIR PROTEIN XRCC3
PITG_13483	0.0626238	PYU1_G008249	1.81792
PITG_13716	-0.0282397	PYU1_G006008	1.55684
PITG_13801	-0.249252	PYU1_G006189	2.0905	WD40 REPEAT PROTEIN ;WD40 REPEAT PROTEIN
PITG_13854	-0.402551	PYU1_G006158	2.01222
PITG_14170	-0.871588	PYU1_G009153	1.63299	GALACTOKINASE
PITG_14469	-0.667876	PYU1_G013848	1.85335
PITG_14583	0.114272	PYU1_G009763	6.36
PITG_14598	0.395664	PYU1_G007865	3.18994	PROLYL ENDOPEPTIDASE
PITG_14768	-0.135197	PYU1_G009611	1.53282	PROGRAMMED CELL DEATH PROTEIN 5
PITG_15518	-0.217018	PYU1_G013530	1.77528	ACID PHOSPHATASE RELATED
PITG_15573	0.740439	PYU1_G012353	6.12503	CYTOCHROME B ASCORBATE-DEPENDENT PROTEIN 3
PITG_15618	-0.70194	PYU1_G012337	1.55494
PITG_15772	-1.26589	PYU1_G003763	1.60428
PITG_15857	1.38042	PYU1_G001134	2.22236
PITG_16005	1.31565	PYU1_G009365	2.0494	Methylmalonate-semialdehyde dehydrogenase [acylating], mitochondrial; Short=MMSDH; Sho
PITG_16356	0.731253	PYU1_G012651	3.05134
PITG_16458	0.0673036	PYU1_G002690	1.73351	DnaJ homolog subfamily B member 6-B
PITG_16472	-0.098306	PYU1_G002830	3.29312	RING FINGER AND PROTEASE ASSOCIATED DOMAIN-CONTAINING ;E3 UBIQUITIN-PROTEIN LIGASE ATL5
PITG_16546	0.868956	PYU1_G002908	1.98862	Stromal interaction molecule homolog; Flags: Precursor
PITG_16812	-0.0449111	PYU1_G009497	1.91183	ANAPHASE-PROMOTING COMPLEX 10
PITG_16981	1.16089	PYU1_G006481	4.28265	F-SPONDIN
PITG_17095	0.113672	PYU1_G008695	4.66736	TRICARBOXYLATE TRANSPORT PROTEIN, MITOCHONDRIAL-RELATED
PITG_17130	-0.205955	PYU1_G013636	3.80304	Glyceraldehyde-3-phosphate dehydrogenase; Short=GAPDH
PITG_17250	0.0940573	PYU1_G002110	1.65955	FAMILY NOT NAMED ;ROLLING PEBBLES, ISOFORM B
PITG_17716	-1.05764	PYU1_G008058	2.05096	Voltage-dependent anion-selective channel protein 3; Short=VDAC-3; Short=rVDAC3; AltNa
PITG_17726	-0.0359814	PYU1_G008048	3.02701	SAP18
PITG_17781	0.10682	PYU1_G005107	2.05537	AUTOPHAGY PROTEIN 16-LIKE ;AUTOPHAGY PROTEIN 16-LIKE
PITG_18242	-0.0048749	PYU1_G003734	2.69956
PITG_18298	0.489961	PYU1_G004974	1.97905	OXYGEN-DEPENDENT COPROPORPHYRINOGEN-III OXIDASE, MITOCHONDRIAL
PITG_18326	-0.931685	PYU1_G005035	2.51388	HEAT SHOCK TRANSCRIPTION FACTOR ;HEAT SHOCK FACTOR PROTEIN 4
PITG_18334	0.0534746	PYU1_G005048	1.65391	RETICULON-4-INTERACTING PROTEIN 1, MITOCHONDRIAL
PITG_18800	-0.767861	PYU1_G002799	5.21273
PITG_18861	0.460527	PYU1_G011574	1.6902
PITG_18962	0.820103	PYU1_G012160	1.90325	SWI/SNF-RELATED MATRIX-ASSOCIATED ACTIN-DEPENDENT REGULATOR OF CHROMATIN SUBFAMILY-RELA
PITG_19063	0.48589	PYU1_G011608	1.91111
PITG_19096	-0.188003	PYU1_G014116	1.56715	PHOSPHO-2-DEHYDRO-3-DEOXYHEPTONATE ALDOLASE, PHENYLALANINE-INHIBITED
PITG_19174	-0.0717758	PYU1_G011592	1.52233	PHOSPHOMANNOMUTASE 45A, ISOFORM A
PITG_19357	0.471261	PYU1_G001272	1.89703	CHLORIDE CHANNEL ;CHLORIDE CHANNEL PROTEIN 1
PITG_19537	-0.714594	PYU1_G014795	2.00573	CALNEXIN
PITG_19774	-0.478074	PYU1_G013159	1.55013	MANNOSE-6-PHOSPHATE ISOMERASE
PITG_19995	-0.201952	PYU1_G009686	1.53041	PERV-A RECEPTOR ;PERV-A RECEPTOR
PITG_20715	0.77638	PYU1_G004493	1.98962	DEOXYRIBODIPYRIMIDINE PHOTOLYASE ;PHOTOREPAIR, ISOFORM A
PITG_20928	0.286931	PYU1_G000004	2.40484	CONDENSIN COMPLEX SUBUNIT 1
PITG_20994	0.86212	PYU1_G003690	1.50031	Argininosuccinate lyase 2; Short=ASAL 2; AltName: Arginosuccinase 2
PITG_22865	1.32235	PYU1_G006379	1.63329	METHYLCROTONOYL-COA CARBOXYLASE SUBUNIT ALPHA, MITOCHONDRIAL

## Sheet: Media-Tuber Sector III
PI Gene	PIMediaEarly-PITuberEarly_logFC	Pult gene	PUMediaEarly-PUTuber Early_logFC	Annotation
PITG_00083	-1.79722	PYU1_G012815	3.44813	Uncharacterized protein C594.04c
PITG_00185	-3.6664	PYU1_G014560	1.92127	CALCIUM-ACTIVATED POTASSIUM CHANNEL ALPHA CHAIN ;CALCIUM-ACTIVATED POTASSIUM CHANNEL AL
PITG_00584	-2.79222	PYU1_G004065	4.27345
PITG_01233	-3.64176	PYU1_G013674	1.99567	NADPH OXIDASE
PITG_02136	-3.36004	PYU1_G012855	2.97782	Pyridoxal biosynthesis protein PDX2; AltName: Probable glutamine amidotransferase; Sho
PITG_05374	-1.88419	PYU1_G005507	5.8379	ARGININOSUCCINATE SYNTHASE
PITG_06783	-2.96536	PYU1_G010765	1.80748	QUINOLINATE SYNTHASE A
PITG_07143	-7.35829	PYU1_G013215	2.49786	HYDROPEROXIDASE I, BIFUNCTIONAL CATALASE-PEROXIDASE
PITG_10310	-3.93352	PYU1_G002992	2.09759	HISTONE H2A DEUBIQUITINASE MYSM1
PITG_11586	-1.85086	PYU1_G009275	3.48595	FAMILY NOT NAMED ;CYTOCHROME B561 DOMAIN-CONTAINING PROTEIN 1
PITG_12452	-1.95427	PYU1_G004802	2.93386
PITG_13807	-2.59845	PYU1_G006204	6.08
PITG_14123	-1.76856	PYU1_G004006	2.31975	5'-NUCLEOTIDASE-RELATED
PITG_15091	-2.05448	PYU1_G009595	1.86099
PITG_16484	-3.53546	PYU1_G002811	3.12326
PITG_17244	-2.0338	PYU1_G001985	4.073	FAMILY NOT NAMED ;CDGSH IRON-SULFUR DOMAIN-CONTAINING PROTEIN 2 HOMOLOG
PITG_17786	-1.50021	PYU1_G005114	2.72536	ARGININOSUCCINATE LYASE

## Sheet: Media-Tuber Sector IV
PI Gene	PIMediaEarly-PITuberEarly_logFC	Pult gene	PUMediaEarly-PUTuber Early_logFC	Annotation
PITG_12187	-1.50003	PYU1_G010041	-1.2187	DIPHTHAMIDE BIOSYNTHESIS PROTEIN 1
PITG_10951	-1.50092	PYU1_G003413	1.11959	SUCCINATE DEHYDROGENASE [UBIQUINONE] IRON-SULFUR SUBUNIT 3, MITOCHONDRIAL
PITG_18104	-1.50234	PYU1_G001041	-0.173742	TRANSFORMER-2-RELATED ;TRANSFORMER-2-RELATED
PITG_18718	-1.50855	PYU1_G009023	-0.312061	GTP-BINDING NUCLEAR PROTEIN RAN
PITG_09942	-1.51154	PYU1_G002624	-0.177238	RNA HELICASE
PITG_12764	-1.51416	PYU1_G014390	-0.428552	Ubiquitin carboxyl-terminal hydrolase 36; AltName: Deubiquitinating enzyme 36; AltName
PITG_06616	-1.51919	PYU1_G012529	-0.322193
PITG_00426	-1.51993	PYU1_G004203	-0.071264	POLYCOMB-LIKE TRANSCRIPTION FACTOR ;POLYCOMB-LIKE TRANSCRIPTION FACTOR
PITG_07311	-1.5204	PYU1_G013994	-0.317582	RNA HELICASE
PITG_05174	-1.52129	PYU1_G008185	-0.00878051
PITG_05511	-1.52156	PYU1_G005227	-0.552273	CARRIER PROTEIN (C2)
PITG_16198	-1.52178	PYU1_G002773	0.404837	60S RIBOSOMAL PROTEIN L18A ;60S RIBOSOMAL PROTEIN L18A
PITG_02384	-1.52422	PYU1_G004625	-0.406971
PITG_09698	-1.52474	PYU1_G011754	0.00903851	HISTIDINE BIOSYNTHESIS BIFUNCTIONAL PROTEIN HISIE, CHLOROPLASTIC
PITG_10445	-1.5279	PYU1_G006767	-0.350876	DNA-DIRECTED RNA POLYMERASES I, II, AND III SUBUNIT RPABC1 DNA-directed RNA polymerase#
PITG_03157	-1.52793	PYU1_G000892	-0.30787	ATP-DEPENDENT RNA HELICASE DDX51
PITG_03417	-1.52987	PYU1_G000780	-1.2466	Kidney mitochondrial carrier protein 1; AltName: Solute carrier family 25 member 30
PITG_01680	-1.53254	PYU1_G005595	-0.279218	RNA-binding protein pno1
PITG_02588	-1.53341	PYU1_G004499	-0.00818113
PITG_09446	-1.53619	PYU1_G008031	-0.146756
PITG_13014	-1.53621	PYU1_G000377	0.126046	PROLIFERATION-ASSOCIATED PROTEIN 2G4
PITG_07174	-1.53891	PYU1_G011362	-0.460677	RIBONUCLEASE P PROTEIN SUBUNIT P30
PITG_06453	-1.54068	PYU1_G013044	-0.67619
PITG_18054	-1.54112	PYU1_G000587	-0.165434	50S ribosomal protein L7/L12
PITG_12697	-1.54178	PYU1_G014425	-0.237846	RIBOSOMAL PROTEIN S9 ;28S RIBOSOMAL PROTEIN S9, MITOCHONDRIAL
PITG_15415	-1.54253	PYU1_G007393	-0.80892	HISTONE DEACETYLASE 6
PITG_13312	-1.54445	PYU1_G013338	0.537364	40S ribosomal protein S25; AltName: S31
PITG_09540	-1.5463	PYU1_G013117	0.513968	60S RIBOSOMAL PROTEIN L19
PITG_03156	-1.54641	PYU1_G000893	-0.496443	PRE-RRNA-PROCESSING PROTEIN TSR1 HOMOLOG
PITG_00930	-1.54701	PYU1_G002059	-0.794735	COMPLEMENT COMPONENT 1 ;COMPLEMENT COMPONENT 1
PITG_12193	-1.54734	PYU1_G010037	-0.14926	50S ribosomal protein L1
PITG_00523	-1.54739	PYU1_G004124	-0.215108	CHLOROPLAST 50S RIBOSOMAL PROTEIN L22-RELATED
PITG_19157	-1.55061	PYU1_G014168	-0.212243	50S ribosomal protein L36
PITG_08338	-1.55158	PYU1_G002349	-0.260068	NUCLEOLAR PROTEIN 6
PITG_00221	-1.55388	PYU1_G003916	-0.195488	TRYPTOPHAN SYNTHASE ALPHA CHAIN
PITG_20798	-1.55515	PYU1_G013142	-0.142172	40S RIBOSOMAL PROTEIN S11 FAMILY MEMBER
PITG_15784	-1.55736	PYU1_G003757	-0.263441	Polyadenylate-binding protein 2; Short=PABP-2; Short=Poly(A)-binding protein 2; Short=
PITG_07316	-1.5622	PYU1_G013987	-1.45634	INACTIVE TRNA-SPECIFIC ADENOSINE DEAMINASE-LIKE PROTEIN 3-RELATED
PITG_15529	-1.56337	PYU1_G012265	-0.172198	EXOSOME COMPLEX COMPONENT RRP45
PITG_11083	-1.564	PYU1_G003265	0.163	DECAPPING PROTEIN 1, ISOFORM A
PITG_01771	-1.56576	PYU1_G005710	1.0005	GLUTAREDOXIN-RELATED PROTEIN ;GLUTAREDOXIN-RELATED PROTEIN
PITG_13300	-1.56666	PYU1_G013342	-0.630356	RNA-BINDING PROTEIN NOB1 ;RNA-BINDING PROTEIN NOB1
PITG_06518	-1.56695	PYU1_G012574	0.443297	PHOSPHO-2-DEHYDRO-3-DEOXYHEPTONATE ALDOLASE 1, 2
PITG_22843	-1.56713	PYU1_G011442	-0.119552	secreted peptide candidate, ORF supported by proteomics
PITG_23204	-1.57366	PYU1_G001088	-0.197615
PITG_03675	-1.57367	PYU1_G007036	-0.143986	ATP-DEPENDENT RNA HELICASE DDX55
PITG_19671	-1.57638	PYU1_G014842	-0.632604	N-ACETYLTRANSFERASE 10 ;N-ACETYLTRANSFERASE 10
PITG_11457	-1.58311	PYU1_G003815	-0.159943	PHOSPHORIBOSYLFORMYLGLYCINAMIDINE SYNTHASE
PITG_04509	-1.58399	PYU1_G009881	-0.0492144
PITG_16116	-1.58574	PYU1_G009484	-0.526487	DNA-DIRECTED RNA POLYMERASE III
PITG_09707	-1.58749	PYU1_G011751	-0.531394	MITOCHONDRIAL IMPORT INNER MEMBRANE TRANSLOCASE SUBUNIT TIM-17
PITG_10992	-1.58815	PYU1_G003478	0.0173402
PITG_07686	-1.59045	PYU1_G009095	0.00097341	Histidine protein methyltransferase 1 homolog; AltName: Protein METTL18 homolog
PITG_09345	-1.59128	PYU1_G001249	0.499295	RIBOSOMAL PROTEIN S7
PITG_17272	-1.59245	PYU1_G002169	-0.251559	NUCLEOLAR PROTEIN 9
PITG_11413	-1.59631	PYU1_G003719	-0.282134
PITG_08221	-1.5964	PYU1_G011031	-0.337445	WD40 REPEAT PROTEIN ;WD40 REPEAT PROTEIN
PITG_06636	-1.59665	PYU1_G012520	0.0461343	RIBOSOMAL PROTEIN L19
PITG_18975	-1.59703	PYU1_G012180	-0.449176
PITG_02466	-1.60592	PYU1_G004578	0.109444
PITG_11736	-1.61022	PYU1_G003186	-0.608319
PITG_18014	-1.61105	PYU1_G003427	-0.776725	UNCHARACTERIZED NODULIN-LIKE PROTEIN ;RRP12-LIKE PROTEIN
PITG_14941	-1.61822	PYU1_G011827	0.223284	SPERM-ASSOCIATED ANTIGEN 1
PITG_06382	-1.62014	PYU1_G008891	-1.46238	FAMILY NOT NAMED ;TRANSMEMBRANE PROTEIN 65
PITG_03274	-1.62443	PYU1_G000672	0.0246691	ELONGATION FACTOR P ;ELONGATION FACTOR P (EF-P) FAMILY PROTEIN
PITG_07327	-1.62861	PYU1_G013980	-0.333477	FAMILY NOT NAMED ;H/ACA RIBONUCLEOPROTEIN COMPLEX NON-CORE SUBUNIT NAF1
PITG_01217	-1.63093	PYU1_G013689	-0.242026	50S RIBOSOMAL PROTEIN L9
PITG_04832	-1.63201	PYU1_G007675	-0.145578	CLEAVAGE/POLYADENYLATION FACTOR IA SUBUNIT CLP1P ;POLYNUCLEOTIDE 5'-HYDROXYL-KINASE NOL
PITG_12165	-1.6338	PYU1_G010230	-0.395494	ATP-DEPENDENT RNA HELICASE DDX24
PITG_02093	-1.63397	PYU1_G003082	-0.31354	FAMILY NOT NAMED ;ACTIVATOR OF BASAL TRANSCRIPTION 1
PITG_07256	-1.6351	PYU1_G011287	0.367074
PITG_12296	-1.63793	PYU1_G010098	0.626859
PITG_10487	-1.63869	PYU1_G003032	-0.653498	Zinc finger CCCH domain-containing protein 42; Short=AtC3H42
PITG_00036	-1.63994	PYU1_G013894	-0.545423	U3 SMALL NUCLEOLAR RNA-ASSOCIATED PROTEIN 6 HOMOLOG
PITG_08026	-1.64034	PYU1_G011500	-0.625693	ATP-DEPENDENT RNA HELICASE DDX27-RELATED
PITG_07044	-1.64083	PYU1_G011246	-1.23312	RING FINGER AND PROTEASE ASSOCIATED DOMAIN-CONTAINING
PITG_03768	-1.64362	PYU1_G007130	-0.0679714	39S RIBOSOMAL PROTEIN L4, MITOCHONDRIAL
PITG_01082	-1.64543	PYU1_G001785	-0.0736095	RAN BINDING PROTEIN ;RAN BINDING PROTEIN
PITG_18330	-1.64962	PYU1_G005040	-0.211057	39S RIBOSOMAL PROTEIN L46, MITOCHONDRIAL
PITG_19531	-1.6506	PYU1_G004351	0.00330714	50S ribosomal protein L25; AltName: General stress protein CTC
PITG_15652	-1.65122	PYU1_G007823	-0.584087
PITG_09222	-1.65169	PYU1_G002882	-0.523716	RIBOSOMAL RNA PROCESSING PROTEIN 7-RELATED
PITG_00051	-1.65241	PYU1_G012783	-0.236707	RNA POLYMERASE III DNA DIRECTED , 39KD SUBUNIT-RELATED ;RNA POLYMERASE III DNA DIRECT
PITG_00142	-1.65251	PYU1_G012752	-0.108811	RIBOSOMAL RNA SMALL SUBUNIT METHYLTRANSFERASE NEP1
PITG_06263	-1.65277	PYU1_G014445	-0.301622	CENTROMERE/MICROTUBULE BINDING PROTEIN CBF5
PITG_01751	-1.65305	PYU1_G005649	0.518755	CGI-121 FAMILY MEMBER ;EKC/KEOPS COMPLEX SUBUNIT TPRKB
PITG_10725	-1.65398	PYU1_G010743	-0.626499	NNP-1 PROTEIN NOVEL NUCLEAR PROTEIN 1 NOP52 ;RIBOSOMAL RNA PROCESSING PROTEIN 1 HOMO
PITG_17261	-1.66587	PYU1_G002123	0.56128	60S ACIDIC RIBOSOMAL PROTEIN FAMILY MEMBER ;60S ACIDIC RIBOSOMAL PROTEIN P0
PITG_17895	-1.66606	PYU1_G007434	0.526475
PITG_04382	-1.66763	PYU1_G012401	-0.116883	RIBOSOMAL PROTEIN L27
PITG_08688	-1.66869	PYU1_G006310	-0.757846	UNCHARACTERIZED ;COILED-COIL DOMAIN-CONTAINING PROTEIN 86
PITG_12227	-1.66968	PYU1_G010054	-0.0891016	NATURAL KILLER CELL-SPECIFIC ANTIGEN KLIP1 ;DTW DOMAIN-CONTAINING PROTEIN 1
PITG_05551	-1.67316	PYU1_G005264	-0.0523277	Ribose-phosphate pyrophosphokinase; Short=RPPK; AltName: Phosphoribosyl pyrophosphate
PITG_09506	-1.67391	PYU1_G007963	-0.250963	28S RIBOSOMAL PROTEIN S5, MITOCHONDRIAL
PITG_17964	-1.67487	PYU1_G012233	0.443098	TRNA PSEUDOURIDINE SYNTHASE-LIKE 1
PITG_05250	-1.67636	PYU1_G013300	-0.232229	TRNA (ADENINE(58)-N(1))-METHYLTRANSFERASE CATALYTIC SUBUNIT TRMT61A
PITG_00179	-1.67659	PYU1_G014567	0.533122	40S RIBOSOMAL PROTEIN S12
PITG_06501	-1.67979	PYU1_G012602	-0.662843	Uncharacterized protein C9orf114
PITG_15740	-1.6842	PYU1_G003797	0.183033	NOP2 YEAST -RELATED NOL1/NOP2/FMU SUN DOMAIN-CONTAINING ;NOP2 YEAST -RELATED NOL1/NOP2
PITG_14136	-1.68439	PYU1_G009195	-0.346478	TRNA-DIHYDROURIDINE(16/17) SYNTHASE [NAD(P)(+)]-LIKE
PITG_06905	-1.68461	PYU1_G010335	0.505024	ZINC FINGER HIT DOMAIN-CONTAINING PROTEIN 2
PITG_00668	-1.68661	PYU1_G014355	-0.913276	OVARIAN CARCINOMA ANTIGEN CA125-RELATED ;OVARIAN CARCINOMA ANTIGEN CA125-RELATED
PITG_01741	-1.68767	PYU1_G005634	-0.269918	EGL NINE HOMOLOG-RELATED ;EGL NINE HOMOLOG-RELATED
PITG_02477	-1.69059	PYU1_G004507	-0.539457
PITG_13380	-1.6943	PYU1_G008718	-0.158892	GUANINE NUCLEOTIDE-BINDING PROTEIN-LIKE 3-LIKE PROTEIN
PITG_06596	-1.69506	PYU1_G014444	-0.163745	30S RIBOSOMAL PROTEIN S18
PITG_04845	-1.69667	PYU1_G007665	-0.225011	PROTEIN AATF
PITG_02420	-1.697	PYU1_G004608	-0.447568	DNA-DIRECTED RNA POLYMERASE I SUBUNIT 2 DNA-directed RNA polymerase#PC00019;transferase
PITG_12225	-1.69863	PYU1_G010051	-0.53818	NUCLEOLAR COMPLEX PROTEIN 3 ;NUCLEOLAR COMPLEX PROTEIN 3 HOMOLOG
PITG_00052	-1.69915	PYU1_G012782	-0.646507	PERIODIC TRYPTOPHAN PROTEIN 2 HOMOLOG
PITG_01498	-1.70021	PYU1_G011956	-0.161061	ATP-BINDING CASSETTE SUB-FAMILY F MEMBER 2
PITG_03304	-1.70091	PYU1_G000708	0.0372289	ATP-DEPENDENT RNA HELICASE DDX10-RELATED
PITG_13898	-1.70134	PYU1_G006124	-0.0030116	Protein KTI12 homolog
PITG_09439	-1.70156	PYU1_G008016	-0.660378	SOMETHING ABOUT SILENCING PROTEIN 10-RELATED
PITG_03336	-1.7099	PYU1_G000746	-0.454554	ELONGATION FACTOR FAMILY PROTEIN
PITG_18717	-1.71538	PYU1_G009022	-0.660974	H/ACA RIBONUCLEOPROTEIN COMPLEX SUBUNIT 3
PITG_10015	-1.71601	PYU1_G010977	-0.111819	WD40 REPEAT FAMILY
PITG_07730	-1.71633	PYU1_G009076	-0.621615
PITG_15606	-1.72131	PYU1_G012311	0.180309	EXOSOME COMPLEX COMPONENT RRP41
PITG_02450	-1.72719	PYU1_G004581	-0.268936	KRR1 SMALL SUBUNIT PROCESSOME COMPONENT HOMOLOG
PITG_05569	-1.73103	PYU1_G005280	-0.167007	TETRATRICOPEPTIDE REPEAT PROTEIN, TPR
PITG_03548	-1.73281	PYU1_G006942	0.273114	MINA53 MYC INDUCED NUCLEAR ANTIGEN ;BIFUNCTIONAL LYSINE-SPECIFIC DEMETHYLASE AND HISTI
PITG_20397	-1.73625	PYU1_G011570	-0.251666
PITG_12682	-1.73949	PYU1_G014409	1.44776	CYTOCHROME C ;CYTOCHROME C
PITG_05363	-1.74106	PYU1_G005502	0.317721	4-HYDROXY-TETRAHYDRODIPICOLINATE SYNTHASE 1, CHLOROPLASTIC-RELATED
PITG_00424	-1.74276	PYU1_G004232	-0.494446	Ankyrin-1; Short=ANK-1; AltName: Ankyrin-R; AltName: Erythrocyte ankyrin
PITG_08200	-1.74393	PYU1_G011055	-0.472245	NEUROGUIDIN
PITG_04887	-1.74742	PYU1_G007601	-0.510243	EXONUCLEASE ;EXONUCLEASE
PITG_03956	-1.74897	PYU1_G007625	0.0160668	EUKARYOTIC TRANSLATION INITIATION FACTOR 3 SUBUNIT K
PITG_17409	-1.75205	PYU1_G006804	-0.234505	WD repeat-containing protein 89 homolog
PITG_17404	-1.75238	PYU1_G006816	-0.501271	GUANINE NUCLEOTIDE-BINDING PROTEIN-LIKE 3
PITG_10018	-1.75318	PYU1_G010972	0.00495644	CDK INHIBITOR P21 BINDING PROTEIN
PITG_09432	-1.75725	PYU1_G008026	-0.244341	PROTEIN NOL-5
PITG_08045	-1.75817	PYU1_G011549	-0.512104	DIMETHYLADENOSINE TRANSFERASE-RELATED
PITG_17723	-1.75836	PYU1_G008045	-0.559948	3'-5' EXORIBONUCLEASE CSL4-RELATED
PITG_14606	-1.7586	PYU1_G007834	-0.341971
PITG_05009	-1.75928	PYU1_G003614	-0.500866
PITG_14610	-1.75938	PYU1_G007877	-0.246397	Zinc finger CCCH domain-containing protein 42; Short=AtC3H42
PITG_19551	-1.76157	PYU1_G009257	-0.396961
PITG_08100	-1.76628	PYU1_G011137	0.167771	ELONGATION FACTOR TU GTP-BINDING DOMAIN-CONTAINING PROTEIN 1
PITG_00065	-1.77017	PYU1_G012797	-0.463293
PITG_16095	-1.77214	PYU1_G009455	-0.020709	Nck-associated protein 1 homolog
PITG_17995	-1.77584	PYU1_G005548	-0.226586	FAMILY NOT NAMED ;PROTEIN FAM203B
PITG_07308	-1.77739	PYU1_G014008	-0.254954	RRNA 2-O-METHYLTRANSFERASE FIBRILLARIN ;RRNA 2-O-METHYLTRANSFERASE FIBRILLARIN
PITG_11475	-1.77942	PYU1_G003880	-0.945558	MITOCHONDRIAL SUBSTRATE CARRIER FAMILY PROTEIN B
PITG_02560	-1.7836	PYU1_G008520	-0.278231	TRNA (CYTOSINE(34)-C(5))-METHYLTRANSFERASE
PITG_03546	-1.78582	PYU1_G006940	-0.35765	HEAT SHOCK PROTEIN 70KDA ;NOVEL PROTEIN SIMILAR TO HEAT SHOCK COGNATE 70-KD PROTEIN
PITG_00181	-1.78669	PYU1_G014565	-0.228712
PITG_20629	-1.79137	PYU1_G001971	-0.259038	DNA-DIRECTED RNA POLYMERASE III SUBUNIT RPC8
PITG_17403	-1.79259	PYU1_G006817	-0.395353	Multifunctional methyltransferase subunit trm112; AltName: eRF1 methyltransferase subu
PITG_06667	-1.79442	PYU1_G012624	-0.222547	F-BOX AND WD40 DOMAIN PROTEIN
PITG_08831	-1.79608	PYU1_G000080	-0.716807	RIBONUCLEASE 3
PITG_12877	-1.79738	PYU1_G007806	-0.538407	DNA-DIRECTED RNA POLYMERASES I, II, AND III SUBUNIT RPABC2
PITG_05534	-1.79753	PYU1_G005246	-0.509371	NUCLEOLAR PROTEIN 56
PITG_04487	-1.80291	PYU1_G012454	-0.218769	28S RIBOSOMAL PROTEIN S6, MITOCHONDRIAL
PITG_10945	-1.80383	PYU1_G003415	-0.0136785	METHYLTRANSFERASE-RELATED
PITG_11727	-1.80459	PYU1_G003187	-0.252138
PITG_09728	-1.80483	PYU1_G011739	-0.216333	EXOSOME COMPLEX COMPONENT RRP40
PITG_14729	-1.80738	PYU1_G000547	-0.222584	30S RIBOSOMAL PROTEIN S16
PITG_01769	-1.80974	PYU1_G005712	-0.0518211	CHORISMATE SYNTHASE
PITG_06972	-1.81366	PYU1_G014007	-0.675884	Oral cancer-overexpressed protein 1; AltName: Tumor-amplified and overexpressed sequen
PITG_14730	-1.81724	PYU1_G000546	-0.506926	NUCLEOLAR PROTEIN 14
PITG_16899	-1.81881	PYU1_G009776	-0.347088
PITG_11124	-1.82038	PYU1_G003269	-0.589762	NUCLEOLAR COMPLEX PROTEIN 4 HOMOLOG
PITG_00571	-1.82432	PYU1_G015300	0.62536	BIFUNCTIONAL PURINE BIOSYNTHESIS PROTEIN ;BIFUNCTIONAL PURINE BIOSYNTHESIS PROTEIN PURH
PITG_12305	-1.82554	PYU1_G010142	-0.684214	rRNA-processing protein FCF1 homologgi|75042679|sp|Q5RFQ0|FCF1_PONAB
PITG_03480	-1.82901	PYU1_G002234	-0.649742	RNA-BINDING PROTEIN EIF1AD-RELATED
PITG_12867	-1.82995	PYU1_G007798	-0.418665	TRNA WYBUTOSINE-SYNTHESIZING PROTEIN 2 HOMOLOG
PITG_17135	-1.8304	PYU1_G006281	-0.162806	PROTEIN ARGININE N-METHYLTRANSFERASE ;PROTEIN ARGININE N-METHYLTRANSFERASE 3
PITG_07017	-1.83102	PYU1_G010611	0.167521	RIBOSOME BIOGENESIS PROTEIN BRX1 HOMOLOG
PITG_03493	-1.83169	PYU1_G002244	-0.407647	Amidophosphoribosyltransferase; Short=ATase; AltName: Glutamine phosphoribosylpyrophos
PITG_02528	-1.83204	PYU1_G004479	-0.652868	Uncharacterized protein MJ1136
PITG_13459	-1.83489	PYU1_G008238	-0.189658
PITG_02839	-1.83938	PYU1_G008358	-0.234441	ATP-DEPENDENT RNA HELICASE DDX47-RELATED
PITG_07162	-1.85816	PYU1_G014187	0.576651	Sideroflexin-1
PITG_02621	-1.8585	PYU1_G004480	-0.264446	CTP synthase; AltName: CTP synthetase; AltName: UTP--ammonia ligase
PITG_12300	-1.86079	PYU1_G010147	0.0684358	TRIFUNCTIONAL PURINE BIOSYNTHETIC PROTEIN ADENOSINE-3
PITG_05796	-1.86146	PYU1_G004930	-0.206524	Ribosomal RNA-processing protein 8
PITG_05921	-1.86644	PYU1_G004887	-0.368395
PITG_09792	-1.86907	PYU1_G012526	-0.954218	DEAD-BOX ATP-DEPENDENT RNA HELICASE 3, CHLOROPLASTIC
PITG_11251	-1.87074	PYU1_G013929	0.550087
PITG_02139	-1.88103	PYU1_G003098	-0.629433
PITG_12678	-1.88151	PYU1_G014408	-0.370659	U3 SMALL NUCLEOLAR RIBONUCLEOPROTEIN PROTEIN IMP4 ;U3 SMALL NUCLEOLAR RIBONUCLEOPROTEIN
PITG_12001	-1.88316	PYU1_G001559	-0.421897	FAMILY NOT NAMED ;RRP15-LIKE PROTEIN
PITG_00648	-1.88578	PYU1_G010678	-0.325986	WD REPEAT PROTEIN
PITG_03917	-1.88896	PYU1_G013526	0.787122
PITG_07080	-1.89489	PYU1_G011255	0.392636	URIDINE-CYTIDINE KINASE-RELATED
PITG_06706	-1.89712	PYU1_G010542	-0.439357	DNA-DIRECTED RNA POLYMERASE
PITG_17383	-1.9021	PYU1_G006843	0.120848	HEAT SHOCK PROTEIN 70KDA ;HEAT SHOCK PROTEIN 70KDA
PITG_18304	-1.90213	PYU1_G004981	-0.225841	TRNA (GUANINE-N(7)-)-METHYLTRANSFERASE NON-CATALYTIC SUBUNIT WDR4
PITG_07814	-1.9025	PYU1_G011412	-0.307627	PHOSPHATIDYLINOSITOL-4-PHOSPHATE 5-KINASE RELATED ;PHOSPHATIDYLINOSITOL-4-PHOSPHATE 5-K
PITG_01278	-1.90376	PYU1_G008713	-0.514383
PITG_09943	-1.90424	PYU1_G002623	-0.0742958	PRE-MRNA-SPLICING FACTOR ATP-DEPENDENT RNA HELICASE DHX15-RELATED
PITG_11198	-1.90433	PYU1_G003369	-0.145597	DEVELOPMENTALLY REGULATED GTP-BINDING PROTEIN-RELATED ;DEVELOPMENTALLY REGULATED GTP-BI
PITG_02889	-1.90719	PYU1_G008422	-0.120786	EUKARYOTIC TRANSLATION INITIATION FACTOR 4B/4H ;NUCLEOLAR PROTEIN 6
PITG_14152	-1.90985	PYU1_G009197	-0.414601
PITG_16665	-1.91041	PYU1_G013206	-0.195067	ISOPENTENYL-DIPHOSPHATE ISOMERASE
PITG_00705	-1.91306	PYU1_G014350	-0.367228	Cell growth-regulating nucleolar protein; AltName: Protein expressed in male leptotene
PITG_19876	-1.91405	PYU1_G008293	-0.708383	UNCHARACTERIZED ;NUCLEOLAR PROTEIN 12
PITG_10166	-1.91578	PYU1_G005769	-0.144759	N 2 ,N 2 -DIMETHYLGUANOSINE TRNA METHYLTRANSFERASE ;TRNA (GUANINE(26)-N(2))-DIMETHYLTRA
PITG_00410	-1.91638	PYU1_G004236	-0.147024	BYSTIN
PITG_11796	-1.9195	PYU1_G007294	-0.738543	ORF PROTEIN-RELATED
PITG_05412	-1.92084	PYU1_G005442	-0.669558	SODIUM/POTASSIUM/CALCIUM EXCHANGER 6, MITOCHONDRIAL
PITG_03876	-1.93232	PYU1_G013587	-0.481608	U3 SMALL NUCLEOLAR RNA-INTERACTING PROTEIN 2
PITG_02667	-1.93389	PYU1_G008485	-0.421892
PITG_18246	-1.94039	PYU1_G003728	-0.513	CCAAT-BINDING FACTOR-RELATED
PITG_05409	-1.94822	PYU1_G005438	-0.0905664
PITG_20685	-1.95279	PYU1_G007708	-0.270581
PITG_02478	-1.95383	PYU1_G004514	0.00272587	ATP-DEPENDENT RNA HELICASE DDX31-RELATED
PITG_20688	-1.95389	PYU1_G007711	-0.476784	60S ACIDIC RIBOSOMAL PROTEIN FAMILY MEMBER ;60S ACIDIC RIBOSOMAL PROTEIN FAMILY MEMBER
PITG_04384	-1.9573	PYU1_G012403	-0.842749	RIBOSOME BIOGENESIS REGULATORY PROTEIN HOMOLOG
PITG_09362	-1.96145	PYU1_G001244	-0.384308
PITG_13429	-1.96376	PYU1_G014261	0.817451	ASPARTOKINASE
PITG_07093	-1.96455	PYU1_G010575	-0.0882301
PITG_00265	-1.96996	PYU1_G003932	-0.255378	Mitochondrial carnitine/acylcarnitine carrier protein CACL; AltName: Carnitine/acylcar
PITG_02227	-1.97741	PYU1_G004761	-0.143737
PITG_05630	-1.97898	PYU1_G005348	-0.550608	U3 SMALL NUCLEOLAR RIBONUCLEOPROTEIN PROTEIN IMP4 ;U3 SMALL NUCLEOLAR RIBONUCLEOPROTEIN
PITG_17025	-1.98036	PYU1_G006496	0.462994
PITG_03955	-1.98493	PYU1_G007626	-0.0133538	U3 small nucleolar RNA-associated protein 15 homolog
PITG_03093	-1.98906	PYU1_G000636	-0.479991	PHENYLALANYL-TRNA SYNTHETASE ;FERREDOXIN-FOLD ANTICODON-BINDING DOMAIN-CONTAINING PROTE
PITG_12292	-1.98954	PYU1_G010105	-0.20765	RRNA-PROCESSING PROTEIN UTP23 HOMOLOG
PITG_10316	-2.00256	PYU1_G002988	-0.727908	EXONUCLEASE ;APOPTOSIS-ENHANCING NUCLEASE
PITG_11365	-2.00309	PYU1_G003697	-0.263114	DNA-directed RNA polymerase I subunit RPA49; Short=RNA polymerase I subunit A49; AltNa
PITG_07296	-2.00512	PYU1_G011262	-0.441167	Nucleolar protein 10
PITG_00538	-2.00608	PYU1_G004108	-0.499977
PITG_14808	-2.01103	PYU1_G014221	0.89463	FERROCHELATASE, MITOCHONDRIAL
PITG_19608	-2.01398	PYU1_G006628	-0.232827	RIBOSOMAL PROTEIN L7AE FAMILY MEMBER ;H/ACA RIBONUCLEOPROTEIN COMPLEX SUBUNIT 2
PITG_06262	-2.01838	PYU1_G014446	-0.472425	U3 SMALL NUCLEOLAR RIBONUCLEOPROTEIN PROTEIN IMP3
PITG_13268	-2.01903	PYU1_G013373	-0.35983	WD40 REPEAT PROTEIN ;WD40 REPEAT PROTEIN
PITG_01427	-2.02232	PYU1_G013442	-0.340938	ATP-DEPENDENT RNA HELICASE DBP3
PITG_03999	-2.02381	PYU1_G007729	-0.759419	Eukaryotic translation initiation factor 4E; Short=eIF-4E; Short=eIF4E; AltName: eIF-4
PITG_15388	-2.0313	PYU1_G003796	-0.0985269
PITG_13862	-2.03169	PYU1_G006153	0.126496
PITG_03386	-2.03365	PYU1_G000817	-0.402075
PITG_17157	-2.03423	PYU1_G008019	-0.026092	Nucleolin 2; AltName: Protein NUCLEOLIN LIKE 2; Short=AtNUC-L2; AltName: Protein PARAL
PITG_02193	-2.03663	PYU1_G011600	-0.0223716	MAINTENANCE OF KILLER 16 MAK16 PROTEIN-RELATED ;MAINTENANCE OF KILLER 16 MAK16 PROT
PITG_13624	-2.04415	PYU1_G008164	-0.422279
PITG_01030	-2.04976	PYU1_G001834	-0.487044	SUPPRESSOR OF SWI4 1 HOMOLOG
PITG_07024	-2.05768	PYU1_G010614	-0.156213	INOSINE-5'-MONOPHOSPHATE DEHYDROGENASE 1
PITG_16375	-2.06663	PYU1_G012697	-0.374957	PRE-RRNA-PROCESSING PROTEIN TSR2 HOMOLOG
PITG_02752	-2.06733	PYU1_G004375	-0.517462	NOP2 YEAST -RELATED NOL1/NOP2/FMU SUN DOMAIN-CONTAINING ;RIBOSOMAL RNA METHYLTRANSFERA
PITG_18755	-2.06741	PYU1_G009064	-0.34793	PROTEIN SDA1 HOMOLOG
PITG_02725	-2.07789	PYU1_G004425	-0.560111	WD REPEAT-CONTAINING PROTEIN 46
PITG_19163	-2.07924	PYU1_G014178	-0.20514	ATP-DEPENDENT RNA HELICASE DDX10-RELATED
PITG_17608	-2.08187	PYU1_G006363	-0.506348	THERMOSPERMINE SYNTHASE ACAULIS5
PITG_04582	-2.08331	PYU1_G007253	1.10603	NADPH OXIDASE ;NADPH OXIDASE
PITG_16526	-2.09266	PYU1_G002892	-0.0305934	DNA-DIRECTED RNA POLYMERASE III SUBUNIT RPC10
PITG_17365	-2.10555	PYU1_G002078	-0.185169	U3 SMALL NUCLEOLAR RNA-ASSOCIATED PROTEIN 11-RELATED
PITG_00165	-2.10953	PYU1_G014579	-0.452102	BRIX DOMAIN CONTAINING PROTEIN
PITG_01711	-2.11548	PYU1_G005607	0.534324	ANTHRANILATE SYNTHASE COMPONENT 1
PITG_03308	-2.11602	PYU1_G000712	-0.160699	PUMILIO DOMAIN-CONTAINING PROTEIN KIAA0020
PITG_05445	-2.1248	PYU1_G005461	-0.0895764	RNA 3'-TERMINAL PHOSPHATE CYCLASE-LIKE PROTEIN
PITG_06827	-2.13447	PYU1_G010280	-0.497552	DEAD-BOX ATP-DEPENDENT RNA HELICASE 3, CHLOROPLASTIC
PITG_16938	-2.13531	PYU1_G009747	-0.226658	HSPC111 PROTEIN-RELATED
PITG_16792	-2.14098	PYU1_G009505	-0.583796	NUCLEOLAR GTP-BINDING PROTEIN 2
PITG_02536	-2.14768	PYU1_G004461	-0.433423	U3 SMALL NUCLEOLAR RNA-ASSOCIATED PROTEIN 18 HOMOLOG
PITG_08874	-2.15953	PYU1_G006388	-0.104244	Vacuolar iron transporter 1; Short=AtVIT1
PITG_02448	-2.20621	PYU1_G004584	-0.0181613	TRM112-like protein At1g78190
PITG_15739	-2.21897	PYU1_G003798	1.28009	METAL DEPENDENT HYDROLASE - RELATED ;METAL DEPENDENT HYDROLASE - RELATED
PITG_19178	-2.22049	PYU1_G001706	-0.26284	RIBOSOMAL PROTEIN L7AE FAMILY MEMBER ;NHP2-LIKE PROTEIN 1
PITG_01207	-2.22185	PYU1_G013694	-0.306271	Ribosome biogenesis protein NSA2 homolog
PITG_18538	-2.22963	PYU1_G002873	0.268764	3-ISOPROPYLMALATE DEHYDRATASE LARGE SUBUNIT
PITG_16096	-2.2333	PYU1_G009456	0.0294086
PITG_05854	-2.24181	PYU1_G004876	-0.513032	DNA-DIRECTED RNA POLYMERASE II SUBUNIT RPB11-A-RELATED
PITG_04334	-2.24473	PYU1_G012393	-0.596001	RIBOSOMAL PROTEIN L7AE FAMILY MEMBER ;39S RIBOSOMAL PROTEIN L1, MITOCHONDRIAL
PITG_00227	-2.24889	PYU1_G003911	-0.691317	ATP-DEPENDENT RNA HELICASE DDX56-RELATED
PITG_04936	-2.26817	PYU1_G003621	-0.432999	ZINC FINGER CCHC DOMAIN CONTAINING PROTEIN
PITG_06991	-2.27324	PYU1_G011217	-0.318928	RNA-BINDING PROTEIN
PITG_10270	-2.29462	PYU1_G002922	-0.893704	L-asparaginase 1; AltName: L-asparaginase I; Short=L-ASNase I; AltName: L-asparagine a
PITG_03633	-2.29686	PYU1_G006997	0.319202	S-ADENOSYL-L-METHIONINE-DEPENDENT TRNA 4-DEMETHYLWYOSINE SYNTHASE
PITG_10200	-2.31076	PYU1_G011790	-0.441451	WD-REPEAT PROTEIN 18 ;WD-REPEAT PROTEIN 18
PITG_04862	-2.31542	PYU1_G007579	0.023026	RNA RECOGNITION MOTIF RRM DOMAIN CONTAINING PROTEIN
PITG_02629	-2.32871	PYU1_G008397	-0.337842	28 kDa ribonucleoprotein, chloroplastic; Short=28RNP
PITG_10630	-2.34727	PYU1_G000515	0.702402
PITG_04056	-2.34794	PYU1_G013763	0.559005
PITG_14912	-2.38151	PYU1_G011897	-0.754222	CYCLIN-DEPENDENT KINASES REGULATORY SUBUNIT/60S RIBOSOME SUBUNIT BIOGENESIS PROTEIN NIP
PITG_18375	-2.39621	PYU1_G002800	-0.746338	UDP-GLUCOSE 6-DEHYDROGENASE
PITG_13595	-2.4107	PYU1_G008143	-0.495811	Surfeit locus protein 2; Short=Surf-2
PITG_14572	-2.45633	PYU1_G007899	-0.748448
PITG_03886	-2.45635	PYU1_G013569	0.242614	EQUILIBRATIVE NUCLEOSIDE TRANSPORTER 4
PITG_04441	-2.47631	PYU1_G012468	-0.569383	3-ISOPROPYLMALATE DEHYDROGENASE
PITG_07280	-2.48834	PYU1_G011269	-0.576484
PITG_15957	-2.49832	PYU1_G000863	-0.0577506	ALPHA/BETA HYDROLASE FOLD-CONTAINING PROTEIN
PITG_11021	-2.53277	PYU1_G003445	-0.315793
PITG_09478	-2.55038	PYU1_G014987	0.147914
PITG_01759	-2.56014	PYU1_G002298	-0.0756676
PITG_03301	-2.57257	PYU1_G000705	-0.481445	ATP-DEPENDENT RNA HELICASE DDX10-RELATED
PITG_06437	-2.59607	PYU1_G013052	-0.0733222	3,2-TRANS-ENOYL-COA ISOMERASE-RELATED
PITG_15549	-2.60773	PYU1_G012323	-0.0183882	CALCIUM-BINDING MITOCHONDRIAL CARRIER PROTEIN ARALAR1
PITG_12484	-2.79943	PYU1_G014702	-1.31884
PITG_03447	-2.88563	PYU1_G002386	0.155909
PITG_01742	-3.03889	PYU1_G005633	0.0500434	THYMIDINE KINASE
PITG_07006	-3.7045	PYU1_G010604	-1.18264
PITG_17315	-3.82593	PYU1_G002145	0.544024	CALCIUM BINDING PROTEIN
PITG_18366	-3.86292	PYU1_G003802	-1.0659	CARNITINE PALMITOYLTRANSFERASE I
PITG_08892	-3.92436	PYU1_G006405	0.256619
PITG_00438	-4.25519	PYU1_G004209	-1.33521
PITG_03188	-4.6538	PYU1_G009839	-1.40025	CALCIUM-ACTIVATED POTASSIUM CHANNEL ALPHA CHAIN ;CALCIUM-ACTIVATED POTASSIUM CHANNEL SL
PITG_15622	-5.64242	PYU1_G012302	-0.257321	bZIP transcription factor 1; AltName: bZIP protein 1; Short=Pibzp1
PITG_11936	-5.80246	PYU1_G001528	-1.29406
PITG_13756	-5.84829	PYU1_G005979	-1.45194	SET DOMAIN PROTEINS
PITG_07458	-9.80921	PYU1_G005240	1.16487	Ammonium transporter Rh type B-B; AltName: Rhesus blood group family type B glycoprote

## Sheet: Media-Tuber Sector V
PI Gene	PIMediaEarly-PITuberEarly_logFC	Pult gene	PUMediaEarly-PUTuber Early_logFC	Annotation
PITG_00463	-1.64881	PYU1_G004185	-2.20664	Putative rhamnogalacturonase; AltName: Ascus development protein 1; Short=Asd-I; AltNa
PITG_01608	-1.50112	PYU1_G011928	-2.30001	L-ASPARTATE OXIDASE, CHLOROPLASTIC
PITG_01655	-1.9081	PYU1_G005583	-4.92187	Probable arabinogalactan endo-1,4-beta-galactosidase A; AltName: Endo-1,4-beta-galacta
PITG_01695	-9.69269	PYU1_G009847	-1.74744
PITG_02332	-7.64519	PYU1_G004670	-4.26549	CCCH ZINC FINGER/TIS11-RELATED ;PROTEIN TIS11
PITG_02340	-4.42322	PYU1_G004658	-2.46653	METHYLTRANSFERASE-LIKE PROTEIN 22
PITG_03496	-1.71418	PYU1_G002249	-1.95243
PITG_07041	-2.64998	PYU1_G011244	-4.05848	FAMILY NOT NAMED ;ABC TRANSPORTER B FAMILY MEMBER 15-RELATED
PITG_09910	-6.07041	PYU1_G004520	-2.06186
PITG_10769	-2.84502	PYU1_G007223	-2.14231	Zinc finger protein 143; Short=Zfp-143; AltName: Selenocysteine tRNA gene transcriptio
PITG_13020	-1.99965	PYU1_G000352	-2.71774
PITG_13281	-3.29906	PYU1_G013423	-2.19197	No entry
PITG_15900	-3.52673	PYU1_G001144	-1.69054	Probable sphingolipid transporter spinster homolog 1
PITG_16480	-5.47193	PYU1_G002821	-3.37441	PALMITOYL-PROTEIN THIOESTERASE/DOLICHYLDIPHOSPHATASE 1 esterase#PC00097;hydrolase#PC001
PITG_16675	-1.6029	PYU1_G009474	-3.04999	INORGANIC PHOSPHATE TRANSPORTER 1-8-RELATED

## Sheet: Media-Tuber Sector VI
PI Gene	PIMediaEarly-PITuberEarly_logFC	Pult gene	PUMediaEarly-PUTuber Early_logFC	Annotation
PITG_17097	0.778994	PYU1_G010868	-10.72
PITG_14141	-0.150761	PYU1_G009205	-6.95456	1,3-beta-glucanosyltransferase gel1; AltName: Glucan elongating glucanosyltransferase
PITG_03535	-0.984438	PYU1_G002296	-6.28357	Putative endo-1,3(4)-beta-glucanase 2; Short=Endo-1,3-beta-glucanase 2; Short=Endo-1,4
PITG_10086	0.231152	PYU1_G001301	-5.76119
PITG_05400	-0.956822	PYU1_G011788	-5.48079	PALMITOYL-PROTEIN THIOESTERASE/DOLICHYLDIPHOSPHATASE 1 esterase#PC00097;hydrolase#PC001
PITG_03662	1.1455	PYU1_G007023	-4.817	ACID PHOSPHATASE RELATED ;IRON/ZINC PURPLE ACID PHOSPHATASE-LIKE PROTEIN
PITG_07983	1.46058	PYU1_G011512	-4.11
PITG_03236	-0.634413	PYU1_G000687	-3.99294	NADPH OXIDASE ;NADPH OXIDASE
PITG_06761	-0.735149	PYU1_G010422	-3.92161
PITG_02748	1.36683	PYU1_G012259	-3.64242
PITG_11530	-1.41305	PYU1_G000529	-3.60243
PITG_12440	1.30993	PYU1_G011708	-3.34566
PITG_12889	-0.140337	PYU1_G007817	-3.33479
PITG_09851	-1.493	PYU1_G002556	-3.32516	ZINC METALLOPROTEINASE NAS-5
PITG_16257	0.573382	PYU1_G001413	-3.30941
PITG_01516	0.0628456	PYU1_G012018	-3.24901	Protein FAM210B
PITG_05613	0.147456	PYU1_G005335	-3.22948
PITG_18080	-0.543034	PYU1_G001051	-3.19587	PHOSPHOMUTASE PMU1-RELATED
PITG_05733	0.179729	PYU1_G004958	-3.12214	Glutathione gamma-glutamylcysteinyltransferase; AltName: Phytochelatin synthase
PITG_10122	0.469118	PYU1_G010885	-3.11579	SOLUTE CARRIER FAMILY 35 MEMBER G1
PITG_10184	0.836017	PYU1_G011868	-3.03285	CALMODULIN
PITG_11753	0.189075	PYU1_G003191	-3.01088
PITG_13395	0.600746	PYU1_G014619	-2.98387	PHOSPHOLIPID-TRANSPORTING ATPASE TAT-1
PITG_14390	-0.334633	PYU1_G002965	-2.97789	Protein THEM6; Flags: Precursor
PITG_15672	0.270322	PYU1_G003854	-2.81681	FYVE-FINGER-CONTAINING RAB5 EFFECTOR PROTEIN RABENOSYN-5-RELATED
PITG_21111	0.0634892	PYU1_G007571	-2.81075
PITG_09413	-0.344404	PYU1_G001273	-2.80665	GLUCOSYL/GLUCURONOSYL TRANSFERASES ;UDP-SUGAR-DEPENDENT GLYCOSYLTRANSFERASE 52
PITG_01816	-0.0979651	PYU1_G005661	-2.80152	MOB1, MPS ONE BINDER KINASE ACTIVATOR-LIKE 1A (YEAST)
PITG_19402	0.879838	PYU1_G009692	-2.70687	Transmembrane protein 184B; AltName: Putative MAPK-activating protein FM08
PITG_15627	-0.549645	PYU1_G012347	-2.7031
PITG_08918	-0.932072	PYU1_G000159	-2.67553
PITG_00689	-0.153653	PYU1_G004288	-2.5691	SOLUTE CARRIER FAMILY 25 MEMBER 40
PITG_02471	0.00147952	PYU1_G004553	-2.54554	PROTEIN CYTB-5.2
PITG_09852	-0.738889	PYU1_G002557	-2.53315
PITG_09242	-0.650465	PYU1_G001276	-2.47365	ZINC FINGER PROTEIN 598
PITG_06968	-0.874589	PYU1_G011198	-2.43924	CHAPERONIN ;T-COMPLEX PROTEIN 1 SUBUNIT GAMMA
PITG_06393	0.63143	PYU1_G008890	-2.42395
PITG_01952	-0.636448	PYU1_G005834	-2.37149
PITG_07012	1.10491	PYU1_G010608	-2.35856	PHOSPHATIDYLCHOLINE TRANSFER PROTEIN ;PHOSPHATIDYLCHOLINE TRANSFER PROTEIN
PITG_13766	0.427878	PYU1_G006021	-2.34827	TUBBY-RELATED ;WD REPEAT-CONTAINING PROTEIN 35
PITG_01626	0.570586	PYU1_G005588	-2.32899
PITG_11605	0.846812	PYU1_G009243	-2.32622	FATTY ALDEHYDE DEHYDROGENASE
PITG_02634	-0.410069	PYU1_G008393	-2.3069	STEROIDOGENIC ACUTE REGULATORY PROTEIN STAR
PITG_18999	-0.329756	PYU1_G007338	-2.30411	PROPROTEIN CONVERTASE SUBTILISIN/KEXIN ;MEMBRANE-BOUND TRANSCRIPTION FACTOR PEPTIDASE,
PITG_09999	1.03975	PYU1_G010944	-2.26811
PITG_06611	0.457801	PYU1_G012515	-2.26326	VACUOLAR AMINO ACID TRANSPORTER 4
PITG_13911	0.458378	PYU1_G006101	-2.2507
PITG_14863	-0.0179795	PYU1_G014247	-2.19667	Probable NADH dehydrogenase
PITG_19017	-0.373111	PYU1_G000525	-2.195	14-3-3 PROTEIN EPSILON
PITG_09067	-0.716765	PYU1_G001656	-2.1936
PITG_04180	0.816373	PYU1_G013795	-2.1734	FAMILY NOT NAMED ;GATS-LIKE PROTEIN 3
PITG_19405	0.253248	PYU1_G009691	-2.16669	Nudix hydrolase 21, chloroplastic; Short=AtNUDT21; Flags: Precursor
PITG_17705	0.540442	PYU1_G008001	-2.16156	SERINE-THREONINE PROTEIN KINASE
PITG_08571	-0.615741	PYU1_G002404	-2.15287	Probable sugar phosphate/phosphate translocator At1g12500
PITG_04591	0.211012	PYU1_G009925	-2.13866	SERINE/THREONINE-PROTEIN KINASE RIO ;SERINE/THREONINE-PROTEIN KINASE RIO1
PITG_05856	-0.0607005	PYU1_G004878	-2.1317	CGI-141-RELATED/LIPASE CONTAINING PROTEIN ;SN1-SPECIFIC DIACYLGLYCEROL LIPASE BETA
PITG_02920	-0.677284	PYU1_G008421	-2.13145
PITG_12278	0.414342	PYU1_G010056	-2.10643	STEROL O-ACYLTRANSFERASE 1-RELATED
PITG_19750	0.445123	PYU1_G013499	-2.0899
PITG_03402	1.01487	PYU1_G000800	-2.06112
PITG_00217	-0.151775	PYU1_G003975	-2.03936
PITG_02213	-0.183772	PYU1_G004776	-2.02773	SERINE PROTEASE FAMILY S10 SERINE CARBOXYPEPTIDASE
PITG_00524	-0.692598	PYU1_G004123	-2.01478	E3 UBIQUITIN-PROTEIN LIGASE KCMF1 ;E3 UBIQUITIN-PROTEIN LIGASE KCMF1
PITG_12530	0.121089	PYU1_G014724	-1.98968
PITG_00845	1.27644	PYU1_G001987	-1.98419	CYCLIC NUCLEOTIDE PHOSPHODIESTERASE ;CYCLIC NUCLEOTIDE PHOSPHODIESTERASE
PITG_00659	0.893461	PYU1_G004329	-1.9834	RAB GDP/GTP EXCHANGE FACTOR
PITG_01543	-0.509672	PYU1_G012050	-1.98166	FLAVODOXIN-RELATED ;NADPH-DEPENDENT DIFLAVIN OXIDOREDUCTASE 1
PITG_17556	0.803346	PYU1_G006430	-1.97193
PITG_06254	0.409944	PYU1_G012566	-1.9593	MYOSIN ;MYOSIN
PITG_08750	1.29765	PYU1_G000069	-1.95415
PITG_06673	0.329707	PYU1_G012963	-1.91398	XENOTROPIC AND POLYTROPIC RETROVIRUS RECEPTOR 1
PITG_21887	0.0614962	PYU1_G008854	-1.88703	SOLUTE CARRIER FAMILY 22 MEMBER 18 ;SOLUTE CARRIER FAMILY 22 MEMBER 18
PITG_16904	1.48112	PYU1_G009767	-1.88177	SERINE/THREONINE-PROTEIN KINASE UNC-51-RELATED ;SERINE/THREONINE-PROTEIN KINASE UNC-51-
PITG_20236	0.39378	PYU1_G006739	-1.86518
PITG_16132	-0.177627	PYU1_G009469	-1.85844	PHOSPHOINOSITIDE PHOSPHATASE SAC6-RELATED
PITG_05448	-0.43397	PYU1_G005470	-1.82528	VMS1 homolog C1827.04
PITG_10850	-0.826075	PYU1_G010647	-1.82022	ESTERASE/LIPASE/THIOESTERASE DOMAIN-CONTAINING PROTEIN
PITG_12995	-0.0821571	PYU1_G000267	-1.79433	SET AND MYND DOMAIN CONTAINING
PITG_09824	-0.62273	PYU1_G002645	-1.78933	DISCOIDIN, CUB AND LCCL DOMAIN-CONTAINING PROTEIN 2
PITG_13391	0.49784	PYU1_G014286	-1.77379	Putative trans-acting enoyl reductase Rv2449ci|302595997|sp|Q7D745|Y2525_MYCTU
PITG_00694	0.339225	PYU1_G014359	-1.76378	SULFATE TRANSPORTER
PITG_03525	0.745165	PYU1_G002288	-1.76314	probable cardiolipin-specific deacylase, mitochondrial; Flags: Precursor
PITG_02454	0.0715867	PYU1_G004563	-1.75909
PITG_21351	0.820968	PYU1_G008395	-1.75725
PITG_05251	-0.273486	PYU1_G013292	-1.75367	TYROSINE SPECIFIC PROTEIN PHOSPHATASE AND DUAL SPECIFICITY PROTEIN PHOSPHATASE
PITG_16464	1.40365	PYU1_G012278	-1.74525	SULFATE TRANSPORTER
PITG_07025	-0.941244	PYU1_G010617	-1.73272
PITG_10471	0.0915113	PYU1_G006734	-1.72471
PITG_03748	0.0214487	PYU1_G007103	-1.7245
PITG_05286	-0.129823	PYU1_G013256	-1.70342
PITG_06379	0.934319	PYU1_G008896	-1.69174	CBL-INTERACTING SERINE/THREONINE-PROTEIN KINASE 12-RELATED
PITG_15922	-1.30191	PYU1_G000979	-1.68415
PITG_09724	1.06254	PYU1_G011742	-1.68289
PITG_00506	0.130834	PYU1_G004139	-1.66568	SYNTAXIN-12
PITG_00223	-0.428678	PYU1_G003914	-1.66273	SWI/SNF-RELATED MATRIX-ASSOCIATED ACTIN-DEPENDENT REGULATOR OF CHROMATIN SUBFAMILY-RELA
PITG_01336	0.0361906	PYU1_G008777	-1.6537	FAMILY NOT NAMED ;PRESPORE PROTEIN DP87
PITG_07707	-0.00964939	PYU1_G009036	-1.65331	VACUOLAR PROTEIN SORTING-ASSOCIATED PROTEIN 33B
PITG_13314	0.0237081	PYU1_G013318	-1.65152
PITG_08435	-0.0264587	PYU1_G006873	-1.63502	CHAPERONE-ACTIVITY OF BC1 COMPLEX CABC1 -RELATED
PITG_03454	1.25571	PYU1_G002380	-1.63442
PITG_03111	0.341128	PYU1_G000611	-1.63352	ADP-RIBOSYLATION FACTOR GTPASE-ACTIVATING PROTEIN 2
PITG_00023	-0.846906	PYU1_G013906	-1.63121	MITOFERRIN-1
PITG_06941	0.0752022	PYU1_G011220	-1.62586	RAS GUANINE NUCLEOTIDE EXCHANGE FACTOR R
PITG_09484	-1.28832	PYU1_G007970	-1.62343	PBS LYASE HEAT-LIKE PROTEIN ;PBS LYASE HEAT-LIKE PROTEIN
PITG_13791	-0.108853	PYU1_G006224	-1.62259
PITG_08947	-0.694188	PYU1_G000174	-1.60895
PITG_03825	1.36252	PYU1_G007196	-1.60487	INOSINE-5-MONOPHOSPHATE DEHYDROGENASE RELATED
PITG_07168	1.31517	PYU1_G011358	-1.60485	Hippocampus abundant transcript 1 protein
PITG_04066	0.561327	PYU1_G013757	-1.58996
PITG_08822	0.202018	PYU1_G000078	-1.58785
PITG_02749	0.259452	PYU1_G004370	-1.57996	Urease accessory protein UreD
PITG_07892	0.855754	PYU1_G011457	-1.57993	ZINC FINGER DHHC DOMAIN CONTAINING PROTEIN
PITG_08851	-0.184474	PYU1_G006370	-1.57385	12 KDA FK506-BINDING PROTEIN
PITG_05781	1.02385	PYU1_G004942	-1.57344	EUKARYOTIC TRANSLATION INITIATION FACTOR 2-ALPHA KINASE EIF2-ALPHA KINASE -RELATED ;EU
PITG_00441	0.344659	PYU1_G004214	-1.5731	FAMILY NOT NAMED ;ANKYRIN-2
PITG_07794	0.798372	PYU1_G011406	-1.56323
PITG_00330	0.470717	PYU1_G003966	-1.55133	CHAPERONIN ;T-COMPLEX PROTEIN 1 SUBUNIT BETA
PITG_05422	-1.30581	PYU1_G005446	-1.54857	POLYCYSTIN-RELATED ;POLYCYSTIC KIDNEY DISEASE 2-LIKE 1 PROTEIN
PITG_15466	-1.39687	PYU1_G007344	-1.54383	PHOSPHOLIPASE-RELATED
PITG_04678	1.05291	PYU1_G007457	-1.53931	PHOSPHATIDYLINOSITOL 3,4,5-TRISPHOSPHATE 3-PHOSPHATASE AND DUAL-SPECIFICITY PROTEIN PHO
PITG_10141	-0.342678	PYU1_G010840	-1.53697	KDEL LYS-ASP-GLU-LEU CONTAINING - RELATED ;KDEL LYS-ASP-GLU-LEU CONTAINING - RELATE
PITG_05373	0.333057	PYU1_G005506	-1.53647	ALCOHOL DEHYDROGENASE 5
PITG_18753	0.107911	PYU1_G009063	-1.52091	Protein yippee-like At4g27745
PITG_09996	-0.318704	PYU1_G010995	-1.50662
PITG_02491	-0.926328	PYU1_G004527	-1.50403
PITG_12478	0.52116	PYU1_G014734	-1.5038	UPF0214 PROTEIN YFEW

## Sheet: Media-Tuber Sector VII
PI Gene	PIMediaEarly-PITuberEarly_logFC	Pult gene	PUMediaEarly-PUTuber Early_logFC	Annotation
PITG_00416	2.58475	PYU1_G004244	-1.97324	SERINE/THREONINE-PROTEIN KINASE
PITG_01124	3.19983	PYU1_G001961	-1.52157	PHOSPHOLIPASE D ENDONUCLEASE SUPERFAMILY
PITG_01375	1.53122	PYU1_G008817	-2.162
PITG_02506	2.13605	PYU1_G008420	-2.04458
PITG_02581	2.04511	PYU1_G004545	-1.76609	E3 UBIQUITIN-PROTEIN LIGASE NEDD-4
PITG_02710	2.54999	PYU1_G004408	-1.79547	Trypsin-1; AltName: Antryp1; Flags: Precursor
PITG_02771	2.82443	PYU1_G008498	-1.74966
PITG_03164	2.15081	PYU1_G000907	-3.58831
PITG_03746	4.99965	PYU1_G007099	-3.87
PITG_04598	1.79332	PYU1_G009935	-2.90123
PITG_05176	1.96777	PYU1_G008181	-1.59434	HISTONE DEACETYLASE 6
PITG_05426	1.78759	PYU1_G005453	-2.12394	Major facilitator superfamily domain-containing protein 1
PITG_06012	1.8846	PYU1_G004824	-2.28805
PITG_06483	2.81465	PYU1_G012996	-1.59861
PITG_07068	6.48314	PYU1_G010603	-3.10477	SERINE HYDROLASE-RELATED
PITG_07976	2.69516	PYU1_G011028	-1.95922	FAMILY NOT NAMED ;RING FINGER PROTEIN 141
PITG_08685	2.20851	PYU1_G006307	-2.40878	PROTEIN UNC-119 HOMOLOG
PITG_09342	5.27676	PYU1_G001247	-2.19872	High-affinity nitrate transporter 2.2; Short=AtNRT2:2
PITG_10875	2.46276	PYU1_G008318	-2.65185	NADPH OXIDASE ;DUAL OXIDASE
PITG_10935	1.76315	PYU1_G003493	-1.87077	PHOSPHATIDYLINOSITOL KINASE transferase#PC00220;kinase#PC00137 ;PHOSPHATIDYLINOSITOL 4-
PITG_11274	2.06293	PYU1_G003214	-1.58146	LONG-CHAIN-FATTY-ACID--COA LIGASE ACSBG2
PITG_11498	1.98356	PYU1_G003874	-3.02817
PITG_11942	3.37325	PYU1_G001519	-5.94007
PITG_12854	2.25624	PYU1_G007786	-1.86795	Mitochondrial succinate-fumarate transporter 1; Short=AtMSFC1
PITG_12902	2.3314	PYU1_G008812	-3.54719
PITG_13341	1.82355	PYU1_G013352	-1.58668	PEROXISOMAL TRANS-2-ENOYL-COA REDUCTASE
PITG_13887	3.00333	PYU1_G006135	-4.05775	4-COUMARATE--COA LIGASE 1-RELATED
PITG_14723	4.91392	PYU1_G000543	-3.94913	CELLULAR REPRESSOR OF E1A-STIMULATED GENES, ISOFORM A
PITG_15477	3.30053	PYU1_G001240	-2.72764
PITG_15953	3.22019	PYU1_G000862	-2.35196
PITG_15955	2.66003	PYU1_G001536	-2.90777	VALACYCLOVIR HYDROLASE
PITG_16120	4.53732	PYU1_G009470	-1.72685
PITG_17567	2.8956	PYU1_G006425	-2.10536	HISTONE H2A DEUBIQUITINASE MYSM1
PITG_17872	2.35627	PYU1_G000880	-4.2274	ACID PHOSPHATASE PHO11-RELATED
PITG_18006	3.10591	PYU1_G005558	-2.48599

## Sheet: Media-Tuber Sector VIII
PI Gene	PIMediaEarly-PITuberEarly_logFC	Pult gene	PUMediaEarly-PUTuber Early_logFC	Annotation
PITG_00021	2.22626	PYU1_G003236	-1.4439	MULTI ANTIMICROBIAL EXTRUSION FAMILY PROTEIN
PITG_00066	2.34669	PYU1_G012805	-0.0159335	CHAPERONIN ;CHAPERONIN
PITG_00141	5.27563	PYU1_G012751	0.237569	FIBRINOGEN/TENASCIN/ANGIOPOEITIN ;TENASCIN
PITG_00151	4.01405	PYU1_G014591	0.751686	AMMECR1 HOMOLOG ;AMME SYNDROME CANDIDATE GENE 1 PROTEIN
PITG_00177	3.03416	PYU1_G014569	-0.298769	ALLANTOICASE ;ALLANTOICASE
PITG_00209	1.97241	PYU1_G003947	1.38914	Major facilitator superfamily domain-containing protein 1
PITG_00275	1.50476	PYU1_G004000	1.25057	ACID PHOSPHATASE RELATED
PITG_00287	2.50904	PYU1_G003957	-0.156933
PITG_00292	1.67272	PYU1_G010688	-1.22523
PITG_00314	2.42505	PYU1_G003943	1.17833	INOSINE-5-MONOPHOSPHATE DEHYDROGENASE RELATED
PITG_00315	1.84814	PYU1_G003942	-0.00832367
PITG_00380	1.77446	PYU1_G004041	-0.94413	SPHINGOSINE-1-PHOSPHATE LYASE
PITG_00455	2.08577	PYU1_G004182	0.555835
PITG_00513	2.82407	PYU1_G004134	-0.866049	HISTONE H2A DEUBIQUITINASE MYSM1
PITG_00587	2.57352	PYU1_G004256	-0.647925
PITG_00755	3.15011	PYU1_G014346	-0.196837
PITG_00756	2.61643	PYU1_G014383	-0.0914533	Carboxypeptidase B2; AltName: Carboxypeptidase R; Short=CPR; AltName: Carboxypeptidase
PITG_00952	2.01294	PYU1_G001873	1.29758	Aspartate beta-hydroxylase domain-containing protein 2
PITG_00965	5.28902	PYU1_G001882	-0.567426
PITG_00983	2.12793	PYU1_G001859	0.131366	Probable UDP-N-acetylglucosamine--peptide N-acetylglucosaminyltransferase SEC; AltName
PITG_01068	1.80704	PYU1_G001797	0.144918
PITG_01114	3.12716	PYU1_G001968	-1.33986	PEROXISOMAL MEMBRANE PROTEIN PMP34
PITG_01219	6.76273	PYU1_G013686	-0.733693	SPERM-ASSOCIATED ANTIGEN 6 ARMADILLO REPEAT-CONTAINING
PITG_01222	2.70683	PYU1_G013685	-0.0543659	SOLUTE CARRIER FAMILY 35 MEMBER B1
PITG_01223	4.27662	PYU1_G013677	0.532471
PITG_01231	5.51651	PYU1_G002774	-1.29859
PITG_01263	2.12728	PYU1_G013643	-0.505844	Probable folate-biopterin transporter 3
PITG_01359	2.20334	PYU1_G008784	-0.180433
PITG_01373	1.58439	PYU1_G008758	0.129919	EF-HAND CALCIUM-BINDING DOMAIN CONTAINING PROTEIN ;CALCYPHOSIN-LIKE PROTEIN
PITG_01398	6.55288	PYU1_G013457	-1.39434	GLYCOSYL HYDROLASE ;PROTEIN KLO-1-RELATED
PITG_01408	3.03065	PYU1_G013429	1.41204	2-HYDROXYACID DEHYDROGENASE-RELATED
PITG_01416	3.53541	PYU1_G013437	0.363376	TETRATRICOPEPTIDE REPEAT PROTEIN 8
PITG_01445	1.867	PYU1_G013415	-0.462834	Serine/threonine-protein kinase AtPK2/AtPK19; AltName: Ribosomal-protein S6 kinase hom
PITG_01446	3.24015	PYU1_G014853	1.18094	HEXAPRENYLDIHYDROXYBENZOATE METHYLTRANSFERASE, MITOCHONDRIAL
PITG_01457	1.75677	PYU1_G013450	0.478915
PITG_01471	2.44186	PYU1_G013467	0.354034	BETA-MANNOSIDASE
PITG_01525	1.60442	PYU1_G012025	0.262077
PITG_01605	2.73641	PYU1_G011943	-0.836883	Long chain base biosynthesis protein 2b; Short=AtLCB2b; AltName: Serine palmitoyltrans
PITG_01615	2.14452	PYU1_G005591	-0.15532
PITG_01677	2.49929	PYU1_G005599	-0.901921
PITG_01818	2.36186	PYU1_G005664	-0.810894	PUTATIVE HOMEODOMAIN TRANSCRIPTION FACTOR PHTF ;PUTATIVE HOMEODOMAIN TRANSCRIPTION FAC
PITG_02035	2.11653	PYU1_G005739	-0.0344065	WD40 REPEAT PROTEIN ;DDB1- AND CUL4-ASSOCIATED FACTOR 11
PITG_02128	2.10098	PYU1_G012845	0.302895
PITG_02210	1.89034	PYU1_G004780	0.899263	AROMATIC AMINO ACID TYROSINE/TRYPTOPHAN/PHENYLALANINE HYDROXYLASE ;AROMATIC AMINO ACI
PITG_02285	1.79611	PYU1_G004711	1.00146
PITG_02308	2.42528	PYU1_G004677	-0.303251
PITG_02401	1.51257	PYU1_G004619	-0.330969	PHOSPHATIDYLINOSITOL 3,4,5-TRISPHOSPHATE 3-PHOSPHATASE AND DUAL-SPECIFICITY PROTEIN PHO
PITG_02428	3.24802	PYU1_G004601	-0.657781	15-hydroxyprostaglandin dehydrogenase [NAD(+)]; Short=15-PGDH; AltName: Prostaglandin
PITG_02501	2.22351	PYU1_G004538	0.71547	RING ZINC FINGER PROTEIN ;E3 UBIQUITIN-PROTEIN LIGASE RNF115
PITG_02552	2.41857	PYU1_G008529	-0.64772
PITG_02571	2.80641	PYU1_G008542	-0.395984	RING FINGER AND PROTEASE ASSOCIATED DOMAIN-CONTAINING ;PROTEIN C18B12.4
PITG_02572	2.14546	PYU1_G008543	0.530096	PROBABLE MEMBRANE PROTEIN DUF221-RELATED ;PHOSPHATE METABOLISM PROTEIN 7
PITG_02579	2.35147	PYU1_G004529	0.952891	ENOYL-COA HYDRATASE DOMAIN-CONTAINING PROTEIN 2, MITOCHONDRIAL
PITG_02607	2.61876	PYU1_G004482	-0.666476	Peroxisomal multifunctional enzyme type 2; Short=MFE-2; AltName: 17-beta-hydroxysteroi
PITG_02655	3.03092	PYU1_G008455	0.624659	OVARIAN CANCER GENE-2 PROTEIN-RELATED ;OVARIAN CANCER-ASSOCIATED GENE 2 PROTEIN
PITG_02916	1.5831	PYU1_G008593	-0.777478
PITG_03011	2.86482	PYU1_G001004	-0.656352	F-box protein, putative
PITG_03038	4.54161	PYU1_G000873	0.266953	Major facilitator superfamily domain-containing protein 6; AltName: Macrophage MHC cla
PITG_03114	4.23019	PYU1_G000615	0.829043	CT120 PROTEIN ;PROTEIN K12H6.6, ISOFORM B-RELATED
PITG_03450	2.37521	PYU1_G002384	0.0938468	LOW MOLECULAR WEIGHT PROTEIN-TYROSINE-PHOSPHATASE ETP
PITG_03462	3.84574	PYU1_G002220	0.128317	GMP SYNTHASE-RELATED
PITG_03478	2.94261	PYU1_G002235	0.900425	GRAM domain-containing protein 1A
PITG_03530	3.5264	PYU1_G002264	1.41486	SACCHAROPINE DEHYDROGENASE ;AMINOADIPIC SEMIALDEHYDE SYNTHASE
PITG_03634	2.38596	PYU1_G006998	-0.448181	Nucleoside diphosphate kinase 7; Short=NDK 7; Short=NDP kinase 7; AltName: nm23-H7
PITG_03756	3.28819	PYU1_G007115	1.20697	KINESIN-LIKE PROTEIN KIF24
PITG_03822	1.88121	PYU1_G007194	0.474198
PITG_03828	4.2475	PYU1_G009307	-0.187703	Protein urg3
PITG_03990	5.86317	PYU1_G014639	-0.515692
PITG_04010	4.59172	PYU1_G012957	0.0596586	ADENYLSULFATE KINASE/SULFATE ADENYLTRANSFERASE transferase#PC00220;nucleotidyltransfera
PITG_04059	4.45178	PYU1_G013764	1.41163
PITG_04112	3.18862	PYU1_G013779	0.843544	PROBABLE MEMBRANE PROTEIN DUF221-RELATED ;PROBABLE MEMBRANE PROTEIN DUF221-RELATED
PITG_04398	4.75744	PYU1_G012432	1.34823	PROTEIN T27A1.5, ISOFORM A
PITG_04466	1.54882	PYU1_G012478	1.01379	TRANS-SULFURATION ENZYME FAMILY MEMBER
PITG_04601	3.05278	PYU1_G009931	-0.9215	PHOSPHOADENOSINE PHOSPHOSULFATE REDUCTASE
PITG_04618	3.64468	PYU1_G009947	-0.591363	GAMMA-BUTYROBETAINE HYDROXYLASE-RELATED ;TRIMETHYLLYSINE DIOXYGENASE, MITOCHONDRIAL
PITG_04690	3.08514	PYU1_G007480	-0.903415	Apoptosis-inducing factor homolog B
PITG_04693	2.73968	PYU1_G007485	-1.49972
PITG_04708	3.15592	PYU1_G007502	0.736914	TETRAHYDROFOLATE DEHYDROGENASE/CYCLOHYDROLASE FAMILY MEMBER ;BIFUNCTIONAL PROTEIN FOLD
PITG_04725	2.03715	PYU1_G007542	-1.15756	DNAJ HOMOLOG SUBFAMILY C MEMBER ;DNAJ HOMOLOG SUBFAMILY C MEMBER 17
PITG_04841	1.93002	PYU1_G007660	0.112441
PITG_04884	2.16747	PYU1_G007603	-0.0858312
PITG_05099	1.53985	PYU1_G014526	-0.41267	FUKUTIN RELATED PROTEIN ;FUKUTIN RELATED PROTEIN
PITG_05151	2.48953	PYU1_G014529	0.0774853	SODIUM-COUPLED NEUTRAL AMINO ACID TRANSPORTER 4
PITG_05185	1.61188	PYU1_G008183	0.452978
PITG_05421	1.57472	PYU1_G005445	-1.24541	STEROIDOGENIC ACUTE REGULATORY PROTEIN STAR
PITG_05441	2.03254	PYU1_G005465	-0.373066
PITG_05502	1.5385	PYU1_G013083	0.350081	ACID PHOSPHATASE RELATED ;METALLOPHOSPHOESTERASE DOMAIN-CONTAINING PROTEIN
PITG_05516	3.14866	PYU1_G001565	-0.842401	GLUTATHIONE S-TRANSFERASE OMEGA-LIKE 1-RELATED
PITG_05519	1.76226	PYU1_G005232	-0.201613	Probable phosphatidylinositol 4-phosphate 5-kinase MSS4; AltName: 1-phosphatidylinosit
PITG_05622	1.7167	PYU1_G005345	0.950284	NUCLEOLAR PROTEIN 7/ESTROGEN RECEPTOR COACTIVATOR-RELATED ;NUCLEOLAR PROTEIN 7/ESTROGEN
PITG_05629	2.00989	PYU1_G005347	-0.387085	POLY(A) RNA POLYMERASE GLD2
PITG_05643	2.21675	PYU1_G005363	1.41456
PITG_05742	1.92784	PYU1_G005004	0.129906	Protein NLP2; Short=OsNLP2; AltName: NIN-like protein 2; AltName: Nodule inception pro
PITG_05993	2.05875	PYU1_G004818	1.14319
PITG_06194	2.0351	PYU1_G008960	0.455732	PARVALBUMIN ALPHA
PITG_06260	1.53996	PYU1_G014632	0.892102	Putative 3,4-dihydroxy-2-butanone kinase
PITG_06289	1.97368	PYU1_G012982	1.09527	Uncharacterized protein C4orf29 homolog; Flags: Precursor
PITG_06374	4.63681	PYU1_G008899	-0.278349	CYSTINE TRANSPORTER
PITG_06458	2.15746	PYU1_G013009	-0.100571	Uncharacterized protein F35H12.5
PITG_06578	5.49234	PYU1_G014455	-0.194812	CELL CYCLE CONTROL PROTEIN 50 ;CELL CYCLE CONTROL PROTEIN 50
PITG_06599	1.67016	PYU1_G014880	0.779999
PITG_06606	1.60248	PYU1_G012503	0.564584	TETRATRICOPEPTIDE REPEAT PROTEIN, TPR
PITG_06632	2.68072	PYU1_G012525	1.4042
PITG_06653	1.63238	PYU1_G014773	0.796778	NGEP-RELATED ;ANOCTAMIN-8
PITG_06694	4.65585	PYU1_G014784	-0.176551	PHOSPHODIESTERASE HL hydrolase#PC00121;phosphatase#PC00181 ;PHOSPHODIESTERASE HL
PITG_06718	2.66939	PYU1_G010455	0.0741552	FIBRINOGEN/TENASCIN/ANGIOPOEITIN ;TENASCIN
PITG_06725	2.44592	PYU1_G010524	-0.589267
PITG_06732	2.06734	PYU1_G010526	0.00018019	PROTEIN ACDH-1, ISOFORM A
PITG_06748	3.99438	PYU1_G010470	0.957341	TRANSCRIPTIONAL ACTIVATOR MYB
PITG_06793	1.60718	PYU1_G010248	0.920015
PITG_06893	3.47311	PYU1_G010351	0.707614	EF-HAND CALCIUM-BINDING DOMAIN CONTAINING PROTEIN ;CALCYPHOSIN-2
PITG_06912	1.51194	PYU1_G010311	0.970775	SODIUM-COUPLED NEUTRAL AMINO ACID TRANSPORTER 4
PITG_06937	4.55973	PYU1_G014030	0.487573
PITG_07033	2.43138	PYU1_G010631	0.941463	PX SERINE/THREONINE KINASE PXK ;PX SERINE/THREONINE KINASE PXK
PITG_07034	1.91526	PYU1_G010630	-0.608552	MYOSIN ;MYOSIN
PITG_07120	3.50247	PYU1_G014039	-1.1062	WD40 REPEAT PROTEIN
PITG_07166	4.84341	PYU1_G011035	0.484892	2-AMINO-3-CARBOXYLMUCONATE-6-SEMIALDEHYDE DECARBOXYLASE ;2-AMINO-3-CARBOXYMUCONATE-6-SE
PITG_07193	1.58767	PYU1_G011349	0.150343
PITG_07194	1.82442	PYU1_G011348	0.448578
PITG_07197	2.18239	PYU1_G011345	0.243827	ACETYL-COA C-ACYLTRANSFERASE
PITG_07248	2.51405	PYU1_G011332	-0.776085	SERINE-THREONINE PROTEIN KINASE
PITG_07262	2.38152	PYU1_G011281	0.659903	ANTIGEN MLAA-22-RELATED ;ANTIGEN MLAA-22-RELATED
PITG_07347	2.39529	PYU1_G010128	-0.49641
PITG_07407	14.2565	PYU1_G000499	0.389015
PITG_07790	1.67064	PYU1_G011410	1.25879	HYDROXYACID OXIDASE 1
PITG_07828	1.54183	PYU1_G011432	1.40655	SERINE PROTEASE FAMILY S10 SERINE CARBOXYPEPTIDASE
PITG_07847	4.31296	PYU1_G011481	1.09117
PITG_07924	1.62392	PYU1_G011163	1.40666	DUF914-RELATED ;PROTEIN Y73E7A.3, ISOFORM A
PITG_07973	1.85551	PYU1_G011182	-0.247185	VOLTAGE-GATED POTASSIUM CHANNEL ;POTASSIUM VOLTAGE-GATED CHANNEL SUBFAMILY KQT MEMBER 4
PITG_08061	2.54719	PYU1_G011024	0.464987	3-HYDROXYACYL-COA DEHYDROGENASE F54C8.1-RELATED
PITG_08301	3.46837	PYU1_G002215	1.37609	OXIDOREDUCTASE, 2OG-FE II OXYGENASE FAMILY PROTEIN ;OXIDOREDUCTASE, 2OG-FE II OXYGENA
PITG_08386	2.12207	PYU1_G002304	0.934882
PITG_08407	1.95086	PYU1_G002320	-0.744354
PITG_08421	3.85277	PYU1_G002325	0.397627	Peroxisomal multifunctional enzyme A; Short=MFE-A; AltName: MFE-1; Includes:
PITG_08456	2.07146	PYU1_G002456	0.091065	Ankyrin-2; Short=ANK-2; AltName: Brain ankyrin
PITG_08459	3.1485	PYU1_G002459	-0.18835	MYOSIN ;COILED-COIL DOMAIN-CONTAINING PROTEIN 158
PITG_08460	1.92187	PYU1_G002460	0.464848	LIPIN ;PROTEIN LPIN-1
PITG_08469	1.72215	PYU1_G002479	0.282923	E3 ubiquitin-protein ligase AMFR; AltName: Autocrine motility factor receptor; Short=A
PITG_08570	1.53118	PYU1_G002403	1.1931	PROTEASE S28 PRO-X CARBOXYPEPTIDASE-RELATED
PITG_08601	1.64898	PYU1_G002174	0.856259	MYOCARDIN-RELATED TRANSCRIPTION FACTOR-RELATED ;MYOCARDIN-RELATED TRANSCRIPTION FACTOR-
PITG_08679	2.82082	PYU1_G000002	1.31978	Uncharacterized oxidoreductase YrbE
PITG_08723	1.50046	PYU1_G000032	-0.0853461	Serine/threonine-protein phosphatase 6 regulatory ankyrin repeat subunit C; Short=PP6-
PITG_08738	4.86379	PYU1_G009796	0.202255
PITG_08758	3.94354	PYU1_G004448	0.680163	CHLORIDE CHANNEL ;CHLORIDE CHANNEL PROTEIN 1
PITG_08763	1.59902	PYU1_G000057	-0.332824	REGULATOR OF G-PROTEIN SIGNALING 18
PITG_08794	1.60418	PYU1_G000108	0.0703525
PITG_08804	1.50307	PYU1_G000098	-0.602876	PROTEASE M1 ZINC METALLOPROTEASE
PITG_08998	1.81552	PYU1_G000192	0.0108483	Endoglucanase; AltName: Cellulase; AltName: Endo-1,4-beta-glucanase
PITG_09400	2.04193	PYU1_G001224	1.33213	PYRUVATE KINASE ;PYRUVATE KINASE-RELATED
PITG_09680	2.06735	PYU1_G011767	0.824034
PITG_09926	4.7078	PYU1_G002638	0.186495	ADENYLATE AND GUANYLATE CYCLASES
PITG_09955	1.79664	PYU1_G002612	0.454004	ACYL-COA DEHYDROGENASE FAMILY MEMBER 9, MITOCHONDRIAL
PITG_10014	1.85011	PYU1_G010978	-1.20296
PITG_10027	2.44471	PYU1_G010959	1.13329	ALPHA-N-ACETYLGLUCOSAMINIDASE ;ALPHA-N-ACETYLGLUCOSAMINIDASE
PITG_10195	2.56387	PYU1_G011862	0.137704	ACYL-COA DESATURASE ;ACYL-COA DESATURASE 1
PITG_10301	1.57776	PYU1_G002950	1.09065	Homoserine O-acetyltransferase; AltName: Homoserine O-trans-acetylase; Short=HTA; Shor
PITG_10315	2.50567	PYU1_G002989	0.878411	UDP-SUGAR PYROPHOSPHORYLASE
PITG_10390	2.27328	PYU1_G003028	-0.760439
PITG_10449	7.42877	PYU1_G006763	1.38975	PROTEIN ABT-4
PITG_10707	1.55593	PYU1_G010729	-0.137075	PEPTIDYL-PROLYL CIS-TRANS ISOMERASE
PITG_10763	3.63062	PYU1_G010708	-1.23056	1-ACYLGLYCEROL-3-PHOSPHATE ACYLTRANSFERASE-RELATED ;LYSOCARDIOLIPIN ACYLTRANSFERASE 1
PITG_10764	2.95544	PYU1_G010707	-0.42617
PITG_10784	1.72398	PYU1_G010652	0.441183
PITG_10796	4.32577	PYU1_G010664	0.330377	NYD-SP28 PROTEIN ;COILED-COIL DOMAIN-CONTAINING PROTEIN 65
PITG_10798	6.21026	PYU1_G010666	-0.967616
PITG_10889	1.90106	PYU1_G008331	-1.1886	STEROIDOGENIC ACUTE REGULATORY PROTEIN STAR
PITG_10905	2.28898	PYU1_G004449	0.540993	WD REPEAT PROTEIN 26-RELATED ;WD REPEAT-CONTAINING PROTEIN 26
PITG_10940	5.79601	PYU1_G011036	-0.729049	PROTEIN ALH-12, ISOFORM A
PITG_11024	2.85587	PYU1_G003310	-0.208871
PITG_11135	4.80878	PYU1_G003328	0.193311
PITG_11246	1.9504	PYU1_G013922	1.06971
PITG_11496	1.77664	PYU1_G003860	-0.0743197
PITG_11592	1.53513	PYU1_G009267	-0.727892	Cocaine esterase
PITG_11593	2.71549	PYU1_G009281	0.769653	CYCLIC NUCLEOTIDE PHOSPHODIESTERASE ;CAMP-SPECIFIC 3',5'-CYCLIC PHOSPHODIESTERASE 4C
PITG_11676	3.25941	PYU1_G003158	0.199311
PITG_11803	1.87783	PYU1_G007290	-0.0282511	URIDINE-CYTIDINE KINASE-RELATED
PITG_11870	2.63776	PYU1_G001479	0.264053	Histone-lysine N-methyltransferase ATXR2; AltName: Protein SET DOMAIN GROUP 36; AltNam
PITG_11977	3.68936	PYU1_G001508	-0.295676	CHAPERONIN ;CHAPERONIN
PITG_12108	1.94211	PYU1_G010166	0.0207072	Putative vacuolar protein sorting-associated protein 13E
PITG_12148	2.54663	PYU1_G010200	-1.00833	UNCHARACTERIZED ;AT22714P
PITG_12153	3.07734	PYU1_G010216	-0.0944581	MYOSIN ;MYOSIN-12
PITG_12257	2.11377	PYU1_G010081	0.672646
PITG_12258	2.06509	PYU1_G010083	0.632223
PITG_12357	2.09821	PYU1_G011714	-0.980013	ASPARTYL PROTEASES
PITG_12446	1.60072	PYU1_G011705	-1.15702
PITG_12727	2.45955	PYU1_G014427	-0.0927248	BIFUNCTIONAL L-3-CYANOALANINE SYNTHASE/CYSTEINE SYNTHASE D1-RELATED
PITG_12872	1.96409	PYU1_G003518	-0.0913179	RAG1-ACTIVATING PROTEIN 1 ;SUGAR TRANSPORTER SWEET1
PITG_12886	3.55591	PYU1_G007813	1.14289
PITG_13013	10.9182	PYU1_G000378	-1.34015	FAMILY NOT NAMED ;SULFITE REDUCTASE [NADPH] HEMOPROTEIN BETA-COMPONENT
PITG_13074	1.9943	PYU1_G000311	0.000829368	CYSTEINE PROTEASE FAMILY C1-RELATED ;CATHEPSIN W
PITG_13116	2.56514	PYU1_G000914	0.377008	TRIOSEPHOSPHATE ISOMERASE ;TRIOSEPHOSPHATE ISOMERASE
PITG_13120	2.21405	PYU1_G000296	0.657603	Transmembrane protein 104 homolog
PITG_13152	2.48936	PYU1_G000417	-1.08069	FAMILY NOT NAMED ;EMB|CAB66399.1-RELATED
PITG_13271	2.95161	PYU1_G013377	-0.217201
PITG_13379	2.01681	PYU1_G014596	-0.471328	RhoGEF domain-containing protein gxcJ
PITG_13402	2.73597	PYU1_G014609	1.13186	CYSTATHIONINE GAMMA-LYASE
PITG_13407	4.34891	PYU1_G014289	0.257753
PITG_13414	1.53913	PYU1_G014296	-0.449395	MKIAA1688 PROTEIN ;MKIAA1688 PROTEIN
PITG_13421	1.80478	PYU1_G014265	0.327836	TRIPEPTIDYL-PEPTIDASE 1
PITG_13428	3.41396	PYU1_G014260	-1.34827
PITG_13486	1.76326	PYU1_G008255	0.212951	DTDP-D-GLUCOSE 4,6-DEHYDRATASE
PITG_13488	3.89084	PYU1_G008247	1.16956	PROPROTEIN CONVERTASE SUBTILISIN/KEXIN ;MEMBRANE-BOUND TRANSCRIPTION FACTOR PEPTIDASE,
PITG_13490	2.32623	PYU1_G008263	-0.982751	FAMILY NOT NAMED ;UROCANATE HYDRATASE
PITG_13544	4.24756	PYU1_G009756	0.0120174
PITG_13771	1.54831	PYU1_G006026	0.175871
PITG_13774	1.58159	PYU1_G006034	1.27941	REGULATOR OF CHROMOSOME CONDENSATION ;REGULATOR OF CHROMOSOME CONDENSATION
PITG_13826	2.53052	PYU1_G006208	0.253943	TWO-COMPONENT SENSOR HISTIDINE KINASE esterase#PC00097;transcription factor#PC00218;pro
PITG_13970	3.3037	PYU1_G006079	0.00888772
PITG_14055	3.09117	PYU1_G009232	-0.635038	ZINC-BINDING ALCOHOL DEHYDROGENASE DOMAIN-CONTAINING PROTEIN 2
PITG_14057	2.96915	PYU1_G009230	-1.20103	ZINC-BINDING ALCOHOL DEHYDROGENASE DOMAIN-CONTAINING PROTEIN 2
PITG_14393	2.21916	PYU1_G002964	-0.434604	SERINE/THREONINE-PROTEIN KINASE
PITG_14400	4.54332	PYU1_G002849	-0.913788	HISTONE H2A DEUBIQUITINASE MYSM1
PITG_15076	2.49576	PYU1_G009589	0.0900523	Methylmalonate semialdehyde dehydrogenase [acylating] 2; Short=MMSA dehydrogenase 2; S
PITG_15149	1.64211	PYU1_G009812	-1.27065	SH3 DOMAIN-CONTAINING YSC84-LIKE PROTEIN 1
PITG_15365	2.88067	PYU1_G013810	1.1404	Transmembrane protein 144 homolog B; AltName: Transmembrane protein 144 homolog 2 FAMI
PITG_15450	2.13234	PYU1_G007321	-0.833684
PITG_15475	1.612	PYU1_G007339	1.24849	Phosphatidylinositol 4-phosphate 5-kinase its3; AltName: 1-phosphatidylinositol 4-phos
PITG_15534	4.68932	PYU1_G012263	0.824474
PITG_15660	4.12333	PYU1_G000579	-0.928068	CONGESTED-LIKE TRACHEA PROTEIN
PITG_15881	2.35864	PYU1_G008380	0.327861	PEPTIDE METHIONINE SULFOXIDE REDUCTASE A1-RELATED
PITG_15926	2.70423	PYU1_G000983	-0.338809	FAMILY NOT NAMED ;COILED-COIL DOMAIN-CONTAINING PROTEIN 11
PITG_15967	1.89472	PYU1_G002209	-0.7253	Dynein gamma chain, flagellar outer arm
PITG_16073	1.87358	PYU1_G009438	-1.041	ZINC-BINDING ALCOHOL DEHYDROGENASE DOMAIN-CONTAINING PROTEIN 2
PITG_16092	3.18042	PYU1_G009452	1.18579	MATE efflux family protein DTX1; AltName: Protein DETOXIFICATION 1
PITG_16203	5.24072	PYU1_G008042	-1.05424	PURINE NUCLEOSIDE PHOSPHORYLASE
PITG_16205	1.62292	PYU1_G015124	0.493611	MACROPHAGE MIGRATION INHIBITORY FACTOR RELATED ;MACROPHAGE MIGRATION INHIBITORY FACTOR
PITG_16439	1.53815	PYU1_G002664	-1.04641
PITG_16469	2.1075	PYU1_G002828	-0.143708	MACROPHAGE ERYTHROBLAST ATTACHER-RELATED ;REQUIRED FOR MEIOTIC NUCLEAR DIVISION 5 HOMOL
PITG_16487	4.83152	PYU1_G002809	-0.133955	Major extracellular endoglucanase; AltName: Cellulase; AltName: Endo-1,4-beta-glucanas
PITG_16798	1.64608	PYU1_G009511	0.563549
PITG_16937	1.53726	PYU1_G009748	0.785825	FOLYLPOLYGLUTAMATE SYNTHASE-RELATED ;FOLYLPOLYGLUTAMATE SYNTHASE, MITOCHONDRIAL
PITG_17016	2.42984	PYU1_G006507	1.08876	RIBONUCLEASES P/MRP PROTEIN SUBUNIT POP1 ;RIBONUCLEASES P/MRP PROTEIN SUBUNIT POP1
PITG_17162	4.38062	PYU1_G000335	-0.155824
PITG_17292	2.14273	PYU1_G002158	-0.860832	SERINE/THREONINE-PROTEIN KINASE NEK1 SEVEN TRANSMEMBRANE DOMAIN-CONTAINING SERINE/THREO
PITG_17300	4.69484	PYU1_G002154	0.138073	DUAL SPECIFICITY PROTEIN PHOSPHATASE
PITG_17360	3.59337	PYU1_G002084	0.444141	12-OXOPHYTODIENOATE REDUCTASE 1-RELATED
PITG_17406	1.88455	PYU1_G006812	0.391347	Enoyl-CoA hydratase, mitochondrial; AltName: Enoyl-CoA hydratase 1; AltName: Short-cha
PITG_17430	2.6535	PYU1_G006599	1.07383
PITG_17445	2.77706	PYU1_G006600	-0.92627	XYLULOSE KINASE-RELATED
PITG_17512	1.64011	PYU1_G006017	-1.22564	SERINE/THREONINE-PROTEIN KINASE
PITG_17668	2.79882	PYU1_G012921	1.01853	Uncharacterized protein YvbH
PITG_17768	4.34845	PYU1_G005129	-0.906368	Retinol dehydrogenase 10-B
PITG_17829	2.82932	PYU1_G005146	-1.49185	Probable WRKY transcription factor 19; AltName: WRKY DNA-binding protein 19
PITG_17949	3.27297	PYU1_G012226	-0.026755	Protein PNS1
PITG_17993	4.64482	PYU1_G005546	0.639457	GTP CYCLOHYDROLASE II-RELATED ;GTP CYCLOHYDROLASE II-RELATED
PITG_18088	1.73724	PYU1_G001016	-1.00979
PITG_18099	2.09624	PYU1_G001037	0.936459	INWARD RECTIFIER POTASSIUM CHANNEL
PITG_18171	1.69793	PYU1_G010788	-0.158427	MITOCHONDRIAL DICARBOXYLATE CARRIER
PITG_18188	4.28003	PYU1_G010805	-0.16993	UROPORPHYRINOGEN-III C-METHYLTRANSFERASE
PITG_18236	3.06285	PYU1_G003742	1.37659	INTERFERON-RELATED DEVELOPMENTAL REGULATOR ;PROTEIN F58B3.6
PITG_18360	1.68938	PYU1_G005066	-1.4354	CAMP-DEPENDENT PROTEIN KINASE REGULATORY CHAIN ;CAMP-DEPENDENT PROTEIN KINASE TYPE I-AL
PITG_18734	2.93047	PYU1_G009033	0.636797	PROTEIN T27A1.5, ISOFORM A
PITG_19016	1.80972	PYU1_G003531	-0.355671
PITG_19056	1.6692	PYU1_G008337	0.0411011	Metal tolerance protein 4; Short=OsMTP4
PITG_19097	2.09235	PYU1_G014117	0.29034	LACTOSYLCERAMIDE 4-ALPHA-GALACTOSYLTRANSFERASE ALPHA- 1,4-GALACTOSYLTRANSFERASE
PITG_19112	2.52033	PYU1_G014132	0.260732
PITG_19846	4.95417	PYU1_G013832	0.577167	DYNACTIN 1-RELATED MICROTUBULE-BINDING
PITG_19864	1.66056	PYU1_G003578	-1.4609	FAMILY NOT NAMED ;DUF614 FAMILY PROTEIN
PITG_21183	1.99548	PYU1_G009695	-1.47598	Lipase 2; AltName: Glycerol ester hydrolase 2; Flags: Precursor
PITG_22718	4.01015	PYU1_G006937	-1.44876	NOTUM-RELATED ;NOTUM-RELATED
PITG_22810	4.89616	PYU1_G011196	-0.638396

## Sheet: Media-Tuber Sector IX
PI Gene	PIMediaEarly-PITuberEarly_logFC	Pult gene	PUMediaEarly-PUTuber Early_logFC	Annotation
PITG_00014	0.27254	PYU1_G003228	0.182071	26S PROTEASOME NON-ATPASE REGULATORY SUBUNIT 13
PITG_00024	0.0488735	PYU1_G013907	0.180699
PITG_00025	0.0899059	PYU1_G013908	-0.0378494	UNCHARACTERIZED RING FINGER-CONTAINING PROTEIN ;RING FINGER AND TRANSMEMBRANE DOMAIN-CO
PITG_00027	-0.437011	PYU1_G013905	0.351311	IMPACT FAMILY MEMBER YIGZ
PITG_00029	0.966598	PYU1_G013902	0.347731	Aminoacylase-1
PITG_00031	0.117539	PYU1_G013900	0.348652	MITOTIC AND DNA DAMAGE CHECKPOINT PROTEIN HUS1
PITG_00032	-1.13338	PYU1_G013899	-0.164787	EXONUCLEASE ;PROTEIN Y56A3A.33
PITG_00034	-0.0158333	PYU1_G013898	0.812641	DELTA-1-PYRROLINE-5-CARBOXYLATE DEHYDROGENASE 12A1, MITOCHONDRIAL
PITG_00037	-1.33812	PYU1_G013893	-0.111456	METAXIN RELATED ;PROTEIN F53G12.9, ISOFORM A
PITG_00039	-0.149449	PYU1_G013890	0.74469	TELOMERE LENGTH REGULATION PROTEIN TEL2 HOMOLOG
PITG_00042	-0.531462	PYU1_G012775	0.401382
PITG_00045	0.312285	PYU1_G012772	-0.369694	MYOSIN ;MYOSIN-14-RELATED
PITG_00047	-1.24159	PYU1_G012770	-0.63961	SEL-1-LIKE PROTEIN ;SEL-1-LIKE PROTEIN
PITG_00048	-0.190556	PYU1_G012787	-0.926914	CARBON CATABOLITE REPRESSOR PROTEIN 4 ;ENDONUCLEASE/EXONUCLEASE/PHOSPHATASE DOMAIN-CONT
PITG_00049	-0.569829	PYU1_G012785	0.018494	Transmembrane protein 209
PITG_00053	-0.345736	PYU1_G012781	0.522941	WD repeat-containing protein 5; AltName: BMP2-induced 3-kb gene proteingi|48429183|sp|
PITG_00054	-0.659916	PYU1_G012780	0.334102	TPR REPEAT CONTAINING PROTEIN
PITG_00062	-1.15079	PYU1_G012794	-0.202593	MITOCHONDRIAL IMPORT INNER MEMBRANE TRANSLOCASE SUBUNIT TIM10
PITG_00067	-0.238266	PYU1_G012799	0.594964	CHAPERONIN ;T-COMPLEX PROTEIN 1 SUBUNIT GAMMA
PITG_00071	-0.418887	PYU1_G012798	-0.017303	DNA REPLICATION COMPLEX GINS PROTEIN PSF1
PITG_00074	-0.639685	PYU1_G012806	-0.33928
PITG_00082	0.421194	PYU1_G012814	0.0829457	TRANSMEMBRANE AND COILED-COIL DOMAIN-CONTAINING PROTEIN 3
PITG_00110	-0.677299	PYU1_G012725	0.626911	CYTOCHROME C1 HEME LYASE ;CYTOCHROME C1 HEME LYASE
PITG_00116	-0.291652	PYU1_G012730	-0.00065664	ZINC FINGER MIZ DOMAIN-CONTAINING PROTEIN ;SUPPRESSOR OF VARIEGATION 2-10, ISOFORM I
PITG_00117	-0.58774	PYU1_G012731	-0.141576	SPLICING FACTOR SF3A-RELATED
PITG_00121	-0.457042	PYU1_G012736	-0.143846	MUCIN ;APOLIPOPHORINS
PITG_00122	-0.527397	PYU1_G012737	-0.286283
PITG_00125	-0.302071	PYU1_G012740	-0.983074	RAB GDP/GTP EXCHANGE FACTOR ;RAB GDP/GTP EXCHANGE FACTOR
PITG_00127	0.669888	PYU1_G012741	0.832959	Very-long-chain 3-oxoacyl-CoA reductase 1; AltName: Beta-ketoacyl reductase 1; Short=A
PITG_00128	0.0925406	PYU1_G012746	0.29065
PITG_00129	0.283968	PYU1_G012745	-0.405098	E3 ubiquitin-protein ligase RGLG2; AltName: RING domain ligase 2
PITG_00132	-0.248665	PYU1_G012564	1.4085	PHOSPHOGLYCERATE KINASE 1, CHLOROPLASTIC-RELATED
PITG_00133	-0.102532	PYU1_G012742	-0.260223	AMINOTRANSFERASE CLASS V
PITG_00143	0.120526	PYU1_G012753	-0.303868	Nuclear migration protein nudC; AltName: Nuclear distribution protein C homolog
PITG_00144	-0.054026	PYU1_G012755	-0.308777
PITG_00145	-0.381902	PYU1_G012756	0.256781	HISTONE H3 METHYLTRANSFERASE
PITG_00146	1.37222	PYU1_G012757	-0.747323	GLUCOSE-6-PHOSPHATE 1-DEHYDROGENASE
PITG_00147	0.866743	PYU1_G012758	-1.37312
PITG_00148	0.685701	PYU1_G012759	-0.618348	PCD6 INTERACTING PROTEIN-RELATED ;PROTEIN EGO-2, ISOFORM C
PITG_00152	0.198266	PYU1_G014592	-0.0173137	Kinesin-like protein KIF21A
PITG_00155	-0.565668	PYU1_G014590	0.107241	Uncharacterized protein M6_Spy0233
PITG_00158	-0.356387	PYU1_G014585	0.440994
PITG_00163	-0.0612916	PYU1_G014584	0.121265	THREONINE DEHYDRATASE, MITOCHONDRIAL
PITG_00164	-0.528338	PYU1_G014578	-0.245127	EUKARYOTIC TRANSLATION INITIATION FACTOR 4B/4H ;EUKARYOTIC TRANSLATION INITIATION FACTO
PITG_00166	-0.411596	PYU1_G014580	-0.218193	PHOSPHOSERINE PHOSPHATASE
PITG_00167	0.41382	PYU1_G014582	-0.594709	CYCLIC NUCLEOTIDE PHOSPHODIESTERASE ;CAMP-SPECIFIC 3',5'-CYCLIC PHOSPHODIESTERASE 4D
PITG_00171	0.196149	PYU1_G012292	0.414756	FAMILY NOT NAMED ;PROMOTER OF FILAMENTATION PROTEIN 1
PITG_00172	-0.31576	PYU1_G014577	0.340095	PROTEASOME SUBUNIT ALPHA/BETA ;PROTEASOME SUBUNIT ALPHA TYPE-4
PITG_00178	0.884433	PYU1_G014568	0.0418864	DUAL SPECIFICITY TYROSINE-PHOSPHORYLATION-REGULATED KINASE 1B
PITG_00180	-0.529219	PYU1_G014566	0.254086	UDP-N-ACETYLGLUCOSAMINE--PEPTIDE N-ACETYLGLUCOSAMINYLTRANSFERASE 110 KDA SUBUNIT
PITG_00182	-1.05918	PYU1_G014564	-0.652744	HYPOXIA-INDUCBILE GENE 1 HIG1 -RELATED ;HIG1 DOMAIN FAMILY MEMBER 2A
PITG_00183	0.364544	PYU1_G014562	0.646548	DYNAMIN
PITG_00186	-0.735093	PYU1_G014559	-0.199809	HISTONE ACETYLTRANSFERASE TYPE B CATALYTIC SUBUNIT
PITG_00187	-0.337152	PYU1_G014558	-0.680981	SERINE/THREONINE-PROTEIN KINASE MST4
PITG_00188	0.348119	PYU1_G014557	0.320615	Kinesin-like protein KIFC3
PITG_00189	0.432024	PYU1_G014556	-0.105972	ACID PHOSPHATASE-RELATED ;TESTICULAR ACID PHOSPHATASE
PITG_00190	-0.446807	PYU1_G014555	-0.944405	FLAVODOXIN-RELATED ;FLAVODOXIN-RELATED
PITG_00193	-1.43013	PYU1_G014550	-0.720782
PITG_00194	-0.550949	PYU1_G014551	0.02233	CASEIN KINASE II SUBUNIT ALPHA ;CASEIN KINASE II SUBUNIT ALPHA
PITG_00197	0.0454455	PYU1_G003953	-0.0905832	PAX TRANSCRIPTION ACTIVATION DOMAIN INTERACTING PROTEIN ;PAX TRANSCRIPTION ACTIVATION D
PITG_00203	-1.13848	PYU1_G003950	0.857165	MITOCHONDRIAL-PROCESSING PEPTIDASE SUBUNIT BETA
PITG_00207	0.264728	PYU1_G003945	-0.595122	MAHOGUNIN
PITG_00208	-0.299096	PYU1_G003946	-0.234742	Serine/threonine-protein kinase Nek2; AltName: HSPK 21; AltName: Never in mitosis A-re
PITG_00211	0.880971	PYU1_G003970	-0.938111	Adenine phosphoribosyltransferase; Short=APRT
PITG_00214	-0.284644	PYU1_G003972	-0.63826
PITG_00215	0.704602	PYU1_G003977	-0.988833	ANKYRIN REPEAT PROTEIN ;ANKYRIN REPEAT PROTEIN
PITG_00216	-1.41562	PYU1_G003976	-0.102455
PITG_00220	-0.695227	PYU1_G003917	0.705678	GENERAL TRANSCRIPTION FACTOR IIH SUBUNIT 3
PITG_00224	-0.210575	PYU1_G003907	-0.146784	Pentatricopeptide repeat-containing protein At2g41720; AltName: Protein EMBRYO DEFECTI
PITG_00226	-0.128594	PYU1_G003910	0.199356	KINESIN-LIKE PROTEIN KIF17
PITG_00229	-0.159485	PYU1_G003908	0.370851	26S PROTEASE REGULATORY SUBUNIT 4
PITG_00231	-0.00787144	PYU1_G003905	0.47914	EYES ABSENT ;EYES ABSENT HOMOLOG 2
PITG_00232	-1.14182	PYU1_G003903	0.281711	FAMILY NOT NAMED ;SJOEGREN SYNDROME/SCLERODERMA AUTOANTIGEN 1
PITG_00233	0.942748	PYU1_G003902	0.493046	Solute carrier family 2, facilitated glucose transporter member 3; AltName: Glucose tr
PITG_00234	1.08932	PYU1_G003901	0.601314	Probable WRKY transcription factor 19; AltName: WRKY DNA-binding protein 19
PITG_00236	-0.0470246	PYU1_G003899	-0.233976	CYCLIN-H
PITG_00237	1.09303	PYU1_G003898	1.02066	OXIDOREDUCTASE, 2OG-FE II OXYGENASE FAMILY PROTEIN
PITG_00254	-0.0544881	PYU1_G003923	0.337381	Mitogen-activated protein kinase homolog MMK1; AltName: MAP kinase ERK1; AltName: MAP
PITG_00256	-0.631236	PYU1_G003924	0.0663801	TRANSCRIPTION FACTOR CA150B RELATED\TCERG1 ;TRANSCRIPTION FACTOR CA150B RELATED\TCERG1
PITG_00257	0.612741	PYU1_G003922	-1.1364	NADH kinase; Short=AtNADK-3
PITG_00262	-0.528886	PYU1_G003930	-0.232777	NUCLEAR PORE COMPLEX PROTEIN NUP93
PITG_00264	1.26534	PYU1_G003927	0.184208	DELTA(3,5)-DELTA(2,4)-DIENOYL-COA ISOMERASE, MITOCHONDRIAL
PITG_00269	-0.00139592	PYU1_G003936	-0.166997
PITG_00272	1.39468	PYU1_G003940	-0.0817171	PHOSPHATIDYLINOSITOL 4-KINASE GAMMA 4
PITG_00274	0.917068	PYU1_G003944	0.0290244	RYANODINE RECEPTOR AND IP3 RECEPTOR ;INOSITOL 1,4,5-TRISPHOSPHATE RECEPTOR
PITG_00279	0.097823	PYU1_G003998	0.365152
PITG_00281	0.973956	PYU1_G003996	0.185959	Protein FMP42
PITG_00282	-0.344785	PYU1_G003959	-0.234333
PITG_00283	0.47611	PYU1_G003960	0.38605
PITG_00293	-0.676943	PYU1_G004034	-0.66817	ACTIN-RELATED PROTEIN 2/3 COMPLEX SUBUNIT 5
PITG_00294	1.1752	PYU1_G004033	0.299015	Kynurenine formamidase; Short=KFA; Short=KFase; AltName: Arylformamidase; AltName: N-f
PITG_00295	-0.685154	PYU1_G004032	0.0119184	WD repeat-containing protein 61
PITG_00296	0.460815	PYU1_G004020	-0.243678	SERINE/THREONINE-PROTEIN KINASE
PITG_00299	-0.461566	PYU1_G004036	0.443597	MYOTUBULARIN-RELATED ;MYOTUBULARIN-RELATED
PITG_00300	-0.159326	PYU1_G004014	0.173096	POLYKETIDE SYNTHASE-RELATED
PITG_00302	-0.718156	PYU1_G004007	0.111795	PHENYLALANYL-TRNA SYNTHETASE BETA CHAIN AND LEUCINE-RICH REPEAT-CONTAINING PROTEIN 47
PITG_00308	-0.401187	PYU1_G004012	-0.223329	mRNA-capping enzyme
PITG_00309	-0.469128	PYU1_G004016	1.10212	SEL-1-LIKE PROTEIN ;SEL-1-LIKE PROTEIN
PITG_00310	-0.066769	PYU1_G004015	0.617428	Sodium-coupled neutral amino acid transporter 3; AltName: N-system amino acid transpor
PITG_00312	-0.582192	PYU1_G004003	-0.205063	TRANSCRIPTIONAL REGULATOR PROTEIN HCNGP
PITG_00324	0.978476	PYU1_G003963	0.15263	CERAMIDASE ;CERAMIDASE
PITG_00328	-0.325232	PYU1_G003965	-1.12441
PITG_00332	-0.547977	PYU1_G003967	-0.560019	SODIUM/HYDROGEN EXCHANGER ;SODIUM/HYDROGEN EXCHANGER
PITG_00333	0.731999	PYU1_G003969	0.31331	Cinnamoyl-CoA reductase 1; Short=AtCCR1; AltName: Protein IRREGULAR XYLEM 4
PITG_00349	-0.275334	PYU1_G004030	0.157022
PITG_00350	-0.150624	PYU1_G004028	0.390668	COP9 SIGNALOSOME COMPLEX SUBUNIT 1
PITG_00352	1.35407	PYU1_G004026	1.13324	[PYRUVATE DEHYDROGENASE (ACETYL-TRANSFERRING)] KINASE, MITOCHONDRIAL
PITG_00353	0.79602	PYU1_G003324	0.136549	METALLO PHOSPHOESTERASE RELATED
PITG_00361	0.104433	PYU1_G004022	0.769771	FKBP-ASSOCIATED PROTEIN ;GLOMULIN
PITG_00369	0.697385	PYU1_G008370	-0.129909	CWF19, CELL CYCLE CONTROL PROTEIN ;CWF19-LIKE PROTEIN 2
PITG_00370	0.301506	PYU1_G004025	1.26149
PITG_00383	0.629225	PYU1_G004039	0.0738938
PITG_00388	0.231188	PYU1_G004048	-0.895578	PHD and RING finger domain-containing protein 1
PITG_00389	0.276449	PYU1_G004049	-0.193355
PITG_00391	-0.451681	PYU1_G004052	-0.213527	OVARIAN CARCINOMA ANTIGEN CA125-RELATED ;PROTEIN C36E6.2
PITG_00395	-0.0401336	PYU1_G004055	1.02363	CYSTEINE PROTEASE FAMILY C1-RELATED
PITG_00396	-1.2134	PYU1_G004056	1.08853	RIBONUCLEASE P SUBUNIT P25 ;ALBA DNA/RNA-BINDING PROTEIN
PITG_00397	-1.11854	PYU1_G004057	-0.063156	EUKARYOTIC TRANSLATION INITIATION FACTOR 3 SUBUNIT C-RELATED
PITG_00398	-0.567159	PYU1_G004069	0.129509	FAMILY NOT NAMED ;PROTEIN FMP42
PITG_00399	0.0391495	PYU1_G004070	0.467075	NUCLEAR RIBONUCLEASE Z
PITG_00400	-0.327736	PYU1_G004071	-0.386908
PITG_00401	-0.27239	PYU1_G004072	1.13599	RIBOSOME MATURATION PROTEIN SBDS
PITG_00402	-0.184371	PYU1_G004073	0.271841	UNCHARACTERIZED ;ENKURIN DOMAIN-CONTAINING PROTEIN 1
PITG_00403	-0.0166081	PYU1_G004074	-1.37706
PITG_00407	-1.06792	PYU1_G004078	-0.188828	SRPK, ISOFORM A-RELATED
PITG_00409	0.561581	PYU1_G004235	-0.742325	RHO GDP-DISSOCIATION INHIBITOR ;LD16419P
PITG_00411	-0.266084	PYU1_G004237	-0.0477143	ATP-BINDING CASSETTE ABC TRANSPORTER-RELATED
PITG_00412	-0.0903382	PYU1_G004249	-0.311852
PITG_00413	-0.252539	PYU1_G004248	-0.582977	PROTEIN NRT1/ PTR FAMILY 8.3
PITG_00420	1.40444	PYU1_G004239	-0.262961
PITG_00423	-0.805108	PYU1_G013378	-0.300371
PITG_00427	-0.358616	PYU1_G004204	0.347118	ADENYLYLTRANSFERASE AND SULFURTRANSFERASE MOCS3
PITG_00430	-0.11385	PYU1_G004205	-0.0266933	Uncharacterized protein MJ0165
PITG_00437	0.696914	PYU1_G004210	-0.0653978
PITG_00439	-0.256387	PYU1_G004211	-0.722139
PITG_00440	-0.786915	PYU1_G004212	-1.09796	MYOTUBULARIN-RELATED ;MYOTUBULARIN-RELATED
PITG_00442	-1.15537	PYU1_G004215	0.520747	CYTOCHROME C1 HEME LYASE ;CYTOCHROME C-TYPE HEME LYASE
PITG_00443	-1.27658	PYU1_G004216	0.426315	40S RIBOSOMAL PROTEIN S6
PITG_00444	0.0551576	PYU1_G004230	0.538615
PITG_00448	-1.47846	PYU1_G004199	-0.28364	TRNA (CYTOSINE(34)-C(5))-METHYLTRANSFERASE
PITG_00449	-0.686667	PYU1_G004198	-0.97351
PITG_00457	0.0587306	PYU1_G004191	0.356708	CALCINEURIN B
PITG_00458	0.0741281	PYU1_G004190	0.330843	DIHYDROLIPOYLLYSINE-RESIDUE ACETYLTRANSFERASE COMPONENT OF PYRUVATE DEHYDROGENASE COMPL
PITG_00461	0.206806	PYU1_G004187	0.928175	Mitochondrial DNA replication protein YHM2
PITG_00465	-0.273758	PYU1_G004176	0.0949719
PITG_00466	0.436551	PYU1_G004175	-0.212533
PITG_00467	-0.611581	PYU1_G004174	-0.084291
PITG_00472	-0.524353	PYU1_G004171	-0.340445	GCIP-INTERACTING PROTEIN P29 ;PRE-MRNA-SPLICING FACTOR SYF2
PITG_00474	-0.269483	PYU1_G004169	-0.0632313	HISTONE-LYSINE N-METHYLTRANSFERASE ASHH3
PITG_00475	-0.524146	PYU1_G004166	-0.780361
PITG_00476	-0.0695542	PYU1_G004165	0.313792	NUCLEOLAR PROTEIN 7/ESTROGEN RECEPTOR COACTIVATOR-RELATED ;L(3)82FD, ISOFORM P
PITG_00479	0.0430825	PYU1_G004162	0.557941	FAMILY NOT NAMED ;CALMODULIN-BINDING FAMILY PROTEIN-RELATED
PITG_00482	-0.798769	PYU1_G004149	0.257198	FK506-BINDING PROTEIN 59
PITG_00488	0.363287	PYU1_G004152	1.14298	ACYL-COA-BINDING PROTEIN
PITG_00490	-0.499498	PYU1_G004154	-0.426538	Probable protein phosphatase 2C 38; Short=AtPP2C38
PITG_00494	0.818458	PYU1_G004160	0.797736	DUF914-RELATED ;CRT HOMOLOG 1-RELATED
PITG_00495	0.498932	PYU1_G004158	0.0319906	UNCHARACTERIZED ;VACUOLAR PROTEIN SORTING-ASSOCIATED PROTEIN 51 HOMOLOG
PITG_00501	0.595785	PYU1_G004143	0.149285	UNCHARACTERIZED PROTEIN YVCK-RELATED ;GLUCONEOGENESIS FACTOR-RELATED
PITG_00503	0.101665	PYU1_G004144	0.476725	FAMILY NOT NAMED ;PROTEIN GLO-1
PITG_00505	-0.491792	PYU1_G004140	0.100319	Ubiquitin-conjugating enzyme E2 4; AltName: Ubiquitin carrier protein 4; AltName: Ubiq
PITG_00507	0.0291127	PYU1_G004138	1.14822
PITG_00508	0.308254	PYU1_G004136	-0.246551
PITG_00509	-0.0954667	PYU1_G004137	0.0708488	Tubulin delta chain; AltName: Delta-tubulin
PITG_00516	-0.104804	PYU1_G004131	0.78321
PITG_00518	0.245188	PYU1_G004128	-0.723536	THIOREDOXIN ;THIOREDOXIN
PITG_00528	0.827556	PYU1_G004096	1.21072	METALLO-BETA-LACTAMASE DOMAIN-CONTAINING PROTEIN
PITG_00529	0.216243	PYU1_G004095	-0.509421	CONSERVED OLIGOMERIC GOLGI COMPLEX COMPONENT 8 ;CONSERVED OLIGOMERIC GOLGI COMPLEX SUBU
PITG_00530	1.39898	PYU1_G004103	-0.474185
PITG_00539	-0.582404	PYU1_G004109	-0.188655
PITG_00542	-0.483389	PYU1_G004110	0.16728	MEDIATOR OF RNA POLYMERASE II TRANSCRIPTION SUBUNIT 31
PITG_00545	-0.216414	PYU1_G004112	0.535341	THIOREDOXIN ;THIOREDOXIN
PITG_00559	-0.0450552	PYU1_G004092	-0.321692	PROTEIN PHOSPHATASE 2C 57
PITG_00561	-0.387185	PYU1_G004094	0.727898	Ubiquinone biosynthesis protein COQ9, mitochondrial; Flags: Precursor
PITG_00566	-0.811674	PYU1_G004082	0.390729	UROPORPHYRINOGEN DECARBOXYLASE
PITG_00568	1.18084	PYU1_G004084	1.48809	DUF914-RELATED ;CRT HOMOLOG 1-RELATED
PITG_00570	-0.659513	PYU1_G004086	0.122699	Phosphatidylserine synthase 2; Short=PSS-2; Short=PtdSer synthase 2; AltName: Serine-e
PITG_00575	-1.06631	PYU1_G004254	0.355627	ELONGATOR COMPLEX PROTEIN 1
PITG_00577	-0.768712	PYU1_G004064	0.213863	Probable carboxypeptidase PADG_04062; AltName: Peptidase M20 domain-containing protein
PITG_00578	-0.19407	PYU1_G004062	-0.352377	IMIDAZOLONEPROPIONASE-RELATED
PITG_00589	-1.2301	PYU1_G004258	-0.305171	Protein preY, mitochondrial; Flags: Precursor
PITG_00590	-0.524364	PYU1_G004259	-0.299171
PITG_00593	-0.497442	PYU1_G004263	0.873394
PITG_00594	-1.08161	PYU1_G004262	-0.0210226	Chaperone protein DnaJ 2
PITG_00620	0.297421	PYU1_G004217	-0.819908	Kinesin-4; AltName: Kinesin-like protein D
PITG_00622	0.27707	PYU1_G004219	0.343491	VACUOLAR PROTEIN SORTING-ASSOCIATED PROTEIN 18 HOMOLOG
PITG_00623	0.0267761	PYU1_G004221	-0.0198755	4-AMINOBUTYRATE AMINOTRANSFERASE PUUE
PITG_00625	1.11292	PYU1_G004264	0.25364
PITG_00626	-0.13198	PYU1_G004310	-0.301536	PHOSPHOINOSITOL 3-PHOSPHATE-BINDING PROTEIN ;PHOSPHOINOSITOL 3-PHOSPHATE-BINDING PROTEI
PITG_00630	0.432372	PYU1_G004306	0.655158
PITG_00631	-1.14499	PYU1_G004305	0.426475	40S RIBOSOMAL PROTEIN S29
PITG_00632	-0.315354	PYU1_G004304	0.77995	DOLICHYL-DIPHOSPHOOLIGOSACCHARIDE--PROTEIN GLYCOSYLTRANSFERASE SUBUNIT STT3B
PITG_00633	-0.206941	PYU1_G004303	0.423686	PROTEASOME SUBUNIT ALPHA/BETA ;PROTEASOME SUBUNIT ALPHA TYPE-7-LIKE
PITG_00634	0.156354	PYU1_G004302	0.0627119	GAMMA TUBULIN COMPLEX PROTEIN
PITG_00635	-0.142104	PYU1_G004300	-0.732922	RYANODINE RECEPTOR AND IP3 RECEPTOR ;INOSITOL 1,4,5-TRISPHOSPHATE RECEPTOR
PITG_00641	-0.428025	PYU1_G009797	-0.304544	Fork head transcription factor 1
PITG_00647	-0.975986	PYU1_G004225	-0.150489
PITG_00649	-0.391135	PYU1_G004320	0.219215	WD40 REPEAT PROTEIN ;WD40 REPEAT-CONTAINING PROTEIN SMU1
PITG_00651	-0.0605805	PYU1_G004319	-0.0343752	CENTROMERE/KINETOCHORE PROTEIN ZW10 HOMOLOG
PITG_00654	0.16456	PYU1_G004322	0.635372	DNA damage-inducible protein 1gi|338818067|sp|P0CS14|DDI1_CRYNJ
PITG_00655	-0.423375	PYU1_G004323	0.0221355	DnaJ homolog subfamily C member 17
PITG_00656	-0.533452	PYU1_G004325	0.254128	TRANSMEMBRANE EMP24 DOMAIN-CONTAINING PROTEIN 10
PITG_00662	1.05503	PYU1_G004280	0.63522
PITG_00664	0.903422	PYU1_G004286	0.867026
PITG_00676	-0.198528	PYU1_G004273	-0.337919	REGULATOR OF CHROMOSOME CONDENSATION ;REGULATOR OF CHROMOSOME CONDENSATION
PITG_00681	0.594508	PYU1_G004272	-0.459753	FAMILY NOT NAMED ;RAB1A, MEMBER RAS ONCOGENE FAMILY
PITG_00683	-0.424586	PYU1_G004270	-0.0862909	Transcription initiation factor TFIID subunit 12; AltName: Transcription initiation fa
PITG_00685	-0.605813	PYU1_G004267	-0.3026
PITG_00687	-0.131135	PYU1_G014371	0.549542	UNCHARACTERIZED ;ALPHA/BETA HYDROLASE FOLD-1 DOMAIN-CONTAINING PROTEIN
PITG_00693	-0.33636	PYU1_G004290	-0.349031	Probable proton ATPase 1B; AltName: LdH1B
PITG_00695	-0.720945	PYU1_G014360	0.0654223	IMPORTIN-9
PITG_00699	-0.410901	PYU1_G014365	-0.00732768	DYNACTIN SUBUNIT P25 ;DYNACTIN SUBUNIT 5
PITG_00701	-0.937349	PYU1_G014367	-0.465929	FAMILY NOT NAMED ;MANGANESE-DEPENDENT ADP-RIBOSE/CDP-ALCOHOL DIPHOSPHATASE
PITG_00702	-0.547855	PYU1_G014368	-0.484855
PITG_00703	-0.634256	PYU1_G014369	0.914883	2,4-DIENOYL-COA REDUCTASE [NADPH]
PITG_00704	-1.14735	PYU1_G014370	0.807519	E3 UBIQUITIN-PROTEIN LIGASE UBR7 ;E3 UBIQUITIN-PROTEIN LIGASE UBR7
PITG_00709	0.525188	PYU1_G014349	-0.760579	SEC14 RELATED PROTEIN
PITG_00717	0.365587	PYU1_G014351	-0.568213	MYOSIN ;PROTEIN TAG-278-RELATED
PITG_00718	0.0133854	PYU1_G014323	-0.408804
PITG_00724	-0.454155	PYU1_G014328	0.389291
PITG_00747	1.00563	PYU1_G014336	0.907452	Hydroxymethylglutaryl-CoA lyase, mitochondrial; Short=HL; Short=HMG-CoA lyase; AltName
PITG_00763	-0.60997	PYU1_G014378	-0.455391
PITG_00764	0.87725	PYU1_G014377	0.262099	V-TYPE PROTON ATPASE SUBUNIT H
PITG_00765	-0.563642	PYU1_G014376	-0.0703983	NUCLEOTIDE KINASE ;NUCLEOTIDE KINASE
PITG_00770	0.128672	PYU1_G004227	0.109531	CBP/P300-RELATED ;CBP/P300-RELATED
PITG_00783	-0.687553	PYU1_G012116	0.209691	PEPTIDYL-PROLYL CIS-TRANS ISOMERASE ;PEPTIDYL-PROLYL CIS-TRANS ISOMERASE-LIKE 2
PITG_00786	0.531284	PYU1_G012112	0.196075	RING FINGER PROTEIN 26 RNF26 ;RING FINGER PROTEIN 26
PITG_00787	-0.4662	PYU1_G012125	-0.279712	EXPORTIN-1
PITG_00788	0.0557487	PYU1_G012102	-0.37475
PITG_00790	0.472072	PYU1_G012104	0.149834	WD-40 REPEAT PROTEIN ;WD REPEAT-CONTAINING PROTEIN 16
PITG_00791	-1.20818	PYU1_G012105	0.0768201	DEAD-BOX ATP-DEPENDENT RNA HELICASE 22
PITG_00804	-0.541687	PYU1_G012100	0.120633	CHAPERONIN ;T-COMPLEX PROTEIN 1 SUBUNIT DELTA
PITG_00827	-1.11493	PYU1_G001982	-0.124516	PROHIBITIN
PITG_00849	-0.898896	PYU1_G011478	0.2668
PITG_00853	-0.722882	PYU1_G001991	-0.276571	ZINC FINGER MATRIN-TYPE PROTEIN 2
PITG_00861	-0.129578	PYU1_G002003	0.33097
PITG_00863	-0.208084	PYU1_G002004	0.117522	ATP-DEPENDENT RNA HELICASE ME31B-RELATED
PITG_00867	-0.313056	PYU1_G002005	-0.00928865	La-related protein 6; AltName: Acheron; Short=Achn; AltName: La ribonucleoprotein doma
PITG_00882	-0.841131	PYU1_G002012	-0.359752	ATP-BINDING CASSETTE SUB-FAMILY A MEMBER 2
PITG_00884	-0.55255	PYU1_G002011	0.67998	Cell division topological specificity factor
PITG_00909	-1.10451	PYU1_G002030	-0.200166	HEPATOCELLULAR CARCINOMA-ASSOCIATED ANTIGEN ;METHYLTRANSFERASE-LIKE PROTEIN 23
PITG_00911	-0.61601	PYU1_G002029	-0.0563491
PITG_00931	-0.460796	PYU1_G002058	0.301818	SMALL GLUTAMINE-RICH TETRATRICOPEPTIDE REPEAT-CONTAINING PROTEIN ALPHA
PITG_00932	0.272488	PYU1_G002057	0.628601
PITG_00936	-0.15709	PYU1_G002054	-0.930431
PITG_00937	0.930484	PYU1_G002055	-1.05308
PITG_00938	0.28868	PYU1_G002056	-0.42216	GUANYL-NUCLEOTIDE EXCHANGE FACTOR guanyl-nucleotide exchange factor#PC00113;G-protein m
PITG_00939	-0.934868	PYU1_G002050	-0.14032	DOMAIN OF UNKNOWN FUNCTION 71 DUF71 -CONTAINING PROTEIN ;DIPHTHINE--AMMONIA LIGASE
PITG_00940	-0.580991	PYU1_G002049	0.121902	FIP1-LIKE 1 PROTEIN ;PRE-MRNA 3'-END-PROCESSING FACTOR FIP1
PITG_00941	-1.32859	PYU1_G002048	0.284578	60S RIBOSOMAL PROTEIN L21 ;RIBOSOMAL PROTEIN L21
PITG_00942	0.641861	PYU1_G002047	0.0858979	PIH1 domain-containing protein 1
PITG_00943	-0.904889	PYU1_G002046	0.154479	PROLINE SYNTHETASE CO-TRANSCRIBED BACTERIAL HOMOLOG PROTEIN
PITG_00947	-0.513235	PYU1_G001768	0.11074	TRANSCRIPTION INITIATION FACTOR TFIID SUBUNIT 13
PITG_00953	-0.374988	PYU1_G001884	0.678666	TRAFFICKING PROTEIN PARTICLE COMPLEX SUBUNIT 6B
PITG_00954	-0.533853	PYU1_G001885	0.373323
PITG_00955	0.590615	PYU1_G001886	0.763551
PITG_00964	1.04108	PYU1_G001883	0.701956
PITG_00967	-1.03102	PYU1_G001770	0.00214049	FAMILY NOT NAMED ;NUCLEIC ACID-BINDING, OB-FOLD-LIKE PROTEIN
PITG_00974	0.484096	PYU1_G001769	0.511818	Protein YIPF6; AltName: YIP1 family member 6
PITG_00978	-0.290283	PYU1_G001899	-0.0543634
PITG_00980	-0.483186	PYU1_G001901	-0.0519086	NUCLEAR CAP-BINDING PROTEIN SUBUNIT 1
PITG_00982	-0.647837	PYU1_G001858	-0.63284	SWI/SNF-RELATED MATRIX-ASSOCIATED ACTIN-DEPENDENT REGULATOR OF CHROMATIN SUBFAMILY-RELA
PITG_00987	0.368868	PYU1_G001896	0.946215
PITG_00990	-0.08264	PYU1_G001889	0.453607	Protein FAM151A
PITG_00994	0.279444	PYU1_G001846	-0.315366
PITG_01004	0.363001	PYU1_G001848	1.28792
PITG_01005	0.548654	PYU1_G001847	-0.179491
PITG_01034	-1.07971	PYU1_G001826	-0.446955	SOLUTE CARRIER FAMILY 25 MEMBER 34
PITG_01036	-0.993462	PYU1_G001827	0.0374382	PHENYLALANYL-TRNA SYNTHETASE ;PHENYLALANYL-TRNA SYNTHETASE
PITG_01046	0.276654	PYU1_G001807	-0.857568	METALLO-BETA-LACTAMASE RELATED
PITG_01049	-0.22826	PYU1_G001811	0.607902	DEPHOSPHO-COA KINASE-RELATED ;DEPHOSPHO-COA KINASE-RELATED
PITG_01054	0.0121957	PYU1_G001812	0.429267	Protein ALWAYS EARLY 2; Short=AtALY2
PITG_01056	0.571276	PYU1_G001814	0.405161	TRANSCRIPTIONAL ACTIVATOR MYB
PITG_01058	-0.295646	PYU1_G001806	0.472746	OS-9-RELATED ;PROTEIN OS-9
PITG_01062	-0.181233	PYU1_G001805	0.290336	S-ADENOSYLMETHIONINE DECARBOXYLASE ;S-ADENOSYLMETHIONINE DECARBOXYLASE PROENZYME
PITG_01066	0.55713	PYU1_G001801	-1.25114	HYPOXIA-INDUCIBLE FACTOR 1 ALPHA INHIBITOR-RELATED ;JMJC DOMAIN-CONTAINING PROTEIN F
PITG_01070	-0.617075	PYU1_G001792	0.0278082	TRANSMEMBRANE PROTEIN HTP-1 RELATED ;TRANSMEMBRANE PROTEIN HTP-1 RELATED
PITG_01073	-0.255115	PYU1_G001790	0.095789	UNCHARACTERIZED ;TBCC DOMAIN-CONTAINING PROTEIN 1
PITG_01076	-1.18508	PYU1_G001788	-0.0100053	AAA-FAMILY ATPASE ;SPERMATOGENESIS-ASSOCIATED PROTEIN 5
PITG_01084	0.0114742	PYU1_G001782	-0.460018
PITG_01086	-0.0669664	PYU1_G001778	1.25192
PITG_01097	1.18806	PYU1_G001881	-0.946161	UNCHARACTERIZED ;PIEZO, ISOFORM E
PITG_01102	-1.11673	PYU1_G001877	0.594206
PITG_01103	-0.271307	PYU1_G001878	0.659437	CDP-DIACYLGLYCEROL--INOSITOL 3-PHOSPHATIDYLTRANSFERASE
PITG_01104	-0.21489	PYU1_G001879	-0.326404	UBIQUITIN THIOLESTERASE PROTEIN OTUB
PITG_01112	-1.00394	PYU1_G001969	-0.344518	SUGAR-1-PHOSPHATE GUANYL TRANSFERASE
PITG_01121	-1.16082	PYU1_G001962	-0.227352	GTP-BINDING PROTEIN
PITG_01138	1.2161	PYU1_G001936	-0.880246	BETA-GALACTOSIDASE 2-RELATED
PITG_01144	-1.233	PYU1_G009550	0.402634	PROTEIN SET
PITG_01146	-0.311772	PYU1_G001932	-0.479626	SELENIDE, WATER DIKINASE 2
PITG_01155	-0.0159163	PYU1_G001925	0.834503	PLACENTAL PROTEIN 6
PITG_01171	-0.508879	PYU1_G013719	0.0407501	SIGNAL RECOGNITION PARTICLE 54 KDA PROTEIN
PITG_01174	-0.111325	PYU1_G013712	-0.539527
PITG_01180	-0.695331	PYU1_G013711	1.18911	CELL DIVISION PROTEIN FTSZ-RELATED ;MITOCHONDRIAL DIVISION PROTEIN FSZA
PITG_01182	0.801768	PYU1_G013709	-1.07692
PITG_01183	0.505351	PYU1_G013708	-0.39827	RING FINGER DOMAIN-CONTAINING ;E3 UBIQUITIN LIGASE BIG BROTHER
PITG_01184	-1.29155	PYU1_G013707	-0.118291	EUKARYOTIC TRANSLATION INITIATION FACTOR 3 SUBUNIT G
PITG_01187	0.26812	PYU1_G013706	1.29733	TRANSMEMBRANE PROTEIN 15-RELATED ;TRANSMEMBRANE PROTEIN 15-RELATED
PITG_01193	-0.00981808	PYU1_G013705	0.0568317	BIFUNCTIONAL ASPARTATE AMINOTRANSFERASE AND GLUTAMATE/ASPARTATE-PREPHENATE AMINOTRANSFE
PITG_01201	0.0536696	PYU1_G001696	1.18897	DNA HELICASE RECQ FAMILY MEMBER ;DNA HELICASE RECQ FAMILY MEMBER
PITG_01204	-0.27122	PYU1_G013700	-0.0279798	DNA MISMATCH REPAIR PROTEIN MLH, PMS, MUTL
PITG_01208	0.576492	PYU1_G013693	0.185237	TRIFUNCTIONAL ENZYME SUBUNIT BETA, MITOCHONDRIAL
PITG_01210	0.18288	PYU1_G013690	-1.17532
PITG_01216	0.103054	PYU1_G013688	0.316231	METHYLATED-DNA--PROTEIN-CYSTEINE METHYLTRANSFERASE
PITG_01225	-1.0739	PYU1_G013679	-1.19003
PITG_01226	-1.30989	PYU1_G013683	0.399163	PROGRAMMED CELL DEATH PROTEIN 2
PITG_01227	-0.45953	PYU1_G013682	0.147243	MITOCHONDRIAL INNER MEMBRANE ORGANIZING SYSTEM PROTEIN F54A3.5
PITG_01228	-0.315221	PYU1_G013681	-0.0429815
PITG_01229	-0.422922	PYU1_G013680	0.182622
PITG_01234	-0.476104	PYU1_G013671	0.700699	Meiotic nuclear division protein 1 homolog
PITG_01235	0.182356	PYU1_G013670	0.189139	DEPHOSPHO-COA KINASE-RELATED ;DEPHOSPHO-COA KINASE DOMAIN-CONTAINING PROTEIN
PITG_01236	0.0761704	PYU1_G013669	-0.356934
PITG_01237	-0.0848987	PYU1_G013668	0.924075	UNCHARACTERIZED PROTEIN YJBQ-RELATED ;UPF0047 PROTEIN YJBQ
PITG_01242	-0.213311	PYU1_G013665	0.144287	FAMILY NOT NAMED ;CONDENSIN COMPLEX SUBUNIT 2
PITG_01243	0.042726	PYU1_G013664	0.251999	TRANSMEMBRANE PROTEIN 184C
PITG_01244	-0.501015	PYU1_G013663	-0.120667
PITG_01251	-1.43927	PYU1_G013657	-0.440542
PITG_01255	-0.963385	PYU1_G015304	-0.292265	EUKARYOTIC TRANSLATION INITIATION FACTOR 5
PITG_01256	-1.34346	PYU1_G013653	0.60505	Uncharacterized protein RP120
PITG_01257	-0.696407	PYU1_G013651	-0.372224	NUCLEAR PORE COMPLEX PROTEIN NUP85
PITG_01260	-0.547615	PYU1_G011603	0.282705	SKP1 ;S-PHASE KINASE-ASSOCIATED PROTEIN 1
PITG_01265	-0.499174	PYU1_G008724	-1.01262	UDP-4-AMINO-4-DEOXY-L-ARABINOSE--OXOGLUTARATE AMINOTRANSFERASE-RELATED
PITG_01267	0.287978	PYU1_G008723	0.20681	1,3-beta-glucanosyltransferase
PITG_01271	-1.28317	PYU1_G008720	0.0453042	TP53-REGULATING KINASE
PITG_01279	0.436265	PYU1_G008712	0.236415
PITG_01280	-0.0617563	PYU1_G008711	0.0422386	VHS DOMAIN CONTAINING PROTEIN FAMILY ;TOM1-LIKE PROTEIN 2
PITG_01285	0.243017	PYU1_G008727	-0.181262
PITG_01287	-1.30981	PYU1_G008730	-0.0588623	FRATAXIN ;FRATAXIN
PITG_01288	-0.131781	PYU1_G008732	0.350315	SWI/SNF-RELATED MATRIX-ASSOCIATED ACTIN-DEPENDENT REGULATOR OF CHROMATIN SUBFAMILY B ME
PITG_01290	-0.519756	PYU1_G008734	0.96975	PEPTIDYL-PROLYL CIS-TRANS ISOMERASE ;PEPTIDYL-PROLYL CIS-TRANS ISOMERASE
PITG_01291	-1.28255	PYU1_G008735	0.667102	AAA-FAMILY ATPASE ;CELL DIVISION CONTROL PROTEIN 48 HOMOLOG B
PITG_01296	-0.554769	PYU1_G008738	0.431686	D-TYROSYL-TRNA TYR DEACYLASE
PITG_01297	-0.52612	PYU1_G008739	-0.441665	Probable nicotinate-nucleotide adenylyltransferase; AltName: Deamido-NAD(+) diphosphor
PITG_01299	-0.0382695	PYU1_G008740	-0.658496
PITG_01300	-0.679034	PYU1_G008742	0.131146	DNA TOPOISOMERASE 2
PITG_01312	-0.111713	PYU1_G008799	0.438244	T-complex-associated testis-expressed protein 1; Short=Tcte-1
PITG_01313	0.153033	PYU1_G008797	0.423845	Peroxisomal membrane protein PEX16; AltName: Peroxin-16; AltName: Peroxisomal biogenes
PITG_01315	-1.03942	PYU1_G008794	-0.332699
PITG_01322	0.162143	PYU1_G008768	-0.907871	MYOSIN ;PROTEIN TAG-278-RELATED
PITG_01324	0.26019	PYU1_G008769	0.156546	NADPH OXIDASE
PITG_01325	-0.0162626	PYU1_G008770	-0.776286
PITG_01329	-0.575098	PYU1_G008772	0.326481	N-acetylserotonin O-methyltransferase-like protein; Short=ASMTL
PITG_01330	0.464597	PYU1_G008773	0.149666	LYSOPHOSPHOLIPID ACYLTRANSFERASE
PITG_01353	-0.488003	PYU1_G011606	-0.993746	GLYCOSYL TRANSFERASE-RELATED ;GLYCOSYL TRANSFERASE-RELATED
PITG_01358	-0.174346	PYU1_G008783	-0.275812	ATAXIN-2 HOMOLOG
PITG_01365	0.149455	PYU1_G008763	-0.540654	Serine/threonine-protein kinase YPK1; AltName: Sphingosine-like immunosuppressant resi
PITG_01367	0.038184	PYU1_G008762	0.189915	ZINC FINGER DHHC DOMAIN CONTAINING PROTEIN ;PALMITOYLTRANSFERASE ZDHHC3
PITG_01368	-0.569135	PYU1_G008761	-0.734056
PITG_01370	0.734113	PYU1_G008759	0.970979	ABC transporter C family member 13; Short=ABC transporter ABCC.13; Short=AtABCC13; Alt
PITG_01389	-0.40454	PYU1_G008647	0.419347	PROTEASOME SUBUNIT ALPHA/BETA ;PROTEASOME SUBUNIT BETA TYPE-5
PITG_01390	0.510675	PYU1_G008803	-0.00629622	NEDD4-binding protein 2; Short=N4BP2; AltName: BCL-3-binding protein
PITG_01401	-0.558928	PYU1_G013424	0.614275	ER lumen protein retaining receptor
PITG_01405	0.719463	PYU1_G013426	-0.329059
PITG_01409	0.167345	PYU1_G013430	0.408197	DUAL SPECIFICITY PROTEIN PHOSPHATASE ;DUAL SPECIFICITY PROTEIN PHOSPHATASE MPK3
PITG_01411	0.261832	PYU1_G013433	0.235955	ELONGATION OF VERY LONG CHAIN FATTY ACIDS PROTEIN 3
PITG_01424	-0.728486	PYU1_G013439	0.580599
PITG_01425	0.47089	PYU1_G013440	0.185749	CORONIN actin family cytoskeletal protein#PC00041;cytoskeletal protein#PC00085;non-moto
PITG_01426	-0.106973	PYU1_G013441	0.115847
PITG_01429	0.100804	PYU1_G013444	-0.213582	serine protease family S33, putative
PITG_01437	-0.36465	PYU1_G013483	-0.314827	Mediator of RNA polymerase II transcription subunit 7; AltName: Mediator complex subun
PITG_01439	0.341794	PYU1_G013412	0.327641
PITG_01440	-0.63949	PYU1_G013411	0.020366	U7 SNRNA-ASSOCIATED SM-LIKE PROTEIN LSM11
PITG_01441	-0.459161	PYU1_G013409	0.0147492
PITG_01447	0.779606	PYU1_G014854	0.179494	SERINE PROTEASE FAMILY S10 SERINE CARBOXYPEPTIDASE
PITG_01451	0.698171	PYU1_G013446	-0.0517712	PHOSPHATIDYLINOSITOL GLYCAN ;PHOSPHATIDYLINOSITOL GLYCAN
PITG_01452	0.611773	PYU1_G013452	0.740782	NISCHARIN RELATED
PITG_01453	0.521849	PYU1_G013454	0.296272	FAMILY NOT NAMED ;UBIQUITIN CARBOXYL-TERMINAL HYDROLASE 34
PITG_01456	-0.220022	PYU1_G013456	-0.53899	HISTONE ACETYLTRANSFERASE
PITG_01469	-0.621954	PYU1_G013469	0.0221048	UNCHARACTERIZED ;TRANSPORT AND GOLGI ORGANIZATION PROTEIN 6 HOMOLOG
PITG_01478	-0.0707562	PYU1_G013465	0.156264
PITG_01479	-0.600987	PYU1_G013464	-0.276832	WD40 REPEAT PROTEINPRL1/PRL2-RELATED
PITG_01499	-0.18656	PYU1_G011955	0.3099	CHARGED MULTIVESICULAR BODY PROTEIN 5
PITG_01502	0.390325	PYU1_G011959	0.528982	CULLIN-ASSOCIATED NEDD8-DISSOCIATED PROTEIN 1
PITG_01507	-0.0392064	PYU1_G012030	0.337377
PITG_01510	-0.420554	PYU1_G012036	-0.0746168
PITG_01524	0.876991	PYU1_G012049	0.137185	E3 UBIQUITIN-PROTEIN LIGASE RBX1
PITG_01527	-0.507989	PYU1_G012023	0.19792
PITG_01528	-0.167942	PYU1_G012024	-0.187919	CELL DIVISION CYCLE 5-LIKE PROTEIN
PITG_01535	-0.514075	PYU1_G012038	0.311663	MYOSIN ;MYOSIN-14-RELATED
PITG_01537	-0.872831	PYU1_G012106	1.28707
PITG_01549	1.01939	PYU1_G012044	-0.0826184	SUCCINATE-SEMIALDEHYDE DEHYDROGENASE, MITOCHONDRIAL
PITG_01551	0.102507	PYU1_G012042	-0.677697	CGI-140 ;PROTEIN ASTERIX
PITG_01553	0.172375	PYU1_G011971	-0.605255	HECT DOMAIN UBIQUITIN-PROTEIN LIGASE
PITG_01556	0.645908	PYU1_G009555	0.942219
PITG_01559	0.207308	PYU1_G011903	0.0794721
PITG_01560	-1.33918	PYU1_G011902	-0.0996088	DNL-type zinc finger protein
PITG_01564	-1.17098	PYU1_G009556	0.252633	AMINO-ACID ACETYLTRANSFERASE ;AMINO-ACID ACETYLTRANSFERASE
PITG_01569	-0.787603	PYU1_G011906	-0.0141351	NARDILYSIN
PITG_01577	1.01556	PYU1_G011914	-0.236668
PITG_01579	-0.216724	PYU1_G011913	-0.0470744	TRANSCRIPTION FACTOR E2F
PITG_01581	-0.577742	PYU1_G011911	0.319199	MITOTIC SPINDLE ASSEMBLY CHECKPOINT PROTEIN MAD2A
PITG_01584	-0.661628	PYU1_G011908	0.0167786
PITG_01588	0.635157	PYU1_G011932	-0.00262517	Protein CLEC16A
PITG_01599	-0.345272	PYU1_G011941	-0.223217	CORONIN actin family cytoskeletal protein#PC00041;cytoskeletal protein#PC00085;non-moto
PITG_01606	-0.270623	PYU1_G011926	-0.101482	SYMPLEKIN
PITG_01607	-0.255466	PYU1_G011927	0.101071	ACTIN ;ALPHA-CENTRACTIN
PITG_01614	0.219659	PYU1_G005573	-0.0682522	CARBON CATABOLITE REPRESSOR PROTEIN 4 ;LD39302P
PITG_01621	-0.195791	PYU1_G012071	0.300103	CONSERVED OLIGOMERIC GOLGI COMPLEX SUBUNIT 5
PITG_01622	-0.0106111	PYU1_G012070	-0.608436	MYOSIN ;MYOSIN
PITG_01623	1.17886	PYU1_G012067	-0.156597
PITG_01624	0.498126	PYU1_G012017	1.35823	CELL CYCLE CHECKPOINT PROTEIN RAD1
PITG_01639	0.244399	PYU1_G005581	-0.659936	Uncharacterized MscS family protein aq_812
PITG_01641	-0.118561	PYU1_G005582	0.0077494	F25I16.6 PROTEIN-RELATED
PITG_01644	0.815251	PYU1_G012053	1.23063	SODIUM/HYDROGEN EXCHANGER ;SODIUM/HYDROGEN EXCHANGER
PITG_01645	0.10508	PYU1_G012054	0.237004
PITG_01646	0.153764	PYU1_G012055	0.443312	TRANSPORTIN 3 AND IMPORTIN 13
PITG_01649	-0.24283	PYU1_G012057	0.434875	ADAPTOR PROTEIN COMPLEX AP-3 SMALL CHAIN SIGMA3
PITG_01650	-0.533539	PYU1_G012058	0.580611	Kelch-like protein 17; AltName: Actinfilin
PITG_01652	-0.950742	PYU1_G012064	-0.191772	RWD DOMAIN-CONTAINING PROTEIN ;RWD DOMAIN-CONTAINING PROTEIN
PITG_01653	-0.0786073	PYU1_G012065	0.214291	PHOSPHATIDYLINOSITOL-GLYCAN BIOSYNTHESIS CLASS W PROTEIN
PITG_01662	1.44511	PYU1_G005592	-0.906152	PEROXISOMAL MEMBRANE PROTEIN 2, PXMP2 MPV17
PITG_01664	0.0182713	PYU1_G012074	-1.36157
PITG_01679	-0.26582	PYU1_G005596	-0.213619	Transmembrane protein 43; AltName: Protein LUMA
PITG_01682	-0.856838	PYU1_G003565	-0.488257
PITG_01683	0.45816	PYU1_G005594	0.344204	FOIE GRAS ;TRAFFICKING PROTEIN PARTICLE COMPLEX SUBUNIT 11
PITG_01689	0.137904	PYU1_G005593	0.18334	HYDROXYACYLGLUTATHIONE HYDROLASE 1, MITOCHONDRIAL-RELATED
PITG_01691	0.113746	PYU1_G005577	0.0531584	PHOSPHATASE WITH HOMOLOGY TO TENSIN
PITG_01694	-0.757504	PYU1_G005574	0.632913	PEPTIDYL-PROLYL CIS-TRANS ISOMERASE
PITG_01698	0.499457	PYU1_G005619	0.207558
PITG_01700	-0.3029	PYU1_G005618	-0.152683	MYO-INOSITOL-1 PHOSPHATE SYNTHASE ;INOSITOL-3-PHOSPHATE SYNTHASE 1
PITG_01701	-0.0771045	PYU1_G005617	1.30538	STRESS ASSOCIATED ENDOPLASMIC RETICULUM PROTEIN SERP1/RAMP4
PITG_01702	-0.853613	PYU1_G005616	0.585219	ARMET-LIKE PROTEIN ;MESENCEPHALIC ASTROCYTE-DERIVED NEUROTROPHIC FACTOR HOMOLOG
PITG_01703	-0.427707	PYU1_G005615	0.662102	ADP-RIBOSYLATION FACTOR GTPASE-ACTIVATING PROTEIN 2
PITG_01705	-0.62741	PYU1_G005610	1.16503
PITG_01720	0.17064	PYU1_G005623	-0.292154
PITG_01722	0.153813	PYU1_G005632	0.284412
PITG_01728	-0.409002	PYU1_G005630	0.365124
PITG_01737	0.196469	PYU1_G005626	0.196097	DNA DAMAGE-BINDING PROTEIN 1
PITG_01738	-0.0515313	PYU1_G005625	-0.667613
PITG_01756	0.297775	PYU1_G005653	-0.28495	TH1 PROTEIN-RELATED ;NEGATIVE ELONGATION FACTOR C/D
PITG_01761	-0.260009	PYU1_G005720	0.312752	PROLINE DEHYDROGENASE 1, MITOCHONDRIAL
PITG_01770	-0.0138667	PYU1_G005711	0.0923845	LEUKOCYTE RECEPTOR CLUSTER MEMBER 8
PITG_01772	-0.281022	PYU1_G005709	0.520346
PITG_01773	1.17605	PYU1_G005708	0.150036
PITG_01781	-0.552495	PYU1_G005700	-0.627236	RNA-binding protein Musashi homolog 1; Short=Musashi-1
PITG_01788	-0.470685	PYU1_G005692	0.140045	UBIQUITIN-LIKE MODIFIER-ACTIVATING ENZYME 5
PITG_01790	1.10216	PYU1_G005686	-0.206117	CRAL-TRIO DOMAIN-CONTAINING PROTEIN C34C12.6
PITG_01791	0.156435	PYU1_G005685	0.948935	Thioredoxin domain-containing protein; AltName: Membrane protein 23; Short=mp23; Flags
PITG_01795	-0.950978	PYU1_G005684	-0.0952715	YTH YT521-B HOMOLOGY DOMAIN-CONTAINING ;YTH DOMAIN-CONTAINING FAMILY PROTEIN 2
PITG_01797	-0.107068	PYU1_G005679	0.372275	26S PROTEASE REGULATORY SUBUNIT 6A
PITG_01798	-0.27713	PYU1_G005680	0.343299	TORSIN-2A
PITG_01800	1.43325	PYU1_G005683	-0.0824131
PITG_01804	0.852166	PYU1_G005677	1.23835	METHIONINE SYNTHASE
PITG_01811	-0.921788	PYU1_G005671	-0.937537
PITG_01812	-0.745902	PYU1_G005672	-0.368693	DNA REPAIR PROTEIN COMPLEMENTING XP-A CELLS
PITG_01817	-0.0795266	PYU1_G005663	-0.592255
PITG_01832	-0.347768	PYU1_G005917	-0.229783	SCY1-RELATED S/T PROTEIN KINASE-LIKE ;SCY1-LIKE PROTEIN 2
PITG_01833	-1.33225	PYU1_G005918	0.431159	60S RIBOSOMAL PROTEIN L13A
PITG_01846	-0.365168	PYU1_G005913	-0.892369	ARP2/3 COMPLEX 34 KDA SUBUNIT ;ACTIN-RELATED PROTEIN 2/3 COMPLEX SUBUNIT 2
PITG_01847	-0.14229	PYU1_G005912	-0.693485
PITG_01850	0.0553943	PYU1_G005909	-0.338137	Probable 125 kDa kinesin-related protein
PITG_01860	1.17301	PYU1_G005898	-0.370519
PITG_01864	0.973151	PYU1_G005894	0.788026
PITG_01919	0.924344	PYU1_G010817	-0.501125	CONGESTED-LIKE TRACHEA PROTEIN
PITG_01922	-1.38702	PYU1_G005806	0.312153	40S RIBOSOMAL PROTEIN SA
PITG_01925	-0.663128	PYU1_G005811	-0.117087	SIGNAL RECOGNITION PARTICLE 19 KD PROTEIN
PITG_01936	0.10988	PYU1_G005815	0.51686	PROTEIN KINASE RELATED ;SERINE/THREONINE-PROTEIN KINASE FUSED
PITG_01944	-0.800821	PYU1_G005826	0.343296
PITG_01945	-1.38656	PYU1_G005825	0.814321	DYNACTIN SUBUNIT P25 ;GAMMA CARBONIC ANHYDRASE-LIKE 1, MITOCHONDRIAL-RELATED
PITG_01946	-0.0278379	PYU1_G005824	0.257809	GTP-BINDING PROTEIN RHEB HOMOLOG
PITG_01951	-0.0577788	PYU1_G005835	-0.276327
PITG_01954	0.000349918	PYU1_G005831	-0.485895	TBC DOMAIN-CONTAINING PROTEIN KINASE-LIKE PROTEIN
PITG_01962	0.299866	PYU1_G005846	0.170062
PITG_01970	0.198752	PYU1_G005879	0.592332	ENOYL-[ACYL-CARRIER-PROTEIN] REDUCTASE [NADH] FABI
PITG_01981	0.213977	PYU1_G005791	-0.738777
PITG_01996	-0.793189	PYU1_G005785	-0.468579	GENERAL TRANSCRIPTION FACTOR 3C POLYPEPTIDE 3
PITG_01997	-0.153301	PYU1_G005780	0.284668	DYNEIN LIGHT INTERMEDIATE CHAIN
PITG_02010	-1.0625	PYU1_G005763	0.0836279
PITG_02011	0.420298	PYU1_G005761	1.42677	CALCINEURIN B ;PROTEIN PHOSPATASE 3 REGULATORY SUBUNIT B ALPHA ISOFORM TYPE 1
PITG_02017	-0.275967	PYU1_G005758	-0.301051	Phosphatidylinositol-glycan biosynthesis class F protein; Short=PIG-F; AltName: GPI11
PITG_02020	-0.055015	PYU1_G005755	0.299349
PITG_02022	0.362557	PYU1_G005753	-0.116741	CLATHRIN HEAVY CHAIN
PITG_02026	-1.23506	PYU1_G005747	0.0330836	SUCCINYL-COA SYNTHETASE-RELATED ;SUCCINYL-COA SYNTHETASE-RELATED
PITG_02027	0.762767	PYU1_G005746	0.334365	UBIQUITIN LIGASE E3 ALPHA-RELATED ;E3 UBIQUITIN-PROTEIN LIGASE UBR3
PITG_02033	-1.34766	PYU1_G005740	0.600895	Alkylated DNA repair protein alkB homolog 8; AltName: Probable alpha-ketoglutarate-dep
PITG_02038	-0.13333	PYU1_G005736	0.505985	FRUCTOSE-1,6-BISPHOSPHATASE-RELATED
PITG_02042	-0.23693	PYU1_G005732	-0.211868	ATP SYNTHASE GAMMA-RELATED ;SERINE/THREONINE-PROTEIN PHOSPHATASE 4 REGULATORY SUBUNIT 3
PITG_02044	-0.445642	PYU1_G005730	-0.271145	Putative mediator of RNA polymerase II transcription subunit 22; AltName: Putative med
PITG_02048	-0.715879	PYU1_G005725	0.328199
PITG_02049	-0.0373348	PYU1_G005724	-1.13802	CITRATE SYNTHASE, MITOCHONDRIAL
PITG_02052	1.06341	PYU1_G005721	0.0444242
PITG_02053	-1.31224	PYU1_G005713	0.550003	40S RIBOSOMAL PROTEIN S8
PITG_02054	-1.19175	PYU1_G005714	0.316069	DNA PRIMASE SMALL SUBUNIT
PITG_02071	-0.389412	PYU1_G012817	-0.181872	Serine/threonine-protein kinase SRK2H; AltName: OST1-kinase-like 9; AltName: SNF1-rela
PITG_02075	0.474327	PYU1_G012808	0.0217994	1-ACYLGLYCEROL-3-PHOSPHATE ACYLTRANSFERASE-RELATED ;LYSOCARDIOLIPIN ACYLTRANSFERASE 1
PITG_02077	0.170129	PYU1_G012830	-0.610288	SERINE/THREONINE-PROTEIN KINASE PLK ;SERINE/THREONINE-PROTEIN KINASE PLK
PITG_02079	-0.604724	PYU1_G012768	-0.0126417
PITG_02084	-0.298678	PYU1_G012769	0.244728	GOLGI REASSEMBLY STACKING PROTEIN GRASP ;GOLGI REASSEMBLY STACKING PROTEIN GRASP
PITG_02088	0.591726	PYU1_G012839	-0.186388
PITG_02089	-1.04547	PYU1_G012840	-0.293371
PITG_02090	-0.596321	PYU1_G012841	-0.135965	METHYLTRANSFERASE FAMILY PROTEIN
PITG_02096	-0.121503	PYU1_G012854	-0.116199	HISTONE-LYSINE N-METHYLTRANSFERASE EZH2
PITG_02105	-1.34321	PYU1_G012860	0.870198	URIDINE KINASE
PITG_02109	0.368426	PYU1_G012870	-0.83138
PITG_02112	-1.02365	PYU1_G012868	0.296577	3-HYDROXYISOBUTYRYL-COA HYDROLASE, MITOCHONDRIAL
PITG_02113	1.16371	PYU1_G012843	-0.420492
PITG_02123	0.483627	PYU1_G012863	1.07253
PITG_02135	-0.0801265	PYU1_G012867	0.388719	WD40 REPEAT PROTEIN ;WD40 REPEAT PROTEIN
PITG_02137	-0.550922	PYU1_G012856	0.0746248	SERINE/THREONINE-PROTEIN PHOSPHATASE 2A 65 KDA REGULATORY SUBUNIT A BETA ISOFORM
PITG_02192	-0.199273	PYU1_G011601	-0.74906	GLUTATHIONE PEROXIDASE
PITG_02195	-0.629384	PYU1_G004772	0.292055
PITG_02196	-0.452144	PYU1_G004771	0.374913
PITG_02197	-0.664224	PYU1_G004770	0.180628	DNA TOPOISOMERASE 1
PITG_02198	-0.635896	PYU1_G004769	0.605153	HOMOSERINE KINASE
PITG_02202	-0.109703	PYU1_G004773	1.09239
PITG_02203	0.128547	PYU1_G004766	-0.362109	FAMILY NOT NAMED ;PROTRUDIN
PITG_02205	1.2004	PYU1_G004774	1.10518
PITG_02208	0.488316	PYU1_G004782	0.381752
PITG_02211	-0.151981	PYU1_G004778	0.450818	UBIQUITIN-LIKE PROTEIN-RELATED
PITG_02221	-1.42881	PYU1_G004765	-0.622155	THYMIDYLATE KINASE
PITG_02228	0.43079	PYU1_G004762	-0.610313	BECLIN-1
PITG_02232	1.1002	PYU1_G004750	-0.463867	Probable polyol transporter 4
PITG_02233	-0.502086	PYU1_G004737	-0.0431461	SYS1 ;SYS1
PITG_02234	0.0245826	PYU1_G004736	-0.34938
PITG_02237	-0.154248	PYU1_G004735	0.394113
PITG_02238	0.157976	PYU1_G004734	-0.924642	E3 UBIQUITIN-PROTEIN LIGASE LISTERIN
PITG_02239	-0.476959	PYU1_G004733	-0.587667	ATP-DEPENDENT PROTEASE ATPASE SUBUNIT HSLU
PITG_02240	-1.13435	PYU1_G004732	0.0419504	Protein LAS1
PITG_02241	-0.0979743	PYU1_G004731	-0.114715
PITG_02244	-1.48591	PYU1_G004728	-0.291652	ZINC FINGER PROTEIN 622
PITG_02245	-0.821955	PYU1_G004727	0.0922153	D-LACTATE DEHYDROGENASE, MITOCHONDRIAL-RELATED
PITG_02247	0.193411	PYU1_G004726	-1.04484	STEROIDOGENIC ACUTE REGULATORY-LIKE PROTEIN 1
PITG_02255	0.64041	PYU1_G004739	-0.794398
PITG_02256	0.909178	PYU1_G004740	-0.090821	ASPARTATE AMINOTRANSFERASE ;ASPARTATE AMINOTRANSFERASE
PITG_02259	-0.748371	PYU1_G004743	0.331012	HEAT SHOCK PROTEIN 70KDA ;NOVEL PROTEIN SIMILAR TO HEAT SHOCK COGNATE 70-KD PROTEIN
PITG_02265	0.0237203	PYU1_G004748	0.603337
PITG_02266	-0.160847	PYU1_G004749	0.144239	ER DEGRADATION-ENHANCING ALPHA-MANNOSIDASE-LIKE PROTEIN 1
PITG_02267	0.0121619	PYU1_G004747	0.496843	COATOMER SUBUNIT BETA
PITG_02268	-0.0383432	PYU1_G004722	0.189234
PITG_02273	-0.102871	PYU1_G004718	0.344669
PITG_02277	-0.184454	PYU1_G004712	-0.0907114	Cyclopropane-fatty-acyl-phospholipid synthase; Short=CFA synthase; Short=Cyclopropane
PITG_02280	0.344556	PYU1_G004715	0.0458226
PITG_02281	0.105602	PYU1_G014118	0.937292	ATP-dependent (S)-NAD(P)H-hydrate dehydratase; AltName: ATP-dependent NAD(P)HX dehydra
PITG_02282	0.586257	PYU1_G004714	-0.976936	Acyl-coenzyme A dehydrogenase; Short=ACDH
PITG_02283	-0.324074	PYU1_G004713	-0.10668
PITG_02286	-0.309106	PYU1_G004709	-0.175786	Probable chromatin-remodeling complex ATPase chain; AltName: ISW2-like; AltName: Sucro
PITG_02288	0.145735	PYU1_G004700	-0.53526	SKP1 ;S-PHASE KINASE-ASSOCIATED PROTEIN 1
PITG_02289	-1.067	PYU1_G004699	0.744261	SOLUTE CARRIER FAMILY 33 ACETYL-COA TRANSPORTER -RELATED
PITG_02290	0.330723	PYU1_G004698	0.925501	Early endosome antigen 1; AltName: Endosome-associated protein p162; AltName: Zinc fin
PITG_02293	-1.29892	PYU1_G004694	-0.449072
PITG_02304	-0.194416	PYU1_G004690	0.399473	CELL DIVISION CYCLE 16,23,27 ;ANAPHASE-PROMOTING COMPLEX SUBUNIT 7
PITG_02305	-0.830604	PYU1_G004688	0.26725	FK506-BINDING PROTEIN 9-LIKE PROTEIN-RELATED
PITG_02307	0.259849	PYU1_G004675	-0.206135	TREHALOSE-6-PHOSPHATE SYNTHASE ;BCDNA.GH08860
PITG_02322	-0.320776	PYU1_G004681	-0.442219	SPERM PROTEIN HOMOLOG ;SPERM PROTEIN HOMOLOG
PITG_02323	0.169902	PYU1_G004682	0.112353
PITG_02325	-0.950461	PYU1_G004683	0.0632151	Probable WRKY transcription factor 19; AltName: WRKY DNA-binding protein 19
PITG_02327	-0.482492	PYU1_G004673	0.152914	GENERAL TRANSCRIPTION FACTOR IIF SUBUNIT 1
PITG_02330	-0.487927	PYU1_G011883	-0.226429
PITG_02338	-0.818969	PYU1_G004655	0.48088	CHLORIDE CONDUCTANCE REGULATORY PROTEIN ICLN
PITG_02339	-0.0760647	PYU1_G004656	0.419821	26S PROTEASOME NON-ATPASE REGULATORY SUBUNIT 12
PITG_02344	0.976064	PYU1_G004648	0.968457	5-OXOPROLINASE RELATED ;5-OXOPROLINASE
PITG_02346	-0.506243	PYU1_G004647	0.239249	POP2, ISOFORM D
PITG_02347	-0.730418	PYU1_G004646	-0.0316898	TRANSFERRIN ;MELANOTRANSFERRIN
PITG_02348	0.131196	PYU1_G004629	0.928985	Uncharacterized oxidoreductase YqjQ
PITG_02349	-0.194598	PYU1_G004628	-0.53925	UPF0272 protein GM21_3731
PITG_02371	0.341321	PYU1_G004634	0.507118
PITG_02380	0.173006	PYU1_G004626	0.173132
PITG_02391	-0.886287	PYU1_G004624	0.288715	CGI-12 PROTEIN-RELATED ;CGI-12 PROTEIN-RELATED
PITG_02400	0.369684	PYU1_G004618	-0.0452358	TYROSINE-PROTEIN KINASE ;TYROSINE-PROTEIN KINASE
PITG_02407	-0.0934267	PYU1_G004616	0.715746	SERINE/THREONINE-PROTEIN KINASE PLK ;SERINE/THREONINE-PROTEIN KINASE PLK1
PITG_02414	1.37483	PYU1_G012201	1.23894
PITG_02415	0.260331	PYU1_G004614	-0.487435
PITG_02416	-0.692857	PYU1_G004613	0.404868
PITG_02418	0.648263	PYU1_G004611	0.311701	FAMILY NOT NAMED ;PROTEIN PELLINO
PITG_02426	0.656266	PYU1_G004603	-0.14026	UNCHARACTERIZED PUTATIVE METHYLTRANSFERASE ;SET DOMAIN-CONTAINING PROTEIN 4
PITG_02427	-0.446487	PYU1_G004602	0.643256	WD40 REPEAT PROTEIN
PITG_02432	-0.0856292	PYU1_G004596	-0.366235	DOL-P-MAN:MAN(5)GLCNAC(2)-PP-DOL ALPHA-1,3-MANNOSYLTRANSFERASE
PITG_02439	-0.356272	PYU1_G004595	0.0897945	GASTRULATION DEFECTIVE PROTEIN 1-RELATED ;GASTRULATION DEFECTIVE PROTEIN 1-RELATED
PITG_02447	-0.365419	PYU1_G004585	-0.0453272	COMPLEX I INTERMEDIATE-ASSOCIATED PROTEIN 30, MITOCHONDRIAL
PITG_02452	-0.570241	PYU1_G004579	1.28709	LOW MOLECULAR WEIGHT PHOSPHOTYROSINE PROTEIN PHOSPHATASE
PITG_02453	-1.00695	PYU1_G004564	-0.362377	ZINC FINGER PROTEIN 207
PITG_02459	0.431238	PYU1_G004561	-0.458762	TATD FAMILY DEOXYRIBONUCLEASE nuclease#PC00170;nucleic acid binding#PC00171 ;TATD FAMIL
PITG_02461	-0.298341	PYU1_G004571	0.0115353	FAMILY NOT NAMED ;DNA-DIRECTED PRIMASE/POLYMERASE PROTEIN
PITG_02463	-0.046146	PYU1_G004573	-0.180823
PITG_02470	0.0922104	PYU1_G004552	-0.805259	UPF0598 protein C8orf82
PITG_02476	-0.467821	PYU1_G004508	0.70833	GEM-ASSOCIATED PROTEIN 2
PITG_02479	-0.890489	PYU1_G004509	0.0785691	CHAPERONIN ;CHAPERONIN
PITG_02482	-0.212957	PYU1_G004512	-0.2652	Probable pre-mRNA-splicing factor ATP-dependent RNA helicase
PITG_02483	0.217771	PYU1_G004506	-0.416583	FAMILY NOT NAMED ;3-KETODIHYDROSPHINGOSINE REDUCTASE
PITG_02486	0.70921	PYU1_G004516	-0.614181
PITG_02487	-0.0265108	PYU1_G004517	0.620807
PITG_02494	-1.10393	PYU1_G004525	-0.153955	39S RIBOSOMAL PROTEIN L43
PITG_02497	0.690822	PYU1_G004542	-0.141938	E3 UBIQUITIN-PROTEIN LIGASE SMURF1
PITG_02498	-0.173773	PYU1_G014230	-0.519116	IRON-SULFUR CLUSTER ASSEMBLY ENZYME NIFU HOMOLOG ;IRON-SULFUR CLUSTER ASSEMBLY ENZYME
PITG_02502	-0.57204	PYU1_G004535	0.185059	CHAPERONIN ;T-COMPLEX PROTEIN 1 SUBUNIT ZETA
PITG_02503	-0.708897	PYU1_G004532	-0.466296	FAD SYNTHASE
PITG_02515	-0.871117	PYU1_G008559	0.52702	LEUCINE ZIPPER-EF-HAND CONTAINING TRANSMEMBRANE PROTEIN ;LETM1 AND EF-HAND DOMAIN-CONTA
PITG_02516	-0.862397	PYU1_G008558	-0.734853	PROTEIN TRPH
PITG_02520	0.193142	PYU1_G008554	0.347835	KELCH REPEAT DOMAIN
PITG_02524	0.515865	PYU1_G008557	0.826486
PITG_02527	-0.521524	PYU1_G008555	0.444642	HISTONE H2A.Z
PITG_02530	-0.53143	PYU1_G004477	0.0941798	3-HYDROXYISOBUTYRATE DEHYDROGENASE, MITOCHONDRIAL
PITG_02541	1.30868	PYU1_G004467	-0.106351
PITG_02546	0.463385	PYU1_G004468	0.48433	Ubiquitin carboxyl-terminal hydrolase 5; AltName: Deubiquitinating enzyme 5; AltName:
PITG_02553	0.978574	PYU1_G008523	-0.174805
PITG_02556	0.313788	PYU1_G008540	1.09572	Sugar transporter ERD6-like 8
PITG_02561	0.544515	PYU1_G008522	-0.198334	C-MYC PROMOTER BINDING PROTEIN ;DENN DOMAIN-CONTAINING PROTEIN 4C
PITG_02562	-0.204592	PYU1_G008521	-1.26707	F-box/LRR-repeat protein 14; AltName: F-box and leucine-rich repeat protein 14gi|12214
PITG_02564	-1.05249	PYU1_G008532	-0.640867	POLYMYOSITIS/SCLERODERMA AUTOANTIGEN-RELATED ;EXONUCLEASE 3'-5' DOMAIN-CONTAINING PROTE
PITG_02566	-0.358755	PYU1_G008538	0.35672	FAMILY NOT NAMED ;CONDENSIN-2 COMPLEX SUBUNIT G2
PITG_02567	-0.799356	PYU1_G008537	0.206907	CHAPERONIN ;CHAPERONIN
PITG_02574	0.389309	PYU1_G008545	0.176839	Phosphatidylinositol 4-phosphate 5-kinase 1; Short=AtPIP5K1; AltName: 1-phosphatidylin
PITG_02577	-0.952942	PYU1_G001064	0.159369
PITG_02578	-1.36544	PYU1_G004530	0.331834	RIBOSOMAL PROTEIN L15
PITG_02580	-0.510866	PYU1_G004543	0.252194	EUKARYOTIC TRANSLATION INITIATION FACTOR 4E RELATED
PITG_02584	-0.941988	PYU1_G004548	-1.20293	SEL-1-LIKE PROTEIN
PITG_02587	0.796645	PYU1_G004501	-0.569135
PITG_02591	-0.155994	PYU1_G004496	-0.119065	Upstream activation factor subunit spp27; AltName: Upstream activation factor 27 KDa s
PITG_02593	-1.38878	PYU1_G004483	-0.702844	U3 SMALL NUCLEOLAR RIBONUCLEOPROTEIN PROTEIN MPP10
PITG_02596	-0.334609	PYU1_G004486	0.154188	DC12-RELATED ;EMBRYONIC STEM CELL-SPECIFIC 5-HYDROXYMETHYLCYTOSINE-BINDING PROTEIN
PITG_02597	-0.0337299	PYU1_G004487	-0.442606	DnaJ homolog subfamily B member 14
PITG_02620	-0.169941	PYU1_G008553	-0.0650262	ANKYRIN REPEAT AND PROTEIN KINASE DOMAIN-CONTAINING PROTEIN ;ANKYRIN REPEAT AND PROTEIN
PITG_02625	0.33076	PYU1_G008402	-0.611408	ANKYRIN REPEAT PROTEIN
PITG_02626	-0.429076	PYU1_G008400	-0.302386	XENOTROPIC AND POLYTROPIC RETROVIRUS RECEPTOR 1-RELATED
PITG_02627	-0.12172	PYU1_G008399	-0.41148	Vesicle-associated membrane protein/synaptobrevin-binding protein; AltName: VAP-33
PITG_02628	-0.694255	PYU1_G008398	-0.0823601
PITG_02635	0.0393409	PYU1_G008391	-0.330719	VESICLE-ASSOCIATED MEMBRANE PROTEIN-ASSOCIATED PROTEIN B/C
PITG_02636	-0.063504	PYU1_G008384	0.160834	PEROXISOMAL FARNESYLATED PROTEIN
PITG_02640	-0.0940111	PYU1_G008436	0.0773069
PITG_02642	0.157961	PYU1_G008434	0.851758	[PYRUVATE DEHYDROGENASE (ACETYL-TRANSFERRING)] KINASE, MITOCHONDRIAL
PITG_02647	-0.425673	PYU1_G008442	-0.533098	POLYGLUTAMINE BINDING PROTEIN 1/MARVEL MEMBRANE-ASSOCIATING DOMAIN CONTAINING 3 ;POLY
PITG_02651	-0.762006	PYU1_G008445	0.727871	SODIUM/GLUCOSE COTRANSPORTER 5
PITG_02662	0.829544	PYU1_G008471	0.410217	PROTEIN C7ORF21 ;PROTEIN C7ORF21
PITG_02664	-0.959698	PYU1_G008473	-0.289342	ATP-DEPENDENT RNA HELICASE DDX5-RELATED
PITG_02665	0.85038	PYU1_G008488	-0.226786	INWARD RECTIFIER POTASSIUM CHANNEL
PITG_02666	0.970407	PYU1_G008486	1.20466	Probable serine/threonine-protein kinase DDB_G0272282
PITG_02672	-0.664875	PYU1_G008483	0.0568782	FAMILY NOT NAMED ;ATP-DEPENDENT PROTEASE SUBUNIT HSLV
PITG_02673	-0.0636056	PYU1_G008482	0.330546	UNCHARACTERIZED ;TRAFFICKING PROTEIN PARTICLE COMPLEX SUBUNIT 13
PITG_02674	0.929425	PYU1_G008481	1.21001
PITG_02677	-0.212076	PYU1_G008461	0.0513528	ATP-DEPENDENT RNA HELICASE DDX59-RELATED
PITG_02684	-0.678135	PYU1_G008480	0.124679	PEPTIDYL-TRNA HYDROLASE 2 ;PEPTIDYL-TRNA HYDROLASE 2
PITG_02694	-1.4684	PYU1_G008477	0.639487	60S ribosomal protein L23agi|51338637|sp|P62750|RL23A_HUMAN
PITG_02695	-0.125384	PYU1_G008476	0.0196084	STRIATIN ;CONNECTOR OF KINASE TO AP-1, ISOFORM E
PITG_02696	0.3628	PYU1_G008489	0.259611	Putative vacuolar protein sorting-associated protein 13A
PITG_02697	0.160041	PYU1_G008475	0.493593	FAMILY NOT NAMED ;ATP-BINDING CASSETTE SUB-FAMILY B MEMBER 6, MITOCHONDRIAL
PITG_02698	0.694378	PYU1_G004439	0.403628
PITG_02716	-0.395975	PYU1_G004417	0.910336
PITG_02718	-0.63209	PYU1_G004419	0.201545	CAMP-REGULATED PHOSPHOPROTEIN 21 RELATED R3H DOMAIN CONTAINING PROTEIN ;CAMP-REGULATED
PITG_02719	-0.263114	PYU1_G004420	-0.763487
PITG_02722	-0.208267	PYU1_G004428	-0.18658	NUDC DOMAIN-CONTAINING PROTEIN 2
PITG_02723	0.00491151	PYU1_G004427	-0.114595	UNCHARACTERIZED RING FINGER-CONTAINING PROTEIN RING FINGER-CONTAINING PROTEIN
PITG_02724	-0.0191397	PYU1_G004426	0.155273	CULLIN-4, ISOFORM A
PITG_02730	-0.567817	PYU1_G004430	-0.242287	FAMILY NOT NAMED ;NUCLEAR PORE COMPLEX PROTEIN NUP133
PITG_02731	0.203503	PYU1_G004431	-0.235632
PITG_02732	-0.330219	PYU1_G004432	-0.24258
PITG_02733	0.0764002	PYU1_G004433	0.185191
PITG_02735	0.336961	PYU1_G004382	0.957598	PHOSPHOGLYCERATE MUTASE ;PHOSPHOGLYCERATE/BISPHOSPHOGLYCERATE MUTASE
PITG_02736	-1.00939	PYU1_G004381	-0.0164605	U2 SMALL NUCLEAR RIBONUCLEOPROTEIN A ;U2 SMALL NUCLEAR RIBONUCLEOPROTEIN A
PITG_02739	0.62943	PYU1_G004378	-1.16078	KELCH REPEAT DOMAIN ;KELCH REPEAT DOMAIN
PITG_02740	-1.3838	PYU1_G004360	0.205286	ACETOLACTATE SYNTHASE CATALYTIC SUBUNIT, MITOCHONDRIAL
PITG_02741	-0.75688	PYU1_G004367	0.230352	GLUTAREDOXIN
PITG_02744	-0.320486	PYU1_G004368	0.120743	N-ALPHA-ACETYLTRANSFERASE 35, NATC AUXILIARY SUBUNIT
PITG_02745	-0.528947	PYU1_G004369	0.0190125	CASEIN KINASE II BETA CHAIN ;CASEIN KINASE II SUBUNIT BETA
PITG_02750	1.33343	PYU1_G004373	-1.17347	ATP-NADH KINASE YEF1-RELATED
PITG_02753	0.592487	PYU1_G004361	0.771889	DNA POLYMERASE CATALYTIC SUBUNIT ;DNA POLYMERASE ZETA CATALYTIC SUBUNIT
PITG_02755	0.0995676	PYU1_G004436	0.465844	STRUCTURAL MAINTENANCE OF CHROMOSOMES 5,6 SMC5, SMC6 ;STRUCTURAL MAINTENANCE OF CHROMO
PITG_02756	-0.488268	PYU1_G004435	-0.257627	RIBONUCLEASE Z
PITG_02757	0.0928482	PYU1_G004383	0.40097	PYRUVATE KINASE ;PYRUVATE KINASE-RELATED
PITG_02758	0.362058	PYU1_G004384	-1.1493
PITG_02762	0.952868	PYU1_G004386	-0.888858	RAC-alpha serine/threonine-protein kinase; AltName: Protein kinase B; Short=PKB; AltNa
PITG_02763	0.810866	PYU1_G004387	-0.374085	VOLTAGE AND LIGAND GATED POTASSIUM CHANNEL
PITG_02769	-0.26955	PYU1_G008500	0.237814	DnaJ homolog subfamily B member 3
PITG_02770	-0.118433	PYU1_G008499	-0.0783533	ACID PHOSPHATASE RELATED ;METALLOPHOSPHOESTERASE DOMAIN-CONTAINING PROTEIN
PITG_02780	-0.876127	PYU1_G004405	-0.574423	NUCLEOLAR PRE-RIBOSOMAL-ASSOCIATED PROTEIN 1
PITG_02781	-1.36395	PYU1_G009714	-1.38118
PITG_02782	0.0353341	PYU1_G008509	0.0199105	ASPARTOACYLASE ;ASPARTOACYLASE
PITG_02789	-0.189217	PYU1_G008514	0.0995812	E3 UBIQUITIN-PROTEIN LIGASE RAD18 ;E3 UBIQUITIN-PROTEIN LIGASE RAD18
PITG_02790	-1.40847	PYU1_G008515	0.364345
PITG_02792	1.3503	PYU1_G008517	0.88436	UNCHARACTERIZED ;2-AMINOETHANETHIOL DIOXYGENASE
PITG_02793	0.980627	PYU1_G008518	1.1643	UNCHARACTERIZED ;PROTEIN Y45F10A.7, ISOFORM A
PITG_02799	-0.182138	PYU1_G004451	-0.603327	U2 SMALL NUCLEAR RIBONUCLEOPROTEIN A ;U2 SMALL NUCLEAR RIBONUCLEOPROTEIN A'
PITG_02802	-0.661817	PYU1_G004391	0.241798	STOMATIN-LIKE PROTEIN 2, MITOCHONDRIAL
PITG_02805	0.437407	PYU1_G004402	0.403179	DNA MISMATCH REPAIR MUTS RELATED PROTEINS DNA binding protein#PC00009;nucleic acid bind
PITG_02806	0.199757	PYU1_G004403	0.466314
PITG_02810	0.199182	PYU1_G008504	-0.336484	CELL DIVISION CYCLE 16,23,27 ;CELL DIVISION CYCLE PROTEIN 16 HOMOLOG
PITG_02813	-0.487471	PYU1_G008365	-0.0887553	ER membrane protein complex subunit 4; AltName: Transmembrane protein 85
PITG_02822	-0.957943	PYU1_G008362	0.237741	ANKYRIN REPEAT PROTEIN ;ANKYRIN REPEAT PROTEIN
PITG_02826	-0.117262	PYU1_G014100	-0.39341	Putative ATP-dependent helicase HRQ1; AltName: Homologous to recQ protein 1
PITG_02827	0.159282	PYU1_G006831	0.386142	Ras-related GTP-binding protein D; Short=Rag D; Short=RagD
PITG_02846	-0.938684	PYU1_G008354	0.158404	4-HYDROXYBENZOATE OCTAPRENYLTRANSFERASE
PITG_02853	0.341059	PYU1_G008390	0.143974	Enoyl-CoA delta isomerase 1, mitochondrial; AltName: 3,2-trans-enoyl-CoA isomerase; Al
PITG_02854	-0.787905	PYU1_G008389	0.528393	RETINALDEHYDE BINDING PROTEIN-RELATED ;RETINALDEHYDE BINDING PROTEIN-RELATED
PITG_02855	-0.484314	PYU1_G008388	0.11986	Protein phosphatase 1 regulatory subunit 42; AltName: Leucine-rich repeat-containing p
PITG_02856	-1.05875	PYU1_G008387	-0.239669	ATP-dependent RNA helicase ded1
PITG_02863	0.60806	PYU1_G008372	0.0257261
PITG_02864	0.844343	PYU1_G008369	-0.601184
PITG_02887	-1.33361	PYU1_G008423	-0.574964	RIBOSOME BIOGENESIS PROTEIN BMS1 HOMOLOG
PITG_02898	0.933795	PYU1_G008576	-0.468647
PITG_02905	-0.871726	PYU1_G008585	0.0251323
PITG_02906	0.242313	PYU1_G008587	0.607423
PITG_02911	-0.349701	PYU1_G008430	-0.690965
PITG_02912	1.06623	PYU1_G008429	0.84471
PITG_02924	-1.2914	PYU1_G008598	-0.0381824	UNCHARACTERIZED ;MITOCHONDRIAL RIBONUCLEASE P PROTEIN 3
PITG_02925	-0.179043	PYU1_G008560	0.355327	FAMILY NOT NAMED ;KETOL-ACID REDUCTOISOMERASE, MITOCHONDRIAL
PITG_02945	0.156661	PYU1_G008567	-0.303454	KIN17 KIN, ANTIGENIC DETERMINANT OF RECA PROTEIN HOMOLOG ;DNA/RNA-BINDING PROTEIN KIN1
PITG_02949	-0.0574572	PYU1_G008428	-0.392606	Endonuclease V
PITG_02974	-0.789686	PYU1_G014790	0.311197	PROTEIN ACN9 HOMOLOG, MITOCHONDRIAL
PITG_02976	-0.531535	PYU1_G014791	0.0764972	TIMEOUT/TIMELESS-2 ;PROTEIN TIMELESS HOMOLOG
PITG_02977	-0.12461	PYU1_G014792	0.450824
PITG_02980	-0.928772	PYU1_G014806	1.1969	N-ACETYLTRANSFERASE 9 ;RIBOSOMAL-PROTEIN-SERINE ACETYLTRANSFERASE
PITG_02981	-0.536756	PYU1_G014805	-0.890397	PHOSPHATIDYLCHOLINE:CERAMIDE CHOLINEPHOSPHOTRANSFERASE 2
PITG_02990	0.24865	PYU1_G014811	-0.258278
PITG_02992	-0.390992	PYU1_G014801	-0.323706	TYROSYL-TRNA SYNTHETASE
PITG_02997	1.36385	PYU1_G001003	0.402595	CALPAIN-5
PITG_03008	0.0847948	PYU1_G001012	-0.795112
PITG_03012	0.11158	PYU1_G001002	0.435237	COPPER TRANSPORT PROTEIN ATOX1-RELATED
PITG_03016	-0.850218	PYU1_G000996	0.304123	Probable DNA replication complex GINS protein PSF3; AltName: GINS complex subunit 3
PITG_03017	0.0838707	PYU1_G000997	-0.0578516	DEAD/H BOX POLYPEPTIDE 26/DICE1-RELATED
PITG_03018	0.816258	PYU1_G000999	0.0531622	DYNEIN HEAVY CHAIN 1, AXONEMAL
PITG_03028	-0.558375	PYU1_G000991	0.225703	Serine/arginine-rich splicing factor 1; AltName: Splicing factor, arginine/serine-rich
PITG_03030	-0.158167	PYU1_G000990	0.448746
PITG_03031	0.278181	PYU1_G000989	-0.0109319	Bromodomain and WD repeat-containing protein 1; AltName: WD repeat-containing protein
PITG_03033	-1.1065	PYU1_G000986	0.67929	NADH-UBIQUINONE OXIDOREDUCTASE B14 SUBUNIT
PITG_03039	-0.150543	PYU1_G000872	0.50683
PITG_03040	-0.106414	PYU1_G000871	0.0808532	PAX3- and PAX7-binding protein 1; AltName: GC-rich sequence DNA-binding factor 1
PITG_03044	1.20427	PYU1_G000877	0.0333507	AUTOPHAGY-SPECIFIC GENE 9
PITG_03056	-0.754415	PYU1_G012229	-0.174637	DNA POLYMERASE I ;DNA POLYMERASE I
PITG_03074	-0.227561	PYU1_G000919	-0.541235	DIACYLGLYCEROL O-ACYLTRANSFERASE ;DIACYLGLYCEROL O-ACYLTRANSFERASE
PITG_03076	0.350717	PYU1_G000916	-0.0839263	DNA HELICASE RECQ FAMILY MEMBER
PITG_03081	0.174346	PYU1_G000600	0.466466	26S PROTEASOME NON-ATPASE REGULATORY SUBUNIT 2
PITG_03085	0.381357	PYU1_G000601	-0.0924047	2-phosphoglycerate kinase; Short=2PGK
PITG_03092	0.384797	PYU1_G000637	0.421408
PITG_03094	0.865871	PYU1_G000635	-0.656556
PITG_03097	-0.314264	PYU1_G000632	0.784755
PITG_03102	0.0824486	PYU1_G000629	-0.309255	FAMILY NOT NAMED ;PROTEIN TEM1
PITG_03103	0.35811	PYU1_G000633	-0.173809	BRCA1-ASSOCIATED PROTEIN
PITG_03104	0.556103	PYU1_G000639	0.39028	Protein PNS1
PITG_03110	-0.0463414	PYU1_G000610	-0.160491
PITG_03113	0.949691	PYU1_G000613	1.05993	TETRATRICOPEPTIDE REPEAT PROTEIN 11 TPR REPEAT PROTEIN 11 ;MITOCHONDRIAL FISSION 1 PRO
PITG_03115	-1.23921	PYU1_G000616	-1.21868	CCCH ZINC FINGER/TIS11-RELATED ;ZINC FINGER PROTEIN 36, C3H1 TYPE-LIKE 3
PITG_03117	-0.638046	PYU1_G000617	-0.224919	U4/U6 SMALL NUCLEAR RIBONUCLEOPROTEIN PRP3
PITG_03119	-0.285121	PYU1_G000619	0.216	YIP1 INTERACTING FACTOR HOMOLOG YIF1 PROTEIN ;PROTEIN YIF-1, ISOFORM B
PITG_03142	-0.560896	PYU1_G000940	0.524405	HEAT SHOCK PROTEIN 90 HSP90 CO-CHAPERONE AHA-1
PITG_03143	1.10457	PYU1_G000948	1.11779	Pseudouridine-metabolizing bifunctional protein C1861.05; Includes:
PITG_03144	-0.875689	PYU1_G000950	0.464995	UNCHARACTERIZED ;NUCLEOPORIN NDC1
PITG_03146	-0.519486	PYU1_G000952	-0.093258	ALADIN
PITG_03147	1.30191	PYU1_G000953	0.166622
PITG_03148	0.203579	PYU1_G000954	1.11689	FAMILY NOT NAMED ;PROTEIN RAB-7
PITG_03150	-0.354425	PYU1_G000923	0.41121	PROTEASOME SUBUNIT ALPHA/BETA ;PROTEASOME SUBUNIT ALPHA TYPE-3
PITG_03158	-0.366517	PYU1_G000901	-0.0139049	TRNA DIMETHYLALLYLTRANSFERASE, MITOCHONDRIAL
PITG_03159	-0.693925	PYU1_G000902	-0.754845
PITG_03160	0.515162	PYU1_G000903	-1.10981
PITG_03163	-0.314507	PYU1_G000906	0.458603	Serine/threonine-protein phosphatase 6 regulatory ankyrin repeat subunit B; Short=PP6-
PITG_03166	-0.506927	PYU1_G000909	0.079251	Vesicle-associated membrane protein 714; Short=AtVAMP714
PITG_03167	-0.154715	PYU1_G000910	-0.218527	Major facilitator superfamily domain-containing protein 5
PITG_03168	-1.37859	PYU1_G000911	-0.641021
PITG_03176	-0.930124	PYU1_G000929	-0.321068
PITG_03177	-0.910156	PYU1_G000933	-0.388676
PITG_03178	-1.30893	PYU1_G000934	0.520667	60S/50S RIBOSOMAL PROTEIN L6/L9 ;60S RIBOSOMAL PROTEIN L9
PITG_03199	0.0930134	PYU1_G001073	0.305487	Ubiquitin conjugating enzyme E2 B; AltName: UBC1
PITG_03200	-0.350094	PYU1_G001074	-0.126307	GLYCOSYLTRANSFERASE
PITG_03201	-0.441011	PYU1_G001075	-0.510046	TRNA PSEUDOURIDINE SYNTHASE-LIKE 1
PITG_03203	0.516296	PYU1_G001077	-0.436839	EXOCYST COMPLEX COMPONENT 4
PITG_03220	-0.190547	PYU1_G000656	0.314057	PROTEASOME SUBUNIT ALPHA/BETA ;AT05866P-RELATED
PITG_03221	-1.23437	PYU1_G000657	0.38882	30S RIBOSOMAL PROTEIN S13/40S RIBOSOMAL PROTEIN S18
PITG_03223	-1.28445	PYU1_G000626	-1.43568
PITG_03224	1.06386	PYU1_G000627	-0.686262
PITG_03226	0.191992	PYU1_G000654	0.720466	GLUTATHIONE S-TRANSFERASE ;GLUTATHIONE S-TRANSFERASE 6-RELATED
PITG_03233	-0.711339	PYU1_G000683	0.0339157
PITG_03234	-0.649043	PYU1_G000685	0.10734	ATP-DEPENDENT RNA HELICASE
PITG_03239	-1.20836	PYU1_G000689	0.545484	60S RIBOSOMAL PROTEIN L27
PITG_03242	-0.0492652	PYU1_G000700	0.73219	RAN BINDING PROTEIN 9-RELATED
PITG_03244	1.45487	PYU1_G000699	-0.735776
PITG_03245	0.0340362	PYU1_G000697	0.769908
PITG_03252	-0.368205	PYU1_G000645	0.0396444	SOLUBLE NSF ATTACHMENT PROTEIN
PITG_03263	-0.335525	PYU1_G000680	0.36418	SURFEIT LOCUS PROTEIN 1
PITG_03265	-0.704158	PYU1_G000677	0.868382	SODIUM/HYDROGEN EXCHANGER ;SODIUM/HYDROGEN EXCHANGER 9
PITG_03268	0.659802	PYU1_G000679	0.137138	ORF PROTEIN
PITG_03270	0.247101	PYU1_G000676	-0.0466037	FAMILY NOT NAMED ;PHOSPHOMEVALONATE KINASE
PITG_03275	0.432063	PYU1_G000671	-0.176858	AAA ATPASE microtubule family cytoskeletal protein#PC00157;cytoskeletal protein#PC00085
PITG_03276	-0.235383	PYU1_G000670	0.0486207	U4/U6.U5 tri-snRNP-associated protein 2; AltName: Inactive ubiquitin-specific peptidas
PITG_03283	-0.596025	PYU1_G000663	-0.789947
PITG_03288	0.246487	PYU1_G000659	-0.999407	MYOSIN ;MYOSIN-14-RELATED
PITG_03291	0.560358	PYU1_G000642	-0.229307	PHOSPHOLIPID-TRANSPORTING ATPASE TAT-1
PITG_03292	-1.1138	PYU1_G000703	-0.51888	DEVELOPMENTALLY REGULATED GTP-BINDING PROTEIN-RELATED ;GTP-BINDING PROTEIN 10
PITG_03295	-0.573262	PYU1_G000648	0.870195	COPPER-TRANSPORTING ATPASE HMA5-RELATED
PITG_03300	-0.275948	PYU1_G000704	-0.328711	U4/U6 SMALL NUCLEAR RIBONUCLEOPROTEIN PRP31
PITG_03302	-0.540506	PYU1_G000706	1.0311
PITG_03303	-0.408534	PYU1_G000707	-0.0820729	TRANSMEMBRANE EMP24 DOMAIN-CONTAINING PROTEIN
PITG_03306	0.733409	PYU1_G000710	-1.18209	Heat stress transcription factor C-1b; AltName: Heat stress transcription factor 11; S
PITG_03313	0.106801	PYU1_G000717	-0.0857344
PITG_03314	-1.39874	PYU1_G000727	-0.707493
PITG_03323	-0.116865	PYU1_G000723	-0.223531	CLEAVAGE AND POLYADENYLATION SPECIFICITY FACTOR ;CLEAVAGE AND POLYADENYLATION SPECIFICI
PITG_03324	-1.02132	PYU1_G000721	0.974243	DNA REPAIR DEAD HELICASE RAD3/XP-D SUBFAMILY MEMBER ;REGULATOR OF TELOMERE ELONGATION H
PITG_03327	0.657818	PYU1_G000719	0.57795	PROCOLLAGEN-LYSINE,2-OXOGLUTARATE 5-DIOXYGENASE/GLYCOSYLTRANSFERASE 25 FAMILY MEMBER
PITG_03328	-0.107963	PYU1_G000718	0.187545	CELL DIVISION CYCLE 16,23,27 ;CELL DIVISION CYCLE 16,23,27
PITG_03329	-0.624142	PYU1_G000728	-0.412301
PITG_03332	-0.482297	PYU1_G000730	-0.331231	PHOSPHATIDYLINOSITOL-4-PHOSPHATE 5-KINASE RELATED ;PHOSPHATIDYLINOSITOL-4-PHOSPHATE 5-K
PITG_03339	0.353	PYU1_G000743	-0.157599	PRENYLATED RAB ACCEPTOR 1-RELATED ;PRENYLATED RAB ACCEPTOR PROTEIN 1
PITG_03340	-0.147103	PYU1_G000740	-0.156908	CATION TRANSPORT PROTEIN CHAC-RELATED ;CATION TRANSPORT PROTEIN CHAC-RELATED
PITG_03341	1.31187	PYU1_G000738	0.0486073
PITG_03342	-0.377721	PYU1_G000736	0.0294769	SORTING AND ASSEMBLY MACHINERY SAM50 PROTEIN ;SORTING AND ASSEMBLY MACHINERY SAM50
PITG_03343	-0.918669	PYU1_G000735	0.151144
PITG_03344	0.128059	PYU1_G000734	0.488227	V-TYPE PROTON ATPASE 16 KDA PROTEOLIPID SUBUNIT
PITG_03345	-0.814792	PYU1_G000733	-0.406135	PEPTIDYL-PROLYL CIS-TRANS ISOMERASE ;PEPTIDYL-PROLYL CIS-TRANS ISOMERASE E
PITG_03346	0.82811	PYU1_G000754	-1.13887
PITG_03347	0.404165	PYU1_G000753	0.63983	RIBONUCLEOSIDE-DIPHOSPHATE REDUCTASE SUBUNIT M2
PITG_03348	0.00441078	PYU1_G000751	0.0970818	TPR REPEAT NUCLEAR PHOSPHOPROTEIN/CTR9
PITG_03349	0.0648928	PYU1_G000750	0.503238
PITG_03350	-0.478062	PYU1_G000748	0.471417	Protein NLRC3
PITG_03351	-0.223024	PYU1_G000851	0.135521	DNA MISMATCH REPAIR MUTS RELATED PROTEINS DNA binding protein#PC00009;nucleic acid bind
PITG_03353	-1.42347	PYU1_G000849	0.45989	60S RIBOSOMAL PROTEIN L17 ;60S RIBOSOMAL PROTEIN L17
PITG_03355	-0.244213	PYU1_G000845	0.706474	LONGEVITY ASSURANCE FACTOR 1 LAG1
PITG_03356	1.24594	PYU1_G000844	-0.548439
PITG_03360	-0.0604453	PYU1_G000839	-0.323424	AP-4 COMPLEX SUBUNIT EPSILON-1
PITG_03364	-0.638468	PYU1_G000834	-0.125108	FAMILY NOT NAMED ;RNA POLYMERASE II-ASSOCIATED FACTOR 1 HOMOLOG
PITG_03365	0.704746	PYU1_G000832	0.279313	Glucokinase; AltName: Glucose kinase
PITG_03371	-1.39003	PYU1_G000821	-0.259573	FAMILY NOT NAMED ;GLYCEROL-3-PHOSPHATE O-ACYLTRANSFERASE 1
PITG_03372	1.20086	PYU1_G000822	-0.902265
PITG_03373	-0.211231	PYU1_G000823	0.495426	CELL DIVISION PROTEIN FTSZ-RELATED ;CELL DIVISION PROTEIN FTSZ-RELATED
PITG_03374	0.95776	PYU1_G000825	0.841547	Uncharacterized protein C18H10.09
PITG_03375	-0.332759	PYU1_G000826	0.28835
PITG_03376	0.286449	PYU1_G000827	0.162171	PROTEIN TAG-123
PITG_03379	0.0251843	PYU1_G000829	0.0680203	IMPORTIN-13
PITG_03381	0.0822225	PYU1_G000813	-0.981481	NADPH OXIDASE ;DUAL OXIDASE
PITG_03382	0.964509	PYU1_G000814	-1.13489	FAMILY NOT NAMED ;GLUTAMINYL-PEPTIDE CYCLOTRANSFERASE
PITG_03387	-1.39036	PYU1_G000818	0.978342
PITG_03388	0.0558777	PYU1_G000819	1.05611	VESICULAR MANNOSE-BINDING LECTIN ;ERGIC53, ISOFORM A
PITG_03389	-0.706133	PYU1_G000812	0.189523	REPLICATION FACTOR C / DNA POLYMERASE III GAMMA-TAU SUBUNIT
PITG_03390	-0.398272	PYU1_G000811	0.196626	PROTEIN TRANSPORT PROTEIN SEC13-RELATED
PITG_03394	-1.03897	PYU1_G000808	-0.423431	WD REPEAT PROTEIN ;WD REPEAT-CONTAINING PROTEIN 6
PITG_03396	-0.608415	PYU1_G000806	-1.16956
PITG_03397	-0.260814	PYU1_G000805	0.840671
PITG_03404	-0.355571	PYU1_G000799	-0.553437	PHOSPHATIDYLGLYCEROPHOSPHATASE GEP4, MITOCHONDRIAL
PITG_03405	-0.235531	PYU1_G000798	-0.298666
PITG_03410	0.239599	PYU1_G000792	0.135732	ACETOLACTATE SYNTHASE III, REGULATORY SUBUNIT
PITG_03418	-0.0210206	PYU1_G000779	-1.07849
PITG_03419	1.02644	PYU1_G000778	-1.16893	KPL2-RELATED ;SPERM FLAGELLAR PROTEIN 2
PITG_03420	-1.34896	PYU1_G000777	-0.373148	39S RIBOSOMAL PROTEIN L13, MITOCHONDRIAL
PITG_03422	-0.641867	PYU1_G000776	-0.0510149
PITG_03425	0.866377	PYU1_G000770	0.145545	1,3-beta-glucanosyltransferase GAS2; AltName: Glycolipid-anchored surface protein 2; F
PITG_03434	-0.470086	PYU1_G000766	-0.290012	RNA GUANINE-9- METHYLTRANSFERASE DOMAIN CONTAINING ;RNA GUANINE-9- METHYLTRANSFERAS
PITG_03436	-0.0457744	PYU1_G000860	-0.0181229	ANKYRIN REPEAT AND PROTEIN KINASE DOMAIN-CONTAINING PROTEIN ;ANKYRIN REPEAT AND PROTEIN
PITG_03445	-1.1688	PYU1_G002392	-0.0142581	RUVB-RELATED REPTIN AND PONTIN ;RUVB-LIKE 1
PITG_03446	-0.468968	PYU1_G002393	0.000463456	Probable ran guanine nucleotide release factor; Short=RanGNRF
PITG_03453	0.0180587	PYU1_G002381	0.0542918	PHOSPHATIDYLINOSITOL KINASE transferase#PC00220;kinase#PC00137 ;PHOSPHATIDYLINOSITOL 4-
PITG_03455	0.60524	PYU1_G002378	0.48707
PITG_03457	1.05754	PYU1_G002377	0.420501	KINESIN LIGHT CHAIN
PITG_03459	-0.00252564	PYU1_G002222	-0.215105	EUKARYOTIC TRANSLATION INITIATION FACTOR 3 SUBUNIT F-RELATED ;COP9 SIGNALOSOME COMPLEX
PITG_03468	0.21316	PYU1_G002219	0.355502	ERO1-LIKE PROTEIN
PITG_03469	1.22973	PYU1_G012573	-0.587833
PITG_03471	0.0632378	PYU1_G002376	0.70115	Kinase D-interacting substrate of 220 kDa; AltName: Ankyrin repeat-rich membrane-spann
PITG_03474	-0.0336088	PYU1_G002373	-0.291142	TBC1 DOMAIN FAMILY MEMBER 20/GTPASE ;PROTEIN TBC-20, ISOFORM A
PITG_03475	0.686463	PYU1_G002372	-0.639568
PITG_03476	0.879133	PYU1_G002225	0.524452
PITG_03477	-1.47042	PYU1_G002228	0.422797	RIBOSOMAL PROTEIN L7AE FAMILY MEMBER ;60S RIBOSOMAL PROTEIN L7A
PITG_03482	-0.0896576	PYU1_G002232	-0.12541	SEL-1-LIKE PROTEIN
PITG_03483	-0.561196	PYU1_G002231	-0.0580605	SPLICING FACTOR U2AF 65 KDA SUBUNIT
PITG_03489	0.171538	PYU1_G002240	-0.101223	CYCLINE
PITG_03491	0.252844	PYU1_G002242	0.341803	Ankyrin repeat and FYVE domain-containing protein 1; AltName: Ankyrin repeats hooked t
PITG_03492	-0.0826595	PYU1_G002243	0.477551	EXPORTIN-2
PITG_03497	0.2572	PYU1_G002250	0.386408	SEPARIN
PITG_03498	-0.799449	PYU1_G002254	-0.398983	OCTANOYLTRANSFERASE, MITOCHONDRIAL
PITG_03499	-0.580669	PYU1_G002253	0.243846	PHOSPHOPANTOTHENOYLCYSTEINE DECARBOXYLASE
PITG_03500	-0.135746	PYU1_G002255	0.0865672	SWI/SNF-RELATED MATRIX-ASSOCIATED ACTIN-DEPENDENT REGULATOR OF CHROMATIN SUBFAMILY-RELA
PITG_03514	0.453405	PYU1_G002273	-0.389779	DNA LIGASE ;DNA LIGASE 4
PITG_03519	0.935576	PYU1_G002276	1.01217
PITG_03520	0.190093	PYU1_G002279	-0.0396967
PITG_03522	0.0455251	PYU1_G002284	-0.774402	GPI-ANCHOR TRANSAMIDASE
PITG_03523	-0.647389	PYU1_G002286	-0.234378	GENERAL TRANSCRIPTION FACTOR IIH SUBUNIT 1
PITG_03524	-0.230291	PYU1_G002287	0.566101	HEPATOCELLULAR CARCINOMA-ASSOCIATED ANTIGEN ;HEPATOCELLULAR CARCINOMA-ASSOCIATED ANTIGE
PITG_03529	-0.829075	PYU1_G002265	-0.0238448
PITG_03544	0.188533	PYU1_G006938	-0.00509232
PITG_03545	0.393613	PYU1_G006939	0.228303	Protein YIPF1 homolog
PITG_03549	0.0664044	PYU1_G006943	0.60728	COATOMER SUBUNIT GAMMA-2
PITG_03553	-0.320119	PYU1_G006947	0.50497	CELL DIVISION CONTROL PROTEIN 6-RELATED ;CELL DIVISION CONTROL PROTEIN 6-RELATED
PITG_03555	-1.45446	PYU1_G006962	0.0447679	IMPORTIN-4
PITG_03557	0.705832	PYU1_G006964	0.9091	P53 INDUCED PROTEIN ;ETOPOSIDE-INDUCED PROTEIN 2.4 HOMOLOG
PITG_03559	-0.463169	PYU1_G006966	0.00163938
PITG_03560	0.537207	PYU1_G006967	-0.370082
PITG_03561	-0.0620544	PYU1_G006968	0.198551	COP9 SIGNALOSOME COMPLEX SUBUNIT 5
PITG_03563	-0.0934378	PYU1_G006906	-0.312223	MELANOMA-ASSOCIATED ANTIGEN MAGE ANTIGEN ;MAGE PROTEIN
PITG_03568	-0.405379	PYU1_G006909	0.163429	SPLICEOSOME RNA HELICASE DDX39B
PITG_03569	-0.130016	PYU1_G006910	-0.23231	MICROFIBRILLAR-ASSOCIATED PROTEIN 1
PITG_03570	0.120729	PYU1_G006911	0.563652
PITG_03571	0.520612	PYU1_G006912	-0.204117	Transcription-associated protein 1
PITG_03574	-0.44842	PYU1_G006915	-0.160329	SERINE/THREONINE PROTEIN PHOSPHATASE ;SERINE/THREONINE-PROTEIN PHOSPHATASE 4 CATALYTIC
PITG_03575	0.572358	PYU1_G006920	-0.0877224	NGEP-RELATED ;ANOCTAMIN
PITG_03576	-1.34751	PYU1_G006921	-0.195836	RNA GUANINE-9- METHYLTRANSFERASE DOMAIN CONTAINING ;RNA GUANINE-9- METHYLTRANSFERAS
PITG_03577	0.426504	PYU1_G006922	-0.202168	LYST-INTERACTING PROTEIN LIP5 DOPAMINE RESPONSIVE PROTEIN DRG-1 ;LYST-INTERACTING PROT
PITG_03582	0.285769	PYU1_G006923	0.485937	SERINE PROTEASE FAMILY S1C HTRA-RELATED ;SERINE PROTEASE HTRA1
PITG_03586	-0.258177	PYU1_G006925	1.12246	TRAFFICKING PROTEIN PARTICLE COMPLEX SUBUNIT 1
PITG_03587	-0.0755576	PYU1_G006926	0.623057	Probable mitochondrial import receptor subunit tom70; AltName: Translocase of outer me
PITG_03590	-0.117623	PYU1_G006930	-0.687964	UNCHARACTERIZED ;INOSITOL HEXAKISPHOSPHATE AND DIPHOSPHOINOSITOL-PENTAKISPHOSPHATE KINA
PITG_03594	-0.129555	PYU1_G006958	-0.0276693	SEC31, ISOFORM B
PITG_03596	1.02915	PYU1_G006898	0.960389
PITG_03597	0.433747	PYU1_G006896	0.848592	ALANYL-TRNA EDITING PROTEIN AARSD1
PITG_03599	-0.945237	PYU1_G006952	1.21992	Alanine aminotransferase 2, mitochondrial; Short=AtAlaAT2; Short=AtAlaATm; AltName: Al
PITG_03600	-0.681208	PYU1_G006960	0.381658	BARDET-BIEDL SYNDROME 2 PROTEIN
PITG_03601	0.384903	PYU1_G006961	0.231583	INOSINE TRIPHOSPHATE PYROPHOSPHATASE/HAM1 PROTEIN
PITG_03603	0.74723	PYU1_G006956	0.516948	CDC25-LIKE PHOSPHATASE YCH1
PITG_03604	-0.497668	PYU1_G006957	-0.110949	DNA REPLICATION REGULATOR DPB11-RELATED
PITG_03606	0.211763	PYU1_G006899	0.433981	FAMILY NOT NAMED ;CONSERVED OLIGOMERIC GOLGI COMPLEX SUBUNIT 4
PITG_03608	-0.995771	PYU1_G006901	0.012689	SERINE/THREONINE PROTEIN PHOSPHATASE ;SERINE/THREONINE PROTEIN PHOSPHATASE
PITG_03609	0.655903	PYU1_G006902	0.791923	UNCHARACTERIZED ;COILED-COIL DOMAIN-CONTAINING PROTEIN 132
PITG_03610	-0.0965819	PYU1_G006903	0.00318344
PITG_03612	0.58065	PYU1_G006905	0.0975442	GTP-BINDING PROTEIN ALPHA SUBUNIT ;G PROTEIN ALPHA I SUBUNIT
PITG_03614	-0.0815681	PYU1_G006972	-0.0272815	SIGNAL RECOGNITION PARTICLE RECEPTOR SUBUNIT ALPHA
PITG_03615	-0.673625	PYU1_G006973	-0.0634722	ADENOSINE DEAMINASE deaminase#PC00088;hydrolase#PC00121 ;ADENOSINE DEAMINASE
PITG_03617	-0.207472	PYU1_G006975	-0.0212114	SERINE/THREONINE PROTEIN KINASE
PITG_03619	-1.18037	PYU1_G006978	0.65357	UNCHARACTERIZED ;NEF-ASSOCIATED PROTEIN 1
PITG_03621	-0.361996	PYU1_G006982	0.49052	FAMILY NOT NAMED ;TOBAMOVIRUS MULTIPLICATION PROTEIN 1
PITG_03624	-1.10222	PYU1_G006986	0.0708592	XP-G/RAD2 DNA REPAIR ENDONUCLEASE FAMILY ;XP-G/RAD2 DNA REPAIR ENDONUCLEASE FAMILY
PITG_03632	-0.748179	PYU1_G006996	-0.348668	ATP SYNTHASE EPSILON CHAIN, MITOCHONDRIAL
PITG_03641	0.223244	PYU1_G007003	-0.266754
PITG_03646	-0.235635	PYU1_G007008	-0.725144	Vacuolar protein-sorting-associated protein 36; AltName: ESCRT-II complex subunit VPS3
PITG_03651	1.4125	PYU1_G007010	-0.813283	PHOSPHOLIPASE D ;PHOSPHOLIPASE D2
PITG_03652	0.682435	PYU1_G007013	-0.125157
PITG_03653	-0.278813	PYU1_G007014	0.497401	SERINE/THREONINE-PROTEIN PHOSPHATASE 2A 65 KDA REGULATORY SUBUNIT A BETA ISOFORM
PITG_03655	0.411003	PYU1_G007015	0.00747643	RING ZINC FINGER PROTEIN ;E3 UBIQUITIN-PROTEIN LIGASE RNF115
PITG_03656	-1.11698	PYU1_G007016	-0.247521	INOSINE-5'-MONOPHOSPHATE DEHYDROGENASE 1
PITG_03658	1.08489	PYU1_G007018	-0.445656	6-PHOSPHOFRUCTO-2-KINASE/FRUCTOSE-2,6-BISPHOSPHATASE
PITG_03660	0.142209	PYU1_G007020	0.258285	60S RIBOSOMAL PROTEIN L6
PITG_03661	-0.878314	PYU1_G007021	0.748742	CYSTEINE--TRNA LIGASE, CYTOPLASMIC
PITG_03669	-0.677959	PYU1_G007029	-0.352458
PITG_03670	0.420232	PYU1_G007030	-0.426859	Protein LHY; AltName: MYB-related transcription factor LHY; AltName: Protein LATE ELON
PITG_03672	-1.21546	PYU1_G007032	-0.67042	SERINE/THREONINE-PROTEIN KINASE RIO ;SERINE/THREONINE-PROTEIN KINASE RIO
PITG_03678	1.25372	PYU1_G007037	0.468508	METHIONINE AMINOTRANSFERASE
PITG_03681	-0.597267	PYU1_G007040	0.51849	TETRAHYDROFOLATE DEHYDROGENASE/CYCLOHYDROLASE FAMILY MEMBER ;BIFUNCTIONAL PROTEIN FOLD
PITG_03682	-0.336121	PYU1_G007039	0.0737014	DYNACTIN 6
PITG_03685	-0.416774	PYU1_G007044	0.278119	5-AMINOLEVULINATE SYNTHASE
PITG_03702	-0.492455	PYU1_G007059	-0.131624	PCI DOMAIN-CONTAINING PROTEIN 2
PITG_03703	0.227208	PYU1_G007060	-0.34365	GLUTAREDOXIN
PITG_03711	0.211723	PYU1_G007074	1.01047	SERINE/THREONINE-PROTEIN PHOSPHATASE 2A REGULATORY SUBUNIT B
PITG_03712	-0.557092	PYU1_G007073	-0.12417	ELONGATION FACTOR 3A-RELATED
PITG_03713	0.31922	PYU1_G007071	-0.229494	DNA REPAIR POLYMERASE UMUC / TRANSFERASE FAMILY MEMBER ;DNA REPAIR PROTEIN REV1
PITG_03714	-0.408553	PYU1_G007070	-0.073646	Putative tyrosine-protein phosphatase OCA1
PITG_03715	0.891147	PYU1_G007069	0.334217	RING FINGER DOMAIN-CONTAINING ;RING FINGER DOMAIN-CONTAINING
PITG_03716	-1.18607	PYU1_G007068	-0.250815	E3 ISG15--protein ligase Herc6
PITG_03717	-0.218118	PYU1_G007067	-1.32578
PITG_03733	0.882487	PYU1_G007076	0.840731	TUBERIN
PITG_03736	-0.7236	PYU1_G007087	-0.0670146
PITG_03737	0.0878661	PYU1_G007078	-0.541394	CBP/P300-RELATED ;HISTONE ACETYLTRANSFERASE P300
PITG_03740	0.75395	PYU1_G007083	-1.36979	Probable phospholipid-transporting ATPase IB; AltName: ATPase class I type 8A member 2
PITG_03755	1.13635	PYU1_G007112	-0.589023	BIFUNCTIONAL ASPARTATE AMINOTRANSFERASE AND GLUTAMATE/ASPARTATE-PREPHENATE AMINOTRANSFE
PITG_03757	-0.0535826	PYU1_G007118	1.26163	P-LOOP CONTAINING NUCLEOSIDE TRIPHOSPHATE HYDROLASES SUPERFAMILY PROTEIN
PITG_03759	-0.578799	PYU1_G007121	0.33937	hypothetical protein
PITG_03761	-0.180596	PYU1_G007124	-0.188113
PITG_03762	-1.16628	PYU1_G007125	0.490433	RIBOSOMAL PROTEIN L38
PITG_03763	-0.65687	PYU1_G007126	0.00732258	Serine/arginine-rich splicing factor 9; AltName: Splicing factor, arginine/serine-rich
PITG_03764	-1.24182	PYU1_G007128	-0.427062	POLYRIBONUCLEOTIDE NUCLEOTIDYLTRANSFERASE
PITG_03766	-1.06816	PYU1_G007105	-0.336366
PITG_03767	0.039383	PYU1_G007129	-0.107909	CYTOSOLIC REGULATOR PIANISSIMO ;RAPAMYCIN-INSENSITIVE COMPANION OF MTOR
PITG_03769	-0.128363	PYU1_G007131	-0.183429
PITG_03771	-0.944398	PYU1_G007148	-0.196748	CATION TRANSPORT PROTEIN CHAC-RELATED ;CATION TRANSPORT REGULATOR-LIKE PROTEIN 2
PITG_03773	-0.185794	PYU1_G007146	-0.579507	Probable receptor-like protein kinase At3g55450; AltName: BIK1-like protein kinase
PITG_03775	0.221163	PYU1_G007142	0.317864	SERINE-THREONINE PROTEIN KINASE
PITG_03777	-0.246787	PYU1_G007179	-0.10564	CENTROMERE PROTEIN C ;CENTROMERE PROTEIN C
PITG_03778	0.118051	PYU1_G007135	-0.330748	Poly(A) polymerase; Short=PAP; AltName: Polynucleotide adenylyltransferase
PITG_03780	-1.44005	PYU1_G007132	-0.86728	tRNA wybutosine-synthesizing protein 2/3/4; Includes:
PITG_03783	-1.33513	PYU1_G007107	-0.283305	MITOCHONDRIAL IMPORT INNER MEMBRANE TRANSLOCASE SUBUNIT TIM9
PITG_03784	0.352565	PYU1_G007106	0.442606
PITG_03788	0.210057	PYU1_G007152	0.0789765
PITG_03789	0.274348	PYU1_G007151	0.163364	HYPOTHETICAL HEAT DOMAIN-CONTAINING ;HYPOTHETICAL HEAT DOMAIN-CONTAINING
PITG_03790	0.00220942	PYU1_G007150	0.279172	GOS-28 SNARE- RELATED
PITG_03792	-0.314621	PYU1_G007184	0.595326	FAMILY NOT NAMED ;COFACTOR-INDEPENDENT PHOSPHOGLYCERATE MUTASE
PITG_03794	-0.491662	PYU1_G007183	0.519641	ATP-DEPENDENT RNA HELICASE DDX41-RELATED
PITG_03795	-0.691878	PYU1_G007182	-0.263819	DNA-DIRECTED RNA POLYMERASE II
PITG_03796	-0.613419	PYU1_G007181	-0.402484	ATP SYNTHASE MITOCHONDRIAL F1 COMPLEX ASSEMBLY FACTOR 2/ATP12 PROTEIN, MITOCHONDRIAL PR
PITG_03799	-0.561108	PYU1_G007169	-0.129829	EUKARYOTIC TRANSLATION INITIATION FACTOR 4E CLASS II 2B
PITG_03801	-0.210721	PYU1_G007173	-0.108436
PITG_03802	-1.32521	PYU1_G007174	-0.285775	EUKARYOTIC TRANSLATION INITIATION FACTOR 6
PITG_03816	-0.786268	PYU1_G007162	0.28814
PITG_03817	-0.772677	PYU1_G007191	-0.237647	Putative metabolite transport protein YwtG
PITG_03820	-1.05601	PYU1_G007192	-0.172543	PHENYLALANYL-TRNA SYNTHETASE ;FERREDOXIN-FOLD ANTICODON-BINDING DOMAIN-CONTAINING PROTE
PITG_03821	0.0847343	PYU1_G007193	0.156776	RING FINGER PROTEIN-RELATED ;E3 UBIQUITIN-PROTEIN LIGASE BRE1
PITG_03824	-0.154323	PYU1_G007195	1.09973
PITG_03827	-0.0991481	PYU1_G007198	1.08515	D-glycerate 3-kinase, chloroplastic; Short=AtGLYK; Flags: Precursor
PITG_03830	0.685255	PYU1_G007202	-0.677533	CYCLIC NUCLEOTIDE PHOSPHODIESTERASE ;HIGH AFFINITY CAMP-SPECIFIC AND IBMX-INSENSITIVE 3
PITG_03831	1.05623	PYU1_G007203	-0.842678	EVI5-LIKE PROTEIN
PITG_03832	0.0445386	PYU1_G007204	0.521089	MITOCHONDRIAL RHO GTPASE
PITG_03836	-0.0399299	PYU1_G007205	0.559822
PITG_03838	-0.287507	PYU1_G013520	0.0112784	Cell cycle checkpoint protein RAD17
PITG_03843	-0.181372	PYU1_G007136	0.293433	PROTEASOME MATURATION PROTEIN UMP1
PITG_03850	0.737488	PYU1_G013623	-1.19413
PITG_03852	-1.08873	PYU1_G013620	-0.20957	MITOCHONDRIAL IMPORT INNER MEMBRANE TRANSLOCASE SUBUNIT TIM22
PITG_03854	-0.620954	PYU1_G013618	0.5369
PITG_03860	1.38413	PYU1_G013603	0.705111	REGULATOR OF CHROMOSOME CONDENSATION ;X-LINKED RETINITIS PIGMENTOSA GTPASE REGULATOR HO
PITG_03865	0.224811	PYU1_G013610	0.905969	ETHYLMALONYL-COA DECARBOXYLASE
PITG_03871	0.848807	PYU1_G013582	0.180269
PITG_03872	0.0853836	PYU1_G013583	-0.280206	Kinesin-5
PITG_03873	-0.276433	PYU1_G013585	-0.108898	GDP DISSOCIATION INHIBITOR, ISOFORM A
PITG_03874	0.106302	PYU1_G013584	0.113927	ACTIN ;ACTIN, INDIRECT FLIGHT MUSCLE
PITG_03877	-0.671756	PYU1_G013588	1.06559	Sarcalumenin; Flags: Precursor
PITG_03879	0.83919	PYU1_G013577	-0.0780815	RABCONNECTIN-3A
PITG_03880	-0.0807668	PYU1_G013575	0.00370662	UNCHARACTERIZED ;SAGA-ASSOCIATED FACTOR 29 HOMOLOG
PITG_03881	-1.42058	PYU1_G013574	-0.428144	HISTONE H2A
PITG_03883	-0.140377	PYU1_G013570	0.0923323	Reticulocyte-binding protein 2 homolog a
PITG_03887	-0.0907739	PYU1_G013541	0.232187	SYNTAXIN-5
PITG_03890	0.416636	PYU1_G013543	0.772441	FATTY ACID HYDROXYLASE ;FATTY ACID HYDROXYLASE
PITG_03891	0.21924	PYU1_G013544	-0.0815467	JMJC DOMAIN-CONTAINING PROTEIN 4
PITG_03897	-0.896423	PYU1_G013531	0.0163295
PITG_03899	-0.306453	PYU1_G013535	-0.22894
PITG_03902	0.404226	PYU1_G013537	-0.202979	RAB GDP/GTP EXCHANGE FACTOR
PITG_03903	0.249048	PYU1_G013563	-0.464778	UNCHARACTERIZED ;RAL GTPASE-ACTIVATING PROTEIN SUBUNIT BETA
PITG_03915	-0.945227	PYU1_G013528	0.374211	GLUTAMYL-TRNA(GLN) AMIDOTRANSFERASE SUBUNIT A, MITOCHONDRIAL
PITG_03929	-0.471547	PYU1_G007652	-0.175694
PITG_03932	-0.162835	PYU1_G007650	0.0890931
PITG_03934	0.158532	PYU1_G007648	0.400658	SERINE/THREONINE-PROTEIN KINASE NEK2-RELATED
PITG_03938	-0.258123	PYU1_G007635	0.466496	FORMIN-RELATED ;FORMIN-A
PITG_03939	-0.0523545	PYU1_G007638	-0.154244	RING FINGER AND SRY DOMAIN-CONTAINING ;E3 UBIQUITIN-PROTEIN LIGASE RNF123
PITG_03940	0.492884	PYU1_G007639	0.435849
PITG_03945	-0.937949	PYU1_G007644	-0.787599	CALPAIN-13
PITG_03946	0.633562	PYU1_G007645	0.133569
PITG_03947	-0.510375	PYU1_G007646	0.395662	CYCLIN-DEPENDENT KINASE INHIBITOR-RELATED PROTEIN
PITG_03957	0.479368	PYU1_G007624	0.48937	RAPSYN-RELATED
PITG_03959	-0.338054	PYU1_G007627	0.0448452	RNA POLYMERASE II SUBUNIT A C-TERMINAL DOMAIN PHOSPHATASE
PITG_03965	0.858223	PYU1_G007613	0.638445
PITG_03978	-0.270499	PYU1_G007705	-0.00304863	TRANSCRIPTION INITIATION FACTOR TFIID SUBUNIT 6 ;TRANSCRIPTION INITIATION FACTOR TFIID
PITG_03988	0.726992	PYU1_G007699	-0.25094
PITG_03989	-0.45902	PYU1_G014640	-0.294423
PITG_03997	0.285482	PYU1_G007732	0.0965243
PITG_04000	-1.20264	PYU1_G007726	-0.417223	Angio-associated migratory cell protein
PITG_04001	0.0567326	PYU1_G007727	0.235172	CAAX PRENYL PROTEASE 2
PITG_04002	0.126208	PYU1_G007728	-0.195622	PHD FINGER PROTEIN ;PHD FINGER PROTEIN 21A
PITG_04011	-0.065919	PYU1_G003667	1.07154	Probable tetraacyldisaccharide 4'-kinase, mitochondrial; AltName: Protein LIPID X 4'-k
PITG_04012	-1.08668	PYU1_G003664	-0.0228655	PAX6 NEIGHBOR PROTEIN PAXNEB ;PAX6 NEIGHBOR PROTEIN PAXNEB
PITG_04028	0.902377	PYU1_G013732	-0.772115
PITG_04061	1.05462	PYU1_G013760	0.514618	FIDIPIDINE ;FIDIPIDINE
PITG_04064	-1.45864	PYU1_G013755	0.724272	EGL NINE HOMOLOG-RELATED ;EGL NINE HOMOLOG 2
PITG_04067	-0.422577	PYU1_G013759	0.270176
PITG_04076	0.10425	PYU1_G013773	0.671269	Transmembrane protein C5orf28 homolog
PITG_04078	0.529916	PYU1_G013748	-0.571325	FAMILY NOT NAMED ;RAS-RELATED PROTEIN RAB-5C
PITG_04079	-0.883421	PYU1_G013749	0.590618	TMRNA-BINDING COMPONENT OF TRANS-TRANSLATION TAGGING COMPLEX ;TMRNA-BINDING COMPONENT O
PITG_04115	-0.345984	PYU1_G013772	-0.436353	Squamous cell carcinoma antigen recognized by T-cells 3; Short=SART-3; Short=hSART-3;
PITG_04132	0.00556083	PYU1_G009143	0.694168	AUTOPHAGY PROTEIN 5
PITG_04133	0.715414	PYU1_G013800	-0.111655	WDSAM1 PROTEIN ;WD REPEAT, SAM AND U-BOX DOMAIN-CONTAINING PROTEIN 1
PITG_04134	0.642079	PYU1_G006665	-0.450311	Putative ankyrin repeat protein R863
PITG_04179	-0.0262127	PYU1_G013796	0.225676
PITG_04227	1.34334	PYU1_G013798	-0.018557	Transmembrane protein 110
PITG_04230	0.666944	PYU1_G013805	-0.362387
PITG_04231	1.33794	PYU1_G013807	0.799558	RECEPTOR EXPRESSION-ENHANCING PROTEIN 6
PITG_04232	-0.0463712	PYU1_G013808	-1.02942	KDEL LYS-ASP-GLU-LEU CONTAINING - RELATED ;KDEL LYS-ASP-GLU-LEU CONTAINING - RELATE
PITG_04242	0.133439	PYU1_G013801	0.31459	PROTEIN PHOSPHATASE 2C ;PROTEIN PHOSPHATASE 2C
PITG_04262	0.541758	PYU1_G014877	0.00879617	Choloylglycine hydrolase; AltName: Bile salt hydrolase; AltName: Conjugated bile acid
PITG_04333	-0.34651	PYU1_G012394	0.743283	SC2
PITG_04337	-1.46701	PYU1_G012390	0.0513617	39S RIBOSOMAL PROTEIN L28, MITOCHONDRIAL ;39S RIBOSOMAL PROTEIN L28, MITOCHONDRIAL
PITG_04342	-0.300559	PYU1_G012387	0.350282	PROTEIN PHOSPHATASE 2C 76-RELATED
PITG_04372	-0.776337	PYU1_G012412	-0.00653479
PITG_04376	-1.21031	PYU1_G012409	-0.542773	SPLICING FACTOR 1
PITG_04377	-0.400227	PYU1_G012410	-0.383523	Transcription factor TFIIIB component B'' homolog; AltName: Transcription factor IIIB
PITG_04380	-0.0414136	PYU1_G012404	-1.0449
PITG_04381	-0.777154	PYU1_G012405	-0.963431	Temptin; Flags: Precursor
PITG_04391	-1.08917	PYU1_G012424	0.180127
PITG_04395	-0.174571	PYU1_G012430	0.101757	SNW DOMAIN-CONTAINING PROTEIN 1
PITG_04424	-0.408904	PYU1_G012443	-0.0601163	UNCHARACTERIZED ;TRANSMEMBRANE PROTEIN 41A-A
PITG_04425	0.263883	PYU1_G012441	0.355775	UBIQUITIN-CONJUGATING ENZYME E2 ;UBIQUITIN-CONJUGATING ENZYME E2 21-RELATED
PITG_04426	0.292785	PYU1_G012440	-0.0253187	DNA2/NAM7 HELICASE FAMILY ;P-LOOP CONTAINING NUCLEOSIDE TRIPHOSPHATE HYDROLASES SUPERFA
PITG_04428	-1.22774	PYU1_G012433	-0.86287	SUA5 ;YRDC DOMAIN-CONTAINING PROTEIN, MITOCHONDRIAL
PITG_04448	-0.926575	PYU1_G012471	-0.245726	PROTEIN ARGININE N-METHYLTRANSFERASE ;PROTEIN ARGININE N-METHYLTRANSFERASE 7
PITG_04452	-0.906583	PYU1_G012472	-0.00959124	ATP SYNTHASE SUBUNIT ALPHA, MITOCHONDRIAL
PITG_04453	0.156973	PYU1_G012496	0.958217	ACTIVATING SIGNAL COINTEGRATOR 1 COMPLEX SUBUNIT 2 ASC-1 COMPLEX SUBUNIT P100 ;ACTIVAT
PITG_04468	-0.134761	PYU1_G012474	0.150954	THYLAKOID ADP,ATP CARRIER PROTEIN, CHLOROPLASTIC-RELATED
PITG_04482	0.107276	PYU1_G012464	0.626018	CMP-SIALIC ACID TRANSPORTER 5
PITG_04486	0.277644	PYU1_G012459	-0.141088	RNA-binding protein Rsf1; AltName: RNA-binding protein Rox21
PITG_04491	-0.0751545	PYU1_G012451	-0.217855
PITG_04497	0.395553	PYU1_G009978	0.736986	RAI16 PROTEIN-RELATED ;UPF0518 PROTEIN CG3558
PITG_04499	-0.267456	PYU1_G009903	-0.34964	HISTONE DEACETYLASE 2
PITG_04500	-1.42687	PYU1_G009906	-0.773011	AT14585P-RELATED
PITG_04506	-0.371787	PYU1_G009905	0.150264	Calcium/calmodulin-dependent protein kinase kinase 1; Short=CaM-KK 1; Short=CaM-kinase
PITG_04515	0.243382	PYU1_G010005	1.41991	MOLYBDENUM COFACTOR SULFURASE
PITG_04522	-0.483464	PYU1_G010006	-0.0913688	PEPTIDYL-PROLYL CIS-TRANS ISOMERASE ;PEPTIDYL-PROLYL CIS-TRANS ISOMERASE
PITG_04523	-0.0424625	PYU1_G010007	0.267678	SWI/SNF-RELATED MATRIX-ASSOCIATED ACTIN-DEPENDENT REGULATOR OF CHROMATIN SUBFAMILY-RELA
PITG_04527	-0.357032	PYU1_G009990	0.0443758	DNA REPLICATION LICENSING FACTOR MCM4
PITG_04529	0.308598	PYU1_G009997	-0.0612334	FORMIN-RELATED ;FORMIN-BINDING PROTEIN 4
PITG_04530	0.426298	PYU1_G010000	-0.357385
PITG_04532	0.125414	PYU1_G009992	1.48698	LYSOPHOSPHOLIPASE-RELATED
PITG_04534	-0.368812	PYU1_G009995	-1.02943	VACUOLAR PROTEIN SORTING-ASSOCIATED PROTEIN 28 HOMOLOG
PITG_04535	-0.151742	PYU1_G010004	0.612346	NUCLEAR LIM INTERACTOR-INTERACTING FACTOR-RELATED ;NUCLEAR LIM INTERACTOR-INTERACTING F
PITG_04538	-0.563923	PYU1_G010001	-0.375992	SPLICING FACTOR 3A SUBUNIT 1
PITG_04539	-0.153255	PYU1_G010002	-0.0185953	Iron-sulfur cluster co-chaperone protein HscB, mitochondrial; AltName: Hsc20; Flags: P
PITG_04545	-0.077444	PYU1_G010009	-0.0812759	GUANINE NUCLEOTIDE-BINDING PROTEIN-LIKE 1
PITG_04549	0.17868	PYU1_G010548	1.11982	FAMILY NOT NAMED ;SOLUTE CARRIER FAMILY 40 MEMBER 1
PITG_04553	-0.955612	PYU1_G009991	-0.119082	NUCLEAR PORE COMPLEX PROTEIN NUP88
PITG_04560	0.0982208	PYU1_G010016	-0.46933	PROTEIN C21ORF59 ;UPF0769 PROTEIN C21ORF59
PITG_04564	0.215709	PYU1_G010529	-0.626762	FAMILY NOT NAMED ;WASH COMPLEX SUBUNIT 7
PITG_04588	0.542494	PYU1_G009919	-0.195709	SODIUM-COUPLED NEUTRAL AMINO ACID TRANSPORTER 6-RELATED
PITG_04599	0.490525	PYU1_G009933	-0.267096	SESTRIN HOMOLOG
PITG_04602	-0.261959	PYU1_G009927	0.786533
PITG_04603	0.620822	PYU1_G009929	0.757481	CALCIUM BINDING PROTEINS ;RECOVERIN FAMILY PROTEIN DDB_G0274781
PITG_04608	-1.17597	PYU1_G009936	0.0402767	ZINC FINGER-CONTAINING PROTEIN P48ZNF
PITG_04614	-0.375712	PYU1_G009938	-0.0423803	DNA LIGASE ;DNA LIGASE
PITG_04619	0.0959827	PYU1_G010503	-0.176978	SERINE/THREONINE-PROTEIN KINASE DDB_G0267514-RELATED
PITG_04626	0.200065	PYU1_G009950	0.0750252	Sodium-coupled neutral amino acid transporter 1; AltName: Amino acid transporter A1; A
PITG_04627	0.109759	PYU1_G009949	-1.13439
PITG_04628	0.265425	PYU1_G009948	-0.17993
PITG_04629	0.568327	PYU1_G009945	1.35022
PITG_04631	0.67977	PYU1_G010489	0.0239079
PITG_04638	-0.56173	PYU1_G010492	-0.931933	UNCHARACTERIZED ;SPORULATION PROTEIN RMD8
PITG_04644	-0.0945533	PYU1_G009943	0.089349	MRNA GUANINE-7- METHYLTRANSFERASE
PITG_04645	-0.671248	PYU1_G010499	-0.0725167	DNA-DIRECTED RNA POLYMERASE II SUBUNIT RPB9
PITG_04647	-0.166978	PYU1_G009941	0.0158104	8-OXO-DGTP DIPHOSPHATES NUDT15 ;8-OXO-DGTP DIPHOSPHATES NUDT15
PITG_04648	0.257211	PYU1_G009942	-1.40344
PITG_04664	-0.807481	PYU1_G007469	-0.201064	MAKORIN-RELATED
PITG_04665	-0.930983	PYU1_G007470	-0.540361	RIBOSE-5-PHOSPHATE ISOMERASE ;RIBOSE-5-PHOSPHATE ISOMERASE
PITG_04667	-0.800809	PYU1_G007473	-0.255236	PAP-associated domain-containing protein 5; AltName: Terminal uridylyltransferase 3; S
PITG_04670	-1.28594	PYU1_G007452	-0.30854
PITG_04674	-0.761488	PYU1_G007454	0.580725	WD40 REPEAT FAMILY
PITG_04676	1.23183	PYU1_G007455	1.49951	SPERMATOGENESIS ASSOCIATED 11-RELATED ;ALPHA-KETOGLUTARATE-DEPENDENT DIOXYGENASE ALKB H
PITG_04691	0.406171	PYU1_G007484	0.671818	Apoptosis-inducing factor homolog B
PITG_04698	-0.671313	PYU1_G007490	0.740738	ARGININE BIOSYNTHESIS BIFUNCTIONAL PROTEIN ARGJ, MITOCHONDRIAL
PITG_04700	0.415946	PYU1_G007493	0.859032	Ankyrin repeat, PH and SEC7 domain containing protein secG
PITG_04701	0.15196	PYU1_G007494	-0.281498	HEAT SHOCK TRANSCRIPTION FACTOR ;HEAT SHOCK TRANSCRIPTION FACTOR
PITG_04703	-1.04539	PYU1_G007496	-0.33311
PITG_04707	0.576437	PYU1_G007501	-0.379017
PITG_04710	-1.0433	PYU1_G007521	-0.211767	Ribonuclease H2 subunit B; Short=RNase H2 subunit B; AltName: Ribonuclease HI subunit
PITG_04712	0.281866	PYU1_G007523	0.535835	SWI/SNF-RELATED MATRIX-ASSOCIATED ACTIN-DEPENDENT REGULATOR OF CHROMATIN SUBFAMILY-RELA
PITG_04717	0.416218	PYU1_G007527	0.826279	3-HYDROXYISOBUTYRATE DEHYDROGENASE-RELATED
PITG_04718	-0.336088	PYU1_G007534	0.360054	PROTEIN PELOTA HOMOLOG
PITG_04719	-0.0908976	PYU1_G007535	0.440425	MBP-1 INTERACTING PROTEIN-2A ;TRAFFICKING PROTEIN PARTICLE COMPLEX SUBUNIT 2-LIKE PROTE
PITG_04723	0.258875	PYU1_G007539	-0.11667
PITG_04726	-0.606353	PYU1_G007548	0.793838	MITOCHONDRIAL-PROCESSING PEPTIDASE SUBUNIT ALPHA-2
PITG_04822	0.894009	PYU1_G007552	0.351209	INOSITOL POLYPHOSPHATE KINASE
PITG_04823	0.845715	PYU1_G007553	0.685761	DTDP-4-DEHYDRORHAMNOSE REDUCTASE ;METHIONINE ADENOSYLTRANSFERASE 2 SUBUNIT BETA
PITG_04834	1.46509	PYU1_G007667	0.563544
PITG_04837	-0.62767	PYU1_G012039	0.430095	FAD NADPH DEHYDROGENASE/OXIDOREDUCTASE
PITG_04838	-1.02744	PYU1_G007672	0.219951	LEUCINE AMINOPEPTIDASE-RELATED ;CYTOSOL AMINOPEPTIDASE
PITG_04843	-1.2203	PYU1_G007662	0.431254	60S RIBOSOMAL PROTEIN L13
PITG_04844	0.552796	PYU1_G007664	0.687299	FAMILY NOT NAMED ;FOLATE-BIOPTERIN TRANSPORTER 1, CHLOROPLASTIC
PITG_04846	0.957902	PYU1_G007666	0.828904	PROTEIN AD-016-RELATED ;PROTEIN AD-016-RELATED
PITG_04858	-0.892523	PYU1_G007574	-0.0169774	TRNA:M(4)X MODIFICATION ENZYME TRM13 HOMOLOG
PITG_04860	-0.275638	PYU1_G007572	0.360637	Transcription initiation factor TFIID subunit 9B; AltName: Transcription initiation fa
PITG_04868	-1.02875	PYU1_G007587	-0.0758117	ADP/ATP TRANSLOCASE 1
PITG_04869	-0.30702	PYU1_G007588	-0.195428
PITG_04870	-0.60489	PYU1_G007589	-0.139785	TRAFFICKING PROTEIN PARTICLE COMPLEX SUBUNIT 4
PITG_04874	1.02715	PYU1_G007593	-1.49988	Endoglucanase E; AltName: Cellulase E; AltName: Endo-1,4-beta-glucanase E; Short=EgE;
PITG_04878	-0.763225	PYU1_G007597	0.212525	CYCLIN-L1-RELATED
PITG_04883	0.875848	PYU1_G007604	-1.23654
PITG_04885	-0.524222	PYU1_G007602	0.337834	5',5'''-P-1,P-4-tetraphosphate phosphorylase 2; AltName: ATP adenylyltransferase; AltN
PITG_04889	-0.807753	PYU1_G007557	-0.371319	FAMILY NOT NAMED ;UNHEALTHY RIBOSOME BIOGENESIS PROTEIN 2 HOMOLOG
PITG_04892	-0.524024	PYU1_G007556	0.0125369
PITG_04903	0.132163	PYU1_G007681	-0.852958
PITG_04905	0.389696	PYU1_G007683	-0.233392	ZINC FINGER PROTEIN 183
PITG_04908	-0.48775	PYU1_G007687	0.451454	JUN TRANSCRIPTION FACTOR-RELATED ;JUN TRANSCRIPTION FACTOR-RELATED
PITG_04917	0.17156	PYU1_G002651	0.0792737	CELL DIVISION CYCLE 16,23,27 ;CELL DIVISION CYCLE PROTEIN 23 HOMOLOG
PITG_04934	0.244396	PYU1_G003628	0.414134	CHROMODOMAIN Y-LIKE PROTEIN
PITG_04937	-0.35567	PYU1_G003622	-0.882819
PITG_04940	-0.0940339	PYU1_G003630	0.131732	DNA HELICASE MCM9
PITG_04941	-0.646537	PYU1_G008346	0.61123	RNA polymerase II subunit A C-terminal domain phosphatase SSU72; Short=CTD phosphatase
PITG_04948	-0.00525694	PYU1_G014690	-1.06816
PITG_04958	0.00795764	PYU1_G003643	0.488772	COATOMER SUBUNIT BETA'
PITG_05006	-0.857321	PYU1_G003616	0.0421098	U1 SMALL NUCLEAR RIBONUCLEOPROTEIN A
PITG_05007	-0.185792	PYU1_G003615	0.796515	CYSTEINE--TRNA LIGASE, CYTOPLASMIC
PITG_05010	-0.416584	PYU1_G003613	-0.202582	Uncharacterized protein ycf21
PITG_05075	-0.080107	PYU1_G000568	-0.0902537
PITG_05079	-0.154588	PYU1_G000567	-1.05802	LYST-INTERACTING PROTEIN LIP5 DOPAMINE RESPONSIVE PROTEIN DRG-1 ;1,3-BETA-GLUCAN SYNTH
PITG_05112	0.101106	PYU1_G014939	-0.197584	SERINE-THREONINE PROTEIN KINASE
PITG_05115	0.634793	PYU1_G014507	-0.817614	E3 UBIQUITIN-PROTEIN LIGASE NEDD4
PITG_05116	0.225894	PYU1_G014502	0.879178	OVARIAN CARCINOMA ANTIGEN CA125-RELATED ;OVARIAN CARCINOMA ANTIGEN CA125-RELATED
PITG_05126	-0.453937	PYU1_G014501	0.104295	SPLICING FACTOR 3A SUBUNIT 2
PITG_05128	0.644996	PYU1_G014505	0.0263484	SWI/SNF-RELATED MATRIX-ASSOCIATED ACTIN-DEPENDENT REGULATOR OF CHROMATIN SUBFAMILY-RELA
PITG_05140	0.810548	PYU1_G014511	-0.51531	L-threonine 3-dehydrogenase, mitochondrial; Flags: Precursor
PITG_05141	-0.0999597	PYU1_G014510	-0.551124	ACTIN ;ACTIN-RELATED PROTEIN 3
PITG_05170	0.203974	PYU1_G014536	-0.174735	UNCHARACTERIZED ;ALPHA/BETA HYDROLASE FOLD-1 DOMAIN-CONTAINING PROTEIN
PITG_05171	-1.36333	PYU1_G014535	0.537738	60S RIBOSOMAL PROTEIN L36A/L44
PITG_05175	0.215444	PYU1_G008178	0.977467	ARSENITE INDUCUBLE RNA ASSOCIATED PROTEIN AIP-1-RELATED
PITG_05177	0.214216	PYU1_G008182	-0.7182	THIAMINE BIOSYNTHESIS REGULATORY PROTEIN
PITG_05186	-0.745086	PYU1_G008184	0.1119	Probable Ufm1-specific protease; Short=UfSP
PITG_05187	0.36118	PYU1_G008176	-0.38481	ARYLSULFATASE
PITG_05190	-0.471059	PYU1_G015077	-0.942601
PITG_05192	-0.315056	PYU1_G008129	0.00796606	GENERAL VESICULAR TRANSPORT FACTOR P115
PITG_05193	0.368926	PYU1_G010687	0.375362	PATCHED-RELATED ;PATCHED-RELATED
PITG_05198	0.784552	PYU1_G008206	-0.0211682	THIAMINE BIOSYNTHESIS REGULATORY PROTEIN
PITG_05210	0.0379361	PYU1_G008241	1.44315	SIMILAR TO MITOCHONDRIAL RIBOSOMAL PROTEIN L14 ;MCG15614
PITG_05221	-1.33361	PYU1_G012078	-0.0822826	TRICARBOXYLATE TRANSPORT PROTEIN, MITOCHONDRIAL-RELATED
PITG_05238	-1.10325	PYU1_G012088	0.743369	Cyclin-U3-1; Short=CycU3;1; AltName: Cyclin-P1.1; Short=CycP1;1
PITG_05239	0.139717	PYU1_G012087	0.134849	MAGNESIUM PROTOPORPHYRIN IX METHYLTRANSFERASE, CHLOROPLASTIC
PITG_05240	0.0598025	PYU1_G012086	-0.496106	Casein kinase I
PITG_05244	-0.232376	PYU1_G012094	-0.297568	Serine/threonine-protein phosphatase 4 regulatory subunit 1
PITG_05245	-1.04473	PYU1_G012096	0.297982
PITG_05259	0.469459	PYU1_G013290	0.227238	SWI/SNF-RELATED MATRIX-ASSOCIATED ACTIN-DEPENDENT REGULATOR OF CHROMATIN SUBFAMILY-RELA
PITG_05260	0.162328	PYU1_G013289	-0.274136	PRE-MRNA-SPLICING FACTOR ATP-DEPENDENT RNA HELICASE PRP16
PITG_05264	-1.08268	PYU1_G013294	0.709464	HEAT SHOCK 10 PROTEIN 1 (CHAPERONIN 10)
PITG_05274	-0.368446	PYU1_G013265	-0.0555937	IMPORTIN-13
PITG_05275	0.520502	PYU1_G013266	1.13408
PITG_05278	-0.23094	PYU1_G013262	-0.323131
PITG_05279	-0.0639835	PYU1_G013261	-0.184944	PEREGRIN PHD FINGER PROTEINS
PITG_05282	0.581154	PYU1_G013260	-1.32168	Phosphatidylinositol 4-phosphate 5-kinase its3; AltName: 1-phosphatidylinositol 4-phos
PITG_05287	0.977215	PYU1_G013257	-1.47096
PITG_05289	-0.711172	PYU1_G013264	-0.418686	CYSTEINE AND HISTIDINE-RICH DOMAIN CHORD -CONTAINING PROTEIN ;INTEGRIN BETA-1-BINDING
PITG_05293	0.44296	PYU1_G012185	-0.521492	VHS DOMAIN CONTAINING PROTEIN FAMILY ;ENTH/VHS/GAT FAMILY PROTEIN
PITG_05298	-1.01324	PYU1_G012170	-0.0930406
PITG_05299	-0.935139	PYU1_G012178	1.07928
PITG_05301	-1.10001	PYU1_G012169	-0.421057	EF1ALPHA-LIKE FACTOR, ISOFORM A
PITG_05302	-0.932442	PYU1_G012168	-0.195593	REPLICATION FACTOR C SUBUNIT 5
PITG_05305	-0.130743	PYU1_G012177	0.430198	WD REPEAT PROTEIN 8-RELATED ;WD REPEAT-CONTAINING PROTEIN WRAP73
PITG_05311	-0.0363766	PYU1_G013235	0.203905	KINETOCHORE PROTEIN NUF2
PITG_05315	0.759444	PYU1_G013219	1.03538	DEHYDRODOLICHYL DIPHOSPHATE SYNTHASE
PITG_05317	-0.16383	PYU1_G013218	-0.0974089	TRANSCRIPTIONAL ADAPTOR 2 ADA2 -RELATED ;TRANSCRIPTIONAL ADAPTER 2-ALPHA
PITG_05321	0.477094	PYU1_G013239	1.49042
PITG_05323	0.169963	PYU1_G013221	0.87867	Urease accessory protein UreF
PITG_05324	-0.198906	PYU1_G011014	0.19264
PITG_05326	0.400225	PYU1_G013234	-0.17991	POLY(A) RNA POLYMERASE GLD2
PITG_05329	-0.0848051	PYU1_G013230	-0.61154
PITG_05332	0.00913656	PYU1_G013229	1.22963	TWO PORE CALCIUM CHANNEL PROTEIN 2
PITG_05346	0.838718	PYU1_G013279	-0.20568	VACUOLAR CATION-TRANSPORTING ATPASE YPK9
PITG_05353	-0.565396	PYU1_G003405	-0.682203	HEAT SHOCK TRANSCRIPTION FACTOR ;HEAT SHOCK TRANSCRIPTION FACTOR
PITG_05354	-0.301094	PYU1_G003406	0.0688338	ASPARAGINE--TRNA LIGASE, MITOCHONDRIAL
PITG_05355	0.644001	PYU1_G003408	-0.285847	Protein DENND6 homolog
PITG_05356	0.230147	PYU1_G005483	0.816178	GLUTATHIONE S-TRANSFERASE, GST, SUPERFAMILY, GST DOMAIN CONTAINING
PITG_05357	-0.572798	PYU1_G005484	0.426488
PITG_05360	-0.583045	PYU1_G005494	0.600335
PITG_05362	-1.37311	PYU1_G005503	0.200075	hypothetical protein (PITT_05362)
PITG_05364	-0.337031	PYU1_G005501	-0.636841	MITOTIC CHECKPOINT SERINE/THREONINE-PROTEIN KINASE BUB1 ;MITOTIC CHECKPOINT SERINE/THRE
PITG_05366	-0.281379	PYU1_G005497	0.0315932	SPLICING FACTOR 1
PITG_05367	-0.402274	PYU1_G005498	-0.135283	TRANSLATIONAL ACTIVATOR GCN1
PITG_05368	0.662522	PYU1_G005495	-1.34684
PITG_05369	-0.81606	PYU1_G005505	0.094426
PITG_05375	-0.037918	PYU1_G005508	0.425882	PROTEIN C20ORF43 HOMOLOG ;PROTEIN RTF2 HOMOLOG
PITG_05376	0.274289	PYU1_G005509	0.370089	WD40 REPEAT PROTEIN ;WD40 REPEAT PROTEIN
PITG_05378	-1.32115	PYU1_G005511	-0.243631
PITG_05395	-0.425837	PYU1_G005420	0.155373	PHOSPHOGLYCERATE MUTASE-RELATED ;PHOSPHOGLYCERATE MUTASE-RELATED
PITG_05403	0.520027	PYU1_G005429	-0.223784	ZINC METALLOPROTEINASE-RELATED ;ZINC METALLOPROTEINASE-RELATED
PITG_05404	-0.371274	PYU1_G005430	-0.114394	NUCLEAR PORE COMPLEX PROTEIN NUP107
PITG_05405	-1.03438	PYU1_G005431	0.0875461	ARGINYL-TRNA SYNTHETASE ;ARGININE--TRNA LIGASE, MITOCHONDRIAL-RELATED
PITG_05406	-1.13721	PYU1_G005435	-0.0270681
PITG_05410	0.321698	PYU1_G005439	-0.273923
PITG_05411	-0.046447	PYU1_G005440	0.295088	DNA-DAMAGE REPAIR PROTEIN DRT111
PITG_05423	1.31691	PYU1_G005455	-0.0163996	DNA-dependent protein kinase catalytic subunit; Short=DNA-PK catalytic subunit; Short=
PITG_05429	0.31017	PYU1_G005449	0.137372	GUANYLATE-BINDING PROTEIN
PITG_05433	-0.253087	PYU1_G005458	-0.212387	TUFTELIN-INTERACTING PROTEIN 11-RELATED ;TUFTELIN-INTERACTING PROTEIN 11
PITG_05434	-0.586834	PYU1_G007257	-0.0840699	ARMADILLO/BETA-CATENIN-LIKE REPEAT-CONTAINING PROTEIN
PITG_05449	0.283822	PYU1_G005472	-0.0206562	ZINC FINGER DHHC DOMAIN CONTAINING PROTEIN ;PALMITOYLTRANSFERASE ZDHHC3
PITG_05450	-1.23546	PYU1_G005473	0.0345698
PITG_05458	0.0468057	PYU1_G005184	-0.134921	DYNACTIN SUBUNIT 4
PITG_05461	0.0852069	PYU1_G005185	-0.0212119	Mitotic spindle assembly checkpoint protein MAD1; AltName: Mitotic arrest deficient 1-
PITG_05463	0.274942	PYU1_G005187	-0.320641	E3 UBIQUITIN-PROTEIN LIGASE NEDD-4
PITG_05464	-0.307765	PYU1_G005189	0.023215	Uncharacterized AIM2 family protein C30D10.14
PITG_05465	-0.818075	PYU1_G005190	-0.464561	GULONOLACTONE OXIDASE ;L-GALACTONO-1,4-LACTONE DEHYDROGENASE, MITOCHONDRIAL
PITG_05467	-0.176345	PYU1_G005193	0.815074
PITG_05468	-0.545165	PYU1_G005194	-0.294326
PITG_05478	0.703698	PYU1_G005199	0.125049
PITG_05479	-0.62536	PYU1_G005198	0.187496	UBIQUITIN-ACTIVATING ENZYME E1
PITG_05480	-0.0922235	PYU1_G005197	0.071418	SERINE/THREONINE-PROTEIN PHOSPHATASE 2A 65 KDA REGULATORY SUBUNIT A BETA ISOFORM
PITG_05481	-0.0328841	PYU1_G005196	-0.584111	Uncharacterized protein YIL067C
PITG_05489	-0.373234	PYU1_G005207	-0.151186	Protein FAM32A-like
PITG_05494	-0.537724	PYU1_G005209	0.274667	THO COMPLEX SUBUNIT 3 THO3
PITG_05495	1.23179	PYU1_G005210	0.208357	RAPSYN-RELATED
PITG_05496	-0.8995	PYU1_G005211	0.170318	ALR/ERV
PITG_05497	-0.19368	PYU1_G005212	0.694615
PITG_05500	-0.44588	PYU1_G005215	0.89055	DIENELACTONE HYDROLASE
PITG_05501	-0.680615	PYU1_G005216	0.359424	FAMILY NOT NAMED ;TRANSLOCATION PROTEIN SEC62
PITG_05503	-0.535095	PYU1_G005217	-0.22006	CYCLIN
PITG_05505	0.336075	PYU1_G005219	-0.0475335
PITG_05506	-0.602993	PYU1_G005221	0.518874	Thioredoxin; Short=Trx THIOREDOXIN H2
PITG_05507	1.02405	PYU1_G005208	0.0472041	CGI-141-RELATED/LIPASE CONTAINING PROTEIN ;GOLGI TRANSPORT PROTEIN 1-RELATED
PITG_05508	-0.70725	PYU1_G005223	0.0350674	POLYCOMB PROTEIN SUZ12
PITG_05510	-0.0395238	PYU1_G005225	0.419414
PITG_05517	0.0713601	PYU1_G005230	0.020485	FAMILY NOT NAMED ;REGULATORY-ASSOCIATED PROTEIN OF MTOR
PITG_05518	-0.174381	PYU1_G005231	0.323676	DYNEIN LIGHT CHAIN TCTEX-TYPE 1
PITG_05520	-0.209823	PYU1_G005233	-0.875174	NH 3 /GLUTAMINE-DEPENDENT NAD + SYNTHETASE ;GLUTAMINE-DEPENDENT NAD(+) SYNTHETASE
PITG_05521	-1.09515	PYU1_G005234	0.39161	CHROMOSOMAL SERINE/THREONINE-PROTEIN KINASE JIL-1
PITG_05523	-0.197783	PYU1_G005237	-0.938096	Ubiquitin carboxyl-terminal hydrolase 3; AltName: Deubiquitinating enzyme 3; AltName:
PITG_05531	0.128005	PYU1_G005243	0.999626	26S PROTEASOME NON-ATPASE REGULATORY SUBUNIT 5-RELATED ;26S PROTEASOME NON-ATPASE REGUL
PITG_05532	0.0313243	PYU1_G005244	-0.196194	NUCLEAR INHIBITOR OF PROTEIN PHOSPHATASE-1 ;NUCLEAR INHIBITOR OF PROTEIN PHOSPHATASE-1
PITG_05535	1.41884	PYU1_G005247	1.01497	EF-HAND DOMAIN C-TERMINAL CONTAINING PROTEIN ;EF-HAND DOMAIN-CONTAINING PROTEIN 1
PITG_05536	-0.451249	PYU1_G005248	-0.395256	RNA pseudouridylate synthase domain-containing protein 2
PITG_05539	-0.488205	PYU1_G005251	1.01411	Omega-amidase NIT2; AltName: Nitrilase homolog 2
PITG_05540	-0.476126	PYU1_G005252	0.826067
PITG_05541	-0.420985	PYU1_G005253	0.161953	DOLICHYL PYROPHOSPHATE MAN9GLCNAC2 ALPHA-1,3-GLUCOSYLTRANSFERASE
PITG_05542	0.582522	PYU1_G005254	1.22837	3-hydroxyacyl-CoA dehydrogenase type-2; AltName: 17-beta-hydroxysteroid dehydrogenase
PITG_05543	0.226865	PYU1_G005255	0.487993
PITG_05545	-0.60475	PYU1_G005257	-0.181093	HOMEOBOX PROTEIN TRANSCRIPTION FACTORS ;BEL1-LIKE HOMEODOMAIN PROTEIN 8-RELATED
PITG_05547	0.780856	PYU1_G005259	0.828941	SMALL CONDUCTANCE CALCIUM-ACTIVATED POTASSIUM CHANNEL ;SMALL CONDUCTANCE CALCIUM-ACTIVA
PITG_05552	-0.848038	PYU1_G005265	0.593205	HEAT SHOCK PROTEIN 90
PITG_05557	0.327033	PYU1_G011857	-1.19893	UDP-SUGAR TRANSPORTER PROTEIN SLC35A4-RELATED
PITG_05560	0.121685	PYU1_G005272	0.50295	Transmembrane protein 245
PITG_05561	-0.697678	PYU1_G005274	0.156703
PITG_05564	0.0834946	PYU1_G005277	0.575542	HISTONE-LYSINE N-METHYLTRANSFERASE NSD2
PITG_05565	0.504122	PYU1_G005278	0.261665	Gametogenetin-binding protein 2; AltName: Protein ZNF403
PITG_05585	-0.769864	PYU1_G005297	0.162281	DNA POLYMERASE ALPHA SUBUNIT B
PITG_05599	-0.662147	PYU1_G005317	0.212029
PITG_05601	-0.791773	PYU1_G005320	-0.381403	FAMILY NOT NAMED ;ANAMORSIN
PITG_05609	0.00148766	PYU1_G005332	0.30624	OS-9-RELATED ;OS-9-RELATED
PITG_05610	0.0226388	PYU1_G005333	0.810811
PITG_05623	0.446052	PYU1_G005346	0.134567	Activating molecule in BECN1-regulated autophagy protein 1
PITG_05627	1.12853	PYU1_G009547	0.392691
PITG_05633	0.0765301	PYU1_G005353	0.0742157	FAMILY NOT NAMED ;CONSERVED OLIGOMERIC GOLGI COMPLEX SUBUNIT 1
PITG_05634	-0.0394349	PYU1_G005354	-0.257518	METASTASIS-ASSOCIATED PROTEIN AND MESODERM INDUCTION EARLY RESPONSE PROTEIN ;METASTASIS
PITG_05635	-0.816605	PYU1_G005355	-0.0332339
PITG_05636	0.577199	PYU1_G005357	-0.02146	TRANSALDOLASE ;TRANSALDOLASE-RELATED
PITG_05637	-0.340272	PYU1_G005358	-1.44407	S-ADENOSYLMETHIONINE MITOCHONDRIAL CARRIER PROTEIN
PITG_05638	-0.50316	PYU1_G005359	-0.192815	DEVELOPMENTALLY REGULATED GTP-BINDING PROTEIN-RELATED ;DEVELOPMENTALLY-REGULATED GTP-BI
PITG_05639	-0.689983	PYU1_G005360	-0.048493
PITG_05640	-0.256304	PYU1_G005361	0.126761
PITG_05642	0.365979	PYU1_G005362	0.740205	WD REPEAT CONTAINING PROTEIN ;WD REPEAT CONTAINING PROTEIN
PITG_05653	-0.223776	PYU1_G005373	-0.204576	SERINE/THREONINE-PROTEIN KINASE DDB_G0267514-RELATED
PITG_05660	0.436118	PYU1_G005382	-0.390903	TENEURIN AND N-ACETYLGLUCOSAMINE-1-PHOSPHODIESTER ALPHA-N-ACETYLGLUCOSAMINIDASE
PITG_05666	-0.858677	PYU1_G005383	-0.120721	SMALL NUCLEAR RIBONUCLEOPROTEIN E
PITG_05669	1.00804	PYU1_G005388	-1.22698	CORNICHON-RELATED ;PHOSPHOPANTOTHENATE--CYSTEINE LIGASE
PITG_05670	-0.531327	PYU1_G005389	-0.799487	TRANSDUCIN BETA-LIKE 3 G-protein coupled receptor#PC00021;receptor#PC00197 ;GUANINE NUC
PITG_05674	0.289986	PYU1_G005393	0.223716	Peroxisome biogenesis protein 2; AltName: E3 ubiquitin-protein ligase PEX2; AltName: P
PITG_05679	-0.73498	PYU1_G005396	0.0438789	REPLICATION FACTOR A 1, RFA1 ;REPLICATION FACTOR A 1, RFA1
PITG_05680	-0.664024	PYU1_G005402	-0.30029	THIOREDOXIN-LIKE PROTEIN 4B
PITG_05683	-0.411763	PYU1_G005407	0.237071	UNCHARACTERIZED ;AT15442P
PITG_05685	-0.0184737	PYU1_G005409	-0.160652	TRANSCRIPTION ELONGATION FACTOR SPT5
PITG_05686	0.263295	PYU1_G005410	0.286872	F-BOX AND WD40 DOMAIN PROTEIN ;F-BOX AND WD40 DOMAIN PROTEIN
PITG_05688	-0.539148	PYU1_G005412	0.0376689	SPLICING FACTOR U2AF 38 KDA SUBUNIT
PITG_05691	0.0158097	PYU1_G005416	0.163769	UBX-RELATED ;TETHER CONTAINING UBX DOMAIN FOR GLUT4
PITG_05694	-0.645363	PYU1_G007547	0.0659153	SUPPRESSOR OF TY 4 ;SUPPRESSOR OF TY 4
PITG_05729	1.44967	PYU1_G004991	0.233677	Probable WRKY transcription factor 19; AltName: WRKY DNA-binding protein 19
PITG_05731	0.107641	PYU1_G005168	-0.213288	ORIGIN RECOGNITION COMPLEX SUBUNIT 2
PITG_05737	-0.126546	PYU1_G005005	0.613594	Ankyrin-1; Short=ANK-1; AltName: Ankyrin-R; AltName: Erythrocyte ankyrin
PITG_05740	-0.0828086	PYU1_G004972	1.23846
PITG_05748	0.733498	PYU1_G004962	0.28639
PITG_05752	-0.151632	PYU1_G005002	0.599276	Vacuolar fusion protein MON1 homolog A
PITG_05757	0.30717	PYU1_G004947	0.16886	STRUCTURAL MAINTENANCE OF CHROMOSOMES PROTEIN 1A
PITG_05760	-0.835074	PYU1_G004993	-0.165717
PITG_05761	0.668688	PYU1_G004992	-0.731112	ANKYRIN REPEAT PROTEIN
PITG_05762	-0.10025	PYU1_G004996	0.503203	CULLIN-4, ISOFORM A
PITG_05763	0.632454	PYU1_G004995	0.864905	Ankyrin-1; Short=ANK-1; AltName: Erythrocyte ankyrin
PITG_05764	0.251718	PYU1_G004994	1.08707	GLUCOSYL/GLUCURONOSYL TRANSFERASES ;PROTEIN UGT-61-RELATED
PITG_05772	0.150173	PYU1_G004923	0.109791
PITG_05777	-0.890356	PYU1_G004945	-0.350545	DUAL SPECIFICITY PROTEIN PHOSPHATASE ;DUAL SPECIFICITY PROTEIN PHOSPHATASE
PITG_05778	-0.0496678	PYU1_G004951	-0.259725	WD REPEAT-CONTAINING PROTEIN 1
PITG_05782	-0.607991	PYU1_G004941	-1.17555	E2F-associated phosphoprotein; Short=EAPP
PITG_05797	-0.128551	PYU1_G004935	0.125816
PITG_05799	-0.221958	PYU1_G004934	-0.562832
PITG_05805	-1.47377	PYU1_G004933	0.0358812	TRYPTOPHAN SYNTHASE
PITG_05814	0.0594247	PYU1_G004920	-0.221464	NUCLEAR INHIBITOR OF PROTEIN PHOSPHATASE-1 ;KANADAPTIN
PITG_05816	0.182667	PYU1_G004860	-0.900926	ACID PHOSPHATASE-RELATED ;PROTEIN FRA10AC1
PITG_05817	-1.16897	PYU1_G004861	0.527113	ASPARTYL/ASPARAGINYL BETA-HYDROXYLASE
PITG_05826	-0.828492	PYU1_G004863	0.591045	RNA pseudourine synthase 4, mitochondrial; AltName: RNA pseudouridylate synthase 4; Al
PITG_05839	-0.50841	PYU1_G004872	-0.105743
PITG_05840	-1.44205	PYU1_G004871	0.961526	CYTOCHROME B-C1 COMPLEX SUBUNIT RIESKE, MITOCHONDRIAL ;CYTOCHROME B-C1 COMPLEX SUBUNIT
PITG_05843	-0.991601	PYU1_G009533	-0.00966353	NOP2 YEAST -RELATED NOL1/NOP2/FMU SUN DOMAIN-CONTAINING ;NOL1/NOP2/SUN DOMAIN FAMILY M
PITG_05861	0.640488	PYU1_G004884	0.758317	Acetylornithine deacetylase; AltName: N-acetylornithinase; Short=AO; Short=Acetylornit
PITG_05867	-0.619492	PYU1_G004902	0.0314047	SISTER CHROMATID COHESION PROTEIN DCC1
PITG_05868	-0.486643	PYU1_G004906	0.280093
PITG_05874	-0.984322	PYU1_G004898	-0.22882
PITG_05875	0.121933	PYU1_G004897	-1.18778
PITG_05884	-0.236606	PYU1_G004905	-0.0758866	BETA ADAPTIN
PITG_05886	-0.932068	PYU1_G004903	-0.0221681	PEPTIDYL-PROLYL CIS-TRANS ISOMERASE ;PEPTIDYL-PROLYL CIS-TRANS ISOMERASE CWC27 HOMOLOG
PITG_05907	0.0605836	PYU1_G004805	-0.340565	Uncharacterized Nudix hydrolase YfcDgi|54042589|sp|P65559|YFCD_SALTY
PITG_05908	-0.294866	PYU1_G004813	-0.367467	KELCH REPEAT DOMAIN ;KELCH DOMAIN-CONTAINING PROTEIN 3
PITG_05909	-0.763288	PYU1_G004811	0.15181	SGT1 PROTEIN HSGT1 SUPPRESSOR OF GCR2 ;PROTEIN SGT1
PITG_05926	-0.83922	PYU1_G004892	-0.630541	UPF0553 protein
PITG_05934	-0.352169	PYU1_G004838	0.15872
PITG_05935	-0.323834	PYU1_G004839	0.530891	ATP-DEPENDENT RNA HELICASE DDX23-RELATED
PITG_05938	0.379053	PYU1_G004840	0.490053	6-PHOSPHOGLUCONOLACTONASE-RELATED ;6-PHOSPHOGLUCONOLACTONASE
PITG_05939	-1.1429	PYU1_G004836	-0.710045	Carbonyl reductase family member 4; AltName: 3-oxoacyl-[acyl-carrier-protein] reductas
PITG_05940	-0.156609	PYU1_G004835	0.00434741	Spindle assembly abnormal protein 6 homolog
PITG_05953	-0.420007	PYU1_G004831	0.334893	L-ectoine synthase; AltName: N-acetyldiaminobutyrate dehydratase
PITG_05954	0.283053	PYU1_G004829	0.229905	Putative GTPase-activating protein AN11010
PITG_05955	-0.321479	PYU1_G004830	-1.17644	UNCHARACTERIZED ;ALPHA/BETA HYDROLASE FOLD-1 DOMAIN-CONTAINING PROTEIN
PITG_05961	0.503568	PYU1_G004837	-1.16736	SH3 DOMAIN-CONTAINING YSC84-LIKE PROTEIN 1
PITG_05967	-0.78459	PYU1_G004843	-0.0595084
PITG_05987	-0.546075	PYU1_G004810	-0.395975	CYTOSOLIC ACYL COENZYME A THIOESTER HYDROLASE ;CYTOSOLIC ACYL COENZYME A THIOESTER HYDR
PITG_05989	-0.596022	PYU1_G004815	0.452507	TRANSCRIPTIONAL ACTIVATOR MYB
PITG_05990	0.421883	PYU1_G004814	-0.120849	MYB-RELATED PROTEIN A
PITG_05991	-0.456759	PYU1_G004849	0.147301	PEPTIDYL-PROLYL CIS-TRANS ISOMERASE
PITG_05992	0.192408	PYU1_G004848	0.475719	SIROHEME SYNTHASE
PITG_05998	-0.673855	PYU1_G004817	-1.33516	RIBONUCLEOSIDE-DIPHOSPHATE REDUCTASE LARGE SUBUNIT
PITG_06001	-1.36721	PYU1_G010826	0.258312	CYTOSOLIC ACYL COENZYME A THIOESTER HYDROLASE ;CYTOSOLIC ACYL COENZYME A THIOESTER HYDR
PITG_06002	-0.0691893	PYU1_G004806	0.0590314	DNA MISMATCH REPAIR PROTEIN MLH, PMS, MUTL
PITG_06011	-0.685641	PYU1_G004823	-0.625608	3'(2'),5'-BISPHOSPHATE NUCLEOTIDASE 1
PITG_06047	0.579154	PYU1_G011687	0.9314
PITG_06067	-0.828913	PYU1_G011689	-0.80758
PITG_06088	0.596944	PYU1_G011693	-0.210824
PITG_06101	-0.278605	PYU1_G011652	-1.0939
PITG_06108	-1.00659	PYU1_G014110	0.101524	DIHYDROLIPOYLLYSINE-RESIDUE ACETYLTRANSFERASE COMPONENT OF PYRUVATE DEHYDROGENASE COMPL
PITG_06111	-1.03084	PYU1_G014112	0.130407
PITG_06114	0.205787	PYU1_G014107	-0.163344
PITG_06118	0.264887	PYU1_G013488	0.757688	ATPASE, H+ TRANSPORTING, LYSOSOMAL V1 SUBUNIT B2-RELATED
PITG_06121	0.386427	PYU1_G014855	-1.45527	DnaJ homolog subfamily B member 12; AltName: mDj10
PITG_06127	-0.308951	PYU1_G006634	0.104511
PITG_06130	0.073376	PYU1_G014105	0.517963
PITG_06131	-0.519019	PYU1_G014104	0.640964
PITG_06148	-0.254612	PYU1_G012677	0.847025
PITG_06150	0.39392	PYU1_G012675	-0.628403	FAMILY NOT NAMED ;PROTEIN SIP5
PITG_06151	0.3114	PYU1_G012674	-0.302806	RNA-binding protein 48
PITG_06152	-0.341397	PYU1_G012673	0.0772056	FAMILY NOT NAMED ;KINETOCHORE PROTEIN SPC25
PITG_06185	0.068392	PYU1_G011954	0.244588	ADP RIBOSYLATION FACTOR-RELATED ;ADP-RIBOSYLATION FACTOR-LIKE PROTEIN 2
PITG_06195	0.266831	PYU1_G008957	-0.0723985	CYTOSOLIC CARBOXYPEPTIDASE-LIKE PROTEIN 5
PITG_06199	0.161627	PYU1_G008947	-0.0600376	CULLIN-4B
PITG_06204	-0.00380079	PYU1_G012596	-0.287969	TRANSCRIPTION INITIATION FACTOR TFIID 55 KD SUBUNIT-RELATED
PITG_06215	0.72459	PYU1_G012537	0.459192
PITG_06216	1.04228	PYU1_G012536	-0.10183	SERINE--PYRUVATE AMINOTRANSFERASE
PITG_06218	-1.00293	PYU1_G012541	0.209641
PITG_06220	0.45255	PYU1_G012546	-0.0677472	SEC1 FAMILY DOMAIN-CONTAINING PROTEIN 2
PITG_06231	0.22988	PYU1_G012556	0.719341	ANAPHASE-PROMOTING COMPLEX SUBUNIT 2
PITG_06237	-1.29977	PYU1_G012570	0.316442	60S RIBOSOMAL PROTEIN L8
PITG_06238	0.15246	PYU1_G012571	-1.07156
PITG_06240	-0.086717	PYU1_G012560	-0.241842	ORIGIN RECOGNITION COMPLEX SUBUNIT 5
PITG_06241	0.236629	PYU1_G012559	-0.957282	STEROL CARRIER PROTEIN 2 SCP-2 FAMILY PROTEIN ;NON-SPECIFIC LIPID-TRANSFER PROTEIN-LI
PITG_06255	-0.0997863	PYU1_G012563	0.145934	USE1-LIKE PROTEIN ;VESICLE TRANSPORT PROTEIN USE1
PITG_06257	-0.511749	PYU1_G012568	-0.402928	FAMILY NOT NAMED ;NUCLEAR PORE COMPLEX PROTEIN NUP205
PITG_06258	-0.0864457	PYU1_G012562	0.874411	PROLYL 4-HYDROXYLASE ALPHA SUBUNIT
PITG_06259	0.054257	PYU1_G012561	0.934051	SERINE/THREONINE-PROTEIN KINASE
PITG_06267	0.0338425	PYU1_G014646	-0.451504	Cysteine synthase; Short=CSase; AltName: O-acetylserine (thiol)-lyase; Short=OAS-TL; A
PITG_06274	-0.341579	PYU1_G014641	-0.462519	FAMILY NOT NAMED ;UBIQUITIN CARBOXYL-TERMINAL HYDROLASE 10
PITG_06281	-0.388813	PYU1_G014647	0.568428	PROLACTIN REGULATORY ELEMENT-BINDING PROTEIN
PITG_06282	0.165272	PYU1_G012979	-0.148705	FAMILY NOT NAMED ;UBIQUITIN CARBOXYL-TERMINAL HYDROLASE
PITG_06283	-0.473076	PYU1_G012981	-0.107625	BETA-CATENIN-LIKE PROTEIN 1 NUCLEAR ASSOCIATED PROTEIN ;BETA-CATENIN-LIKE PROTEIN 1
PITG_06304	0.0782823	PYU1_G012984	0.236325	CGTHBA PROTEIN -14 GENE PROTEIN ;CGTHBA PROTEIN -14 GENE PROTEIN
PITG_06320	-0.505419	PYU1_G012583	0.145048	CHAPERONIN ;CHAPERONIN
PITG_06321	-0.824728	PYU1_G008878	0.659924	Transmembrane protein 110
PITG_06322	-0.0885306	PYU1_G008871	-0.420848	MYOSIN ;MYOSIN
PITG_06323	0.114621	PYU1_G008873	-0.165047	PROTEIN TAG-123
PITG_06325	0.290263	PYU1_G008867	-0.355289
PITG_06328	0.301819	PYU1_G012407	-0.56497	GTP-binding protein ypt2; AltName: SEC4 homolog
PITG_06329	-1.14045	PYU1_G012411	-0.0592879
PITG_06342	0.18478	PYU1_G008875	0.0694484	Bromodomain-containing protein 9
PITG_06343	-1.29543	PYU1_G008876	0.165712	ARD1 HOMOLOG A, N-ACETYLTRANSFERASE
PITG_06346	-0.288566	PYU1_G008877	-0.206295	FAMILY NOT NAMED ;COILED-COIL DOMAIN-CONTAINING PROTEIN 84
PITG_06347	0.470613	PYU1_G008909	-0.300261
PITG_06350	-0.026159	PYU1_G008906	0.547202	Telomerase Cajal body protein 1; AltName: WD repeat-containing protein 79; AltName: WD
PITG_06351	-0.514714	PYU1_G008905	-0.0961652	RNA-BINDING MOTIF PROTEIN, X-LINKED 2
PITG_06352	0.101354	PYU1_G014461	-0.48026	5'-NUCLEOTIDASE-RELATED
PITG_06353	-1.25263	PYU1_G008932	0.508451	SET AND MYND DOMAIN CONTAINING
PITG_06358	1.05331	PYU1_G008926	-0.296469	LYST-INTERACTING PROTEIN LIP5 DOPAMINE RESPONSIVE PROTEIN DRG-1 ;1,3-BETA-GLUCAN SYNTH
PITG_06363	0.526067	PYU1_G008924	0.465499	NAD-DEPENDENT PROTEIN DEACETYLASE SIRTUIN-1
PITG_06369	0.415529	PYU1_G008915	-0.512723	Nucleotide-binding oligomerization domain-containing protein 1; AltName: Caspase recru
PITG_06380	0.635658	PYU1_G008894	-0.700082	BEIGE/BEACH-RELATED ;PROTEIN SERINE/THREONINE KINASE
PITG_06381	-0.149272	PYU1_G008893	-1.39558	hypothetical protein
PITG_06385	-0.63905	PYU1_G008883	1.09323	NADH-UBIQUINONE OXIDOREDUCTASE SUBUNIT ;NADH-UBIQUINONE OXIDOREDUCTASE SUBUNIT
PITG_06387	0.817537	PYU1_G008884	0.0709847
PITG_06394	0.314928	PYU1_G002494	0.0646723
PITG_06396	0.464539	PYU1_G013076	0.139042	N-alpha-acetyltransferase 40; AltName: N-acetyltransferase 11; AltName: NatD catalytic
PITG_06402	1.24587	PYU1_G013034	-0.809087	FORMIN-RELATED ;FORMIN-LIKE PROTEIN 15A-RELATED
PITG_06403	0.545465	PYU1_G013033	-0.0959329	UPF0454 protein C12orf49 homolog; Flags: Precursor
PITG_06409	-1.15537	PYU1_G013069	0.346659	CHAPERONE ATP11
PITG_06410	-1.24567	PYU1_G013022	-0.687204	D-IMPORTIN 7/RANBP7
PITG_06416	-0.135545	PYU1_G013070	0.140053	Transcription factor E2F7; Short=E2F-7
PITG_06421	0.359882	PYU1_G013071	0.250833	DNA HELICASE MCM8
PITG_06424	0.811738	PYU1_G013073	-1.41352	FORMIN-RELATED ;FORMIN-RELATED
PITG_06425	0.780838	PYU1_G013074	-0.311104	PHOSPHOINOSITOL 3-PHOSPHATE-BINDING PROTEIN ;PHOSPHOINOSITOL 3-PHOSPHATE-BINDING PROTEI
PITG_06426	-0.318871	PYU1_G013065	0.920336	HEPATOCELLULAR CARCINOMA-ASSOCIATED ANTIGEN ;HEPATOCELLULAR CARCINOMA-ASSOCIATED ANTIGE
PITG_06430	-0.923285	PYU1_G013060	0.826692	PROTEIN ACS-1, ISOFORM A
PITG_06438	-0.0257294	PYU1_G013054	0.776582
PITG_06440	-0.990683	PYU1_G013064	0.0514932	EUKARYOTIC TRANSLATION INITIATION FACTOR 2A
PITG_06454	0.471639	PYU1_G013041	1.3474	ADENOSYLMETHIONINE-8-AMINO-7-OXONONANOATE AMINOTRANSFERASE
PITG_06455	-0.741743	PYU1_G013036	0.19917	PHOSPHOTRIESTERASE HOMOLOGY PROTEIN
PITG_06457	0.937433	PYU1_G013068	1.49553
PITG_06491	0.603315	PYU1_G013002	0.707945	ANKYRIN REPEAT AND PROTEIN KINASE DOMAIN-CONTAINING PROTEIN
PITG_06510	-0.178894	PYU1_G012600	-1.13064	LEUCINE-RICH REPEAT-CONTAINING PROTEIN ;LEUCINE-RICH REPEAT-CONTAINING PROTEIN
PITG_06512	0.702444	PYU1_G012604	0.560263
PITG_06514	-0.606405	PYU1_G014472	0.191511	CALMODULIN
PITG_06516	-0.403666	PYU1_G014471	0.849074
PITG_06517	-0.0436384	PYU1_G014470	-0.108385
PITG_06538	-0.829056	PYU1_G012577	0.541582	ABC transporter B family member 25; Short=ABC transporter ABCB.25; Short=OsABCB25; Alt
PITG_06545	0.403217	PYU1_G012575	-0.0439974	XP-G/RAD2 DNA REPAIR ENDONUCLEASE FAMILY ;EXONUCLEASE 1
PITG_06556	0.0802878	PYU1_G012589	-0.595394	SPHINGOMYELIN PHOSPHODIESTERASE RELATED ;SPHINGOMYELIN PHOSPHODIESTERASE RELATED
PITG_06557	-0.356738	PYU1_G007756	-0.100908	CYTOCHROME P450 FAMILY PROTEIN-RELATED
PITG_06558	-0.105358	PYU1_G014464	-0.413189
PITG_06559	-0.239219	PYU1_G014465	-0.0924455
PITG_06566	0.585738	PYU1_G014466	-0.115257	FATTY ACYL-COA SYNTHETASE A
PITG_06574	0.860237	PYU1_G014460	0.456002	FATTY ACYL-COA SYNTHETASE A
PITG_06577	0.760358	PYU1_G014458	-1.08186
PITG_06580	0.789784	PYU1_G014454	-0.377486	PARVALBUMIN ALPHA
PITG_06588	0.0175818	PYU1_G008565	0.438739	F-BOX AND WD40 DOMAIN PROTEIN ;F-BOX AND WD40 DOMAIN PROTEIN
PITG_06589	-0.311146	PYU1_G008566	-0.171422	THO complex subunit 7 homologgi|229462996|sp|Q6I9Y2|THOC7_HUMAN
PITG_06593	0.479283	PYU1_G014882	1.03757	RAB GDP/GTP EXCHANGE FACTOR ;RAB GDP/GTP EXCHANGE FACTOR
PITG_06595	-0.720188	PYU1_G012535	-0.269429	ATP SYNTHASE SUBUNIT BETA, MITOCHONDRIAL
PITG_06598	0.0759327	PYU1_G014442	-0.166347
PITG_06604	-1.01024	PYU1_G007573	0.419992	FUMARATE HYDRATASE, MITOCHONDRIAL
PITG_06609	-1.08402	PYU1_G012513	0.0192058
PITG_06610	-0.827032	PYU1_G012514	0.368891	CCA TRNA NUCLEOTIDYLTRANSFERASE 1, MITOCHONDRIAL
PITG_06612	0.234588	PYU1_G012532	0.492554	PLEKHH PROTEIN ;PLEKHH PROTEIN
PITG_06615	0.27156	PYU1_G012530	0.259009	ATP SYNTHASE SUBUNIT D ;ATP SYNTHASE SUBUNIT D
PITG_06618	0.51309	PYU1_G012528	0.462271	PHOSDUCIN-RELATED ;THIOREDOXIN DOMAIN-CONTAINING PROTEIN 9
PITG_06635	-0.48773	PYU1_G012521	0.104154	SIGNAL RECOGNITION PARTICLE SUBUNIT SRP72
PITG_06638	-0.30467	PYU1_G012518	-0.955541	1-ACYLGLYCEROL-3-PHOSPHATE ACYLTRANSFERASE-RELATED ;LYSOCARDIOLIPIN ACYLTRANSFERASE 1
PITG_06640	0.144485	PYU1_G012516	0.294604
PITG_06647	0.617435	PYU1_G014768	0.0612919
PITG_06648	0.475585	PYU1_G014769	0.711784
PITG_06649	-0.215089	PYU1_G014770	0.0429849	ADENYLYL CYCLASE-ASSOCIATED PROTEIN
PITG_06651	0.304819	PYU1_G014771	0.00982972	ADIPOR/PROGESTIN RECEPTOR-RELATED receptor#PC00197 ;PROGESTIN AND ADIPOQ RECEPTOR FAMIL
PITG_06652	0.908554	PYU1_G014772	0.106748
PITG_06656	-0.227369	PYU1_G014779	0.425568	TYPE I SITE-SPECIFIC DEOXYRIBONUCLEASE PROTEIN SUBUNIT M AND R ;TYPE I RESTRICTION ENZY
PITG_06657	-0.141835	PYU1_G014781	-0.393853	Thioredoxin domain-containing protein 5; AltName: Endoplasmic reticulum resident prote
PITG_06658	0.166724	PYU1_G014782	-0.0282302
PITG_06662	0.726837	PYU1_G012614	-0.585078
PITG_06664	0.0556461	PYU1_G012615	-0.410267	CALCOFLUOR WHITE HYPERSENSITIVE PROTEIN PRECURSOR
PITG_06672	1.48857	PYU1_G012962	-1.09915	PLASMA MEMBRANE CALCIUM-TRANSPORTING ATPASE 4
PITG_06677	-0.638251	PYU1_G012975	-0.748532	GAF/PUTATIVE CYTOSKELETAL PROTEIN ;TIP41-LIKE PROTEIN
PITG_06679	-0.371001	PYU1_G012971	0.0306438	CASEIN KINASE II BETA CHAIN ;CASEIN KINASE II SUBUNIT BETA
PITG_06680	-0.0912266	PYU1_G012970	0.284329
PITG_06682	-0.0502275	PYU1_G012976	0.34825
PITG_06690	-0.16367	PYU1_G014651	0.153295
PITG_06692	-0.448065	PYU1_G014649	0.0142589	Alpha/beta hydrolase domain-containing protein 13; Short=Abhydrolase domain-containing
PITG_06693	0.0128946	PYU1_G014785	0.413087	PEROXISOMAL BIFUNCTIONAL ENZYME
PITG_06695	-0.635317	PYU1_G014783	0.257647	Serine/arginine-rich splicing factor 4; AltName: Splicing factor, arginine/serine-rich
PITG_06700	-0.424019	PYU1_G014490	-0.190907	AAA-FAMILY ATPASE ;SPERMATOGENESIS-ASSOCIATED PROTEIN 5
PITG_06701	0.135736	PYU1_G014488	-0.0387865	Dual specificity protein kinase CLK2; AltName: CDC-like kinase 2
PITG_06702	0.205205	PYU1_G014487	0.0716549
PITG_06705	0.0539115	PYU1_G010553	0.115409	RING ZINC FINGER PROTEIN ;E3 UBIQUITIN-PROTEIN LIGASE RNF181 HOMOLOG
PITG_06710	-0.0464665	PYU1_G010485	-0.153686	STRICTOSIDINE SYNTHASE-RELATED
PITG_06714	0.649309	PYU1_G010461	-0.207736	FAMILY NOT NAMED ;COILED-COIL DOMAIN-CONTAINING PROTEIN 57
PITG_06715	-0.337406	PYU1_G010459	-0.12141	SERINE/THREONINE PROTEIN PHOSPHATASE ;SERINE/THREONINE-PROTEIN PHOSPHATASE 4 CATALYTIC
PITG_06716	-0.690114	PYU1_G010458	0.821916	N-ACYLPHOSPHATIDYLETHANOLAMINE SYNTHASE
PITG_06719	-0.162967	PYU1_G010456	-0.671939	GLYCEROL-3-PHOSPHATE DEHYDROGENASE ;AEROBIC GLYCEROL-3-PHOSPHATE DEHYDROGENASE
PITG_06739	-0.679936	PYU1_G010537	-0.0677486
PITG_06740	-0.131214	PYU1_G010472	-0.813071
PITG_06753	0.206747	PYU1_G010481	-0.216925	SIN3B-RELATED
PITG_06757	-0.51052	PYU1_G010479	-0.983994
PITG_06758	-0.646908	PYU1_G010478	0.199672
PITG_06763	-0.134626	PYU1_G010424	0.580838
PITG_06771	-1.2545	PYU1_G010428	0.366314	40S RIBOSOMAL PROTEIN S24 ribosomal protein#PC00202;RNA binding protein#PC00031;nucleic
PITG_06772	-0.955381	PYU1_G010429	-0.369751	ATP-BINDING CASSETTE SUB-FAMILY F MEMBER 1
PITG_06776	0.00489165	PYU1_G010434	-0.953694	RAC family serine/threonine-protein kinase homolog
PITG_06777	-0.279461	PYU1_G010433	-0.75067
PITG_06778	-0.193779	PYU1_G010432	-0.100118	CLUSTERIN-ASSOCIATED PROTEIN 1
PITG_06780	-0.187014	PYU1_G010436	-0.323393	NEGATIVE ELONGATION FACTOR A NELF-A
PITG_06790	-0.621473	PYU1_G010251	0.150978	FAMILY NOT NAMED ;UBIQUITIN-FOLD MODIFIER-CONJUGATING ENZYME 1
PITG_06796	-0.0760185	PYU1_G010252	-0.242633	SERINE/THREONINE KINASE ;SERINE/THREONINE-PROTEIN KINASE BRSK1
PITG_06799	-1.30102	PYU1_G010257	0.428357	60S RIBOSOMAL PROTEIN L27A
PITG_06802	0.311616	PYU1_G010261	0.72064	Probable serine/threonine-protein kinase PkwA
PITG_06809	-1.46019	PYU1_G010267	-0.740229
PITG_06813	-0.432447	PYU1_G003037	0.421881
PITG_06814	-0.637537	PYU1_G010269	-0.510043	FAMILY NOT NAMED ;TYROSINE-PROTEIN PHOSPHATASE SIW14
PITG_06815	-0.87793	PYU1_G010268	0.672326	NADH-UBIQUINONE OXIDOREDUCTASE FLAVOPROTEIN 1 NDUFV1 ;NADH-UBIQUINONE OXIDOREDUCTASE F
PITG_06818	-0.385528	PYU1_G010275	0.143712	HISTONE ACETYLTRANSFERASE KAT5
PITG_06828	-0.0315534	PYU1_G010279	-0.186231	TREHALOSE-6-PHOSPHATE SYNTHASE ;ALPHA,ALPHA-TREHALOSE-PHOSPHATE SYNTHASE [UDP-FORMING]
PITG_06830	-1.06827	PYU1_G010283	-0.151013	UBIQUITIN-CONJUGATING ENZYME E2 ;UBIQUITIN-CONJUGATING ENZYME E2 S
PITG_06832	0.203693	PYU1_G010271	-1.20123	FAMILY NOT NAMED ;UBIQUITIN CARBOXYL-TERMINAL HYDROLASE 11
PITG_06845	-0.0694267	PYU1_G010290	1.45642	Riboflavin kinase; AltName: ATP:riboflavin 5'-phosphotransferase; AltName: Flavokinase
PITG_06846	0.6674	PYU1_G010291	0.245833
PITG_06847	1.40136	PYU1_G010292	-1.14226	CHAPERONIN
PITG_06848	-1.48695	PYU1_G010293	-0.822555	RIBOSOMAL RNA METHYLTRANSFERASE ;TRNA (CYTIDINE(32)/GUANOSINE(34)-2'-O)-METHYLTRANSFERA
PITG_06852	1.2014	PYU1_G010298	0.36312	FAMILY NOT NAMED ;ATP-BINDING CASSETTE SUB-FAMILY B MEMBER 10, MITOCHONDRIAL
PITG_06853	-0.500308	PYU1_G010299	-0.0524203	Pentatricopeptide repeat-containing protein At1g05670, mitochondrial; Flags: Precursor
PITG_06864	0.156591	PYU1_G010399	0.551886	ENDO BETA N-ACETYLGLUCOSAMINIDASE ;ENDO BETA N-ACETYLGLUCOSAMINIDASE
PITG_06886	-0.940151	PYU1_G010355	0.650734
PITG_06887	0.35555	PYU1_G010356	-0.24263	ANKYRIN REPEAT PROTEIN ;ANKYRIN REPEAT PROTEIN
PITG_06890	0.438044	PYU1_G010364	0.237408	UNCHARACTERIZED ;DESUMOYLATING ISOPEPTIDASE 1
PITG_06891	0.104729	PYU1_G010349	0.463046	S-FORMYLGLUTATHIONE HYDROLASE
PITG_06892	1.18418	PYU1_G010350	0.153007	PHOSPHOLIPID--STEROL O-ACYLTRANSFERASE
PITG_06894	-0.454833	PYU1_G010352	0.0202556	TRNA N6-ADENOSINE THREONYLCARBAMOYLTRANSFERASE, MITOCHONDRIAL-RELATED
PITG_06895	-0.257292	PYU1_G010353	-0.28589
PITG_06896	0.432226	PYU1_G010323	-0.223246	PROLINE IMINOPEPTIDASE
PITG_06899	-0.686231	PYU1_G010326	-0.678385
PITG_06900	0.773016	PYU1_G010327	-0.609349	BETA-SECRETASE 2
PITG_06901	-0.0835182	PYU1_G010332	-0.72927	Mis18-binding protein 1; AltName: Kinetochore-associated protein KNL-2 homolog; Short=
PITG_06902	0.510351	PYU1_G010328	-0.183733	FAMILY NOT NAMED ;ROTATIN
PITG_06903	0.2626	PYU1_G010337	-0.459592	Phosphatidylinositol 3,4,5-trisphosphate 5-phosphatase 2; AltName: Inositol polyphosph
PITG_06906	-0.163912	PYU1_G010334	-0.976221
PITG_06907	-0.990442	PYU1_G010338	0.0890383	REGULATOR OF CHROMOSOME CONDENSATION ;REGULATOR OF CHROMOSOME CONDENSATION
PITG_06910	1.24591	PYU1_G010341	0.721482	Protein dif-1
PITG_06914	-0.236858	PYU1_G010309	0.257097
PITG_06916	1.07554	PYU1_G010320	-0.0286306	CHAPERONIN ;1-PHOSPHATIDYLINOSITOL 3-PHOSPHATE 5-KINASE
PITG_06918	-0.58214	PYU1_G010304	-0.591607
PITG_06930	0.0789401	PYU1_G014022	-0.0746809	UNCHARACTERIZED ;CAP-SPECIFIC MRNA (NUCLEOSIDE-2'-O-)-METHYLTRANSFERASE 1
PITG_06935	0.235283	PYU1_G014028	-0.783926	HEAT SHOCK TRANSCRIPTION FACTOR ;HEAT STRESS TRANSCRIPTION FACTOR A-6A-RELATED
PITG_06936	-0.219879	PYU1_G014029	-0.565771	CELL DIVISION CONTROL PROTEIN 6-RELATED ;CELL DIVISION CONTROL PROTEIN 6-RELATED
PITG_06938	-0.567872	PYU1_G014020	0.186066	UPF0176 protein Bcen2424_2314
PITG_06939	-0.0332319	PYU1_G014019	0.918311
PITG_06940	-0.248423	PYU1_G014018	-0.570725	EGL NINE HOMOLOG-RELATED ;EGL NINE HOMOLOG 3
PITG_06942	0.286147	PYU1_G011221	0.685997	LEUCYL/PHENYLALANYL-TRNA--PROTEIN TRANSFERASE ;LEUCYL/PHENYLALANYL-TRNA--PROTEIN TRANSF
PITG_06943	0.651739	PYU1_G011222	-1.4322
PITG_06945	0.236329	PYU1_G011224	0.497037	WD repeat-containing protein 24 homolog
PITG_06946	0.991602	PYU1_G011225	0.58456	SEL-1-LIKE PROTEIN
PITG_06947	-0.311881	PYU1_G011227	-0.104142	S-ADENOSYLMETHIONINE-DEPENDENT METHYLTRANSFERASE RELATED ;TRIMETHYLGUANOSINE SYNTHASE
PITG_06948	0.632533	PYU1_G011228	-0.266443	UBIQUITIN-CONJUGATING ENZYME E2 ;UBE2N PROTEIN-RELATED
PITG_06952	-1.38321	PYU1_G011239	-1.00807	ATAXIN-10 ;ATAXIN-10
PITG_06963	-0.707824	PYU1_G011203	-0.545398	Cyclin-Y-like protein 1
PITG_06966	-0.848567	PYU1_G011201	0.18246	EXONUCLEASE ;EXONUCLEASE FAMILY PROTEIN
PITG_06969	0.428441	PYU1_G011197	0.529868	Uncharacterized oxidoreductase SSP1627
PITG_06978	-0.292047	PYU1_G014014	0.196213	IAA-AMINO ACID HYDROLASE ILR1-LIKE 3
PITG_06979	-0.931086	PYU1_G014015	-0.59306	CARBAMOYLTRANSFERASE RELATED
PITG_06980	0.118153	PYU1_G014016	0.506338
PITG_06984	-0.392435	PYU1_G011212	0.887256	DOLICHYL-PHOSPHATE-MANNOSE--PROTEIN MANNOSYLTRANSFERASE ;STROMAL CELL-DERIVED FACTOR 2-
PITG_06986	-0.983926	PYU1_G011214	-1.10729	5'->3' EXORIBONUCLEASE ;5'-3' EXORIBONUCLEASE 2-RELATED
PITG_06987	-0.179914	PYU1_G011219	-0.352848
PITG_06992	0.245593	PYU1_G011215	0.0358366	GLUCOSIDASE 2 SUBUNIT BETA
PITG_06995	-1.26001	PYU1_G003749	0.457924	60S RIBOSOMAL PROTEIN L4
PITG_06997	-0.213625	PYU1_G000233	0.554245
PITG_07008	-0.80113	PYU1_G010606	0.224173	THIOREDOXIN DOMAIN-CONTAINING PROTEIN 17
PITG_07011	0.114671	PYU1_G010607	0.083043	THIOREDOXIN DOMAIN-CONTAINING PROTEIN 17
PITG_07016	0.274457	PYU1_G010610	0.288377	SODIUM CHANNEL PROTEIN TYPE 8 SUBUNIT ALPHA
PITG_07026	-0.525194	PYU1_G010616	-0.080388	PHOSPHOINOSITOL 3-PHOSPHATE-BINDING PROTEIN
PITG_07027	0.860906	PYU1_G010615	0.634214	BIFUNCTIONAL GLYOXYLATE CYCLE PROTEIN
PITG_07028	-1.26974	PYU1_G010619	0.0142908	PEPTIDYL-PROLYL CIS-TRANS ISOMERASE ;PEPTIDYL-PROLYL CIS-TRANS ISOMERASE
PITG_07029	1.10216	PYU1_G010620	1.3713	PALMITOYL-PROTEIN THIOESTERASE/DOLICHYLDIPHOSPHATASE 1 esterase#PC00097;hydrolase#PC001
PITG_07031	0.57235	PYU1_G010621	-1.15996	DUAL SPECIFICITY PROTEIN PHOSPHATASE ;DUAL SPECIFICITY PROTEIN PHOSPHATASE
PITG_07035	-0.905124	PYU1_G010625	-0.161813	RADICAL SAM PROTEINS ;THREONYLCARBAMOYLADENOSINE TRNA METHYLTHIOTRANSFERASE
PITG_07037	-0.119049	PYU1_G010624	0.0279951	FAMILY NOT NAMED ;LEUCINE-RICH REPEAT-CONTAINING PROTEIN 74
PITG_07038	-0.464084	PYU1_G010623	0.0275997	SERINE/THREONINE PROTEIN PHOSPHATASE ;SERINE/THREONINE-PROTEIN PHOSPHATASE 4 CATALYTIC
PITG_07039	1.05009	PYU1_G010622	0.52749	N(4)-(BETA-N-ACETYLGLUCOSAMINYL)-L-ASPARAGINASE
PITG_07040	0.370125	PYU1_G010633	0.361173
PITG_07043	0.166376	PYU1_G011200	0.149424	GROWTH HORMONE-INDUCIBLE SOLUBLE PROTEIN-RELATED ;LYR MOTIF-CONTAINING PROTEIN 5
PITG_07045	0.0948115	PYU1_G011247	0.108754
PITG_07046	0.99451	PYU1_G011248	-1.14402	MAJOR VAULT PROTEIN
PITG_07047	-0.307412	PYU1_G011249	-0.0906417	HPR1
PITG_07048	-0.36299	PYU1_G003708	0.561412	SUPEROXIDE DISMUTASE [MN], MITOCHONDRIAL
PITG_07051	-1.48777	PYU1_G010577	-0.261188	TARGET OF EGR1 PROTEIN 1
PITG_07052	-0.510357	PYU1_G010578	0.359324
PITG_07053	-0.667262	PYU1_G010579	-0.114159	FAMILY NOT NAMED ;SPLICING FACTOR 3B SUBUNIT 2
PITG_07058	-0.807831	PYU1_G010593	-1.36488	RNA POLYMERASE II TRANSCRIPTIONAL COACTIVATOR ;SUB1 HOMOLOG (S. CEREVISIAE)
PITG_07061	-0.000199837	PYU1_G010587	-0.029575	UBIQUITIN-CONJUGATING ENZYME E2 ;UBIQUITIN-CONJUGATING ENZYME E2 J1
PITG_07062	-0.703466	PYU1_G010585	-0.031399	GLUTAMYL-TRNA(GLN) AMIDOTRANSFERASE SUBUNIT B, MITOCHONDRIAL
PITG_07076	1.30797	PYU1_G011263	-1.134	VOLTAGE AND LIGAND GATED POTASSIUM CHANNEL
PITG_07077	0.695974	PYU1_G011264	-0.234425	LYSOPHOSPHOLIPID ACYLTRANSFERASE
PITG_07083	-0.0128377	PYU1_G011254	-0.425225	UBIQUITIN THIOESTERASE OTU1
PITG_07086	-0.0723175	PYU1_G011253	-1.3571	Major facilitator superfamily domain-containing protein 8
PITG_07098	1.39024	PYU1_G010573	-0.151035	AMINODEOXYCHORISMATE SYNTHASE
PITG_07099	-1.49163	PYU1_G010572	-0.451167	PEPTIDYL-PROLYL CIS-TRANS ISOMERASE
PITG_07100	-1.3644	PYU1_G010570	-0.070004	FAMILY NOT NAMED ;THUMP DOMAIN-CONTAINING PROTEIN 3
PITG_07101	0.267279	PYU1_G010569	-0.146664
PITG_07102	0.87709	PYU1_G010568	-0.395667	UNCHARACTERIZED ;AP-4 COMPLEX ACCESSORY SUBUNIT TEPSIN
PITG_07104	0.775063	PYU1_G010566	-0.205513	CENTAURIN/ARF
PITG_07107	-1.4144	PYU1_G010562	-0.350312
PITG_07110	-0.238241	PYU1_G010559	-0.367883	CLEAVAGE AND POLYADENYLATION SPECIFICITY FACTOR ;CLEAVAGE AND POLYADENYLATION SPECIFICI
PITG_07111	-0.899354	PYU1_G010558	-0.223296	WSCD family member GA21586
PITG_07118	0.880763	PYU1_G014037	-0.919275
PITG_07121	-0.459382	PYU1_G014040	-0.552865	ACYL-[ACYL-CARRIER-PROTEIN]--UDP-N-ACETYLGLUCOSAMINE O-ACYLTRANSFERASE, MITOCHONDRIAL-R
PITG_07126	-1.32823	PYU1_G014041	-1.04579	KDEL LYS-ASP-GLU-LEU CONTAINING - RELATED ;KDEL LYS-ASP-GLU-LEU CONTAINING - RELATE
PITG_07145	0.900655	PYU1_G012020	1.06113	Malonyl-CoA decarboxylase, mitochondrial; Short=MCD; Flags: Precursor
PITG_07163	-0.450093	PYU1_G014186	0.11508	Ubiquitin-fold modifier 1; Flags: Precursor
PITG_07164	0.250482	PYU1_G011366	0.744703	SERINE PROTEASE FAMILY S10 SERINE CARBOXYPEPTIDASE
PITG_07171	-0.493461	PYU1_G011359	0.11591	SPERM PROTEIN HOMOLOG ;SPERM PROTEIN HOMOLOG
PITG_07173	-1.45711	PYU1_G011361	0.205441	40S RIBOSOMAL PROTEIN S15
PITG_07176	-1.24106	PYU1_G011367	-0.661422	Uncharacterized protein R665 Uncharacterized protein R665
PITG_07191	0.405758	PYU1_G011354	1.23567	SERINE/THREONINE-PROTEIN KINASE
PITG_07195	-0.304807	PYU1_G011347	0.0232227	AP-4 COMPLEX SUBUNIT SIGMA-1
PITG_07199	-0.848846	PYU1_G002903	-0.135792	G PATCH DOMAIN-CONTAINING PROTEIN 4
PITG_07201	0.162942	PYU1_G011342	0.705167	UDP-GLUCOSE:GLYCOPROTEIN GLUCOSYLTRANSFERASE
PITG_07211	0.71856	PYU1_G011340	-0.396694	G/T AND G/U MISMATCH-SPECIFIC DNA GLYCOSYLASE ;G/T AND G/U MISMATCH-SPECIFIC DNA GLYCOS
PITG_07212	1.23485	PYU1_G011337	-1.2722	UNCHARACTERIZED ;ALPHA/BETA HYDROLASE FOLD-1 DOMAIN-CONTAINING PROTEIN
PITG_07216	-0.832098	PYU1_G011328	0.204705	ATPASE WRNIP1
PITG_07218	-0.556991	PYU1_G011291	-0.121734	EXPORTIN-4
PITG_07226	0.292352	PYU1_G011292	-0.198528
PITG_07232	-0.161567	PYU1_G011296	-0.243018	WILLIAMS-BEUREN SYNDROME CRITICAL REGION PROTEIN-RELATED ;VACUOLAR PROTEIN SORTING-ASSO
PITG_07233	-0.388771	PYU1_G011299	-0.365627	NEGATIVE REGULATOR OF VESICLE FORMATION-RELATED ;NEGATIVE REGULATOR OF VESICLE FORMATIO
PITG_07234	-0.308418	PYU1_G011298	0.0569533	EUKARYOTIC TRANSLATION INITIATION FACTOR 2D
PITG_07237	-0.0865206	PYU1_G011305	0.14718	Anaphase-promoting complex subunit cdc20
PITG_07238	-0.576476	PYU1_G011306	0.0563192	CALICYLIN BINDING PROTEIN ;CALICYLIN BINDING PROTEIN
PITG_07239	0.327141	PYU1_G011307	0.421268	TARTRATE-RESISTANT ACID PHOSPHATASE TYPE 5
PITG_07240	-0.525247	PYU1_G011308	0.664713	3-DEOXY-MANNO-OCTULOSONATE CYTIDYLYLTRANSFERASE, MITOCHONDRIAL
PITG_07243	0.300105	PYU1_G011311	-0.132456
PITG_07246	0.113929	PYU1_G011316	0.251632
PITG_07247	0.696161	PYU1_G011315	0.384659	POLYPHOSPHOINOSITIDE PHOSPHATASE
PITG_07249	0.190838	PYU1_G011333	-1.08016	FIBRINOGEN/TENASCIN/ANGIOPOEITIN ;FIBRINOGEN-LIKE PROTEIN 1
PITG_07250	-0.543606	PYU1_G011334	-0.188809	DOM-3 RELATED ;DECAPPING AND EXORIBONUCLEASE PROTEIN
PITG_07257	-0.221827	PYU1_G011286	0.24474
PITG_07258	-0.947978	PYU1_G011285	1.20288
PITG_07259	1.18668	PYU1_G011284	0.532965	UNCHARACTERIZED ;ALPHA/BETA-HYDROLASES SUPERFAMILY PROTEIN-RELATED
PITG_07260	-0.113117	PYU1_G011283	0.398372
PITG_07263	0.0338712	PYU1_G011280	0.522005
PITG_07269	-1.35198	PYU1_G011279	0.243307	60S RIBOSOMAL PROTEIN L7
PITG_07272	0.316799	PYU1_G011276	-0.0595875	GUANYL-NUCLEOTIDE EXCHANGE FACTOR guanyl-nucleotide exchange factor#PC00113;G-protein m
PITG_07276	-0.259878	PYU1_G011273	0.982958	Exopolysaccharide phosphotransferase SCO6023; AltName: Stealth protein SCO6023
PITG_07277	-0.301734	PYU1_G011272	1.34339	Exopolysaccharide phosphotransferase SCO6023; AltName: Stealth protein SCO6023
PITG_07278	-0.358248	PYU1_G011271	0.134087	Serine/threonine-protein kinase OSR1; AltName: Oxidative stress-responsive 1 protein
PITG_07279	0.890059	PYU1_G011270	-0.591139
PITG_07281	-0.17231	PYU1_G011268	0.0609634
PITG_07282	-0.765458	PYU1_G013962	0.0405227	WD40 REPEAT PROTEIN ;WD40 REPEAT PROTEIN
PITG_07283	-0.89144	PYU1_G011266	0.535703	L-threonine dehydratase catabolic TdcB; AltName: L-serine dehydratase; AltName: Threon
PITG_07284	-0.23256	PYU1_G011256	-0.349182	L-threonine dehydratase catabolic TdcB; AltName: L-serine dehydratase; AltName: Threon
PITG_07285	0.655952	PYU1_G011258	-0.533033	OVARIAN CARCINOMA ANTIGEN CA125-RELATED ;OVARIAN CARCINOMA ANTIGEN CA125-RELATED
PITG_07287	-0.0681803	PYU1_G011259	-0.0422773
PITG_07292	-0.187595	PYU1_G011204	0.0524528	Putative beta-lactamase HcpD; AltName: Cysteine-rich protein D; AltName: Penicillin-bi
PITG_07299	0.342434	PYU1_G014004	0.310142	RECA/RAD51/RADA DNA STRAND-PAIRING FAMILY MEMBER ;DNA REPAIR PROTEIN RAD51 HOMOLOG 2
PITG_07300	-1.39776	PYU1_G014003	0.318568	60S RIBOSOMAL PROTEIN L35
PITG_07302	0.918923	PYU1_G013997	0.555421	CBP/P300-RELATED ;CBP/P300-RELATED
PITG_07304	-0.707483	PYU1_G014011	-0.604907
PITG_07305	0.742204	PYU1_G013996	0.0171494
PITG_07306	-0.38556	PYU1_G013999	0.210639	U1 SMALL NUCLEAR RIBONUCLEOPROTEIN 70 KD
PITG_07310	-0.184617	PYU1_G013995	0.141004	BETA-1,4-GALACTOSYLTRANSFERASE ;BETA-1,4-GALACTOSYLTRANSFERASE 1
PITG_07312	-0.753497	PYU1_G013989	-0.70142	TATA-BOX-BINDING PROTEIN
PITG_07319	0.419508	PYU1_G013985	-0.336236	CALCIUM-ACTIVATED POTASSIUM CHANNEL ALPHA CHAIN ;CALCIUM-ACTIVATED POTASSIUM CHANNEL SL
PITG_07325	-0.25436	PYU1_G013982	-0.843001
PITG_07326	0.500998	PYU1_G013981	-0.294788	UPF0183 PROTEIN ;UPF0183 PROTEIN
PITG_07328	0.700872	PYU1_G013979	0.140342	SUPEROXIDE DISMUTASE [MN], MITOCHONDRIAL
PITG_07335	-0.758251	PYU1_G010148	0.111046
PITG_07338	-0.583278	PYU1_G010150	1.03543	AD039 HT014 THIOREDOXIN FAMILY TRP26 ;AD039 HT014 THIOREDOXIN FAMILY TRP26
PITG_07349	0.81349	PYU1_G010126	0.454826	PROTEASE FAMILY C26 GAMMA-GLUTAMYL HYDROLASE
PITG_07354	1.16477	PYU1_G014207	0.811935	Acylamino-acid-releasing enzyme; Short=AARE; AltName: Acyl-peptide hydrolase; Short=AP
PITG_07384	-1.42293	PYU1_G006115	0.621257	ISOAMYL ACETATE-HYDROLYZING ESTERASE 1
PITG_07399	-0.72256	PYU1_G000532	0.650957	DNA REPLICATION LICENSING FACTOR MCM5
PITG_07455	0.752253	PYU1_G014822	-1.18756
PITG_07456	0.442807	PYU1_G014821	-0.680062
PITG_07470	0.621913	PYU1_G000492	0.0973908
PITG_07529	0.881655	PYU1_G000487	0.206275
PITG_07545	-0.599365	PYU1_G000449	1.09551	Mitochondrial substrate carrier family protein E
PITG_07546	-1.17008	PYU1_G000450	0.0467284	REPLICATION PROTEIN A-RELATED ;REPLICATION PROTEIN A 32 KDA SUBUNIT
PITG_07567	0.571602	PYU1_G000456	-0.0516369	GUANYL-NUCLEOTIDE EXCHANGE FACTOR guanyl-nucleotide exchange factor#PC00113;G-protein m
PITG_07571	-1.32466	PYU1_G000462	-0.81539	UNCHARACTERIZED ;MITOCHONDRIAL RIBONUCLEASE P PROTEIN 3
PITG_07646	0.41785	PYU1_G008996	-0.0129651
PITG_07653	0.222164	PYU1_G009100	0.46468
PITG_07657	0.117489	PYU1_G009080	-0.231307
PITG_07660	0.371813	PYU1_G009082	0.00986175	RING FINGER DOMAIN-CONTAINING
PITG_07744	0.084475	PYU1_G009075	0.11921	Helicase SKI2W; Short=Ski2; AltName: Helicase-like protein; Short=HLP
PITG_07745	-0.339396	PYU1_G009074	-0.0389927	CDK-ACTIVATING KINASE ASSEMBLY FACTOR MAT1
PITG_07765	0.13017	PYU1_G008965	-0.0451522
PITG_07791	-1.41344	PYU1_G011409	-0.293831	FAMILY NOT NAMED ;NX
PITG_07792	-0.747905	PYU1_G011408	-0.604962	ATP SYNTHASE SUBUNIT DELTA, MITOCHONDRIAL
PITG_07795	-0.480865	PYU1_G011404	-1.16992	Ankyrin repeat and FYVE domain-containing protein 1; AltName: Ankyrin repeats hooked t
PITG_07796	0.168409	PYU1_G011402	0.251596	MYOSIN ;MYOSIN-1-RELATED
PITG_07797	-1.04071	PYU1_G011401	0.0254034	ISOLEUCYL, LEUCYL, TYROSYL, VALYL AND METHIONYL-TRNA SYNTHETASES aminoacyl-tRNA synthet
PITG_07799	0.218779	PYU1_G011400	-0.450346	Vacuolar protein sorting-associated protein 13B; AltName: Cohen syndrome protein 1 hom
PITG_07800	0.349319	PYU1_G011398	0.169018
PITG_07801	0.617702	PYU1_G011397	0.386405	Vacuolar protein sorting-associated protein 13B; AltName: Cohen syndrome protein 1
PITG_07808	0.352253	PYU1_G011415	0.278664	AAA ATPASE microtubule family cytoskeletal protein#PC00157;cytoskeletal protein#PC00085
PITG_07809	-0.00804357	PYU1_G011411	0.221129	CASEIN KINASE-RELATED
PITG_07820	0.487669	PYU1_G011421	0.876234	GUANINE DEAMINASE
PITG_07821	-0.0244482	PYU1_G011420	0.151091	PRE-MRNA-SPLICING FACTOR ATP-DEPENDENT RNA HELICASE F56D2.6-RELATED
PITG_07826	-0.633337	PYU1_G011434	-0.336898
PITG_07827	-0.211324	PYU1_G011433	0.857133
PITG_07829	-1.34135	PYU1_G011431	-0.0311705	EXOSOME COMPLEX COMPONENT RRP43
PITG_07830	-0.266891	PYU1_G011430	0.003462	TYROSINE-PROTEIN KINASE ;ACTIVATED CDC42 KINASE 1
PITG_07839	-0.592921	PYU1_G011471	-0.061653	Translation initiation factor eIF-2B subunit gamma; AltName: eIF-2B GDP-GTP exchange f
PITG_07841	-0.5166	PYU1_G011476	0.0951235	GLYCYL-TRNA SYNTHETASE/DNA POLYMERASE SUBUNIT GAMMA-2 aminoacyl-tRNA synthetase#PC00047
PITG_07843	-0.160881	PYU1_G011472	0.816247	Protein disulfide-isomerase A6; AltName: Endoplasmic reticulum protein 5; Short=ER pro
PITG_07846	-0.0655452	PYU1_G011480	0.208934	GLYCYLPEPTIDE N-TETRADECANOYLTRANSFERASE
PITG_07852	0.888105	PYU1_G011483	0.347395	WD and tetratricopeptide repeats protein 1
PITG_07854	-0.318832	PYU1_G011458	-0.830839	F-BOX ONLY PROTEIN ;PROTEIN BE0003N10.3
PITG_07855	-0.326333	PYU1_G011486	-0.428782	SOLUTE CARRIER FAMILY 35 MEMBER C2
PITG_07856	-0.171842	PYU1_G011485	1.16622	WD40 REPEAT PROTEIN ;WD40 REPEAT PROTEIN
PITG_07858	-0.710389	PYU1_G007404	0.135171	SH3 ADAPTER PROTEIN SPIN90 NCK INTERACTING PROTEIN WITH SH3 DOMAIN ;SH3 ADAPTER PROTEI
PITG_07865	1.26915	PYU1_G011467	0.199441	AUTOPHAGY-SPECIFIC GENE 2, ISOFORM A
PITG_07866	0.0298386	PYU1_G011439	0.611526	THIAMIN PYROPHOSPHOKINASE ;THIAMIN PYROPHOSPHOKINASE
PITG_07868	0.358604	PYU1_G011440	-1.22445	FAMILY NOT NAMED ;F7A19.6 PROTEIN-RELATED
PITG_07879	-0.221987	PYU1_G011459	-0.368833
PITG_07880	-0.212212	PYU1_G011461	-0.82906	ALDEHYDE DEHYDROGENASE FAMILY 9 MEMBER A1-B
PITG_07881	-0.749491	PYU1_G011460	1.15476	Putative molybdenum transport ATP-binding protein ModF; AltName: Photorepair protein P
PITG_07883	0.298834	PYU1_G011462	0.0743973
PITG_07884	-0.477254	PYU1_G011497	-0.141563	FAMILY NOT NAMED ;DCTP PYROPHOSPHATASE 1
PITG_07885	-0.741085	PYU1_G011495	0.158624	EUKARYOTIC TRANSLATION INITIATION FACTOR 2 SUBUNIT 1
PITG_07887	-0.241096	PYU1_G011456	0.215376	26S PROTEASOME NON-ATPASE REGULATORY SUBUNIT 6
PITG_07888	-0.862161	PYU1_G011494	0.0106602	TRANSLATION INITIATION FACTOR IF-3
PITG_07889	-0.0445788	PYU1_G011454	0.102959	UBIQUITIN LIGASE PROTEIN PHF9 FANCONI ANEMIA GROUP L PROTEIN
PITG_07890	-0.209862	PYU1_G011453	0.159289	Uncharacterized protein C17orf85; AltName: Protein ELG
PITG_07891	-1.23356	PYU1_G011452	-0.0190344	Protein FAM136A
PITG_07894	0.141009	PYU1_G011164	0.516722
PITG_07903	0.120696	PYU1_G011131	0.065877	26S PROTEASOME NON-ATPASE REGULATORY SUBUNIT 8
PITG_07904	-0.559026	PYU1_G011129	-0.153634	NT5C3 HYDROLASE ;7-METHYLGUANOSINE PHOSPHATE-SPECIFIC 5'-NUCLEOTIDASE
PITG_07905	0.564569	PYU1_G011130	1.31984	FAMILY NOT NAMED ;XYLOSE ISOMERASE
PITG_07912	1.28221	PYU1_G011126	0.141412	POLYCYSTIN-RELATED ;POLYCYSTIC KIDNEY DISEASE 2-LIKE 1 PROTEIN
PITG_07914	-0.00176472	PYU1_G011125	-0.426424	SYNAPTOBREVIN HOMOLOG YKT6
PITG_07915	0.0802716	PYU1_G011124	-0.0473332
PITG_07916	-0.247934	PYU1_G011123	-0.838824	Serine/threonine-protein kinase 38-like; AltName: NDR2 protein kinase; AltName: Nuclea
PITG_07925	-0.923237	PYU1_G011162	-0.381731	EXPORTIN-5
PITG_07939	0.437914	PYU1_G011155	-1.05001
PITG_07943	1.0725	PYU1_G011154	-0.309699	Phospholipid-transporting ATPase 10; Short=AtALA10; AltName: Aminophospholipid flippas
PITG_07946	0.419592	PYU1_G008235	0.537362	G-PROTEIN COUPLED RECEPTOR 89-RELATED
PITG_07953	1.47284	PYU1_G011149	-0.511898	3-KETOACYL-COA THIOLASE A, PEROXISOMAL
PITG_07955	-0.288788	PYU1_G011150	0.214592	XAA-PRO AMINOPEPTIDASE 3-RELATED
PITG_07956	-0.0706192	PYU1_G011177	0.0599941
PITG_07962	-0.536908	PYU1_G011145	0.979934	BIFUNCTIONAL ARGININE DEMETHYLASE AND LYSYL-HYDROXYLASE JMJD6
PITG_07966	-0.0241353	PYU1_G011179	-0.415286	Coiled-coil domain-containing protein 77
PITG_07971	-0.425332	PYU1_G011180	0.0413998	AUXILIN/CYCLIN G-ASSOCIATED KINASE-RELATED
PITG_07972	-0.692314	PYU1_G011181	-0.397841
PITG_07988	-0.263623	PYU1_G011517	1.02849	ARYLSULFATASE
PITG_07993	-1.28287	PYU1_G011529	-0.367715	METHYLTRANSFERASE-RELATED
PITG_07995	-0.498973	PYU1_G011527	-0.269668	CYCLIN-DEPENDENT KINASE 7
PITG_08001	1.13362	PYU1_G011526	0.841907	GLUCOSYLCERAMIDASE ;GLUCOSYLCERAMIDASE
PITG_08006	-0.101515	PYU1_G011518	-0.0345131
PITG_08009	-0.127214	PYU1_G011509	0.574865	EBNA2 BINDING PROTEIN P100
PITG_08011	-0.194743	PYU1_G011531	-0.260618	SPLICING FACTOR 3B SUBUNIT 3
PITG_08013	0.280182	PYU1_G011533	1.24611	ALKYLATED DNA REPAIR PROTEIN ALKB-RELATED ;2-OXOGLUTARATE-DEPENDENT DIOXYGENASE FAMILY
PITG_08014	-0.0923028	PYU1_G011523	0.325152	PROTEASOME SUBUNIT ALPHA/BETA ;PROTEASOME SUBUNIT BETA TYPE-2
PITG_08016	-0.0729533	PYU1_G011487	0.0903462	VESICLE-TRAFFICKING PROTEIN SEC22B-A-RELATED
PITG_08017	-0.79864	PYU1_G011521	-0.150875	D123 PROTEIN
PITG_08018	0.499756	PYU1_G011503	-0.261266
PITG_08019	-0.151924	PYU1_G011515	-0.176975	POLYGLUTAMINE BINDING PROTEIN 1/MARVEL MEMBRANE-ASSOCIATING DOMAIN CONTAINING 3 ;CACT
PITG_08025	0.776927	PYU1_G011507	-0.225112	E3 UBIQUITIN-PROTEIN LIGASE NEDD-4
PITG_08031	0.883665	PYU1_G011019	0.515253	DNAJ HOMOLOG SUBFAMILY C MEMBER ;DNAJ HOMOLOG SUBFAMILY C MEMBER 17
PITG_08035	0.251581	PYU1_G011550	0.0528227	FAMILY NOT NAMED ;DNA REPAIR PROTEIN RADA-LIKE PROTEIN
PITG_08036	0.129987	PYU1_G011551	-0.298565
PITG_08043	-0.167648	PYU1_G011544	-0.354404
PITG_08048	-0.355869	PYU1_G011021	1.10312	KINESIN LIGHT CHAIN
PITG_08059	-0.0849292	PYU1_G011022	-0.826394	UPF0554 PROTEIN C2ORF43
PITG_08060	0.193723	PYU1_G011023	0.130073
PITG_08082	-0.84691	PYU1_G011448	0.737279	CYTOCHROME B5
PITG_08084	-0.657167	PYU1_G011450	-0.377147	MEDIATOR OF RNA POLYMERASE II TRANSCRIPTION SUBUNIT 21
PITG_08086	0.233435	PYU1_G011447	-0.919269
PITG_08087	-0.625452	PYU1_G011115	-0.259215	RNA POLYMERASE II-ASSOCIATED PROTEIN 1
PITG_08088	0.340511	PYU1_G011113	0.105632
PITG_08093	0.477204	PYU1_G011119	-0.354785	TARGETING PROTEIN FOR XKLP2
PITG_08136	-0.229042	PYU1_G011107	-0.321194	FALZ-RELATED BROMODOMAIN-CONTAINING PROTEINS
PITG_08139	0.063645	PYU1_G011104	0.0870906	ARF guanine-nucleotide exchange factor GNOM; AltName: Pattern formation protein EMB30;
PITG_08141	0.60168	PYU1_G011102	-0.438804	GTPase-activating protein GYP5
PITG_08157	0.761828	PYU1_G013494	-0.00300581	Queuine tRNA-ribosyltransferase subunit qtrtd1; AltName: Queuine tRNA-ribosyltransfera
PITG_08159	0.761721	PYU1_G011097	0.425844
PITG_08173	-1.13598	PYU1_G011087	-0.397458	DNA-DIRECTED RNA POLYMERASE I SUBUNIT 2 DNA-directed RNA polymerase#PC00019;transferase
PITG_08176	0.136676	PYU1_G011080	0.0833923	Protein Hikeshi
PITG_08184	-0.89446	PYU1_G011075	0.400889	PHOSPHOINOSITIDE PHOSPHATASE SAC6-RELATED
PITG_08186	-0.827666	PYU1_G011082	-0.126382	CWF19, CELL CYCLE CONTROL PROTEIN ;CWF19-LIKE PROTEIN 1
PITG_08189	-0.430612	PYU1_G011068	-0.0644884	CROOKED NECK-LIKE PROTEIN 1
PITG_08196	0.646478	PYU1_G011052	-1.08668
PITG_08205	-0.609106	PYU1_G011048	0.216225	METHIONYL-TRNA FORMYLTRANSFERASE ;METHIONYL-TRNA FORMYLTRANSFERASE
PITG_08210	-0.283701	PYU1_G000644	0.406961	PROTEASOME SUBUNIT ALPHA/BETA ;PROTEASOME SUBUNIT ALPHA/BETA
PITG_08230	0.438147	PYU1_G014820	-0.219105	Putative vacuolar protein sorting-associated protein 13A
PITG_08235	-1.07483	PYU1_G014825	-0.732746	LOW-TEMPERATURE VIABILITY PROTEIN LTV1-RELATED ;PROTEIN LTV1 HOMOLOG
PITG_08236	1.16109	PYU1_G014824	-1.41034	HEAT SHOCK TRANSCRIPTION FACTOR ;HEAT SHOCK TRANSCRIPTION FACTOR
PITG_08314	-0.408966	PYU1_G006641	1.02554	CCR4-ASSOCIATED FACTOR 16
PITG_08324	-0.253119	PYU1_G002357	-0.154237	RIBONUCLEASE P PROTEIN SUBUNIT P21
PITG_08326	-0.268891	PYU1_G002355	0.19156	DNA POLYMERASE CATALYTIC SUBUNIT ;DNA POLYMERASE CATALYTIC SUBUNIT
PITG_08327	-0.491813	PYU1_G002356	-0.781759	UBIQUITIN-CONJUGATING ENZYME E2 ;UBIQUITIN-CONJUGATING ENZYME E2 J2
PITG_08328	-0.244441	PYU1_G002353	1.05818	UBIQUITIN-CONJUGATING ENZYME E2 ;UBIQUITIN-CONJUGATING ENZYME E2 J2
PITG_08333	0.901554	PYU1_G002347	-0.657012	FK506-BINDING PROTEIN 59
PITG_08342	-0.826732	PYU1_G002338	0.497299	Uncharacterized methyltransferase C3B9.04, mitochondrial
PITG_08346	-1.49865	PYU1_G002333	-0.183975	EUKARYOTIC TRANSLATION INITIATION FACTOR 3 SUBUNIT M
PITG_08348	0.280497	PYU1_G002335	0.182168	GPI TRANSAMIDASE COMPONENT PIG-U
PITG_08351	-1.05955	PYU1_G002340	0.0856535	UNCHARACTERIZED ;MINI-CHROMOSOME MAINTENANCE COMPLEX-BINDING PROTEIN
PITG_08364	-0.468375	PYU1_G002306	-0.110625	SYNTAXIN-18
PITG_08365	-0.196955	PYU1_G002308	1.14347	CYCLIC NUCLEOTIDE PHOSPHODIESTERASE ;CAMP-SPECIFIC 3',5'-CYCLIC PHOSPHODIESTERASE 4C
PITG_08366	-0.407063	PYU1_G002307	-0.160721	CDC73 DOMAIN PROTEIN ;PARAFIBROMIN
PITG_08367	-0.112074	PYU1_G002311	-0.66152
PITG_08368	-0.293684	PYU1_G002310	0.152594	PEPTIDYL-PROLYL CIS-TRANS ISOMERASE ;PEPTIDYL-PROLYL CIS-TRANS ISOMERASE-LIKE 4
PITG_08369	-0.189943	PYU1_G006892	0.121122	ISOLEUCYL, LEUCYL, TYROSYL, VALYL AND METHIONYL-TRNA SYNTHETASES aminoacyl-tRNA synthet
PITG_08373	0.210185	PYU1_G006893	0.319957	OVARIAN CANCER GENE-2 PROTEIN-RELATED ;OVARIAN CANCER-ASSOCIATED GENE 2 PROTEIN
PITG_08375	-0.960653	PYU1_G006894	0.221597	MRNA-CAPPING ENZYME
PITG_08381	-0.664642	PYU1_G002309	-0.00417482
PITG_08383	-0.942371	PYU1_G002297	-0.40987	DNA-DIRECTED RNA POLYMERASE
PITG_08388	-0.0822011	PYU1_G006879	0.395967
PITG_08392	-0.554847	PYU1_G006880	0.183455	FACT COMPLEX SUBUNIT SPT16
PITG_08394	-0.235153	PYU1_G006882	0.210918
PITG_08396	0.182546	PYU1_G002303	0.499938
PITG_08400	-0.503872	PYU1_G000488	0.486577
PITG_08403	-0.215775	PYU1_G006887	-0.0827571	TRANSCRIPTION INITIATION FACTOR IIE, ALPHA SUBUNIT ;TRANSCRIPTION INITIATION FACTOR IIE
PITG_08406	-0.459566	PYU1_G006891	0.264116	LEUCINE-RICH REPEAT-CONTAINING PROTEIN ;LEUCINE-RICH REPEAT-CONTAINING PROTEIN
PITG_08408	-0.454887	PYU1_G002317	0.0265263	PEPTIDYL-PROLYL CIS-TRANS ISOMERASE
PITG_08410	-0.260014	PYU1_G002319	0.0471955	MYB-LIKE PROTEIN C
PITG_08411	0.489711	PYU1_G002316	-0.0820854	HEME OXYGENASE
PITG_08416	-0.784259	PYU1_G002315	0.301711	ARSENITE-RESISTANCE PROTEIN 2
PITG_08420	-0.282776	PYU1_G002324	0.819986	KUB3-PROV PROTEIN ;KUB3-PROV PROTEIN
PITG_08426	-0.146518	PYU1_G006864	-0.144861	BETA1,3-GALACTOSYLTRANSFERASE ;GLYCOPROTEIN-N-ACETYLGALACTOSAMINE 3-BETA-GALACTOSYLTRAN
PITG_08427	-0.141849	PYU1_G006865	0.254957
PITG_08438	-0.409095	PYU1_G006871	0.351764	SERINE/ARGININE REGULATED NUCLEAR MATRIX PROTEIN
PITG_08439	0.0100023	PYU1_G006870	-0.116017	MY011 PROTEIN ;MY011 PROTEIN
PITG_08440	-1.23395	PYU1_G006869	-0.358027	TRNA (URACIL-5-)-METHYLTRANSFERASE HOMOLOG A
PITG_08446	0.775986	PYU1_G009196	-0.32784	Autophagy-related protein 13
PITG_08447	-0.334402	PYU1_G002464	-0.249823	EXONUCLEASE ;PROTEIN Y56A3A.33
PITG_08452	-0.466126	PYU1_G002465	-0.300237	LEO1 PROTEIN
PITG_08455	-0.267899	PYU1_G002455	0.246643	CELL DIVISION CONTROL PROTEIN 6-RELATED ;ORIGIN RECOGNITION COMPLEX SUBUNIT 1
PITG_08461	1.02786	PYU1_G002461	-1.36895	HRAS-LIKE SUPPRESSOR - RELATED ;NC DOMAIN-CONTAINING PROTEIN-LIKE PROTEIN
PITG_08462	0.321425	PYU1_G002462	-1.1083	ARP2/3 COMPLEX 21 KD SUBUNIT
PITG_08473	0.695594	PYU1_G002473	-0.216537
PITG_08478	0.18491	PYU1_G002478	-0.308328	MEMBRALIN
PITG_08489	1.05756	PYU1_G002472	0.322809
PITG_08497	-1.16981	PYU1_G002449	-0.76796	CARBONIC ANHYDRASE ;CARBONIC ANHYDRASE
PITG_08529	-1.38247	PYU1_G002447	-0.542806	Thyroid adenoma-associated protein homolog
PITG_08530	-0.205813	PYU1_G002448	0.285503
PITG_08544	-0.312867	PYU1_G002429	0.364472	Sodium/glucose cotransporter 5; Short=Na(+)/glucose cotransporter 5; AltName: Solute c
PITG_08550	-0.116541	PYU1_G002422	-0.129765
PITG_08565	-1.21957	PYU1_G002400	0.994717	NADH DEHYDROGENASE [UBIQUINONE] 1 ALPHA SUBCOMPLEX SUBUNIT 2
PITG_08566	0.460483	PYU1_G002401	-0.952066
PITG_08567	-0.0592246	PYU1_G002402	-0.346466
PITG_08572	-0.087201	PYU1_G002204	-0.0789275	SERINE/THREONINE KINASE-RELATED
PITG_08578	1.05581	PYU1_G002202	-1.28503	CALCIUM-BINDING MITOCHONDRIAL CARRIER PROTEIN ARALAR1
PITG_08579	-0.595913	PYU1_G002201	0.247036	ISOLEUCYL, LEUCYL, TYROSYL, VALYL AND METHIONYL-TRNA SYNTHETASES aminoacyl-tRNA synthet
PITG_08580	-0.670655	PYU1_G002193	0.285306	DnaJ homolog subfamily B member 11; AltName: APOBEC1-binding protein 2; Short=ABBP-2;
PITG_08581	0.401464	PYU1_G002192	0.0703478	SERINE RACEMASE
PITG_08584	-0.0751766	PYU1_G002191	-0.267927	CCR4-NOT TRANSCRIPTION COMPLEX SUBUNIT 3
PITG_08585	-0.265569	PYU1_G002190	-0.504185
PITG_08587	-0.0959808	PYU1_G002187	0.150759	CBP/P300-RELATED ;CBP/P300-RELATED
PITG_08588	0.32403	PYU1_G002186	0.350375
PITG_08590	0.205078	PYU1_G002184	0.99295	Chitooligosaccharide deacetylase; AltName: Nodulation protein B
PITG_08591	-0.791621	PYU1_G002183	0.212536	COFILIN-RELATED ;ACTIN-DEPOLYMERIZING FACTOR 5-RELATED
PITG_08598	-0.401244	PYU1_G002178	0.331589	6-PHOSPHOGLUCONOLACTONASE
PITG_08600	-0.15443	PYU1_G002175	0.0179395	VESICULAR-FUSION PROTEIN NSF
PITG_08605	0.0720691	PYU1_G002506	-0.665683
PITG_08609	0.231712	PYU1_G002510	0.487225	TRANSMEMBRANE 9 SUPERFAMILY MEMBER 3
PITG_08626	-0.775398	PYU1_G002522	-0.0730785	G PATCH DOMAIN AND KOW MOTIFS-CONTAINING PROTEIN
PITG_08627	0.380322	PYU1_G002521	0.252966
PITG_08640	0.00902914	PYU1_G002531	-1.43607	PHOSPHATIDYLINOSITOL KINASE transferase#PC00220;kinase#PC00137 ;PHOSPHATIDYLINOSITOL 4-
PITG_08643	-0.842773	PYU1_G002536	-0.323671	ALCOHOL DEHYDROGENASE
PITG_08660	-1.18401	PYU1_G000016	-0.221067	PREFOLDIN SUBUNIT 6
PITG_08669	0.584303	PYU1_G000013	0.0397625	3-METHYL-2-OXOBUTANOATE HYDROXYMETHYLTRANSFERASE
PITG_08672	-0.885562	PYU1_G000011	-0.383042
PITG_08673	-0.645249	PYU1_G000009	-0.244724	U6 SNRNA-ASSOCIATED PROTEIN
PITG_08675	-0.0528942	PYU1_G000008	0.173816	UNCHARACTERIZED ;UPF0586 PROTEIN C9ORF41
PITG_08676	-0.102573	PYU1_G000007	0.486679	26S PROTEASOME NON-ATPASE REGULATORY SUBUNIT 14
PITG_08681	-1.37441	PYU1_G006304	-0.101262	RIBOSOME-RELEASING FACTOR 2, MITOCHONDRIAL
PITG_08683	-0.70837	PYU1_G006309	-0.112782
PITG_08684	-0.862078	PYU1_G006308	-0.231224	HISTONE RNA HAIRPIN-BINDING PROTEIN
PITG_08687	-0.667446	PYU1_G006305	-0.27341	MITOCHONDRIAL THIAMINE PYROPHOSPHATE CARRIER
PITG_08692	-0.297239	PYU1_G006301	-1.06794	BETA CATENIN-RELATED ARMADILLO REPEAT-CONTAINING
PITG_08693	-0.167669	PYU1_G006302	0.30994	HOOK PROTEINS
PITG_08696	-0.563283	PYU1_G006300	0.227022	IRON-SULFUR CLUSTER SCAFFOLD PROTEIN NFU-RELATED ;NFU1 IRON-SULFUR CLUSTER SCAFFOLD HOM
PITG_08699	0.530031	PYU1_G006297	0.705267	FAMILY NOT NAMED ;WBP2 ORTHOLOG, ISOFORM E
PITG_08701	0.976804	PYU1_G006287	-0.50649
PITG_08703	-1.33074	PYU1_G006291	0.582811	60S RIBOSOMAL PROTEIN L36
PITG_08711	-0.18607	PYU1_G006296	1.10692	TPR REPEAT CONTAINING PROTEIN
PITG_08712	0.328249	PYU1_G000040	-0.66874	Chaperone protein DnaJ
PITG_08713	-0.627181	PYU1_G000039	-0.298924	UDP/ADP-SUGAR PYROPHOSPHATASE ;UDP/ADP-SUGAR PYROPHOSPHATASE
PITG_08724	-0.158084	PYU1_G000027	-0.168087	Ribosomal large subunit pseudouridine synthase C; AltName: 23S rRNA pseudouridine(955/
PITG_08729	1.13862	PYU1_G000030	0.00445822
PITG_08732	1.38271	PYU1_G000024	-0.757228
PITG_08734	-0.0361256	PYU1_G000022	-0.169468	CHLORIDE CHANNEL ;CHLORIDE CHANNEL PROTEIN 2
PITG_08741	0.509778	PYU1_G000088	-0.411654	Uncharacterized protein DDB_G0273453/DDB_G0273565
PITG_08744	-1.11959	PYU1_G000067	-0.39481	LONG-CHAIN-FATTY-ACID--COA LIGASE ACSBG2
PITG_08745	1.00652	PYU1_G000068	-0.914965
PITG_08746	-0.0758893	PYU1_G000093	-0.376657
PITG_08747	-0.535653	PYU1_G000094	-0.728798	MITOCHONDRIAL SUBSTRATE CARRIER FAMILY PROTEIN B
PITG_08749	-0.112513	PYU1_G000062	0.42854
PITG_08751	0.230689	PYU1_G000070	-0.466232	PROTEIN PHOSPHATASE 2C 76-RELATED
PITG_08752	0.239942	PYU1_G000071	-0.188386	Uncharacterized protein C824.03c, mitochondrial
PITG_08753	0.939895	PYU1_G000063	0.229166	TUBULIN MONOGLYCYLASE TTLL3
PITG_08754	0.40074	PYU1_G000065	0.338299	JM1 PROTEIN ;COILED-COIL DOMAIN-CONTAINING PROTEIN 22
PITG_08760	0.0520539	PYU1_G000060	-0.0120265
PITG_08761	-1.22944	PYU1_G000058	-0.231063	NUCLEOSIDE DIPHOSPHATE KINASE
PITG_08762	-1.16177	PYU1_G000059	-0.365262	Huntingtin-interacting protein K; AltName: Huntingtin yeast partner K
PITG_08764	1.00186	PYU1_G000056	0.645289	Sodium channel protein type 4 subunit alpha B; AltName: Voltage-gated sodium channel s
PITG_08765	-0.924722	PYU1_G000055	0.272484	RNA-BINDING PROTEIN
PITG_08766	-0.769724	PYU1_G000054	-0.168427	Protein DlpA
PITG_08770	0.48282	PYU1_G000053	0.55167
PITG_08771	0.806895	PYU1_G000048	-1.28028
PITG_08777	-0.953938	PYU1_G000046	0.200994	ANKYRIN REPEAT PROTEIN ;ANKYRIN REPEAT PROTEIN
PITG_08781	0.123607	PYU1_G000045	0.137641	E3 UBIQUITIN-PROTEIN LIGASE MARCH6
PITG_08802	-0.820028	PYU1_G000102	-1.36387	NAD-SPECIFIC GLUTAMATE DEHYDROGENASE
PITG_08805	-0.0303805	PYU1_G000097	0.325033	PROBABLE 2-DEHYDROPANTOATE 2-REDUCTASE ;PROBABLE 2-DEHYDROPANTOATE 2-REDUCTASE
PITG_08809	-1.4414	PYU1_G000073	0.721449	60S RIBOSOMAL PROTEIN L12
PITG_08810	0.145737	PYU1_G000075	0.66244
PITG_08811	0.247657	PYU1_G000076	0.299456	Putative zinc transporter At3g08650
PITG_08817	-0.0159642	PYU1_G000077	-0.348447	Uncharacterized protein C115.02c
PITG_08823	-0.594303	PYU1_G000083	-0.444745	MITOCHONDRIAL TRNA-SPECIFIC 2-THIOURIDYLASE 1
PITG_08827	0.247534	PYU1_G000082	0.407622	PROTEIN VAC14 HOMOLOG
PITG_08834	-1.27159	PYU1_G000086	0.456118	60S RIBOSOMAL PROTEIN L37
PITG_08873	-0.819243	PYU1_G006387	-0.149435	OSMOTIC AVOIDANCE ABNORMAL PROTEIN 1/WD REPEAT MEMBRANE PROTEIN
PITG_08876	-0.162111	PYU1_G006385	-0.402569
PITG_08881	-0.949909	PYU1_G006393	-0.163285
PITG_08883	-0.882018	PYU1_G006396	0.634026	JOSEPHIN 1, 2 ;JOSEPHIN-LIKE PROTEIN
PITG_08885	0.285991	PYU1_G006394	0.283818	PX SERINE/THREONINE KINASE PXK ;PX SERINE/THREONINE KINASE PXK
PITG_08886	0.518844	PYU1_G006399	-0.180315	Activating signal cointegrator 1 complex subunit 3
PITG_08919	-0.339648	PYU1_G000151	0.311997	CBS domain-containing protein CBSX3, mitochondrial; Flags: Precursor
PITG_08920	-0.997791	PYU1_G000150	-0.901803	ZINC TRANSPORTER 8
PITG_08932	0.520105	PYU1_G000149	0.471183	FAMILY NOT NAMED ;POLYADENYLATE-BINDING PROTEIN RBP45B-RELATED
PITG_08953	-0.321225	PYU1_G000173	0.139123	DOUBLE-STRAND-BREAK REPAIR PROTEIN RAD21 HOMOLOG
PITG_08955	1.28429	PYU1_G000171	-0.375209	GTP CYCLOHYDROLASE I
PITG_08959	-1.37605	PYU1_G000167	0.3324	40S RIBOSOMAL PROTEIN S3
PITG_08964	-0.262993	PYU1_G000221	-0.447751	SOLUTE CARRIER FAMILY 25 MEMBER 51
PITG_08977	0.393185	PYU1_G000176	-0.636791
PITG_08980	0.727255	PYU1_G000190	0.457882
PITG_08993	0.425366	PYU1_G000193	-0.31316	STEROIDOGENIC ACUTE REGULATORY PROTEIN STAR
PITG_08997	-0.724633	PYU1_G000188	0.273868	EUKARYOTIC INITIATION FACTOR 4A-I
PITG_09001	0.217489	PYU1_G000197	0.363258
PITG_09003	0.599239	PYU1_G000198	0.422531	DIACETYL REDUCTASE [(R)-ACETOIN FORMING] 2-RELATED
PITG_09065	1.39131	PYU1_G001660	-0.306587
PITG_09075	-0.10215	PYU1_G001655	-0.462768
PITG_09089	-0.05383	PYU1_G001636	0.810669	FAMILY NOT NAMED ;EXPORTIN-6
PITG_09090	1.05607	PYU1_G001639	-0.417329
PITG_09092	0.782018	PYU1_G001647	0.0786175	FAMILY NOT NAMED ;GLYCINE-RICH PROTEIN
PITG_09095	-0.0973365	PYU1_G001603	-1.09104
PITG_09114	1.31719	PYU1_G001632	-1.23752
PITG_09131	-0.0589052	PYU1_G001679	0.120181
PITG_09139	-0.904861	PYU1_G001684	0.362813	FAMILY NOT NAMED ;ZINC FINGER PROTEIN CONSTANS-LIKE 14-RELATED
PITG_09220	-0.0850671	PYU1_G001343	-0.242502	ANKYRIN REPEAT AND PROTEIN KINASE DOMAIN-CONTAINING PROTEIN ANKYRIN REPEAT AND PROTEIN
PITG_09221	0.152785	PYU1_G001342	0.5962	Glutaredoxin-2; Short=Grx2gi|81175340|sp|P0AC60|GLRX2_ECOL6
PITG_09234	-0.511862	PYU1_G001328	-0.232298	CYSTEINE--TRNA LIGASE, CYTOPLASMIC
PITG_09241	0.119834	PYU1_G001277	-0.731571
PITG_09243	-0.468554	PYU1_G001282	0.567902	RNA METHYLTRANSFERASE-LIKE PROTEIN 1
PITG_09244	0.282526	PYU1_G001280	-0.122254
PITG_09251	0.21311	PYU1_G001308	-0.676693	Carboxypeptidase T; Flags: Precursor
PITG_09253	-0.0472464	PYU1_G001306	0.422434
PITG_09260	0.573419	PYU1_G001293	-0.0722732	UBIQUITIN CONJUGATION FACTOR E4 A
PITG_09262	0.0916486	PYU1_G002743	0.33278	EQUILIBRATIVE NUCLEOSIDE TRANSPORTER 4
PITG_09270	0.11694	PYU1_G001297	0.146686	STRUCTURAL MAINTENANCE OF CHROMOSOMES 5,6 SMC5, SMC6 ;STRUCTURAL MAINTENANCE OF CHROMO
PITG_09271	0.379195	PYU1_G001296	0.120905	ORNITHINE AMINOTRANSFERASE, MITOCHONDRIAL
PITG_09273	1.29664	PYU1_G001295	-0.672389	AMP DEAMINASE
PITG_09278	0.292283	PYU1_G001309	0.860111	TARGET OF EGR1 PROTEIN 1
PITG_09281	-0.248945	PYU1_G001317	0.437673	TBC1 domain family member 22B
PITG_09282	-0.133166	PYU1_G001312	0.563279	SARCOPLASMIC/ENDOPLASMIC RETICULUM CALCIUM ATPASE 2
PITG_09283	-0.172314	PYU1_G001311	1.22221
PITG_09284	0.114585	PYU1_G001310	-0.427535	ACTIN ;ACTIN-RELATED PROTEIN 2-A-RELATED
PITG_09285	0.485525	PYU1_G013552	-0.00404479	FAMILY NOT NAMED ;E3 UFM1-PROTEIN LIGASE 1
PITG_09286	-0.358164	PYU1_G001323	0.485736	DNA REPAIR PROTEIN RAD9
PITG_09290	-1.37221	PYU1_G001319	0.384623
PITG_09292	0.298367	PYU1_G001314	-0.00596194	HELICASE-RELATED ;ENDORIBONUCLEASE DICER HOMOLOG 1
PITG_09298	0.185889	PYU1_G001268	0.984964
PITG_09301	-1.4712	PYU1_G009968	-0.470972
PITG_09304	-0.910151	PYU1_G001266	0.860922
PITG_09310	0.86653	PYU1_G001258	0.272849	6-PHOSPHOFRUCTO-2-KINASE 1
PITG_09311	0.00852555	PYU1_G001257	0.834678	DLEC1 DELETED IN LUNG AND ESOPHAGEAL CANCER 1 ;DLEC1 DELETED IN LUNG AND ESOPHAGEAL C
PITG_09312	-1.4258	PYU1_G001261	0.0592241	Protein FAM173B
PITG_09346	0.720522	PYU1_G001250	-1.02501
PITG_09348	-0.581551	PYU1_G001251	-1.18722	GLUTAREDOXIN-RELATED PROTEIN ;GLUTAREDOXIN-3
PITG_09349	-0.404387	PYU1_G001252	0.408751	MITOCHONDRIAL ELONGATION FACTOR TU HOMOLOGUE
PITG_09360	-0.0937092	PYU1_G001241	-0.0115467	GUANYL-NUCLEOTIDE EXCHANGE FACTOR guanyl-nucleotide exchange factor#PC00113;G-protein m
PITG_09364	-0.193364	PYU1_G001222	-0.303997
PITG_09375	0.383213	PYU1_G001229	-0.239391	CYCLIC NUCLEOTIDE-DEPENDENT PROTEIN KINASE ;PROTEIN KINASE DC1-RELATED
PITG_09377	0.871496	PYU1_G001220	0.113613	ER DEGRADATION-ENHANCING ALPHA-MANNOSIDASE-LIKE PROTEIN 1
PITG_09388	-0.287648	PYU1_G001227	-0.264189	GPN-LOOP GTPASE 2
PITG_09401	-0.797228	PYU1_G009117	0.318534	PHD finger-like domain-containing protein 5Bgi|387935355|sp|P0DI19|PHF5A_ARATH
PITG_09404	0.4292	PYU1_G009114	-0.874145	MYOSIN ;UNCONVENTIONAL MYOSIN-XIX
PITG_09405	-0.807618	PYU1_G009113	-0.0990743	RIBOSOMAL RNA METHYLTRANSFERASE ;RIBOSOMAL RNA METHYLTRANSFERASE 2-RELATED
PITG_09414	-0.624084	PYU1_G009109	0.881788
PITG_09415	0.194136	PYU1_G009108	0.237964	Probable ethanolamine kinase A
PITG_09419	-0.906852	PYU1_G006697	-0.518278	GAMMA-SOLUBLE NSF ATTACHMENT PROTEIN
PITG_09423	0.376858	PYU1_G008007	-0.0687997	FAMILY NOT NAMED ;GRIP AND COILED-COIL DOMAIN-CONTAINING PROTEIN 1
PITG_09425	-1.46996	PYU1_G008021	-0.233096	DNA-DIRECTED RNA POLYMERASES III 80 KDA POLYPEPTIDE RNA POLYMERASE III SUBUNIT 5
PITG_09426	-0.475845	PYU1_G008022	-0.0590979
PITG_09427	-0.683068	PYU1_G008023	1.17273	Uncharacterized membrane protein C365.16
PITG_09430	-0.38213	PYU1_G008024	0.478049	MBP-1 INTERACTING PROTEIN-2A ;MCG6979, ISOFORM CRA_A
PITG_09434	-0.320238	PYU1_G008011	0.0834319	UNCHARACTERIZED ;ER MEMBRANE PROTEIN COMPLEX SUBUNIT 7
PITG_09435	0.0274476	PYU1_G008009	0.769694
PITG_09436	-1.12745	PYU1_G008020	0.523762	NADH-UBIQUINONE OXIDOREDUCTASE
PITG_09437	-0.113462	PYU1_G008018	0.246709	U6 SNRNA-ASSOCIATED SM-LIKE PROTEIN LSM1
PITG_09438	-0.702001	PYU1_G008017	0.992627	NADH-UBIQUINONE OXIDOREDUCTASE 13 KD-B SUBUNIT
PITG_09440	-1.16805	PYU1_G008015	0.418279	BASIC FGF-REPRESSED ZIC BINDING PROTEIN HOMOLOG ZIC3-BINDING PROTEIN ;BASIC FGF-REPRES
PITG_09441	-1.07835	PYU1_G008013	0.230791	TRANSLOCASE OF INNER MITOCHONDRIAL MEMBRANE 13 HOMOLOG
PITG_09442	-1.18806	PYU1_G008027	0.561281	40S RIBOSOMAL PROTEIN S21
PITG_09443	-0.575685	PYU1_G008028	0.188061	PREFOLDIN SUBUNIT 2
PITG_09444	0.0931201	PYU1_G008029	0.232196
PITG_09445	-1.1034	PYU1_G008030	0.582037	ACYL CARRIER PROTEIN, MITOCHONDRIAL
PITG_09447	0.102152	PYU1_G008033	-0.205478	WD repeat-containing protein 59
PITG_09448	-0.88477	PYU1_G008040	0.451583	N-ALPHA-ACETYLTRANSFERASE 25, NATB AUXILIARY SUBUNIT
PITG_09449	-0.490103	PYU1_G008039	0.682766	PROTEIN SCO1 HOMOLOG, MITOCHONDRIAL
[truncated: 1,773 more rows]
