# Supplementary material for: Lifestyle, gene gain and loss, and transcriptional remodeling cause divergence in the transcriptomes of Phytophthora infestans and Pythium ultimum during potato tuber colonization
Source: BMC Genomics. 2017 Oct 10;18:764. doi: 10.1186/s12864-017-4151-2 (PMC5635513; doi:10.1186/s12864-017-4151-2)
Supplement: Supplementary file 8 — Genes from the zones shown in Additional file 6: Figure S4b. Each of the nine tabs shows the genes and their fold-change levels in each sector in late and early tuber. (XLSX 381 kb) [file 12864_2017_4151_MOESM8_ESM.xlsx]

## Sheet: Early Late Tuber Sector I
PI Gene	PItuberEarly-PITuberLate_logFC	Pult gene	PUTuberEarly-PUTuberLate_logFC	Annotation	Annotation
PITG_00051	4.02259	PYU1_G012783	1.51351	PITG_00051	RNA POLYMERASE III DNA DIRECTED , 39KD SUBUNIT-RELATED ;RNA POLYMERASE III DNA DIRECT
PITG_00065	6.87564	PYU1_G012797	1.55458	PITG_00065
PITG_00165	8.48447	PYU1_G014579	1.74059	PITG_00165	BRIX DOMAIN CONTAINING PROTEIN
PITG_00191	1.80074	PYU1_G014554	1.78091	PITG_00191	HISTIDINE TRIAD NUCLEOTIDE-BINDING PROTEIN 3
PITG_00227	8.37607	PYU1_G003911	1.80684	PITG_00227	ATP-DEPENDENT RNA HELICASE DDX56-RELATED
PITG_00410	5.78373	PYU1_G004236	1.80236	PITG_00410	BYSTIN
PITG_00438	4.02563	PYU1_G004209	2.30209	PITG_00438
PITG_00575	2.64606	PYU1_G004254	2.02208	PITG_00575	ELONGATOR COMPLEX PROTEIN 1
PITG_00688	1.97779	PYU1_G004287	1.54398	PITG_00688	CYTOCHROME C OXIDASE ASSEMBLY PROTEIN COX15 ;CYTOCHROME C OXIDASE ASSEMBLY PROTEIN COX1
PITG_01030	7.12053	PYU1_G001834	1.89033	PITG_01030	SUPPRESSOR OF SWI4 1 HOMOLOG
PITG_01427	6.77629	PYU1_G013442	1.62159	PITG_01427	ATP-DEPENDENT RNA HELICASE DBP3
PITG_01655	1.55289	PYU1_G005583	3.35798	PITG_01655
PITG_01680	5.34405	PYU1_G005595	1.66084	PITG_01680	RNA-binding protein pno1
PITG_01695	8.31162	PYU1_G009847	2.68238	PITG_01695	PALMITOYL-PROTEIN THIOESTERASE/DOLICHYLDIPHOSPHATASE 1 esterase#PC00097;hydrolase#PC001
PITG_02193	6.78421	PYU1_G011600	1.93797	PITG_02193	MAINTENANCE OF KILLER 16 MAK16 PROTEIN-RELATED ;MAINTENANCE OF KILLER 16 MAK16 PROT
PITG_02244	2.73818	PYU1_G004728	1.50137	PITG_02244	ZINC FINGER PROTEIN 622
PITG_02332	7.98076	PYU1_G004670	5.70397	PITG_02332	Putative rhamnogalacturonase; AltName: Ascus development protein 1; Short=Asd-I; AltNa
PITG_02420	5.69363	PYU1_G004608	1.9248	PITG_02420	DNA-DIRECTED RNA POLYMERASE I SUBUNIT 2 DNA-directed RNA polymerase#PC00019;transferase
PITG_02629	8.90575	PYU1_G008397	1.81826	PITG_02629	28 kDa ribonucleoprotein, chloroplastic; Short=28RNP
PITG_02752	6.92494	PYU1_G004375	2.02076	PITG_02752	NOP2 YEAST -RELATED NOL1/NOP2/FMU SUN DOMAIN-CONTAINING ;RIBOSOMAL RNA METHYLTRANSFERA
PITG_02887	6.41122	PYU1_G008423	2.19058	PITG_02887	RIBOSOME BIOGENESIS PROTEIN BMS1 HOMOLOG
PITG_03236	1.96398	PYU1_G000687	3.46127	PITG_03236	NADPH OXIDASE ;NADPH OXIDASE
PITG_03336	6.08766	PYU1_G000746	1.55685	PITG_03336	ELONGATION FACTOR FAMILY PROTEIN
PITG_03346	2.56949	PYU1_G000754	3.49198	PITG_03346
PITG_03381	1.60318	PYU1_G000813	3.77402	PITG_03381	NADPH OXIDASE ;DUAL OXIDASE
PITG_03496	2.9134	PYU1_G002249	4.26784	PITG_03496	METHYLTRANSFERASE-LIKE PROTEIN 22
PITG_03535	1.81477	PYU1_G002296	5.3755	PITG_03535	Putative endo-1,3(4)-beta-glucanase 2; Short=Endo-1,3-beta-glucanase 2; Short=Endo-1,4
PITG_03633	4.95595	PYU1_G006997	2.3929	PITG_03633	S-ADENOSYL-L-METHIONINE-DEPENDENT TRNA 4-DEMETHYLWYOSINE SYNTHASE
PITG_04381	1.62875	PYU1_G012405	2.61141	PITG_04381	Temptin; Flags: Precursor
PITG_05079	2.32315	PYU1_G000567	2.096	PITG_05079	LYST-INTERACTING PROTEIN LIP5 DOPAMINE RESPONSIVE PROTEIN DRG-1 ;1,3-BETA-GLUCAN SYNTH
PITG_05362	3.48085	PYU1_G005503	1.96366	PITG_05362	hypothetical protein (PITT_05362)
PITG_05630	5.25551	PYU1_G005348	1.94207	PITG_05630	U3 SMALL NUCLEOLAR RIBONUCLEOPROTEIN PROTEIN IMP4 ;U3 SMALL NUCLEOLAR RIBONUCLEOPROTEIN
PITG_05805	3.16006	PYU1_G004933	1.83814	PITG_05805	TRYPTOPHAN SYNTHASE
PITG_05921	5.38188	PYU1_G004887	1.74948	PITG_05921
PITG_06254	2.09265	PYU1_G012566	2.45917	PITG_06254	MYOSIN ;MYOSIN
PITG_06263	7.09881	PYU1_G014445	1.52317	PITG_06263	CENTROMERE/MICROTUBULE BINDING PROTEIN CBF5
PITG_06936	2.32415	PYU1_G014029	1.94646	PITG_06936	CELL DIVISION CONTROL PROTEIN 6-RELATED ;CELL DIVISION CONTROL PROTEIN 6-RELATED
PITG_06991	6.65003	PYU1_G011217	1.52856	PITG_06991	RNA-BINDING PROTEIN
PITG_07044	3.59448	PYU1_G011246	2.53078	PITG_07044	RING FINGER AND PROTEASE ASSOCIATED DOMAIN-CONTAINING
PITG_07072	2.70992	PYU1_G011213	1.93771	PITG_07072	ALCOHOL DEHYDROGENASE-RELATED
PITG_07143	5.26435	PYU1_G013215	3.68842	PITG_07143	HYDROPEROXIDASE I, BIFUNCTIONAL CATALASE-PEROXIDASE
PITG_07296	7.3984	PYU1_G011262	1.67975	PITG_07296	Nucleolar protein 10
PITG_07562	2.62999	PYU1_G000576	1.87995	PITG_07562
PITG_07671	1.50937	PYU1_G009087	1.61417	PITG_07671	NADP-SPECIFIC GLUTAMATE DEHYDROGENASE 1-RELATED
PITG_08026	8.09923	PYU1_G011500	1.74023	PITG_08026	ATP-DEPENDENT RNA HELICASE DDX27-RELATED
PITG_08045	6.91159	PYU1_G011549	1.80067	PITG_08045	DIMETHYLADENOSINE TRANSFERASE-RELATED
PITG_08200	7.09553	PYU1_G011055	1.75536	PITG_08200	NEUROGUIDIN
PITG_08338	4.68353	PYU1_G002349	1.62967	PITG_08338	NUCLEOLAR PROTEIN 6
PITG_08892	2.95742	PYU1_G006405	1.58577	PITG_08892
PITG_09355	2.38881	PYU1_G001231	4.14701	PITG_09355	Aquaporin-7; Short=AQP-7; AltName: Aquaglyceroporin-7
PITG_09824	3.08882	PYU1_G002645	2.43987	PITG_09824	DISCOIDIN, CUB AND LCCL DOMAIN-CONTAINING PROTEIN 2
PITG_09851	2.63872	PYU1_G002556	3.72418	PITG_09851	ZINC METALLOPROTEINASE NAS-5
PITG_09852	2.46933	PYU1_G002557	3.07059	PITG_09852
PITG_09910	4.8247	PYU1_G004520	2.91725	PITG_09910	Probable arabinogalactan endo-1,4-beta-galactosidase A; AltName: Endo-1,4-beta-galacta
PITG_10200	6.77577	PYU1_G011790	1.60482	PITG_10200	WD-REPEAT PROTEIN 18 ;WD-REPEAT PROTEIN 18
PITG_10487	4.94014	PYU1_G003032	1.55619	PITG_10487	Zinc finger CCCH domain-containing protein 42; Short=AtC3H42
PITG_10819	5.11323	PYU1_G010677	1.7873	PITG_10819	MIDASIN-RELATED chaperone#PC00072
PITG_10836	1.71018	PYU1_G010693	2.48759	PITG_10836	E3 UBIQUITIN-PROTEIN LIGASE SMURF1
PITG_11021	1.54564	PYU1_G003445	1.69899	PITG_11021
PITG_11075	5.30308	PYU1_G003258	1.50926	PITG_11075	TOLL-LIKE RECEPTOR ;TOLL-LIKE RECEPTOR
PITG_11124	7.0746	PYU1_G003269	1.60577	PITG_11124	NUCLEOLAR COMPLEX PROTEIN 4 HOMOLOG
PITG_11198	7.38984	PYU1_G003369	1.78873	PITG_11198	DEVELOPMENTALLY REGULATED GTP-BINDING PROTEIN-RELATED ;DEVELOPMENTALLY REGULATED GTP-BI
PITG_11586	4.85118	PYU1_G009275	1.9099	PITG_11586	FAMILY NOT NAMED ;CYTOCHROME B561 DOMAIN-CONTAINING PROTEIN 1
PITG_11755	2.54891	PYU1_G003169	1.59454	PITG_11755	putative GPI-anchored serine-threonine rich hypothetical protein
PITG_11936	7.06884	PYU1_G001528	10.6583	PITG_11936
PITG_12834	4.03465	PYU1_G007772	7.66159	PITG_12834	MICROSOMAL GLUTATHIONE S-TRANSFERASE 1 ;MICROSOMAL GLUTATHIONE S-TRANSFERASE-LIKE, ISOF
PITG_13683	4.38398	PYU1_G008106	1.51648	PITG_13683	NADH DEHYDROGENASE [UBIQUINONE] FLAVOPROTEIN 2, MITOCHONDRIAL
PITG_13756	6.11493	PYU1_G005979	2.20231	PITG_13756	SET DOMAIN PROTEINS
PITG_14572	4.29391	PYU1_G007899	1.69919	PITG_14572
PITG_14610	6.70175	PYU1_G007877	1.75853	PITG_14610	Zinc finger CCCH domain-containing protein 42; Short=AtC3H42
PITG_15045	2.73968	PYU1_G000479	1.65092	PITG_15045	TRANS-2-ENOYL-COA REDUCTASE 2, MITOCHONDRIAL-RELATED
PITG_15388	6.52903	PYU1_G003796	2.02553	PITG_15388
PITG_15739	6.42193	PYU1_G003798	2.76219	PITG_15739	METAL DEPENDENT HYDROLASE - RELATED ;METAL DEPENDENT HYDROLASE - RELATED
PITG_16095	2.35616	PYU1_G009455	3.80595	PITG_16095	Nck-associated protein 1 homolog
PITG_16096	1.71108	PYU1_G009456	3.92093	PITG_16096
PITG_16107	5.33229	PYU1_G009324	1.51285	PITG_16107	Protein RRP5 homolog; AltName: NF-kappa-B-binding protein; Short=NFBP; AltName: Progra
PITG_16480	1.72817	PYU1_G002821	1.69323	PITG_16480	L-ASPARTATE OXIDASE, CHLOROPLASTIC
PITG_16813	4.37858	PYU1_G006814	1.52368	PITG_16813	SERINE/THREONINE-PROTEIN KINASE RIO ;SERINE/THREONINE-PROTEIN KINASE RIO1
PITG_16899	6.48669	PYU1_G009776	1.56403	PITG_16899
PITG_16938	7.90968	PYU1_G009747	1.58316	PITG_16938	HSPC111 PROTEIN-RELATED
PITG_17097	1.57382	PYU1_G010868	4.86484	PITG_17097
PITG_17157	6.27815	PYU1_G008019	1.84996	PITG_17157	Nucleolin 2; AltName: Protein NUCLEOLIN LIKE 2; Short=AtNUC-L2; AltName: Protein PARAL
PITG_17242	1.72293	PYU1_G001974	1.62102	PITG_17242	CHAPERONIN ;CHAPERONIN
PITG_17244	4.19445	PYU1_G001985	5.54859	PITG_17244	FAMILY NOT NAMED ;CDGSH IRON-SULFUR DOMAIN-CONTAINING PROTEIN 2 HOMOLOG
PITG_17404	5.44978	PYU1_G006816	2.0465	PITG_17404	GUANINE NUCLEOTIDE-BINDING PROTEIN-LIKE 3
PITG_17515	3.53577	PYU1_G006014	1.816	PITG_17515	UNCHARACTERIZED ;GLUTATHIONE S-TRANSFERASE C-TERMINAL DOMAIN-CONTAINING PROTEIN
PITG_17608	7.10478	PYU1_G006363	1.81142	PITG_17608	THERMOSPERMINE SYNTHASE ACAULIS5
PITG_18014	6.19048	PYU1_G003427	1.83689	PITG_18014	UNCHARACTERIZED NODULIN-LIKE PROTEIN ;RRP12-LIKE PROTEIN
PITG_18314	3.50864	PYU1_G005032	2.45468	PITG_18314	MITOCHONDRIAL DICARBOXYLATE CARRIER
PITG_18369	3.9462	PYU1_G005070	2.61744	PITG_18369	Probable WRKY transcription factor 19; AltName: WRKY DNA-binding protein 19
PITG_18442	1.51223	PYU1_G001752	2.71056	PITG_18442	CHAPERONIN ;CHAPERONIN
PITG_18755	5.73042	PYU1_G009064	1.96844	PITG_18755	PROTEIN SDA1 HOMOLOG
PITG_19178	5.98326	PYU1_G001706	2.03248	PITG_19178	RIBOSOMAL PROTEIN L7AE FAMILY MEMBER ;NHP2-LIKE PROTEIN 1
PITG_20685	7.66236	PYU1_G007708	1.66593	PITG_20685
PITG_20688	7.99541	PYU1_G007711	1.90387	PITG_20688	60S ACIDIC RIBOSOMAL PROTEIN FAMILY MEMBER ;60S ACIDIC RIBOSOMAL PROTEIN FAMILY MEMBER
PITG_21126	4.36898	PYU1_G006582	2.69895	PITG_21126

## Sheet: Early Late Tuber Sector II
PI Gene	PItuberEarly-PITuberLate_logFC	Pult gene	PUTuberEarly-PUTuberLate_logFC	Annotation
PITG_00166	0.259147	PYU1_G014580	1.70168	PHOSPHOSERINE PHOSPHATASE
PITG_00398	0.171381	PYU1_G004069	1.97742	FAMILY NOT NAMED ;PROTEIN FMP42
PITG_00479	-0.609036	PYU1_G004162	1.5725	FAMILY NOT NAMED ;CALMODULIN-BINDING FAMILY PROTEIN-RELATED
PITG_00530	1.45318	PYU1_G004103	2.60344
PITG_00556	-0.802292	PYU1_G004090	1.9123	OXIDOREDUCTASE, 2OG-FE II OXYGENASE FAMILY PROTEIN ;OXIDOREDUCTASE, 2OG-FE II OXYGENA
PITG_00694	0.566526	PYU1_G014359	3.54618	SULFATE TRANSPORTER
PITG_00703	0.870763	PYU1_G014369	4.71604	2,4-DIENOYL-COA REDUCTASE [NADPH]
PITG_01072	-0.594459	PYU1_G001791	1.61671	5-METHYLTETRAHYDROPTEROYLTRIGLUTAMATE--HOMOCYSTEINE METHYLTRANSFERASE ;5-METHYLTETRAHYD
PITG_01210	1.26811	PYU1_G013690	3.00435
PITG_01816	-1.05984	PYU1_G005661	1.74011	MOB1, MPS ONE BINDER KINASE ACTIVATOR-LIKE 1A (YEAST)
PITG_02192	-0.220817	PYU1_G011601	1.70612	GLUTATHIONE PEROXIDASE
PITG_02587	-1.43584	PYU1_G004501	2.27088
PITG_02749	0.0204462	PYU1_G004370	2.09115	Urease accessory protein UreD
PITG_02750	-1.36654	PYU1_G004373	1.82103	ATP-NADH KINASE YEF1-RELATED
PITG_03396	1.06805	PYU1_G000806	1.58783	No entry
PITG_03418	-1.30562	PYU1_G000779	2.29739
PITG_03597	0.179882	PYU1_G006896	2.16297	ALANYL-TRNA EDITING PROTEIN AARSD1
PITG_04056	-0.735417	PYU1_G013763	2.36337
PITG_04582	0.651382	PYU1_G007253	3.11236	NADPH OXIDASE ;NADPH OXIDASE
PITG_04693	-0.883721	PYU1_G007485	1.97166
PITG_04948	-0.20247	PYU1_G014690	3.39935
PITG_05155	1.28213	PYU1_G014531	2.62578
PITG_05400	0.85158	PYU1_G011788	6.14333	PALMITOYL-PROTEIN THIOESTERASE/DOLICHYLDIPHOSPHATASE 1 esterase#PC00097;hydrolase#PC001
PITG_05420	-1.1642	PYU1_G005444	3.08056
PITG_05422	-1.49895	PYU1_G005446	1.80315	POLYCYSTIN-RELATED ;POLYCYSTIC KIDNEY DISEASE 2-LIKE 1 PROTEIN
PITG_06067	1.23923	PYU1_G011689	2.77209
PITG_06517	0.534129	PYU1_G014470	2.27523
PITG_06557	0.480445	PYU1_G007756	3.04168	CYTOCHROME P450 FAMILY PROTEIN-RELATED
PITG_06757	0.296746	PYU1_G010479	1.5216
PITG_06783	1.35074	PYU1_G010765	1.6484	QUINOLINATE SYNTHASE A
PITG_06935	-0.714928	PYU1_G014028	1.58376	HEAT SHOCK TRANSCRIPTION FACTOR ;HEAT STRESS TRANSCRIPTION FACTOR A-6A-RELATED
PITG_07025	1.37452	PYU1_G010617	1.81593
PITG_07256	1.35463	PYU1_G011287	1.66284
PITG_07380	1.48273	PYU1_G000539	5.21061	Glutamate synthase 2 [NADH], chloroplastic; AltName: NADH-dependent glutamate synthase
PITG_07847	-0.821124	PYU1_G011481	2.73021
PITG_08386	-0.647698	PYU1_G002304	1.73425
PITG_08396	-0.925573	PYU1_G002303	1.78182
PITG_08606	-1.39848	PYU1_G002508	3.2897	DNA LIGASE
PITG_08771	-1.30914	PYU1_G000048	1.52414
PITG_09262	-1.45134	PYU1_G002743	2.66461	EQUILIBRATIVE NUCLEOSIDE TRANSPORTER 4
PITG_09413	0.185301	PYU1_G001273	1.68091	GLUCOSYL/GLUCURONOSYL TRANSFERASES ;UDP-SUGAR-DEPENDENT GLYCOSYLTRANSFERASE 52
PITG_09949	0.336156	PYU1_G002622	1.6993
PITG_09995	0.789922	PYU1_G010996	1.79811
PITG_10028	-0.133986	PYU1_G010958	1.80063	SERINE PALMITOYLTRANSFERASE 1
PITG_10139	-1.125	PYU1_G010843	2.51616	ALKALINE CERAMIDASE 3
PITG_10813	-0.744303	PYU1_G010656	1.88927	ZINC METALLOPROTEASE YBR074W-RELATED
PITG_10875	0.250596	PYU1_G008318	2.98593	NADPH OXIDASE ;DUAL OXIDASE
PITG_11753	-0.647872	PYU1_G003191	1.84427	No entry
PITG_11942	-1.42677	PYU1_G001519	4.12184
PITG_12219	-0.405507	PYU1_G008953	2.40186	ZINC/IRON TRANSPORTER transmembrane receptor regulatory/adaptor protein#PC00226 ;ZINC T
PITG_12278	0.977344	PYU1_G010056	1.86902	STEROL O-ACYLTRANSFERASE 1-RELATED
PITG_12319	0.249377	PYU1_G013974	2.24314	CARBON CATABOLITE REPRESSOR PROTEIN 4 ;ENDONUCLEASE/EXONUCLEASE/PHOSPHATASE DOMAIN-CONT
PITG_12440	-0.50098	PYU1_G011708	4.08798
PITG_12441	-0.447322	PYU1_G011707	2.08897
PITG_12484	0.773303	PYU1_G014702	1.56829
PITG_12530	-0.406303	PYU1_G014724	1.82669
PITG_12760	0.926946	PYU1_G011634	2.3064
PITG_12824	0.424411	PYU1_G007758	2.17919	N-ACETYLATED-ALPHA-LINKED ACIDIC DIPEPTIDASE ;N-ACETYLATED-ALPHA-LINKED ACIDIC DIPEPTID
PITG_12833	0.937978	PYU1_G007770	2.10274	MICROSOMAL GLUTATHIONE S-TRANSFERASE 1 ;MICROSOMAL GLUTATHIONE S-TRANSFERASE-LIKE, ISOF
PITG_12889	-1.20775	PYU1_G007817	1.69384
PITG_12902	-0.91005	PYU1_G008812	1.59852
PITG_13391	-1.14556	PYU1_G014286	2.05819	Putative trans-acting enoyl reductase Rv2449ci|302595997|sp|Q7D745|Y2525_MYCTU
PITG_13791	0.661778	PYU1_G006224	3.97955
PITG_14005	-0.231404	PYU1_G006054	1.99507
PITG_14390	-0.0888734	PYU1_G002965	1.73545	Protein THEM6; Flags: Precursor
PITG_15248	0.247827	PYU1_G012895	2.0816	CATALASE
PITG_15477	-1.35146	PYU1_G001240	5.25092
PITG_15518	0.959933	PYU1_G013530	1.58413	ACID PHOSPHATASE RELATED
PITG_16354	-0.448962	PYU1_G012719	4.07174
PITG_17407	-0.366602	PYU1_G006811	1.89798	NUCLEAR POLY(A) POLYMERASE
PITG_17692	0.763748	PYU1_G006746	3.6102
PITG_17894	-0.440266	PYU1_G003594	3.58948	ZINC FINGER PROTEIN ;ZINC FINGER PROTEIN 449
PITG_18045	0.164317	PYU1_G000593	1.61015	MAP KINASE-ACTIVATED PROTEIN KINASE 5 SERINE/THREONINE-PROTEIN KINASE
PITG_18332	0.712509	PYU1_G005045	3.70098	Probable 1,4-beta-D-glucan cellobiohydrolase C; AltName: Beta-glucancellobiohydrolase
PITG_18334	-0.991657	PYU1_G005048	2.19697	RETICULON-4-INTERACTING PROTEIN 1, MITOCHONDRIAL
PITG_18458	-1.28874	PYU1_G001733	2.35212
PITG_18732	0.9231	PYU1_G009032	1.5739	Molybdate transporter 1; AltName: Sulfate transporter like protein 5.2
PITG_18999	-0.176134	PYU1_G007338	2.21946	PROPROTEIN CONVERTASE SUBTILISIN/KEXIN ;MEMBRANE-BOUND TRANSCRIPTION FACTOR PEPTIDASE,
PITG_19022	-0.0919768	PYU1_G003539	1.64675	PHOSPHOGLYCERATE MUTASE-RELATED ;SERINE/THREONINE-PROTEIN PHOSPHATASE PGAM5, MITOCHONDR
PITG_19917	0.703952	PYU1_G011585	4.23484
PITG_19997	-0.154102	PYU1_G009674	1.70476
PITG_20041	-1.43215	PYU1_G011580	3.00509	SULFATASE MODIFYING FACTOR 1, 2 ;SULFATASE MODIFYING FACTOR 1, 2
PITG_20138	1.3334	PYU1_G014477	2.19987	PLATELET-ACTIVATING FACTOR ACETYLHYDROLASE ;PLATELET-ACTIVATING FACTOR ACETYLHYDROLASE
PITG_21426	-1.4913	PYU1_G008907	1.93401	C-5 sterol desaturase erg31; AltName: Ergosterol Delta(5,6) desaturase erg31; AltName:

## Sheet: Early Late Tuber Sector III
PI Gene	PItuberEarly-PITuberLate_logFC	Pult gene	PUTuberEarly-PUTuberLate_logFC	Annotation
PITG_00301	-7.32456	PYU1_G004013	1.62679
PITG_00315	-1.79926	PYU1_G003942	1.7476
PITG_00587	-3.21399	PYU1_G004256	1.81769
PITG_01222	-2.34752	PYU1_G013685	2.48785	SOLUTE CARRIER FAMILY 35 MEMBER B1
PITG_01223	-2.66319	PYU1_G013677	2.17595
PITG_01605	-2.28673	PYU1_G011943	1.98351	Long chain base biosynthesis protein 2b; Short=AtLCB2b; AltName: Serine palmitoyltrans
PITG_01623	-2.02834	PYU1_G012067	1.59986
PITG_02710	-2.2912	PYU1_G004408	3.82314	Trypsin-1; AltName: Antryp1; Flags: Precursor
PITG_02778	-7.25448	PYU1_G004406	5.03636	UNCHARACTERIZED ;WD REPEAT-CONTAINING PROTEIN 96
PITG_03011	-2.37604	PYU1_G001004	1.80015	F-box protein, putative
PITG_03164	-3.45036	PYU1_G000907	2.71637
PITG_03469	-2.60409	PYU1_G012573	4.2786
PITG_03495	-2.37656	PYU1_G002248	3.45616
PITG_03746	-3.09797	PYU1_G007099	1.63622
PITG_04010	-4.01217	PYU1_G012957	2.64145	ADENYLSULFATE KINASE/SULFATE ADENYLTRANSFERASE transferase#PC00220;nucleotidyltransfera
PITG_04250	-2.52504	PYU1_G014875	2.57387	NADPH OXIDASE
PITG_04398	-1.55292	PYU1_G012432	1.55215	PROTEIN T27A1.5, ISOFORM A
PITG_04598	-3.16177	PYU1_G009935	2.29255
PITG_04601	-2.40505	PYU1_G009931	2.70549	PHOSPHOADENOSINE PHOSPHOSULFATE REDUCTASE
PITG_05742	-2.86486	PYU1_G005004	2.48904	Protein NLP2; Short=OsNLP2; AltName: NIN-like protein 2; AltName: Nodule inception pro
PITG_06459	-1.60663	PYU1_G013003	2.20343
PITG_06761	-2.26428	PYU1_G010422	4.1816
PITG_06816	-1.77069	PYU1_G010270	1.61664	TENEURIN AND N-ACETYLGLUCOSAMINE-1-PHOSPHODIESTER ALPHA-N-ACETYLGLUCOSAMINIDASE ;TENEUR
PITG_07120	-5.13167	PYU1_G014039	2.40183	WD40 REPEAT PROTEIN
PITG_07407	-10.1664	PYU1_G000499	3.56723
PITG_07898	-1.71121	PYU1_G011140	4.22732	N-ACETYLGALACTOSAMINE-6-SULFATASE
PITG_08199	-2.91774	PYU1_G011054	1.74702	HEAT SHOCK TRANSCRIPTION FACTOR ;HEAT STRESS TRANSCRIPTION FACTOR A-6A-RELATED
PITG_08732	-2.75073	PYU1_G000024	3.25779
PITG_08773	-3.57728	PYU1_G000051	2.14268
PITG_09209	-2.52282	PYU1_G001274	3.96568	TETRATRICOPEPTIDE REPEAT PROTEIN 30A
PITG_09342	-2.91592	PYU1_G001247	2.72298	High-affinity nitrate transporter 2.2; Short=AtNRT2:2
PITG_09387	-1.94868	PYU1_G001233	1.82975	CATHEPSIN D
PITG_09890	-1.64038	PYU1_G002572	3.69064	FAMILY NOT NAMED ;ALTERNATIVE OXIDASE
PITG_11208	-15.6401	PYU1_G001279	1.97224	Uncharacterized protein MJ1566
PITG_11407	-5.60175	PYU1_G003702	2.30561	POLYNUCLEOTIDE KINASE- 3'-PHOSPHATASE
PITG_13013	-4.41196	PYU1_G000378	3.2407	FAMILY NOT NAMED ;SULFITE REDUCTASE [NADPH] HEMOPROTEIN BETA-COMPONENT
PITG_13019	-3.49812	PYU1_G001537	1.77416
PITG_13851	-1.96309	PYU1_G006161	3.42195
PITG_13970	-3.96503	PYU1_G006079	2.72541
PITG_14055	-1.80387	PYU1_G009232	1.96241	ZINC-BINDING ALCOHOL DEHYDROGENASE DOMAIN-CONTAINING PROTEIN 2
PITG_14057	-1.83202	PYU1_G009230	3.32606	ZINC-BINDING ALCOHOL DEHYDROGENASE DOMAIN-CONTAINING PROTEIN 2
PITG_15953	-4.47812	PYU1_G000862	2.75146
PITG_16016	-1.61395	PYU1_G009393	1.82161	CYTOCHROME C OXIDASE ASSEMBLY PROTEIN COX15 ;CYTOCHROME C OXIDASE ASSEMBLY PROTEIN COX1
PITG_16197	-12.8839	PYU1_G002772	3.50247	UNCHARACTERIZED PUTATIVE METHYLTRANSFERASE PUTATIVE METHYLTRANSFERASE
PITG_16464	-1.85506	PYU1_G012278	4.1431	SULFATE TRANSPORTER
PITG_17292	-2.84977	PYU1_G002158	1.67994	SERINE/THREONINE-PROTEIN KINASE NEK1 SEVEN TRANSMEMBRANE DOMAIN-CONTAINING SERINE/THREO
PITG_17299	-2.86391	PYU1_G002155	1.91133
PITG_17300	-1.66696	PYU1_G002154	1.52429	DUAL SPECIFICITY PROTEIN PHOSPHATASE
PITG_17704	-1.78084	PYU1_G008002	3.30671	FAMILY NOT NAMED ;COILED-COIL DOMAIN-CONTAINING PROTEIN 81
PITG_17872	-3.43952	PYU1_G000880	3.89366	ACID PHOSPHATASE PHO11-RELATED
PITG_18188	-5.18169	PYU1_G010805	2.94509	UROPORPHYRINOGEN-III C-METHYLTRANSFERASE
PITG_18445	-3.45021	PYU1_G001747	2.24895

## Sheet: Early Late Tuber Sector IV
PI Gene	PItuberEarly-PITuberLate_logFC	Pult gene	PUTuberEarly-PUTuberLate_logFC	Annotation
PITG_00029	-2.54264	PYU1_G013902	-0.433044	Aminoacylase-1
PITG_00063	-1.96518	PYU1_G012795	-1.37766	SERINE/THREONINE-PROTEIN KINASE ICK
PITG_00066	-3.70944	PYU1_G012805	-0.479776	CHAPERONIN ;CHAPERONIN
PITG_00068	-4.30451	PYU1_G012803	0.534115
PITG_00121	-1.5569	PYU1_G012736	-0.391772	MUCIN ;APOLIPOPHORINS
PITG_00129	-2.83164	PYU1_G012745	-0.39361	E3 ubiquitin-protein ligase RGLG2; AltName: RING domain ligase 2
PITG_00141	-5.53894	PYU1_G012751	0.268646	FIBRINOGEN/TENASCIN/ANGIOPOEITIN ;TENASCIN
PITG_00147	-2.63654	PYU1_G012758	1.40482
PITG_00148	-1.68854	PYU1_G012759	-0.281281	PCD6 INTERACTING PROTEIN-RELATED ;PROTEIN EGO-2, ISOFORM C
PITG_00151	-6.5098	PYU1_G014591	-0.76464	AMMECR1 HOMOLOG ;AMME SYNDROME CANDIDATE GENE 1 PROTEIN
PITG_00177	-1.89307	PYU1_G014569	0.871183	ALLANTOICASE ;ALLANTOICASE
PITG_00209	-2.74679	PYU1_G003947	-1.47573	Major facilitator superfamily domain-containing protein 1
PITG_00215	-1.61576	PYU1_G003977	0.47337	ANKYRIN REPEAT PROTEIN ;ANKYRIN REPEAT PROTEIN
PITG_00237	-2.2162	PYU1_G003898	-1.4067	OXIDOREDUCTASE, 2OG-FE II OXYGENASE FAMILY PROTEIN
PITG_00245	-9.13539	PYU1_G003896	-0.336062	CYSTEINE PROTEASE FAMILY C1-RELATED ;CATHEPSIN Z
PITG_00253	-2.70022	PYU1_G003926	0.503391	ARM REPEAT FAMILY PROTEIN-LIKE PROTEIN-RELATED
PITG_00275	-2.33215	PYU1_G004000	-0.520326	ACID PHOSPHATASE RELATED
PITG_00283	-1.66016	PYU1_G003960	1.15585
PITG_00296	-2.45451	PYU1_G004020	-0.27256	SERINE/THREONINE-PROTEIN KINASE
PITG_00314	-1.89034	PYU1_G003943	-1.13382	INOSINE-5-MONOPHOSPHATE DEHYDROGENASE RELATED
PITG_00324	-2.87976	PYU1_G003963	-1.0181	CERAMIDASE ;CERAMIDASE
PITG_00380	-2.25433	PYU1_G004041	0.756158	SPHINGOSINE-1-PHOSPHATE LYASE
PITG_00391	-4.55424	PYU1_G004052	0.837124	OVARIAN CARCINOMA ANTIGEN CA125-RELATED ;PROTEIN C36E6.2
PITG_00416	-2.77954	PYU1_G004244	0.368109	SERINE/THREONINE-PROTEIN KINASE
PITG_00420	-3.31514	PYU1_G004239	-0.575341
PITG_00439	-4.96757	PYU1_G004211	0.538098
PITG_00441	-2.73524	PYU1_G004214	-0.988827	FAMILY NOT NAMED ;ANKYRIN-2
PITG_00447	-1.82517	PYU1_G004200	-0.281007
PITG_00455	-4.00009	PYU1_G004182	-0.575299
PITG_00517	-3.10478	PYU1_G004129	0.561818
PITG_00555	-4.44184	PYU1_G004102	1.0286	CALMODULIN
PITG_00569	-4.42399	PYU1_G004085	-0.976	PHOSPHATIDYLINOSITOL KINASE transferase#PC00220;kinase#PC00137 ;PI-3 KINASE
PITG_00635	-1.9418	PYU1_G004300	-0.0016567	RYANODINE RECEPTOR AND IP3 RECEPTOR ;INOSITOL 1,4,5-TRISPHOSPHATE RECEPTOR
PITG_00636	-2.13927	PYU1_G004299	-1.35394	Urease; AltName: Urea amidohydrolase
PITG_00696	-2.29851	PYU1_G014361	0.668672
PITG_00755	-2.74848	PYU1_G014346	-0.13482
PITG_00756	-2.07261	PYU1_G014383	-0.429293	Carboxypeptidase B2; AltName: Carboxypeptidase R; Short=CPR; AltName: Carboxypeptidase
PITG_00845	-1.94133	PYU1_G001987	-0.094524	CYCLIC NUCLEOTIDE PHOSPHODIESTERASE ;CYCLIC NUCLEOTIDE PHOSPHODIESTERASE
PITG_00860	-1.75134	PYU1_G002002	-0.366322	Kinesin-like protein KIF19
PITG_00955	-1.93745	PYU1_G001886	-1.41046
PITG_00962	-2.5913	PYU1_G001871	-1.37133
PITG_00965	-7.08653	PYU1_G001882	0.067124
PITG_01056	-2.48855	PYU1_G001814	-0.641781	TRANSCRIPTIONAL ACTIVATOR MYB
PITG_01068	-2.94779	PYU1_G001797	0.0722409
PITG_01106	-3.73388	PYU1_G001869	-0.693039
PITG_01114	-3.76233	PYU1_G001968	0.479984	PEROXISOMAL MEMBRANE PROTEIN PMP34
PITG_01124	-3.4219	PYU1_G001961	-1.13124	PHOSPHOLIPASE D ENDONUCLEASE SUPERFAMILY
PITG_01138	-1.62158	PYU1_G001936	-0.00714238	BETA-GALACTOSIDASE 2-RELATED
PITG_01156	-10.8794	PYU1_G001920	-0.532141
PITG_01219	-6.69082	PYU1_G013686	0.667304	SPERM-ASSOCIATED ANTIGEN 6 ARMADILLO REPEAT-CONTAINING
PITG_01231	-4.81774	PYU1_G002774	0.46454
PITG_01235	-1.66124	PYU1_G013670	-0.0569703	DEPHOSPHO-COA KINASE-RELATED ;DEPHOSPHO-COA KINASE DOMAIN-CONTAINING PROTEIN
PITG_01263	-3.49095	PYU1_G013643	0.983016	Probable folate-biopterin transporter 3
PITG_01267	-1.80072	PYU1_G008723	-0.423266	1,3-beta-glucanosyltransferase
PITG_01312	-1.9671	PYU1_G008799	-0.214121	T-complex-associated testis-expressed protein 1; Short=Tcte-1
PITG_01316	-3.23498	PYU1_G008793	-1.05933
PITG_01359	-3.71668	PYU1_G008784	-0.371492
PITG_01373	-2.67264	PYU1_G008758	0.367298	EF-HAND CALCIUM-BINDING DOMAIN CONTAINING PROTEIN ;CALCYPHOSIN-LIKE PROTEIN
PITG_01375	-2.77896	PYU1_G008817	0.998184
PITG_01390	-1.76826	PYU1_G008803	-0.208726	NEDD4-binding protein 2; Short=N4BP2; AltName: BCL-3-binding protein
PITG_01405	-2.00484	PYU1_G013426	1.00633
PITG_01408	-1.61643	PYU1_G013429	-0.155285	2-HYDROXYACID DEHYDROGENASE-RELATED
PITG_01416	-5.94487	PYU1_G013437	1.15696	TETRATRICOPEPTIDE REPEAT PROTEIN 8
PITG_01445	-4.8132	PYU1_G013415	0.084294	Serine/threonine-protein kinase AtPK2/AtPK19; AltName: Ribosomal-protein S6 kinase hom
PITG_01457	-2.7599	PYU1_G013450	-0.493769
PITG_01549	-1.56618	PYU1_G012044	0.956677	SUCCINATE-SEMIALDEHYDE DEHYDROGENASE, MITOCHONDRIAL
PITG_01556	-4.18357	PYU1_G009555	-0.718824
PITG_01615	-2.77855	PYU1_G005591	0.369646
PITG_01644	-1.68846	PYU1_G012053	-0.297964	SODIUM/HYDROGEN EXCHANGER ;SODIUM/HYDROGEN EXCHANGER
PITG_01677	-1.9675	PYU1_G005599	-0.356959
PITG_01761	-1.94904	PYU1_G005720	0.233621	PROLINE DEHYDROGENASE 1, MITOCHONDRIAL
PITG_01773	-2.87859	PYU1_G005708	-0.665404
PITG_01790	-1.75579	PYU1_G005686	-0.376336	CRAL-TRIO DOMAIN-CONTAINING PROTEIN C34C12.6
PITG_01800	-1.98242	PYU1_G005683	-0.00853411
PITG_01811	-2.58994	PYU1_G005671	-0.0362317
PITG_01818	-1.81628	PYU1_G005664	-0.635112	PUTATIVE HOMEODOMAIN TRANSCRIPTION FACTOR PHTF ;PUTATIVE HOMEODOMAIN TRANSCRIPTION FAC
PITG_01936	-2.08539	PYU1_G005815	-1.34627	PROTEIN KINASE RELATED ;SERINE/THREONINE-PROTEIN KINASE FUSED
PITG_01981	-1.53256	PYU1_G005791	-0.300378
PITG_02011	-2.60301	PYU1_G005761	0.4229	CALCINEURIN B ;PROTEIN PHOSPATASE 3 REGULATORY SUBUNIT B ALPHA ISOFORM TYPE 1
PITG_02019	-3.50103	PYU1_G005757	0.671435
PITG_02035	-3.1395	PYU1_G005739	0.587871	WD40 REPEAT PROTEIN ;DDB1- AND CUL4-ASSOCIATED FACTOR 11
PITG_02036	-2.06845	PYU1_G005738	0.018588	EQUILIBRATIVE NUCLEOSIDE TRANSPORTER 1
PITG_02052	-2.17756	PYU1_G005721	-0.462352
PITG_02073	-4.34197	PYU1_G012810	-1.21906	U-BOX DOMAIN-CONTAINING PROTEIN 2-RELATED
PITG_02107	-2.91471	PYU1_G008075	-0.345327
PITG_02128	-5.08836	PYU1_G012845	1.03852
PITG_02226	-11.9944	PYU1_G004759	-0.141585	SERINE-THREONINE PROTEIN KINASE
PITG_02228	-1.66794	PYU1_G004762	-0.789931	BECLIN-1
PITG_02254	-4.09233	PYU1_G004738	1.1355	FAMILY NOT NAMED ;5-AZACYTIDINE-INDUCED PROTEIN 1
PITG_02271	-4.28681	PYU1_G004720	-0.801007
PITG_02282	-1.57542	PYU1_G004714	-0.190646	Acyl-coenzyme A dehydrogenase; Short=ACDH
PITG_02285	-2.88559	PYU1_G004711	-0.837093
PITG_02308	-3.72427	PYU1_G004677	0.0988243
PITG_02326	-12.0919	PYU1_G004684	-1.03927	MUTATED IN BLADDER CANCER 1 ;COILED-COIL DOMAIN-CONTAINING PROTEIN 112
PITG_02414	-2.17785	PYU1_G012201	0.618013
PITG_02426	-1.58489	PYU1_G004603	0.328067	UNCHARACTERIZED PUTATIVE METHYLTRANSFERASE ;SET DOMAIN-CONTAINING PROTEIN 4
PITG_02428	-4.57046	PYU1_G004601	-0.486244	15-hydroxyprostaglandin dehydrogenase [NAD(+)]; Short=15-PGDH; AltName: Prostaglandin
PITG_02468	-2.98721	PYU1_G010256	0.657949
PITG_02470	-1.85435	PYU1_G004552	-0.258451	UPF0598 protein C8orf82
PITG_02480	-4.14677	PYU1_G004510	0.320061	ZINC FINGER PROTEIN ZIC AND GLI ;ZINC FINGER PROTEIN ZIC 3
PITG_02497	-1.9973	PYU1_G004542	0.558452	E3 UBIQUITIN-PROTEIN LIGASE SMURF1
PITG_02501	-2.8773	PYU1_G004538	-0.446449	RING ZINC FINGER PROTEIN ;E3 UBIQUITIN-PROTEIN LIGASE RNF115
PITG_02506	-2.85936	PYU1_G008420	-0.360634
PITG_02541	-2.05431	PYU1_G004467	-0.412491
PITG_02550	-5.15131	PYU1_G008526	0.348599
PITG_02552	-2.33188	PYU1_G008529	0.0168098
PITG_02553	-1.68982	PYU1_G008523	0.190343
PITG_02571	-2.01933	PYU1_G008542	-0.184106	RING FINGER AND PROTEASE ASSOCIATED DOMAIN-CONTAINING ;PROTEIN C18B12.4
PITG_02572	-5.64967	PYU1_G008543	-0.997554	PROBABLE MEMBRANE PROTEIN DUF221-RELATED ;PHOSPHATE METABOLISM PROTEIN 7
PITG_02590	-4.41452	PYU1_G004497	-0.914043
PITG_02595	-1.56816	PYU1_G004485	0.289387
PITG_02607	-2.41583	PYU1_G004482	0.322667	Peroxisomal multifunctional enzyme type 2; Short=MFE-2; AltName: 17-beta-hydroxysteroi
PITG_02625	-1.93686	PYU1_G008402	0.77717	ANKYRIN REPEAT PROTEIN
PITG_02626	-1.92132	PYU1_G008400	-0.648881	XENOTROPIC AND POLYTROPIC RETROVIRUS RECEPTOR 1-RELATED
PITG_02643	-2.1465	PYU1_G008438	0.738024	ANKYRIN REPEAT PROTEIN ;ANKYRIN REPEAT PROTEIN
PITG_02654	-13.0661	PYU1_G008454	0.411432	OVARIAN CANCER GENE-2 PROTEIN-RELATED ;OVARIAN CANCER-ASSOCIATED GENE 2 PROTEIN
PITG_02655	-2.86566	PYU1_G008455	1.21329	OVARIAN CANCER GENE-2 PROTEIN-RELATED ;OVARIAN CANCER-ASSOCIATED GENE 2 PROTEIN
PITG_02657	-7.19292	PYU1_G013615	0.119708	No entry
PITG_02658	-5.79236	PYU1_G013614	-0.715327	No entry
PITG_02665	-2.58325	PYU1_G008488	-0.0599168	INWARD RECTIFIER POTASSIUM CHANNEL
PITG_02674	-2.23817	PYU1_G008481	-0.819708
PITG_02739	-1.69047	PYU1_G004378	0.284255	KELCH REPEAT DOMAIN ;KELCH REPEAT DOMAIN
PITG_02748	-2.57074	PYU1_G012259	1.0449
PITG_02751	-3.03339	PYU1_G004374	0.748606
PITG_02758	-1.71005	PYU1_G004384	1.09607
PITG_02763	-2.85652	PYU1_G004387	-0.695962	VOLTAGE AND LIGAND GATED POTASSIUM CHANNEL
PITG_02771	-3.15855	PYU1_G008498	-0.0714292
PITG_02793	-2.27065	PYU1_G008518	0.683775	UNCHARACTERIZED ;PROTEIN Y45F10A.7, ISOFORM A
PITG_02826	-1.67758	PYU1_G014100	-0.145886	Putative ATP-dependent helicase HRQ1; AltName: Homologous to recQ protein 1
PITG_02841	-1.96563	PYU1_G008356	0.0470266
PITG_02855	-2.17429	PYU1_G008388	-1.14671	Protein phosphatase 1 regulatory subunit 42; AltName: Leucine-rich repeat-containing p
PITG_02898	-2.89061	PYU1_G008576	0.240007	No entry
PITG_02912	-2.58015	PYU1_G008429	-0.933785
PITG_02997	-2.90287	PYU1_G001003	1.45768	CALPAIN-5
PITG_03008	-2.36809	PYU1_G001012	-0.00714049
PITG_03018	-2.28087	PYU1_G000999	-0.200768	DYNEIN HEAVY CHAIN 1, AXONEMAL
PITG_03038	-3.45016	PYU1_G000873	-0.749783	Major facilitator superfamily domain-containing protein 6; AltName: Macrophage MHC cla
PITG_03094	-1.54754	PYU1_G000635	-0.353066
PITG_03113	-2.00658	PYU1_G000613	0.080632	TETRATRICOPEPTIDE REPEAT PROTEIN 11 TPR REPEAT PROTEIN 11 ;MITOCHONDRIAL FISSION 1 PRO
PITG_03114	-5.21247	PYU1_G000615	-0.43074	CT120 PROTEIN ;PROTEIN K12H6.6, ISOFORM B-RELATED
PITG_03118	-2.03312	PYU1_G000618	-0.745023	mRNA decapping complex subunit 2
PITG_03203	-2.14369	PYU1_G001077	-0.033477	EXOCYST COMPLEX COMPONENT 4
PITG_03242	-1.51542	PYU1_G000700	-0.582099	RAN BINDING PROTEIN 9-RELATED
PITG_03287	-6.12365	PYU1_G000661	-0.431781	INTIMAL THICKNESS RECEPTOR-RELATED ;TRANSMEMBRANE PROTEIN 145
PITG_03291	-2.41516	PYU1_G000642	0.0317171	PHOSPHOLIPID-TRANSPORTING ATPASE TAT-1
PITG_03306	-4.22576	PYU1_G000710	-0.140341	Heat stress transcription factor C-1b; AltName: Heat stress transcription factor 11; S
PITG_03356	-3.04261	PYU1_G000844	-0.487245
PITG_03365	-1.84836	PYU1_G000832	0.0692729	Glucokinase; AltName: Glucose kinase
PITG_03374	-1.76018	PYU1_G000825	0.302286	Uncharacterized protein C18H10.09
PITG_03402	-2.20599	PYU1_G000800	-0.87929
PITG_03419	-2.86197	PYU1_G000778	1.33189	KPL2-RELATED ;SPERM FLAGELLAR PROTEIN 2
PITG_03425	-1.62032	PYU1_G000770	-0.582894	1,3-beta-glucanosyltransferase GAS2; AltName: Glycolipid-anchored surface protein 2; F
PITG_03454	-1.59346	PYU1_G002380	-0.426714
PITG_03455	-2.3437	PYU1_G002378	-0.930834
PITG_03478	-2.87542	PYU1_G002235	-0.314436	GRAM domain-containing protein 1A
PITG_03557	-1.50041	PYU1_G006964	-0.377798	P53 INDUCED PROTEIN ;ETOPOSIDE-INDUCED PROTEIN 2.4 HOMOLOG
PITG_03558	-1.5414	PYU1_G006965	0.320731	PEPTIDYL-PROLYL CIS-TRANS ISOMERASE
PITG_03560	-1.58255	PYU1_G006967	-0.0912453
PITG_03591	-2.92581	PYU1_G006954	-0.520871
PITG_03592	-12.2736	PYU1_G006953	-0.589158	HEAT-LIKE REPEAT-CONTAINING PROTEIN ;SERINE/THREONINE-PROTEIN PHOSPHATASE 4 REGULATORY
PITG_03600	-3.91161	PYU1_G006960	0.852361	BARDET-BIEDL SYNDROME 2 PROTEIN
PITG_03609	-1.68075	PYU1_G006902	-0.576602	UNCHARACTERIZED ;COILED-COIL DOMAIN-CONTAINING PROTEIN 132
PITG_03634	-4.38628	PYU1_G006998	-0.416355	Nucleoside diphosphate kinase 7; Short=NDK 7; Short=NDP kinase 7; AltName: nm23-H7
PITG_03651	-1.8224	PYU1_G007010	0.0344387	PHOSPHOLIPASE D ;PHOSPHOLIPASE D2
PITG_03662	-2.96415	PYU1_G007023	-0.655357	ACID PHOSPHATASE RELATED ;IRON/ZINC PURPLE ACID PHOSPHATASE-LIKE PROTEIN
PITG_03670	-1.77981	PYU1_G007030	-0.773512	Protein LHY; AltName: MYB-related transcription factor LHY; AltName: Protein LATE ELON
PITG_03673	-6.48344	PYU1_G007033	-0.549112	Serine/threonine-protein phosphatase 6 regulatory ankyrin repeat subunit A; Short=PP6-
PITG_03733	-1.88899	PYU1_G007076	-0.227673	TUBERIN
PITG_03755	-1.85697	PYU1_G007112	0.435981	BIFUNCTIONAL ASPARTATE AMINOTRANSFERASE AND GLUTAMATE/ASPARTATE-PREPHENATE AMINOTRANSFE
PITG_03812	-2.82601	PYU1_G007165	-0.359756	TRIM/RBCC RING FINGER, B-BOX AND COILED COIL DOMAINS-CONTAINING
PITG_03822	-2.97802	PYU1_G007194	-0.851042
PITG_03825	-2.96237	PYU1_G007196	1.23566	INOSINE-5-MONOPHOSPHATE DEHYDROGENASE RELATED
PITG_03828	-4.64707	PYU1_G009307	-0.196015	Protein urg3
PITG_03830	-2.43009	PYU1_G007202	-0.625847	CYCLIC NUCLEOTIDE PHOSPHODIESTERASE ;HIGH AFFINITY CAMP-SPECIFIC AND IBMX-INSENSITIVE 3
PITG_03831	-2.72999	PYU1_G007203	-0.562025	EVI5-LIKE PROTEIN
PITG_03837	-3.26315	PYU1_G013519	0.693589	PROTEASE M1 ZINC METALLOPROTEASE ;AMINOPEPTIDASE B
PITG_03851	-3.49871	PYU1_G013622	-0.20569	Vasohibin-1
PITG_03871	-2.22569	PYU1_G013582	-0.491701
PITG_03879	-1.55824	PYU1_G013577	-0.580305	RABCONNECTIN-3A
PITG_03946	-2.03519	PYU1_G007645	-0.37974
PITG_03988	-2.06684	PYU1_G007699	-0.438937
PITG_03990	-8.82184	PYU1_G014639	-0.791883
PITG_03997	-1.73439	PYU1_G007732	-0.530485
PITG_04041	-3.99434	PYU1_G013738	-0.010023
PITG_04059	-6.44243	PYU1_G013764	-1.38179
PITG_04061	-1.7422	PYU1_G013760	-1.01758	FIDIPIDINE ;FIDIPIDINE
PITG_04112	-3.98898	PYU1_G013779	-0.886924	PROBABLE MEMBRANE PROTEIN DUF221-RELATED ;PROBABLE MEMBRANE PROTEIN DUF221-RELATED
PITG_04134	-2.60697	PYU1_G006665	0.0688125	Putative ankyrin repeat protein R863
PITG_04180	-1.5688	PYU1_G013795	-1.13665	FAMILY NOT NAMED ;GATS-LIKE PROTEIN 3
PITG_04227	-3.98156	PYU1_G013798	-0.570508	Transmembrane protein 110
PITG_04231	-2.73007	PYU1_G013807	-0.870302	RECEPTOR EXPRESSION-ENHANCING PROTEIN 6
PITG_04591	-2.05886	PYU1_G009925	0.533282	SERINE/THREONINE-PROTEIN KINASE RIO ;SERINE/THREONINE-PROTEIN KINASE RIO1
PITG_04618	-2.12121	PYU1_G009947	1.27557	GAMMA-BUTYROBETAINE HYDROXYLASE-RELATED ;TRIMETHYLLYSINE DIOXYGENASE, MITOCHONDRIAL
PITG_04629	-1.69569	PYU1_G009945	0.395311
PITG_04631	-1.71454	PYU1_G010489	0.10214
PITG_04646	-3.03383	PYU1_G010502	-0.801952	FAMILY NOT NAMED ;ATP-BINDING CASSETTE SUB-FAMILY B MEMBER 6, MITOCHONDRIAL
PITG_04648	-1.90875	PYU1_G009942	0.906574
PITG_04669	-3.35633	PYU1_G007451	-1.38421	SPERMATOGENESIS-ASSOCIATED 4-RELATED ;SPERMATOGENESIS-ASSOCIATED PROTEIN 4
PITG_04678	-4.12746	PYU1_G007457	-1.21366	PHOSPHATIDYLINOSITOL 3,4,5-TRISPHOSPHATE 3-PHOSPHATASE AND DUAL-SPECIFICITY PROTEIN PHO
PITG_04690	-2.6824	PYU1_G007480	0.964399	Apoptosis-inducing factor homolog B
PITG_04700	-1.54387	PYU1_G007493	-0.878775	Ankyrin repeat, PH and SEC7 domain containing protein secG
PITG_04708	-1.81446	PYU1_G007502	-0.352744	TETRAHYDROFOLATE DEHYDROGENASE/CYCLOHYDROLASE FAMILY MEMBER ;BIFUNCTIONAL PROTEIN FOLD
PITG_04725	-4.26807	PYU1_G007542	-0.994858	DNAJ HOMOLOG SUBFAMILY C MEMBER ;DNAJ HOMOLOG SUBFAMILY C MEMBER 17
PITG_04823	-1.51208	PYU1_G007553	-0.760516	DTDP-4-DEHYDRORHAMNOSE REDUCTASE ;METHIONINE ADENOSYLTRANSFERASE 2 SUBUNIT BETA
PITG_04834	-4.46437	PYU1_G007667	0.492271
PITG_04846	-2.88672	PYU1_G007666	-0.686232	PROTEIN AD-016-RELATED ;PROTEIN AD-016-RELATED
PITG_04866	-8.83411	PYU1_G007584	-0.653965	Uncharacterized protein C17orf105 homolog
PITG_04867	-3.38755	PYU1_G007586	0.317505	ANKYRIN REPEAT PROTEIN ;ANKYRIN REPEAT DOMAIN-CONTAINING PROTEIN 66
PITG_04871	-3.9576	PYU1_G007590	-0.35392	PHOSPHATIDYLINOSITOL-4-PHOSPHATE 5-KINASE RELATED ;PHOSPHATIDYLINOSITOL-4-PHOSPHATE 5-K
PITG_04877	-2.14948	PYU1_G013716	0.697913	Lysine-specific histone demethylase 1 homolog 1; AltName: Flavin-containing amine oxid
PITG_04883	-3.63692	PYU1_G007604	-0.662444
PITG_04884	-2.17943	PYU1_G007603	-0.364734
PITG_04893	-4.52596	PYU1_G007555	-1.40372	Uncharacterized protein C7orf63 homolog
PITG_04934	-1.79972	PYU1_G003628	-0.196662	CHROMODOMAIN Y-LIKE PROTEIN
PITG_04957	-3.97304	PYU1_G003638	-0.399972	AP-2 COMPLEX SUBUNIT SIGMA
PITG_05117	-5.55403	PYU1_G014503	-0.251435	GLYCINE AMIDINOTRANSFERASE, MITOCHONDRIAL ;GLYCINE AMIDINOTRANSFERASE, MITOCHONDRIAL
PITG_05151	-2.7142	PYU1_G014529	1.21497	SODIUM-COUPLED NEUTRAL AMINO ACID TRANSPORTER 4
PITG_05176	-3.88927	PYU1_G008181	0.466975	HISTONE DEACETYLASE 6
PITG_05248	-2.58209	PYU1_G013298	1.10388
PITG_05259	-1.56026	PYU1_G013290	0.0639072	SWI/SNF-RELATED MATRIX-ASSOCIATED ACTIN-DEPENDENT REGULATOR OF CHROMATIN SUBFAMILY-RELA
PITG_05294	-6.77033	PYU1_G012187	-0.888396	LATE EMBRYOGENESIS ABUNDANT PLANTS LEA-RELATED ;LATE EMBRYOGENESIS ABUNDANT PLANTS
PITG_05403	-1.56886	PYU1_G005429	-0.620012	ZINC METALLOPROTEINASE-RELATED ;ZINC METALLOPROTEINASE-RELATED
PITG_05423	-2.34747	PYU1_G005455	-0.517145	DNA-dependent protein kinase catalytic subunit; Short=DNA-PK catalytic subunit; Short=
PITG_05441	-2.54261	PYU1_G005465	-0.515925
PITG_05481	-1.79081	PYU1_G005196	0.230265	Uncharacterized protein YIL067C
PITG_05502	-2.86324	PYU1_G013083	-1.17496	ACID PHOSPHATASE RELATED ;METALLOPHOSPHOESTERASE DOMAIN-CONTAINING PROTEIN
PITG_05507	-1.97373	PYU1_G005208	-0.513443	CGI-141-RELATED/LIPASE CONTAINING PROTEIN ;GOLGI TRANSPORT PROTEIN 1-RELATED
PITG_05516	-3.48064	PYU1_G001565	0.187763	GLUTATHIONE S-TRANSFERASE OMEGA-LIKE 1-RELATED
PITG_05519	-2.03862	PYU1_G005232	1.28045	Probable phosphatidylinositol 4-phosphate 5-kinase MSS4; AltName: 1-phosphatidylinosit
PITG_05547	-1.90102	PYU1_G005259	-0.262333	SMALL CONDUCTANCE CALCIUM-ACTIVATED POTASSIUM CHANNEL ;SMALL CONDUCTANCE CALCIUM-ACTIVA
PITG_05548	-3.48745	PYU1_G005260	-1.0874
PITG_05549	-4.21646	PYU1_G005261	-0.146962	CYTOSOLIC CARBOXYPEPTIDASE 2
PITG_05553	-1.86022	PYU1_G005267	-0.190945	Probable D-lactate dehydrogenase, mitochondrial; Short=DLD; Short=Lactate dehydrogenas
PITG_05622	-3.07861	PYU1_G005345	-0.161514	NUCLEOLAR PROTEIN 7/ESTROGEN RECEPTOR COACTIVATOR-RELATED ;NUCLEOLAR PROTEIN 7/ESTROGEN
PITG_05627	-1.58826	PYU1_G009547	-0.498692
PITG_05629	-2.33476	PYU1_G005347	-1.13609	POLY(A) RNA POLYMERASE GLD2
PITG_05669	-2.70141	PYU1_G005388	-1.12905	CORNICHON-RELATED ;PHOSPHOPANTOTHENATE--CYSTEINE LIGASE
PITG_05726	-3.85228	PYU1_G004985	-0.253092
PITG_05733	-2.0589	PYU1_G004958	-0.23633	Glutathione gamma-glutamylcysteinyltransferase; AltName: Phytochelatin synthase
PITG_05736	-1.66275	PYU1_G005006	-0.318595	Protein NLRC3; AltName: CARD15-like protein; AltName: Caterpiller protein 16.2; Short=
PITG_05747	-4.74532	PYU1_G006254	-0.11589
PITG_05748	-1.65865	PYU1_G004962	0.130079
PITG_05781	-1.65418	PYU1_G004942	0.409287	EUKARYOTIC TRANSLATION INITIATION FACTOR 2-ALPHA KINASE EIF2-ALPHA KINASE -RELATED ;EU
PITG_05835	-9.28067	PYU1_G004874	-0.712397	Centrosomal protein of 41 kDa; Short=Cep41; AltName: Testis-specific gene A14 protein
PITG_05973	-2.73473	PYU1_G004845	-0.740221
PITG_05993	-2.28652	PYU1_G004818	-0.168789
PITG_06012	-4.09167	PYU1_G004824	-0.114172
PITG_06147	-4.29284	PYU1_G012678	0.260837	NICOTINAMIDE MONONUCLEOTIDE ADENYLYLTRANSFERASE 2
PITG_06150	-2.04995	PYU1_G012675	0.847868	FAMILY NOT NAMED ;PROTEIN SIP5
PITG_06173	-4.32888	PYU1_G008933	-0.648463
PITG_06225	-13.0638	PYU1_G012553	0.114373	Radial spoke head protein 4 homolog A; AltName: Radial spoke head-like protein 3
PITG_06260	-2.63329	PYU1_G014632	-0.320623	Putative 3,4-dihydroxy-2-butanone kinase
PITG_06284	-2.89182	PYU1_G012980	0.380663
PITG_06289	-2.70083	PYU1_G012982	-0.316868	Uncharacterized protein C4orf29 homolog; Flags: Precursor
PITG_06352	-1.56867	PYU1_G014461	0.362845	5'-NUCLEOTIDASE-RELATED
PITG_06358	-2.50222	PYU1_G008926	-0.472586	LYST-INTERACTING PROTEIN LIP5 DOPAMINE RESPONSIVE PROTEIN DRG-1 ;1,3-BETA-GLUCAN SYNTH
PITG_06374	-5.80921	PYU1_G008899	-0.159295	CYSTINE TRANSPORTER
PITG_06393	-1.54496	PYU1_G008890	1.00124
PITG_06424	-2.03891	PYU1_G013073	-0.42577	FORMIN-RELATED ;FORMIN-RELATED
PITG_06457	-3.08999	PYU1_G013068	-0.566972
PITG_06483	-4.35663	PYU1_G012996	-0.952043
PITG_06502	-5.09094	PYU1_G012601	-0.471105	PHD/F-BOX CONTAINING PROTEIN ;LYSINE-SPECIFIC DEMETHYLASE PHF2
PITG_06536	-8.97846	PYU1_G012579	-0.374935
PITG_06578	-4.34202	PYU1_G014455	-1.19719	CELL CYCLE CONTROL PROTEIN 50 ;CELL CYCLE CONTROL PROTEIN 50
PITG_06580	-2.5384	PYU1_G014454	-0.696062	PARVALBUMIN ALPHA
PITG_06593	-1.64755	PYU1_G014882	1.10773	RAB GDP/GTP EXCHANGE FACTOR ;RAB GDP/GTP EXCHANGE FACTOR
PITG_06600	-2.19769	PYU1_G014881	-0.848752	F-BOX AND WD40 DOMAIN PROTEIN ;WD REPEAT-CONTAINING PROTEIN 64
PITG_06601	-2.98542	PYU1_G012501	-0.72218
PITG_06605	-11.6899	PYU1_G012506	-0.876561	No entry
PITG_06606	-2.15437	PYU1_G012503	-1.03291	TETRATRICOPEPTIDE REPEAT PROTEIN, TPR
PITG_06607	-1.86553	PYU1_G012510	-0.885214	SERINE/THREONINE KINASE ;SERINE/THREONINE KINASE
PITG_06618	-1.79186	PYU1_G012528	-1.07625	PHOSDUCIN-RELATED ;THIOREDOXIN DOMAIN-CONTAINING PROTEIN 9
PITG_06648	-1.51974	PYU1_G014769	-0.432281
PITG_06652	-3.49755	PYU1_G014772	-0.0024685
PITG_06653	-5.15047	PYU1_G014773	-0.0046456	NGEP-RELATED ;ANOCTAMIN-8
PITG_06672	-3.26908	PYU1_G012962	-0.369246	PLASMA MEMBRANE CALCIUM-TRANSPORTING ATPASE 4
PITG_06694	-7.42049	PYU1_G014784	0.21417	PHOSPHODIESTERASE HL hydrolase#PC00121;phosphatase#PC00181 ;PHOSPHODIESTERASE HL
PITG_06718	-2.82353	PYU1_G010455	-0.240591	FIBRINOGEN/TENASCIN/ANGIOPOEITIN ;TENASCIN
PITG_06725	-3.94905	PYU1_G010524	0.113689
PITG_06793	-2.10703	PYU1_G010248	-0.204962
PITG_06893	-5.93517	PYU1_G010351	-0.190128	EF-HAND CALCIUM-BINDING DOMAIN CONTAINING PROTEIN ;CALCYPHOSIN-2
PITG_06904	-3.94455	PYU1_G010336	-1.0239	FAMILY NOT NAMED ;PROTEIN 9230110C19RIK
PITG_06908	-4.09998	PYU1_G010339	0.300447	elicitin-like protein
PITG_06909	-9.99615	PYU1_G010340	0.390261	NUCLEAR DISTRIBUTION PROTEIN NUDE HOMOLOG 1
PITG_06912	-2.50697	PYU1_G010311	-0.869592	SODIUM-COUPLED NEUTRAL AMINO ACID TRANSPORTER 4
PITG_06916	-2.37197	PYU1_G010320	-0.141318	CHAPERONIN ;1-PHOSPHATIDYLINOSITOL 3-PHOSPHATE 5-KINASE
PITG_06946	-3.35821	PYU1_G011225	-0.990976	SEL-1-LIKE PROTEIN
PITG_07012	-1.51681	PYU1_G010608	-0.419413	PHOSPHATIDYLCHOLINE TRANSFER PROTEIN ;PHOSPHATIDYLCHOLINE TRANSFER PROTEIN
PITG_07023	-4.27456	PYU1_G010618	-0.302763	GDP-MANNOSE 4,6-DEHYDRATASE
PITG_07027	-2.051	PYU1_G010615	-0.581129	BIFUNCTIONAL GLYOXYLATE CYCLE PROTEIN
PITG_07029	-1.89589	PYU1_G010620	-0.903895	PALMITOYL-PROTEIN THIOESTERASE/DOLICHYLDIPHOSPHATASE 1 esterase#PC00097;hydrolase#PC001
PITG_07031	-2.0401	PYU1_G010621	1.15308	DUAL SPECIFICITY PROTEIN PHOSPHATASE ;DUAL SPECIFICITY PROTEIN PHOSPHATASE
PITG_07033	-2.57809	PYU1_G010631	-0.548655	PX SERINE/THREONINE KINASE PXK ;PX SERINE/THREONINE KINASE PXK
PITG_07034	-3.43085	PYU1_G010630	-0.0420541	MYOSIN ;MYOSIN
PITG_07040	-1.54914	PYU1_G010633	0.22648
PITG_07054	-1.51329	PYU1_G010580	-0.20002
PITG_07068	-7.53135	PYU1_G010603	-0.271101	SERINE HYDROLASE-RELATED
PITG_07086	-4.08145	PYU1_G011253	-1.28574	Major facilitator superfamily domain-containing protein 8
PITG_07166	-7.08764	PYU1_G011035	-0.168863	2-AMINO-3-CARBOXYLMUCONATE-6-SEMIALDEHYDE DECARBOXYLASE ;2-AMINO-3-CARBOXYMUCONATE-6-SE
PITG_07168	-2.64509	PYU1_G011358	0.646149	Hippocampus abundant transcript 1 protein
PITG_07193	-2.35801	PYU1_G011349	-0.176417
PITG_07194	-4.76651	PYU1_G011348	0.0839744
PITG_07197	-3.57925	PYU1_G011345	-0.878606	ACETYL-COA C-ACYLTRANSFERASE
PITG_07248	-4.78489	PYU1_G011332	-0.771934	SERINE-THREONINE PROTEIN KINASE
PITG_07262	-5.77308	PYU1_G011281	-0.0475215	ANTIGEN MLAA-22-RELATED ;ANTIGEN MLAA-22-RELATED
PITG_07279	-1.76819	PYU1_G011270	-0.689374
PITG_07285	-1.75437	PYU1_G011258	-0.463824	OVARIAN CARCINOMA ANTIGEN CA125-RELATED ;OVARIAN CARCINOMA ANTIGEN CA125-RELATED
PITG_07302	-1.9178	PYU1_G013997	0.431401	CBP/P300-RELATED ;CBP/P300-RELATED
PITG_07309	-4.39056	PYU1_G014010	-0.533841
PITG_07319	-4.98966	PYU1_G013985	0.322386	CALCIUM-ACTIVATED POTASSIUM CHANNEL ALPHA CHAIN ;CALCIUM-ACTIVATED POTASSIUM CHANNEL SL
PITG_07324	-12.1458	PYU1_G013983	0.0217124	LEUCINE-RICH REPEAT-CONTAINING PROTEIN ;LEUCINE-RICH REPEAT-CONTAINING PROTEIN 40
PITG_07347	-1.79926	PYU1_G010128	0.212474
PITG_07814	-1.84748	PYU1_G011412	0.400988	PHOSPHATIDYLINOSITOL-4-PHOSPHATE 5-KINASE RELATED ;PHOSPHATIDYLINOSITOL-4-PHOSPHATE 5-K
PITG_07820	-1.57598	PYU1_G011421	-0.51457	GUANINE DEAMINASE
PITG_07828	-1.83489	PYU1_G011432	0.183922	SERINE PROTEASE FAMILY S10 SERINE CARBOXYPEPTIDASE
PITG_07831	-4.23539	PYU1_G011429	0.537717	Transmembrane protein 110
PITG_07838	-5.36268	PYU1_G011470	-0.981702	Intraflagellar transport protein 46 homolog
PITG_07852	-2.05388	PYU1_G011483	0.250678	WD and tetratricopeptide repeats protein 1
PITG_07865	-3.03022	PYU1_G011467	-0.132289	AUTOPHAGY-SPECIFIC GENE 2, ISOFORM A
PITG_07912	-3.71954	PYU1_G011126	0.291313	POLYCYSTIN-RELATED ;POLYCYSTIC KIDNEY DISEASE 2-LIKE 1 PROTEIN
PITG_07924	-2.33392	PYU1_G011163	-0.148244	DUF914-RELATED ;PROTEIN Y73E7A.3, ISOFORM A
PITG_07943	-2.72108	PYU1_G011154	-0.421468	Phospholipid-transporting ATPase 10; Short=AtALA10; AltName: Aminophospholipid flippas
PITG_07948	-3.64455	PYU1_G011170	-1.39553	GLUCOSE-METHANOL-CHOLINE GMC OXIDOREDUCTASE
PITG_07953	-2.11216	PYU1_G011149	0.55253	3-KETOACYL-COA THIOLASE A, PEROXISOMAL
PITG_07957	-3.16484	PYU1_G011169	-1.34372
PITG_07973	-3.5465	PYU1_G011182	-0.265956	VOLTAGE-GATED POTASSIUM CHANNEL ;POTASSIUM VOLTAGE-GATED CHANNEL SUBFAMILY KQT MEMBER 4
PITG_07976	-3.33674	PYU1_G011028	-0.316008	FAMILY NOT NAMED ;RING FINGER PROTEIN 141
PITG_08006	-2.39322	PYU1_G011518	-0.446064
PITG_08031	-1.52648	PYU1_G011019	-0.513103	DNAJ HOMOLOG SUBFAMILY C MEMBER ;DNAJ HOMOLOG SUBFAMILY C MEMBER 17
PITG_08044	-3.30603	PYU1_G011545	0.148184
PITG_08061	-2.57234	PYU1_G011024	-0.228318	3-HYDROXYACYL-COA DEHYDROGENASE F54C8.1-RELATED
PITG_08093	-1.53785	PYU1_G011119	0.636311	TARGETING PROTEIN FOR XKLP2
PITG_08101	-2.19824	PYU1_G011122	-0.0804765	WD-40 REPEAT PROTEIN ;WD REPEAT-CONTAINING PROTEIN 16
PITG_08190	-4.05793	PYU1_G011069	0.747725	BETA-SECRETASE 1
PITG_08230	-1.70557	PYU1_G014820	-0.468755	Putative vacuolar protein sorting-associated protein 13A
PITG_08236	-2.9515	PYU1_G014824	0.356609	HEAT SHOCK TRANSCRIPTION FACTOR ;HEAT SHOCK TRANSCRIPTION FACTOR
PITG_08305	-2.00956	PYU1_G002213	-1.01803	RABCONNECTIN-RELATED
PITG_08333	-1.78291	PYU1_G002347	-0.845529	FK506-BINDING PROTEIN 59
PITG_08407	-1.98551	PYU1_G002320	-0.000283446
PITG_08421	-5.23645	PYU1_G002325	-1.37518	Peroxisomal multifunctional enzyme A; Short=MFE-A; AltName: MFE-1; Includes:
PITG_08446	-2.44555	PYU1_G009196	0.426896	Autophagy-related protein 13
PITG_08459	-4.54962	PYU1_G002459	-0.386002	MYOSIN ;COILED-COIL DOMAIN-CONTAINING PROTEIN 158
PITG_08460	-2.61152	PYU1_G002460	-0.578521	LIPIN ;PROTEIN LPIN-1
PITG_08461	-1.64246	PYU1_G002461	-0.109288	HRAS-LIKE SUPPRESSOR - RELATED ;NC DOMAIN-CONTAINING PROTEIN-LIKE PROTEIN
PITG_08469	-2.45865	PYU1_G002479	0.0742462	E3 ubiquitin-protein ligase AMFR; AltName: Autocrine motility factor receptor; Short=A
PITG_08473	-1.60445	PYU1_G002473	-0.24591
PITG_08489	-1.52733	PYU1_G002472	-0.30521
PITG_08570	-1.58296	PYU1_G002403	-0.959013	PROTEASE S28 PRO-X CARBOXYPEPTIDASE-RELATED
PITG_08593	-1.84379	PYU1_G002181	-0.508559
PITG_08601	-3.0255	PYU1_G002174	-0.724261	MYOCARDIN-RELATED TRANSCRIPTION FACTOR-RELATED ;MYOCARDIN-RELATED TRANSCRIPTION FACTOR-
PITG_08627	-2.57871	PYU1_G002521	0.00232046
PITG_08679	-4.77214	PYU1_G000002	0.161748	Uncharacterized oxidoreductase YrbE
PITG_08685	-3.7544	PYU1_G006307	-0.327034	PROTEIN UNC-119 HOMOLOG
PITG_08701	-1.94076	PYU1_G006287	-0.292817
PITG_08718	-1.56956	PYU1_G000036	-0.96668	PHOSPHATIDYLETHANOLAMINE-BINDING PROTEIN ;PROTEIN FLOWERING LOCUS T-RELATED
PITG_08738	-6.7778	PYU1_G009796	-0.243403
PITG_08753	-3.02466	PYU1_G000063	-0.577991	TUBULIN MONOGLYCYLASE TTLL3
PITG_08754	-1.67862	PYU1_G000065	-1.27306	JM1 PROTEIN ;COILED-COIL DOMAIN-CONTAINING PROTEIN 22
PITG_08758	-6.30512	PYU1_G004448	-0.206232	CHLORIDE CHANNEL ;CHLORIDE CHANNEL PROTEIN 1
PITG_08763	-3.92235	PYU1_G000057	0.480755	REGULATOR OF G-PROTEIN SIGNALING 18
PITG_08764	-3.80739	PYU1_G000056	0.717187	Sodium channel protein type 4 subunit alpha B; AltName: Voltage-gated sodium channel s
PITG_08794	-4.18214	PYU1_G000108	-0.240968
PITG_08836	-1.79938	PYU1_G000628	-0.666663
PITG_08871	-3.36216	PYU1_G006371	-0.774986
PITG_08885	-2.0803	PYU1_G006394	-0.734809	PX SERINE/THREONINE KINASE PXK ;PX SERINE/THREONINE KINASE PXK
PITG_08916	-1.61636	PYU1_G000160	-0.137038	Kinesin-related protein 3; AltName: Kinesin family member 3; AltName: Kinesin-1
PITG_08954	-2.7683	PYU1_G000172	1.39187
PITG_08998	-2.01902	PYU1_G000192	0.206841	Endoglucanase; AltName: Cellulase; AltName: Endo-1,4-beta-glucanase
PITG_08999	-4.06207	PYU1_G000196	0.413372
PITG_09009	-4.60882	PYU1_G000225	-0.466066
PITG_09065	-1.55522	PYU1_G001660	0.622279
PITG_09273	-1.56801	PYU1_G001295	-0.0295863	AMP DEAMINASE
PITG_09287	-2.68717	PYU1_G001338	-0.264004
PITG_09310	-1.89296	PYU1_G001258	0.366788	6-PHOSPHOFRUCTO-2-KINASE 1
PITG_09311	-3.22993	PYU1_G001257	1.34434	DLEC1 DELETED IN LUNG AND ESOPHAGEAL CANCER 1 ;DLEC1 DELETED IN LUNG AND ESOPHAGEAL C
PITG_09535	-2.30617	PYU1_G013113	-0.228336
PITG_09538	-1.61488	PYU1_G013115	0.276319	CONGESTED-LIKE TRACHEA PROTEIN
PITG_09599	-5.49404	PYU1_G013177	-0.869191	OXIDOREDUCTASE, 2OG-FE II OXYGENASE FAMILY PROTEIN
PITG_09671	-1.80533	PYU1_G011774	0.193851	PROTEIN-TYROSINE PHOSPHATASE ;RECEPTOR-TYPE TYROSINE-PROTEIN PHOSPHATASE R
PITG_09790	-1.66318	PYU1_G011806	0.472721
PITG_09794	-3.93937	PYU1_G011807	0.63317
PITG_09899	-1.93216	PYU1_G002594	-0.397707
PITG_09926	-4.21327	PYU1_G002638	-0.342333	ADENYLATE AND GUANYLATE CYCLASES
PITG_09936	-2.57866	PYU1_G002630	0.760179
PITG_09938	-4.93246	PYU1_G002628	0.0193902	TUBULIN POLYGLUTAMYLASE TTLL9-RELATED
PITG_09955	-3.09902	PYU1_G002612	-0.595795	ACYL-COA DEHYDROGENASE FAMILY MEMBER 9, MITOCHONDRIAL
PITG_09960	-6.25213	PYU1_G002607	-0.151614
PITG_09968	-1.56499	PYU1_G002599	-0.632198	Protein FAM188B
PITG_09999	-3.29018	PYU1_G010944	0.384112
PITG_10001	-2.0309	PYU1_G010990	-0.688164
PITG_10014	-2.67208	PYU1_G010978	0.310191
PITG_10027	-3.15841	PYU1_G010959	-0.915995	ALPHA-N-ACETYLGLUCOSAMINIDASE ;ALPHA-N-ACETYLGLUCOSAMINIDASE
PITG_10044	-3.89807	PYU1_G010947	-0.186711
PITG_10052	-1.73859	PYU1_G013869	0.102399	Carnitine O-acetyltransferase, mitochondrial; Short=Carnitine acetylase; Flags: Precur
PITG_10094	-4.80988	PYU1_G010913	1.03987	INTRAFLAGELLAR TRANSPORT PROTEIN 88 HOMOLOG
PITG_10117	-1.98365	PYU1_G010857	-0.13282
PITG_10118	-1.90836	PYU1_G010856	-1.03888
PITG_10135	-2.42121	PYU1_G010860	0.866987
PITG_10148	-2.18884	PYU1_G010832	0.0731297
PITG_10162	-2.25227	PYU1_G005775	-0.254226
PITG_10271	-2.35874	PYU1_G002923	1.1789
PITG_10284	-10.5164	PYU1_G002917	-0.430937	cellulose binding elicitor lectin (CBEL), putative
PITG_10292	-5.29183	PYU1_G004297	1.33993	ALCOHOL DEHYDROGENASE 1-RELATED
PITG_10314	-1.87687	PYU1_G002990	-0.394147	NGEP-RELATED ;ANOCTAMIN
PITG_10345	-3.15282	PYU1_G003009	-0.120944
PITG_10390	-2.07583	PYU1_G003028	1.35993
PITG_10417	-2.35025	PYU1_G006787	0.0701978
PITG_10441	-1.77314	PYU1_G006755	0.770813
PITG_10449	-8.69819	PYU1_G006763	-0.0432776	PROTEIN ABT-4
PITG_10471	-1.57294	PYU1_G006734	0.257298
PITG_10502	-3.3164	PYU1_G014809	0.0720247
PITG_10592	-2.06495	PYU1_G003074	0.186445	FANCONI ANEMIA GROUP M PROTEIN
PITG_10595	-1.99687	PYU1_G003068	-0.63564	PYRROLINE-5-CARBOXYLATE REDUCTASE ;PYRROLINE-5-CARBOXYLATE REDUCTASE
PITG_10622	-2.02595	PYU1_G003052	-1.09322	CGI-141-RELATED/LIPASE CONTAINING PROTEIN ;CGI-141-RELATED/LIPASE CONTAINING PROTEIN
PITG_10648	-3.2826	PYU1_G010738	-0.744768	Kelch-like protein 17; AltName: Actinfilingi|52783051|sp|Q6TDP3|KLH17_MOUSE
PITG_10683	-3.90888	PYU1_G010780	-0.0783128
PITG_10707	-2.13519	PYU1_G010729	-0.638407	PEPTIDYL-PROLYL CIS-TRANS ISOMERASE
PITG_10736	-2.2893	PYU1_G014498	-0.335032	AUTOPHAGY-SPECIFIC GENE 4, ISOFORM A
PITG_10761	-5.82097	PYU1_G010712	0.0561512
PITG_10762	-6.80717	PYU1_G010714	0.139517
PITG_10763	-4.42756	PYU1_G010708	0.514398	1-ACYLGLYCEROL-3-PHOSPHATE ACYLTRANSFERASE-RELATED ;LYSOCARDIOLIPIN ACYLTRANSFERASE 1
PITG_10764	-3.12968	PYU1_G010707	0.4992
PITG_10796	-4.23933	PYU1_G010664	0.958536	NYD-SP28 PROTEIN ;COILED-COIL DOMAIN-CONTAINING PROTEIN 65
PITG_10798	-4.49079	PYU1_G010666	0.421931
PITG_10806	-3.87917	PYU1_G010661	0.740152
PITG_10850	-1.58834	PYU1_G010647	-0.288475	ESTERASE/LIPASE/THIOESTERASE DOMAIN-CONTAINING PROTEIN
PITG_10870	-2.15612	PYU1_G008310	0.0886309
PITG_10888	-1.53388	PYU1_G008333	-0.536124	PATCHED-RELATED ;PATCHED-RELATED
PITG_10889	-2.33114	PYU1_G008331	-0.343954	STEROIDOGENIC ACUTE REGULATORY PROTEIN STAR
PITG_10890	-2.85839	PYU1_G008334	-0.966707	Proton myo-inositol cotransporter; Short=H(+)-myo-inositol cotransporter; Short=Hmit;
PITG_10898	-1.76819	PYU1_G008347	0.479683	SET DOMAIN-CONTAINING PROTEIN
PITG_10905	-3.59547	PYU1_G004449	-0.832909	WD REPEAT PROTEIN 26-RELATED ;WD REPEAT-CONTAINING PROTEIN 26
PITG_10935	-2.70574	PYU1_G003493	-0.323343	PHOSPHATIDYLINOSITOL KINASE transferase#PC00220;kinase#PC00137 ;PHOSPHATIDYLINOSITOL 4-
PITG_10940	-8.4111	PYU1_G011036	-0.090489	PROTEIN ALH-12, ISOFORM A
PITG_10946	-2.18146	PYU1_G003417	0.165508	RBR FAMILY RING FINGER AND IBR DOMAIN-CONTAINING
PITG_10965	-2.60147	PYU1_G005513	-0.411811	GLYCINE-, GLUTAMATE-, THIENYLCYCLOHEXYLPIPERIDINE-BINDING PROTEIN ;GLYCINE-, GLUTAMATE-
PITG_10989	-1.7694	PYU1_G003490	-0.977365	DOWN SYNDROME CRITICAL REGION PROTEIN 3
PITG_10991	-4.29859	PYU1_G003477	0.0703486	RAPSYN-RELATED
PITG_11020	-3.74507	PYU1_G003446	-0.191517	UNCHARACTERIZED RING ZINC FINGER-CONTAINING PROTEIN RING ZINC FINGER-CONTAINING PROTEI
PITG_11085	-1.81183	PYU1_G003242	1.24859	PHOSPHOLIPID-TRANSPORTING ATPASE TAT-1
PITG_11089	-1.65518	PYU1_G003292	0.516973
PITG_11118	-2.70846	PYU1_G003272	0.43115	MACROPHAGE ERYTHROBLAST ATTACHER-RELATED ;MACROPHAGE ERYTHROBLAST ATTACHER
PITG_11120	-4.6644	PYU1_G003316	-1.07688	HRAS-LIKE SUPPRESSOR - RELATED ;PHOSPHOLIPID-METABOLIZING ENZYME A-C1
PITG_11128	-2.55034	PYU1_G003320	0.852041
PITG_11135	-4.1968	PYU1_G003328	-0.00445792
PITG_11138	-1.81781	PYU1_G003333	-0.0957227	Osmotic growth protein 1
PITG_11171	-2.47228	PYU1_G003348	1.35283	SORTING NEXIN ;SORTING NEXIN-2
PITG_11182	-2.49633	PYU1_G003366	0.36565
PITG_11209	-9.8034	PYU1_G003398	-0.954829	FYVE, RHOGEF AND PH DOMAIN-CONTAINING PROTEIN 6
PITG_11221	-4.16927	PYU1_G013886	-0.772651	RAB-GAP/TBC-RELATED ;RAB-GAP/TBC-RELATED
PITG_11246	-2.88244	PYU1_G013922	-1.12874
PITG_11272	-3.04413	PYU1_G003208	-0.629947	Lysine-specific demethylase 5D; AltName: Histocompatibility Y antigen; Short=H-Y; AltN
PITG_11274	-2.98459	PYU1_G003214	0.298774	LONG-CHAIN-FATTY-ACID--COA LIGASE ACSBG2
PITG_11308	-2.29015	PYU1_G006350	-1.17293
PITG_11416	-5.75016	PYU1_G003705	0.89278	LEUCINE-RICH REPEAT-CONTAINING PROTEIN ;LEUCINE-RICH REPEAT-CONTAINING PROTEIN
PITG_11433	-1.76339	PYU1_G003722	-0.242667	RIBONUCLEASE T2 ;RIBONUCLEASE 2
PITG_11451	-1.56936	PYU1_G003808	-0.153291
PITG_11461	-1.57831	PYU1_G006373	0.296754	E3 UBIQUITIN-PROTEIN LIGASE UPL6
PITG_11472	-3.75225	PYU1_G003871	-0.941993	INTRAFLAGELLAR TRANSPORT PROTEIN 74 HOMOLOG
PITG_11486	-2.08096	PYU1_G003867	-1.42158	PROTEIN-L-ISOASPARTATE O-METHYLTRANSFERASE
PITG_11496	-3.59522	PYU1_G003860	-1.28292
PITG_11498	-3.59433	PYU1_G003874	-0.433163
PITG_11526	-4.02454	PYU1_G014316	-0.493043	Protein PTHB1; AltName: Bardet-Biedl syndrome 9 protein homolog; AltName: Parathyroid
PITG_11578	-2.87396	PYU1_G009249	-0.0255168	No entry
PITG_11584	-2.92368	PYU1_G009263	-0.0453016
PITG_11593	-2.08936	PYU1_G009281	0.254414	CYCLIC NUCLEOTIDE PHOSPHODIESTERASE ;CAMP-SPECIFIC 3',5'-CYCLIC PHOSPHODIESTERASE 4C
PITG_11605	-1.55484	PYU1_G009243	1.31679	FATTY ALDEHYDE DEHYDROGENASE
PITG_11621	-3.55458	PYU1_G003125	-0.900062
PITG_11647	-7.57944	PYU1_G003143	0.105437	HISTONE H2A DEUBIQUITINASE MYSM1
PITG_11676	-3.04528	PYU1_G003158	0.256232
PITG_11725	-1.88195	PYU1_G003113	0.327262	CGI-141-RELATED/LIPASE CONTAINING PROTEIN ;SN1-SPECIFIC DIACYLGLYCEROL LIPASE BETA
PITG_11803	-4.81911	PYU1_G007290	-1.10799	URIDINE-CYTIDINE KINASE-RELATED
PITG_11806	-1.71772	PYU1_G007303	-0.91149	VACUOLAR PROTEIN SORTING-ASSOCIATED PROTEIN 26
PITG_11816	-2.35909	PYU1_G007304	-1.49812	Leucine-rich repeat protein SHOC-2; AltName: Protein soc-2 homolog; AltName: Protein s
PITG_11870	-3.05364	PYU1_G001479	-0.0363669	Histone-lysine N-methyltransferase ATXR2; AltName: Protein SET DOMAIN GROUP 36; AltNam
PITG_11977	-4.31077	PYU1_G001508	0.556191	CHAPERONIN ;CHAPERONIN
PITG_12056	-1.81005	PYU1_G001592	-0.460511	GANGLIOSIDE INDUCED DIFFERENTIATION ASSOCIATED PROTEIN 2-RELATED ;GANGLIOSIDE INDUCED D
PITG_12123	-2.54109	PYU1_G010171	-0.17722
PITG_12148	-3.19659	PYU1_G010200	-0.0509617	UNCHARACTERIZED ;AT22714P
PITG_12153	-4.06634	PYU1_G010216	-0.338781	MYOSIN ;MYOSIN-12
PITG_12174	-1.69358	PYU1_G010234	-0.182433	GOLGIN-84 ;GOLGIN SUBFAMILY A MEMBER 5
PITG_12235	-3.04328	PYU1_G010072	-1.28659	E3 UBIQUITIN-PROTEIN LIGASE MAKORIN-1
PITG_12257	-2.08315	PYU1_G010081	0.165025
PITG_12258	-1.73451	PYU1_G010083	-1.12549
PITG_12262	-4.10469	PYU1_G010090	0.248345
PITG_12295	-2.08359	PYU1_G010097	-1.09253	COPINE-3
PITG_12303	-2.15007	PYU1_G010144	0.304645
PITG_12352	-2.03557	PYU1_G014089	-0.897406
PITG_12357	-2.93112	PYU1_G011714	-0.419973	ASPARTYL PROTEASES
PITG_12453	-1.66223	PYU1_G011683	-0.81242
PITG_12469	-1.53232	PYU1_G004794	-0.603784	NIPA-like protein 2
PITG_12490	-3.34656	PYU1_G014046	0.97146
PITG_12521	-1.59623	PYU1_G014049	-1.37813	VACUOLAR PROTEIN SORTING-ASSOCIATED PROTEIN 35
PITG_12575	-1.78643	PYU1_G011644	-0.483379	AUTOPHAGOCYTOSIS PROTEIN AUT1-RELATED ligase#PC00142 ;UBIQUITIN-LIKE-CONJUGATING ENZYME
PITG_12579	-1.62729	PYU1_G011631	0.139495	KINESIN HEAVY CHAIN
PITG_12687	-3.51665	PYU1_G014413	-0.366074
PITG_12868	-3.38241	PYU1_G007799	0.601557	N-TERMINAL ACETYLTRANSFERASE
PITG_12878	-5.67837	PYU1_G007807	-0.232615	FIBRINOGEN/TENASCIN/ANGIOPOEITIN ;FIBRINOGEN-LIKE PROTEIN 1
PITG_12886	-3.12015	PYU1_G007813	-0.830005
PITG_12914	-2.55483	PYU1_G000213	-0.258948	PROTEIN OCRL-1, ISOFORM A
PITG_12915	-2.38757	PYU1_G000217	-0.303129	SORTING NEXIN ;SORTING NEXIN-8
PITG_12950	-10.8723	PYU1_G000236	0.285276	CYCLIC NUCLEOTIDE PHOSPHODIESTERASE ;CAMP-SPECIFIC 3',5'-CYCLIC PHOSPHODIESTERASE 4D
PITG_13120	-2.27607	PYU1_G000296	0.469402	Transmembrane protein 104 homolog
PITG_13175	-3.25772	PYU1_G000405	0.123176	PROTEIN ABT-1, ISOFORM A
PITG_13225	-1.85716	PYU1_G013393	-0.364177
PITG_13226	-2.14821	PYU1_G013394	0.170957
PITG_13248	-1.66704	PYU1_G013405	1.2784
PITG_13271	-3.47978	PYU1_G013377	-1.4096
PITG_13273	-1.96102	PYU1_G013372	-0.705726	DYSFERLIN-RELATED
PITG_13314	-1.66658	PYU1_G013318	-0.292783
PITG_13317	-2.1637	PYU1_G013316	0.652162
PITG_13318	-5.22114	PYU1_G013328	0.455673
PITG_13321	-2.98383	PYU1_G013321	0.75368	Homeobox protein Wariai; AltName: Homeobox protein 1; Short=DdHbx-1
PITG_13341	-3.14334	PYU1_G013352	-0.636381	PEROXISOMAL TRANS-2-ENOYL-COA REDUCTASE
PITG_13345	-2.21989	PYU1_G013382	-0.242979	UNCHARACTERIZED ;HYDROLASE-LIKE PROTEIN
PITG_13354	-4.37762	PYU1_G013388	-1.30376
PITG_13366	-1.9813	PYU1_G014605	0.423108
PITG_13379	-3.22928	PYU1_G014596	1.06439	RhoGEF domain-containing protein gxcJ
PITG_13387	-1.53778	PYU1_G014299	0.223081
PITG_13398	-1.86497	PYU1_G014613	-1.24132	TUBULIN MONOGLYCYLASE TTLL3
PITG_13407	-3.67069	PYU1_G014289	0.642134
PITG_13414	-5.38989	PYU1_G014296	-0.831158	MKIAA1688 PROTEIN ;MKIAA1688 PROTEIN
PITG_13421	-2.71994	PYU1_G014265	-0.675022	TRIPEPTIDYL-PEPTIDASE 1
PITG_13428	-6.95275	PYU1_G014260	-0.177604
PITG_13501	-1.58246	PYU1_G008091	-0.118867
PITG_13544	-6.28722	PYU1_G009756	-0.916454
PITG_13545	-9.61171	PYU1_G008284	-0.959197	CALCINEURIN B ;PROTEIN PHOSPATASE 3 REGULATORY SUBUNIT B ALPHA ISOFORM TYPE 1
PITG_13562	-4.2553	PYU1_G008155	-0.393398	DnaJ homolog subfamily C member 5; AltName: Cysteine string protein; Short=CSPi|463974
PITG_13622	-1.87191	PYU1_G008202	-0.227775	RING FINGER AND CCCH-TYPE ZINC FINGER DOMAIN-CONTAINING PROTEIN ;PROTEIN B0416.10-RELAT
PITG_13677	-2.25788	PYU1_G008111	-0.79296	Probable phosphatidylinositol phosphate kinase DDB_G0267588
PITG_13721	-2.0587	PYU1_G006004	-0.485227	TREHALOSE-6-PHOSPHATE SYNTHASE ;BCDNA.GH08860
PITG_13725	-1.70609	PYU1_G006001	-0.806756
PITG_13726	-1.82967	PYU1_G006000	-1.27343	FAMILY NOT NAMED ;VACUOLAR CALCIUM ION TRANSPORTER
PITG_13733	-4.35767	PYU1_G005995	-1.02009	PHOSPHATIDYLINOSITOL-4-PHOSPHATE 5-KINASE RELATED ;PHOSPHATIDYLINOSITOL-4-PHOSPHATE 5-K
PITG_13738	-1.95215	PYU1_G005962	0.327106	RING finger protein 10
PITG_13754	-2.98675	PYU1_G005974	-0.782817
PITG_13760	-1.82405	PYU1_G005986	1.05756
PITG_13766	-1.79747	PYU1_G006021	1.30498	TUBBY-RELATED ;WD REPEAT-CONTAINING PROTEIN 35
PITG_13771	-2.82439	PYU1_G006026	1.19464
PITG_13774	-3.3126	PYU1_G006034	-1.14723	REGULATOR OF CHROMOSOME CONDENSATION ;REGULATOR OF CHROMOSOME CONDENSATION
PITG_13775	-1.51476	PYU1_G006035	-1.29339	PHOSPHATIDYLINOSITOL KINASE transferase#PC00220;kinase#PC00137 ;PHOSPHATIDYLINOSITOL 4-
PITG_13826	-3.54919	PYU1_G006208	-0.0974895	TWO-COMPONENT SENSOR HISTIDINE KINASE esterase#PC00097;transcription factor#PC00218;pro
PITG_13848	-1.80138	PYU1_G006164	-0.335051
PITG_13850	-6.51647	PYU1_G006162	1.2118
PITG_13875	-4.39556	PYU1_G006149	0.473373	Ankyrin-2; Short=ANK-2; AltName: Ankyrin-B; AltName: Brain ankyrin; AltName: Non-eryth
PITG_13887	-7.602	PYU1_G006135	-1.04408	4-COUMARATE--COA LIGASE 1-RELATED
PITG_13897	-2.7435	PYU1_G006122	-1.19531	TESTICULAR SOLUBLE ADENYLYL CYCLASE ;GUANYLYL CYCLASE
PITG_13920	-1.68472	PYU1_G006090	-0.224744	PHOSPHATIDYLINOSITOL KINASE transferase#PC00220;kinase#PC00137 ;PHOSPHATIDYLINOSITOL 3-
PITG_14097	-1.70064	PYU1_G009293	0.770498
PITG_14112	-2.65195	PYU1_G014680	-1.01505	Probable WRKY transcription factor 19; AltName: WRKY DNA-binding protein 19
PITG_14188	-2.80267	PYU1_G009158	0.758469	KINESIN-LIKE PROTEIN KIF6
PITG_14217	-2.17696	PYU1_G009180	-0.614885
PITG_14393	-2.60296	PYU1_G002964	0.355387	SERINE/THREONINE-PROTEIN KINASE
PITG_14400	-2.77689	PYU1_G002849	-0.521661	HISTONE H2A DEUBIQUITINASE MYSM1
PITG_14571	-3.19363	PYU1_G007898	-1.20158
PITG_14581	-1.67	PYU1_G007909	-0.391434	No entry
PITG_14632	-2.04336	PYU1_G007856	0.233523
PITG_14674	-1.65461	PYU1_G000441	-0.48922	Multidrug and toxin extrusion protein 1; Short=MATE-1; AltName: Solute carrier family
PITG_14700	-2.03028	PYU1_G000505	1.19432
PITG_14723	-6.86975	PYU1_G000543	-1.45285	CELLULAR REPRESSOR OF E1A-STIMULATED GENES, ISOFORM A
PITG_14727	-1.5948	PYU1_G000548	-0.282563	LYST-INTERACTING PROTEIN LIP5 DOPAMINE RESPONSIVE PROTEIN DRG-1 ;1,3-BETA-GLUCAN SYNTH
PITG_14744	-7.99269	PYU1_G009471	-0.639833	GANGLIOSIDE INDUCED DIFFERENTIATION ASSOCIATED PROTEIN 2-RELATED ;GANGLIOSIDE INDUCED D
PITG_14937	-12.6032	PYU1_G011853	0.178607
PITG_15021	-11.7522	PYU1_G006598	0.646402
PITG_15055	-2.10921	PYU1_G009577	0.0608823
PITG_15076	-3.32569	PYU1_G009589	0.231737	Methylmalonate semialdehyde dehydrogenase [acylating] 2; Short=MMSA dehydrogenase 2; S
PITG_15140	-3.7911	PYU1_G000575	-0.0957821	CAMP-DEPENDENT PROTEIN KINASE REGULATORY CHAIN ;CAMP-DEPENDENT PROTEIN KINASE TYPE II R
PITG_15149	-1.86364	PYU1_G009812	-0.814583	SH3 DOMAIN-CONTAINING YSC84-LIKE PROTEIN 1
PITG_15241	-2.71912	PYU1_G009944	-0.0584292	TENEURIN AND N-ACETYLGLUCOSAMINE-1-PHOSPHODIESTER ALPHA-N-ACETYLGLUCOSAMINIDASE
PITG_15269	-3.56193	PYU1_G012924	0.289822	Uncharacterized protein YvbH
PITG_15280	-2.49594	PYU1_G012881	0.0696297	TESTIS-SPECIFIC PROTEIN PBS13 T-COMPLEX 11 ;PROTEIN M05D6.2
PITG_15365	-3.14587	PYU1_G013810	-1.32483	Transmembrane protein 144 homolog B; AltName: Transmembrane protein 144 homolog 2 FAMI
PITG_15379	-1.96698	PYU1_G013812	0.615721
PITG_15442	-1.83329	PYU1_G007340	-1.08378	ZINC FINGER DHHC DOMAIN CONTAINING PROTEIN ;PALMITOYLTRANSFERASE ZDHHC14-RELATED
PITG_15475	-2.97522	PYU1_G007339	-1.01601	Phosphatidylinositol 4-phosphate 5-kinase its3; AltName: 1-phosphatidylinositol 4-phos
PITG_15534	-1.69376	PYU1_G012263	0.157479
PITG_15567	-1.83462	PYU1_G012363	-0.592208
PITG_15576	-9.57059	PYU1_G012285	-0.286357
PITG_15627	-2.27073	PYU1_G012347	-0.5721
PITG_15660	-5.65362	PYU1_G000579	0.521989	CONGESTED-LIKE TRACHEA PROTEIN
PITG_15661	-1.9804	PYU1_G007822	0.361014	GMP REDUCTASE 1
PITG_15695	-1.53707	PYU1_G003778	-0.167006	NUCLEOTIDYLTRANSFERASE FAMILY PROTEIN
PITG_15762	-2.54715	PYU1_G003775	-0.177273
PITG_15807	-1.88067	PYU1_G001168	-0.663533	PROBABLE MEMBRANE PROTEIN DUF221-RELATED ;PHOSPHATE METABOLISM PROTEIN 7
PITG_15832	-2.76043	PYU1_G001157	-0.506585
PITG_15844	-2.8132	PYU1_G001154	-0.0628028	No entry
PITG_15857	-3.14805	PYU1_G001134	0.482805
PITG_15876	-1.71015	PYU1_G001106	-0.691893	SPRY DOMAIN CONTAINING SOCS BOX PROTEIN ;AT05339P
PITG_15881	-4.49422	PYU1_G008380	-0.303442	PEPTIDE METHIONINE SULFOXIDE REDUCTASE A1-RELATED
PITG_15918	-2.88001	PYU1_G000973	-0.44743
PITG_15925	-1.74922	PYU1_G000982	-0.115929	UBX-RELATED
PITG_15926	-4.16351	PYU1_G000983	-0.572811	FAMILY NOT NAMED ;COILED-COIL DOMAIN-CONTAINING PROTEIN 11
PITG_15955	-4.30379	PYU1_G001536	-0.0119931	VALACYCLOVIR HYDROLASE
PITG_15959	-1.54123	PYU1_G000755	0.435354
PITG_15967	-4.36774	PYU1_G002209	-0.834995	Dynein gamma chain, flagellar outer arm
PITG_16073	-1.95101	PYU1_G009438	-0.267159	ZINC-BINDING ALCOHOL DEHYDROGENASE DOMAIN-CONTAINING PROTEIN 2
PITG_16099	-2.95757	PYU1_G009462	-0.966999	EF-HAND CALCIUM-BINDING DOMAIN CONTAINING PROTEIN ;CALCYPHOSIN-LIKE PROTEIN
PITG_16112	-6.24651	PYU1_G009486	0.127614	INTRAFLAGELLAR TRANSPORT PROTEIN 57 HOMOLOG
PITG_16114	-1.59665	PYU1_G009485	-0.600168	TRANSCRIPTIONAL ACTIVATOR MYB
PITG_16120	-6.4051	PYU1_G009470	-0.34068
PITG_16137	-1.91383	PYU1_G009319	0.159409	UBIQUITIN FUSION DEGRADATON PROTEIN 1
PITG_16203	-5.34397	PYU1_G008042	-1.06414	PURINE NUCLEOSIDE PHOSPHORYLASE
PITG_16204	-2.5614	PYU1_G002760	-0.678845	Probable serine/threonine-protein kinase drkD; AltName: Receptor-like kinase D
PITG_16298	-7.44848	PYU1_G014563	-0.580108
PITG_16338	-2.53503	PYU1_G012703	0.490353
PITG_16365	-1.69711	PYU1_G012653	0.758771	FYVE, RhoGEF and PH domain-containing protein 6; AltName: Zinc finger FYVE domain-cont
PITG_16406	-3.13911	PYU1_G000869	0.145964
PITG_16433	-1.99449	PYU1_G002667	0.346811
PITG_16434	-10.7915	PYU1_G002666	-0.530661	Coiled-coil domain-containing protein 147
PITG_16439	-1.94594	PYU1_G002664	0.114513
PITG_16468	-2.25306	PYU1_G002672	1.12037	INOSITOL-PENTAKISPHOSPHATE 2-KINASE
PITG_16469	-3.57418	PYU1_G002828	-0.343911	MACROPHAGE ERYTHROBLAST ATTACHER-RELATED ;REQUIRED FOR MEIOTIC NUCLEAR DIVISION 5 HOMOL
PITG_16476	-3.19558	PYU1_G002825	-1.06158	G PROTEIN-COUPLED RECEPTOR KINASE/RIBOSOMAL PROTEIN S6 KINASE ;G-PROTEIN COUPLED RECEPT
PITG_16487	-2.39776	PYU1_G002809	0.0748444	Major extracellular endoglucanase; AltName: Cellulase; AltName: Endo-1,4-beta-glucanas
PITG_16495	-3.3487	PYU1_G002807	-0.285031	ATP-BINDING TRANSPORT PROTEIN-RELATED
PITG_16513	-4.95252	PYU1_G000201	-0.944988	Kinesin-like protein KIF24
PITG_16546	-1.58871	PYU1_G002908	0.222894	Stromal interaction molecule homolog; Flags: Precursor
PITG_16667	-3.51449	PYU1_G013207	0.0532261
PITG_16795	-7.14593	PYU1_G009524	-1.45671	Dynein assembly factor 3, axonemal
PITG_16798	-1.7198	PYU1_G009511	-0.537129
PITG_16904	-2.10833	PYU1_G009767	0.217312	SERINE/THREONINE-PROTEIN KINASE UNC-51-RELATED ;SERINE/THREONINE-PROTEIN KINASE UNC-51-
PITG_16922	-3.11801	PYU1_G009729	0.15328
PITG_16968	-8.87377	PYU1_G006473	0.494951	Probable glucan 1,3-beta-glucosidase A; AltName: Exo-1,3-beta-glucanase 1; AltName: Ex
PITG_16973	-2.28045	PYU1_G006479	-0.139121	DYNEIN LIGHT CHAIN
PITG_16981	-5.55811	PYU1_G006481	0.415059	F-SPONDIN
PITG_17004	-2.63007	PYU1_G006529	-0.254891	Acyl-CoA-binding domain-containing protein 6
PITG_17010	-4.33172	PYU1_G006524	-0.605499
PITG_17011	-1.62958	PYU1_G006509	0.132705
PITG_17016	-2.72192	PYU1_G006507	0.702634	RIBONUCLEASES P/MRP PROTEIN SUBUNIT POP1 ;RIBONUCLEASES P/MRP PROTEIN SUBUNIT POP1
PITG_17080	-2.95792	PYU1_G008680	-0.800189	PROTEIN NCX-8-RELATED
PITG_17104	-2.38356	PYU1_G008692	-0.695377
PITG_17107	-3.53903	PYU1_G008691	-0.892482	ALDEHYDE DEHYDROGENASE-RELATED
PITG_17137	-2.01447	PYU1_G006279	-0.451992	RAB3 GTPASE-ACTIVATING PROTEIN NON-CATALYTIC SUBUNIT
PITG_17159	-2.75439	PYU1_G006267	-1.37945
PITG_17162	-5.44321	PYU1_G000335	0.115566
PITG_17170	-1.55497	PYU1_G006248	0.0817338	PEPTIDYL-TRNA HYDROLASE-RELATED
PITG_17239	-2.23648	PYU1_G001984	-0.932931	ACID PHOSPHATASE RELATED ;METALLOPHOSPHOESTERASE DOMAIN-CONTAINING PROTEIN
PITG_17263	-2.42198	PYU1_G002120	0.0799008	Regulator of microtubule dynamics protein 1; Short=RMD-1; Short=mRMD-1; AltName: Micro
PITG_17275	-1.58108	PYU1_G002164	-0.324475	NIPA-like protein 3
PITG_17353	-1.76748	PYU1_G002095	0.816554	TRANSMEMBRANE PROTEIN 116
PITG_17360	-1.56173	PYU1_G002084	0.287037	12-OXOPHYTODIENOATE REDUCTASE 1-RELATED
PITG_17493	-4.53353	PYU1_G005952	0.0368808	FAMILY NOT NAMED ;TBC1 DOMAIN FAMILY MEMBER 19
PITG_17512	-3.14599	PYU1_G006017	0.25149	SERINE/THREONINE-PROTEIN KINASE
PITG_17513	-3.81197	PYU1_G006016	-0.973357
PITG_17567	-3.05531	PYU1_G006425	-0.611696	HISTONE H2A DEUBIQUITINASE MYSM1
PITG_17668	-4.09052	PYU1_G012921	-0.580763	Uncharacterized protein YvbH
PITG_17747	-1.63228	PYU1_G013507	-0.831898	V-TYPE PROTON ATPASE SUBUNIT D 1-RELATED
PITG_17768	-7.81445	PYU1_G005129	0.135122	Retinol dehydrogenase 10-B
PITG_17781	-1.61507	PYU1_G005107	0.163083	AUTOPHAGY PROTEIN 16-LIKE ;AUTOPHAGY PROTEIN 16-LIKE
PITG_17829	-4.36328	PYU1_G005146	1.18311	Probable WRKY transcription factor 19; AltName: WRKY DNA-binding protein 19
PITG_17905	-2.16772	PYU1_G012183	-1.02252
PITG_17949	-3.29127	PYU1_G012226	-0.910068	Protein PNS1
PITG_17965	-2.58008	PYU1_G012234	-0.72304	TOMOSYN, ISOFORM D
PITG_17993	-5.89835	PYU1_G005546	-0.80292	GTP CYCLOHYDROLASE II-RELATED ;GTP CYCLOHYDROLASE II-RELATED
PITG_18002	-2.56472	PYU1_G003426	0.0924055	Probable E3 ubiquitin-protein ligase XBOS34; AltName: Ankyrin repeat domain and RING f
PITG_18006	-4.39599	PYU1_G005558	0.883752
PITG_18011	-1.58391	PYU1_G005563	-0.125606	AUTOPHAGY-RELATED PROTEIN 18C-RELATED
PITG_18046	-2.05084	PYU1_G000592	-1.16202	UNCHARACTERIZED ;TRANSMEMBRANE PROTEIN 104
PITG_18065	-5.28503	PYU1_G000580	-1.18793	WD REPEAT-CONTAINING PROTEIN 19
PITG_18066	-4.20361	PYU1_G001062	0.96396	Peptidyl-prolyl cis-trans isomerase FKBP62; Short=PPIase FKBP62; AltName: 70 kDa pepti
PITG_18069	-3.8187	PYU1_G001061	-0.337436	LYSOSOMAL BETA GLUCOSIDASE
PITG_18070	-1.86569	PYU1_G001060	0.112236	Probable phospholipase YOR022C, mitochondrial; Flags: Precursor
PITG_18088	-2.92019	PYU1_G001016	-0.305808
PITG_18099	-2.77199	PYU1_G001037	-1.27424	INWARD RECTIFIER POTASSIUM CHANNEL
PITG_18185	-1.56763	PYU1_G010803	-0.893417	PHOSPHOLIPASE D - RELATED ;PHOSPHOLIPASE D - RELATED
PITG_18236	-4.4555	PYU1_G003742	-1.3307	INTERFERON-RELATED DEVELOPMENTAL REGULATOR ;PROTEIN F58B3.6
PITG_18253	-2.26881	PYU1_G003820	-1.47514
PITG_18294	-1.62293	PYU1_G004982	-0.0209025
PITG_18366	-1.74469	PYU1_G003802	1.47385	CARNITINE PALMITOYLTRANSFERASE I
PITG_18707	-2.03502	PYU1_G008993	0.580051	FAMILY NOT NAMED ;GLYCEROL-3-PHOSPHATE O-ACYLTRANSFERASE 1
PITG_18734	-2.71327	PYU1_G009033	-0.90146	PROTEIN T27A1.5, ISOFORM A
PITG_18748	-1.93135	PYU1_G009053	-0.276045	FAMILY NOT NAMED ;PROTEIN T28B8.3, ISOFORM A-RELATED
PITG_18753	-2.26574	PYU1_G009063	0.360288	Protein yippee-like At4g27745
PITG_18788	-2.8865	PYU1_G002658	-0.0518775	TUBULIN DELTA CHAIN
PITG_18816	-1.69028	PYU1_G006633	-0.175301
PITG_19112	-4.54245	PYU1_G014132	0.27035
PITG_19126	-2.93454	PYU1_G014149	0.0513764	UBIQUITIN-LIKE-CONJUGATING ENZYME ATG10
PITG_19175	-2.31521	PYU1_G011593	0.104964	BREAST CARCINOMA AMPLIFIED SEQUENCE 3
PITG_19402	-1.60484	PYU1_G009692	-0.142579	Transmembrane protein 184B; AltName: Putative MAPK-activating protein FM08
PITG_19472	-1.61363	PYU1_G008096	-0.167553	Ubiquitin carboxyl-terminal hydrolase 34; AltName: Deubiquitinating enzyme 34; AltName
PITG_19473	-1.87124	PYU1_G008094	0.00380175	ARMADILLO REPEAT-CONTAINING PROTEIN 4
PITG_19845	-9.04125	PYU1_G013833	0.551472
PITG_19864	-2.19538	PYU1_G003578	0.49144	FAMILY NOT NAMED ;DUF614 FAMILY PROTEIN
PITG_20042	-1.64211	PYU1_G011588	-0.109522	NITROGEN METABOLIC REGULATION PROTEIN NMR-RELATED
PITG_20083	-2.58954	PYU1_G012298	0.379377	PHOSPHATIDYLINOSITOL 4,5-BISPHOSPHATE 5-PHOSPHATASE A
PITG_20207	-1.5738	PYU1_G008655	0.652751
PITG_20209	-1.69809	PYU1_G008658	0.564579	HISTONE H2A DEUBIQUITINASE MYSM1
PITG_20212	-4.86102	PYU1_G008661	-0.376565	INTRAFLAGELLAR TRANSPORT PROTEIN 172 HOMOLOG
PITG_20234	-2.1231	PYU1_G006741	0.234996
PITG_20286	-1.9767	PYU1_G009142	-0.291345	PARKIN COREGULATED GENE PROTEIN PARK2 COREGULATED ;PARKIN COREGULATED GENE PROTEIN
PITG_20526	-1.85838	PYU1_G008074	-0.110302	Uncharacterized protein FLJ43738
PITG_20530	-5.06413	PYU1_G008097	-0.391664
PITG_20557	-2.18504	PYU1_G006361	-1.10961
PITG_20561	-2.89618	PYU1_G006346	-0.710759
PITG_20791	-1.86604	PYU1_G013149	0.11198	ADP RIBOSYLATION FACTOR-RELATED ;ADP-RIBOSYLATION FACTOR 5-RELATED
PITG_20800	-2.96371	PYU1_G013152	0.0345359	WD repeat-containing protein 54
PITG_21183	-6.8311	PYU1_G009695	-0.410588	Lipase 2; AltName: Glycerol ester hydrolase 2; Flags: Precursor
PITG_21187	-1.96587	PYU1_G009693	-0.642034	FER-1-LIKE ;DYSFERLIN
PITG_22810	-6.84263	PYU1_G011196	0.419059

## Sheet: Early Late Tuber Sector V
PI Gene	PItuberEarly-PITuberLate_logFC	Pult gene	PUTuberEarly-PUTuberLate_logFC	Annotation
PITG_04263	-12.498	PYU1_G013753	-2.28906	serine protease family S33, putative
PITG_02007	-11.1104	PYU1_G005766	-1.97036	ARMADILLO REPEAT-CONTAINING PROTEIN 4
PITG_10095	-10.7743	PYU1_G014958	-1.77434	ZINC-CONTAINING ALCOHOL DEHYDROGENASE
PITG_03309	-9.184	PYU1_G000713	-1.53193	INTRAFLAGELLAR TRANSPORT PROTEIN 140 HOMOLOG
PITG_05402	-8.92835	PYU1_G010312	-2.30594
PITG_15869	-7.76699	PYU1_G001103	-3.54811
PITG_06303	-7.52612	PYU1_G013012	-2.36132	UNCHARACTERIZED ;LMBR1 DOMAIN-CONTAINING PROTEIN 2
PITG_06748	-7.45685	PYU1_G010470	-2.90012	TRANSCRIPTIONAL ACTIVATOR MYB
PITG_02575	-7.11194	PYU1_G008546	-3.04091	TREHALOSE-6-PHOSPHATE SYNTHASE ;ALPHA,ALPHA-TREHALOSE-PHOSPHATE SYNTHASE [UDP-FORMING]
PITG_04321	-6.93608	PYU1_G006693	-6.73678
PITG_02441	-6.86524	PYU1_G004592	-1.51967
PITG_02712	-6.85467	PYU1_G004411	-2.52435	GLUCOSE-INDUCED DEGRADATION PROTEIN 8 HOMOLOG
PITG_19846	-6.70867	PYU1_G013832	-2.09827	DYNACTIN 1-RELATED MICROTUBULE-BINDING
PITG_03149	-6.60052	PYU1_G000924	-4.4348
PITG_15100	-6.46098	PYU1_G005570	-5.72739	HISTIDINE AMMONIA-LYASE ;HISTIDINE AMMONIA-LYASE
PITG_01398	-6.19194	PYU1_G013457	-6.37416	GLYCOSYL HYDROLASE ;PROTEIN KLO-1-RELATED
PITG_05729	-5.98691	PYU1_G004991	-2.44422	Probable WRKY transcription factor 19; AltName: WRKY DNA-binding protein 19
PITG_10849	-5.89983	PYU1_G010648	-4.31566
PITG_13807	-5.86637	PYU1_G006204	-3.79102
PITG_00660	-5.78485	PYU1_G004282	-1.74493	NUCLEAR CONTROL OF ATPASE PROTEIN 2
PITG_03530	-5.76657	PYU1_G002264	-1.67922	SACCHAROPINE DEHYDROGENASE ;AMINOADIPIC SEMIALDEHYDE SYNTHASE
PITG_05224	-5.73958	PYU1_G012080	-1.50707	KINESIN-LIKE PROTEIN AT 54D
PITG_13423	-5.70636	PYU1_G014255	-2.13956	Protein NLP3; Short=AtNLP3; AltName: NIN-like protein 3; AltName: Nodule inception pro
PITG_02143	-5.55412	PYU1_G003097	-1.87998	HISTONE H2A DEUBIQUITINASE MYSM1
PITG_17499	-5.53931	PYU1_G005957	-2.61098	Probable chromate transport protein
PITG_15485	-5.21244	PYU1_G007239	-1.68052	Leucine-zipper-like transcriptional regulator 1; Short=LZTR-1
PITG_20221	-5.16585	PYU1_G008636	-4.01391	PHOSPHATIDYLINOSITOL 4-KINASE GAMMA 4
PITG_13389	-5.12928	PYU1_G014284	-4.86159	Serine/threonine-protein phosphatase 6 regulatory ankyrin repeat subunit B; Short=PP6-
PITG_03412	-5.0452	PYU1_G000786	-2.2731
PITG_18252	-4.95463	PYU1_G003832	-2.7624
PITG_19119	-4.92309	PYU1_G014139	-1.52457
PITG_17425	-4.91912	PYU1_G006602	-4.1053	MITOCHONDRIAL SUBSTRATE CARRIER FAMILY PROTEIN UCPB
PITG_03278	-4.80389	PYU1_G000669	-1.71775	FYVE-FINGER-CONTAINING RAB5 EFFECTOR PROTEIN RABENOSYN-5-RELATED
PITG_01341	-4.75659	PYU1_G008780	-4.34471
PITG_13488	-4.74845	PYU1_G008247	-2.27174	PROPROTEIN CONVERTASE SUBTILISIN/KEXIN ;MEMBRANE-BOUND TRANSCRIPTION FACTOR PEPTIDASE,
PITG_09767	-4.61876	PYU1_G011731	-2.05453	Transmembrane protein 198
PITG_19097	-4.5719	PYU1_G014117	-2.53708	LACTOSYLCERAMIDE 4-ALPHA-GALACTOSYLTRANSFERASE ALPHA- 1,4-GALACTOSYLTRANSFERASE
PITG_10485	-4.49804	PYU1_G003035	-1.78355
PITG_05526	-4.43397	PYU1_G005241	-2.58931	Pancreatic alpha-amylase; Short=PA; AltName: 1,4-alpha-D-glucan glucanohydrolase; Flag
PITG_14001	-4.35239	PYU1_G006228	-3.6499	Mitogen-activated protein kinase 3; Short=AtMPK3; Short=MAP kinase 3
PITG_06384	-4.35017	PYU1_G008882	-2.38635	TENEURIN AND N-ACETYLGLUCOSAMINE-1-PHOSPHODIESTER ALPHA-N-ACETYLGLUCOSAMINIDASE
PITG_00578	-4.24944	PYU1_G004062	-4.19487	IMIDAZOLONEPROPIONASE-RELATED
PITG_16457	-4.23292	PYU1_G002689	-1.50756
PITG_01446	-4.1623	PYU1_G014853	-2.14682	HEXAPRENYLDIHYDROXYBENZOATE METHYLTRANSFERASE, MITOCHONDRIAL
PITG_06006	-4.15798	PYU1_G004820	-2.54038
PITG_02490	-4.12486	PYU1_G004522	-3.77916
PITG_06781	-4.09592	PYU1_G010439	-1.86592
PITG_03753	-4.06192	PYU1_G007114	-3.77999	E3 UBIQUITIN-PROTEIN LIGASE KCMF1 ;E3 UBIQUITIN-PROTEIN LIGASE KCMF1
PITG_10058	-4.01669	PYU1_G014914	-2.53202	Actin-binding protein F
PITG_21321	-3.97079	PYU1_G006785	-2.53351	UDP-N-ACETYLGLUCOSAMINE--PEPTIDE N-ACETYLGLUCOSAMINYLTRANSFERASE 110 KDA SUBUNIT
PITG_15924	-3.89549	PYU1_G000976	-3.31254	TBC1 DOMAIN FAMILY MEMBER 5
PITG_02253	-3.77512	PYU1_G004723	-4.34318	Isovaleryl-CoA dehydrogenase, mitochondrial; Short=IVD; Flags: Precursor
PITG_00292	-3.62157	PYU1_G010688	-1.5827
PITG_03756	-3.61653	PYU1_G007115	-2.06857	KINESIN-LIKE PROTEIN KIF24
PITG_07105	-3.44514	PYU1_G010567	-1.98977	EF-hand calcium-binding domain-containing protein 11
PITG_00323	-3.30033	PYU1_G003962	-2.02056
PITG_11875	-3.28661	PYU1_G001484	-4.88971	Probable dipeptidase
PITG_03503	-3.28004	PYU1_G002257	-3.29254	Centrosomal protein of 120 kDa; Short=Cep120; AltName: Coiled-coil domain-containing p
PITG_00577	-3.23121	PYU1_G004064	-4.41178	Probable carboxypeptidase PADG_04062; AltName: Peptidase M20 domain-containing protein
PITG_17907	-3.21767	PYU1_G012194	-2.09673	MITOCHONDRIAL CARNITINE O-ACETYLTRANSFERASE-RELATED
PITG_00363	-3.20514	PYU1_G004024	-1.79246
PITG_12854	-3.16448	PYU1_G007786	-3.73852	Mitochondrial succinate-fumarate transporter 1; Short=AtMSFC1
PITG_11254	-3.08736	PYU1_G013933	-3.36372	EXOCYST COMPLEX COMPONENT 6
PITG_10238	-3.01806	PYU1_G002947	-2.59372
PITG_11926	-2.99601	PYU1_G001530	-4.94059	NAD-SPECIFIC GLUTAMATE DEHYDROGENASE
PITG_18360	-2.98653	PYU1_G005066	-1.56573	CAMP-DEPENDENT PROTEIN KINASE REGULATORY CHAIN ;CAMP-DEPENDENT PROTEIN KINASE TYPE I-AL
PITG_06847	-2.95137	PYU1_G010292	-1.96348	CHAPERONIN
PITG_15787	-2.93695	PYU1_G003752	-1.88727	FAMILY NOT NAMED ;PROTEIN DA1-RELATED 2
PITG_03476	-2.92988	PYU1_G002225	-1.77771
PITG_03642	-2.92735	PYU1_G007004	-2.37372
PITG_13490	-2.89605	PYU1_G008263	-5.20494	FAMILY NOT NAMED ;UROCANATE HYDRATASE
PITG_01471	-2.89204	PYU1_G013467	-1.56818	BETA-MANNOSIDASE
PITG_00983	-2.86722	PYU1_G001859	-2.13353	Probable UDP-N-acetylglucosamine--peptide N-acetylglucosaminyltransferase SEC; AltName
PITG_13737	-2.85848	PYU1_G013641	-2.27935	FLAVODOXIN-RELATED PROTEIN WRBA-RELATED
PITG_18326	-2.83328	PYU1_G005035	-2.97928	HEAT SHOCK TRANSCRIPTION FACTOR ;HEAT SHOCK FACTOR PROTEIN 4
PITG_07905	-2.80701	PYU1_G011130	-2.48363	FAMILY NOT NAMED ;XYLOSE ISOMERASE
PITG_13757	-2.79403	PYU1_G005981	-3.21695	FAMILY NOT NAMED ;ALBA DNA/RNA-BINDING PROTEIN
PITG_02579	-2.77779	PYU1_G004529	-3.50624	ENOYL-COA HYDRATASE DOMAIN-CONTAINING PROTEIN 2, MITOCHONDRIAL
PITG_08374	-2.73749	PYU1_G006895	-1.6874	ANKYRIN REPEAT AND PROTEIN KINASE DOMAIN-CONTAINING PROTEIN
PITG_00287	-2.73253	PYU1_G003957	-1.83292
PITG_02423	-2.64738	PYU1_G004605	-1.99076	CYSTEINE PROTEASE FAMILY C1-RELATED ;CATHEPSIN Z
PITG_21278	-2.64165	PYU1_G001917	-2.61702	HYDROLASE ;HYDROLASE
PITG_13074	-2.62247	PYU1_G000311	-1.83635	CYSTEINE PROTEASE FAMILY C1-RELATED ;CATHEPSIN W
PITG_19117	-2.62112	PYU1_G014136	-2.16112
PITG_12476	-2.60435	PYU1_G014739	-1.98081
PITG_15903	-2.57246	PYU1_G001116	-3.22579	S-ADENOSYLMETHIONINE-DEPENDENT METHYLTRANSFERASE CRG1-RELATED
PITG_02767	-2.56077	PYU1_G008502	-4.8399	CYSTEINE DIOXYGENASE ;CYSTEINE DIOXYGENASE
PITG_10031	-2.53457	PYU1_G010955	-2.18034	ALPHA-MANNOSIDASE ;LYSOSOMAL ALPHA-MANNOSIDASE
PITG_13934	-2.49633	PYU1_G006081	-1.58041	Calcium-dependent protein kinase 34
PITG_02123	-2.48676	PYU1_G012863	-2.58906
PITG_09593	-2.45784	PYU1_G013181	-1.62073
PITG_00452	-2.42442	PYU1_G004179	-2.85139	XYLULOSE KINASE
PITG_03462	-2.35737	PYU1_G002220	-1.95011	GMP SYNTHASE-RELATED
PITG_03244	-2.3483	PYU1_G000699	-4.6106
PITG_09927	-2.34536	PYU1_G002637	-1.55089	VACUOLAR PROTEIN SORTING-ASSOCIATED PROTEIN 13E-RELATED
PITG_16092	-2.30198	PYU1_G009452	-1.67407	MATE efflux family protein DTX1; AltName: Protein DETOXIFICATION 1
PITG_13873	-2.26217	PYU1_G006183	-3.02071	ALPHA GLUCOSIDASE-LIKE PROTEIN
PITG_03860	-2.25133	PYU1_G013603	-1.60342	REGULATOR OF CHROMOSOME CONDENSATION ;X-LINKED RETINITIS PIGMENTOSA GTPASE REGULATOR HO
PITG_03643	-2.21418	PYU1_G007005	-3.26131	CYCLIC NUCLEOTIDE-DEPENDENT PROTEIN KINASE ;CYCLIC NUCLEOTIDE-DEPENDENT PROTEIN KINASE
PITG_05426	-2.21238	PYU1_G005453	-1.51248	Major facilitator superfamily domain-containing protein 1
PITG_22718	-2.19925	PYU1_G006937	-4.92952	NOTUM-RELATED ;NOTUM-RELATED
PITG_17445	-2.17233	PYU1_G006600	-1.5706	XYLULOSE KINASE-RELATED
PITG_03631	-2.16023	PYU1_G006995	-2.43561	E3 UBIQUITIN-PROTEIN LIGASE ARIH1
PITG_01504	-2.06162	PYU1_G012022	-2.10974	PROTEIN PHOSPHATASE PP2A 55 KDA REGULATORY SUBUNIT
PITG_08723	-2.02908	PYU1_G000032	-1.64246	Serine/threonine-protein phosphatase 6 regulatory ankyrin repeat subunit C; Short=PP6-
PITG_02916	-2.01277	PYU1_G008593	-2.51448
PITG_02401	-2.00696	PYU1_G004619	-1.70176	PHOSPHATIDYLINOSITOL 3,4,5-TRISPHOSPHATE 3-PHOSPHATASE AND DUAL-SPECIFICITY PROTEIN PHO
PITG_06512	-2.00445	PYU1_G012604	-1.58545
PITG_16923	-1.95154	PYU1_G009733	-1.80638	UPF0057 MEMBRANE PROTEIN T23F2.3
PITG_17591	-1.93149	PYU1_G000140	-1.50375
PITG_18372	-1.89481	PYU1_G005089	-2.46338	MYOTUBULARIN-RELATED ;MYOTUBULARIN-RELATED PROTEIN MTM-6B
PITG_02666	-1.87111	PYU1_G008486	-1.53852	Probable serine/threonine-protein kinase DDB_G0272282
PITG_12158	-1.81404	PYU1_G010209	-1.60013	ANNEXIN ;ANNEXIN A8-RELATED
PITG_18373	-1.79405	PYU1_G005093	-2.77125	Uncharacterized protein C20orf26 homolog
PITG_03519	-1.76617	PYU1_G002276	-1.5857
PITG_01003	-1.74642	PYU1_G001849	-3.69491	Transmembrane and TPR repeat-containing protein 4
PITG_06047	-1.71301	PYU1_G011687	-1.85373
PITG_09003	-1.70801	PYU1_G000198	-1.89182	DIACETYL REDUCTASE [(R)-ACETOIN FORMING] 2-RELATED
PITG_17406	-1.70163	PYU1_G006812	-3.03689	Enoyl-CoA hydratase, mitochondrial; AltName: Enoyl-CoA hydratase 1; AltName: Short-cha
PITG_11189	-1.70062	PYU1_G003377	-5.65238	PHOSPHOENOLPYRUVATE CARBOXYKINASE ATP
PITG_14704	-1.68338	PYU1_G000508	-1.72626
PITG_00747	-1.67892	PYU1_G014336	-3.07766	Hydroxymethylglutaryl-CoA lyase, mitochondrial; Short=HL; Short=HMG-CoA lyase; AltName
PITG_17891	-1.65185	PYU1_G007421	-2.53691
PITG_10287	-1.63263	PYU1_G002930	-1.92621	TESTICULAR SOLUBLE ADENYLYL CYCLASE ;GUANYLYL CYCLASE
PITG_06285	-1.62481	PYU1_G002266	-2.14052	PROTEIN PMT-1, ISOFORM B
PITG_07975	-1.59699	PYU1_G011027	-3.69149	METHYLCROTONOYL-COA CARBOXYLASE BETA CHAIN, MITOCHONDRIAL
PITG_06763	-1.59608	PYU1_G010424	-1.56904
PITG_09181	-1.58619	PYU1_G001339	-2.88836	Putative ankyrin repeat protein R911
PITG_06476	-1.57022	PYU1_G013011	-3.56803
PITG_22928	-1.52233	PYU1_G003337	-3.28587	Glutaryl-CoA dehydrogenase, mitochondrial; Short=GCD; Flags: Precursor

## Sheet: Early Late Tuber Sector VI
PI Gene	PItuberEarly-PITuberLate_logFC	Pult gene	PUTuberEarly-PUTuberLate_logFC	Annotation
PITG_06731	-0.49074	PYU1_G010527	-1.50058	Pyrophosphate-energized membrane proton pump 3; AltName: AVP1-like protein 2; AltName:
PITG_04717	-0.077791	PYU1_G007527	-1.52454	3-HYDROXYISOBUTYRATE DEHYDROGENASE-RELATED
PITG_07827	0.815212	PYU1_G011433	-1.53424
PITG_15618	0.136834	PYU1_G012337	-1.53498
PITG_18962	-0.0869629	PYU1_G012160	-1.53911	SWI/SNF-RELATED MATRIX-ASSOCIATED ACTIN-DEPENDENT REGULATOR OF CHROMATIN SUBFAMILY-RELA
PITG_02227	0.751616	PYU1_G004761	-1.55235
PITG_13196	-0.575767	PYU1_G013491	-1.55449
PITG_14013	-0.442595	PYU1_G006212	-1.55727	Cytochrome P450 86A2
PITG_13262	-0.0583205	PYU1_G014861	-1.57119	SER/THR DEHYDRATASE, TRP SYNTHASE
PITG_00861	0.949144	PYU1_G002003	-1.57434
PITG_17250	-0.54377	PYU1_G002110	-1.57445	FAMILY NOT NAMED ;ROLLING PEBBLES, ISOFORM B
PITG_16012	0.958701	PYU1_G009387	-1.59574	SR-RELATED CTD ASSOCIATED FACTOR 6
PITG_13732	0.91555	PYU1_G005996	-1.59877	DUAL SPECIFICITY PROTEIN PHOSPHATASE
PITG_00383	-0.909222	PYU1_G004039	-1.60595
PITG_19298	-1.12558	PYU1_G001695	-1.67115	Sugar phosphate exchanger 3; AltName: Solute carrier family 37 member 3
PITG_07063	-0.95412	PYU1_G011191	-1.67124
PITG_07892	-1.18433	PYU1_G011457	-1.68157	ZINC FINGER DHHC DOMAIN CONTAINING PROTEIN
PITG_11087	0.33108	PYU1_G003266	-1.70007
PITG_05505	-0.232025	PYU1_G005219	-1.71699	No entry
PITG_04342	-0.695938	PYU1_G012387	-1.74404	PROTEIN PHOSPHATASE 2C 76-RELATED
PITG_12891	-0.955145	PYU1_G007820	-1.74418
PITG_05509	-1.38861	PYU1_G005224	-1.74566
PITG_14617	-0.829038	PYU1_G007892	-1.77964	FAMILY NOT NAMED ;TRANSMEMBRANE PROTEIN 5
PITG_00668	0.222739	PYU1_G014355	-1.78679	OVARIAN CARCINOMA ANTIGEN CA125-RELATED ;OVARIAN CARCINOMA ANTIGEN CA125-RELATED
PITG_12488	1.17851	PYU1_G014047	-1.80296
PITG_06939	-0.435507	PYU1_G014019	-1.82857
PITG_13116	0.594513	PYU1_G000914	-1.84293	TRIOSEPHOSPHATE ISOMERASE ;TRIOSEPHOSPHATE ISOMERASE
PITG_11039	0.0277638	PYU1_G003299	-1.84348	Protein THEM6; Flags: Precursor
PITG_17160	-1.04038	PYU1_G006257	-1.85379	UNCHARACTERIZED ;TETRATRICOPEPTIDE REPEAT PROTEIN 26
PITG_01626	-1.11288	PYU1_G005588	-1.85863	No entry
PITG_20837	-0.843198	PYU1_G009976	-1.87138
PITG_08001	-1.21136	PYU1_G011526	-1.88731	GLUCOSYLCERAMIDASE ;GLUCOSYLCERAMIDASE
PITG_12482	-0.42319	PYU1_G014741	-1.90845	Putative serine protease K12H4.7; Flags: Precursor
PITG_12884	-1.4805	PYU1_G007812	-1.9221
PITG_00937	-0.879371	PYU1_G002055	-1.93485
PITG_19357	-0.614907	PYU1_G001272	-1.97879	CHLORIDE CHANNEL ;CHLORIDE CHANNEL PROTEIN 1
PITG_03200	1.45875	PYU1_G001074	-1.9807	GLYCOSYLTRANSFERASE
PITG_02038	0.306153	PYU1_G005736	-1.98148	FRUCTOSE-1,6-BISPHOSPHATASE-RELATED
PITG_14087	-0.449929	PYU1_G009306	-2.02208
PITG_11077	-0.80401	PYU1_G003260	-2.04938	Probable leucine-rich repeat receptor-like protein kinase At5g63930; Flags: Precursor
PITG_13483	-0.504493	PYU1_G008249	-2.07945
PITG_14598	-0.602655	PYU1_G007865	-2.10984	PROLYL ENDOPEPTIDASE
PITG_18078	0.417829	PYU1_G001050	-2.12191	ALKALINE PHOSPHATASE ;ALKALINE PHOSPHATASE
PITG_05462	-0.118578	PYU1_G005186	-2.14215	ALPHA-AMINOADIPIC SEMIALDEHYDE DEHYDROGENASE
PITG_13971	-1.0478	PYU1_G006080	-2.14806	DEOXYRIBONUCLEASE II
PITG_06007	-0.641014	PYU1_G004821	-2.18069	ZINC/IRON TRANSPORTER transmembrane receptor regulatory/adaptor protein#PC00226 ;ZINC T
PITG_04341	-1.0548	PYU1_G012386	-2.19227
PITG_19350	-1.49235	PYU1_G009106	-2.21782	FORMIN-RELATED ;FORMIN-LIKE PROTEIN 17-RELATED
PITG_00467	0.931296	PYU1_G004174	-2.22175
PITG_02115	0.109395	PYU1_G012873	-2.2355	Propionyl-CoA carboxylase beta chain, mitochondrial; Short=PCCase subunit beta; AltNam
PITG_02594	-1.23548	PYU1_G004484	-2.2606
PITG_11494	-0.575593	PYU1_G003859	-2.36089	MULTI ANTIMICROBIAL EXTRUSION FAMILY PROTEIN
PITG_02424	-0.447941	PYU1_G002860	-2.43505	1,5-ANHYDRO-D-FRUCTOSE REDUCTASE
PITG_08802	0.214513	PYU1_G000102	-2.58727	NAD-SPECIFIC GLUTAMATE DEHYDROGENASE
PITG_01193	1.33328	PYU1_G013705	-2.69386	BIFUNCTIONAL ASPARTATE AMINOTRANSFERASE AND GLUTAMATE/ASPARTATE-PREPHENATE AMINOTRANSFE
PITG_03742	-1.48827	PYU1_G007093	-2.70118
PITG_16494	-0.721298	PYU1_G002813	-2.81746
PITG_01418	-1.24556	PYU1_G000099	-3.26936	Peroxisomal carnitine O-octanoyltransferase; Short=COT
PITG_22865	-0.512703	PYU1_G006379	-3.35525	METHYLCROTONOYL-COA CARBOXYLASE SUBUNIT ALPHA, MITOCHONDRIAL
PITG_13744	-1.05913	PYU1_G005965	-3.38115	UBX-RELATED ;DNA DAMAGE RESPONSE PROTEIN WSS1
PITG_15276	-1.12194	PYU1_G012359	-3.48186	FAMILY NOT NAMED ;MULTIDRUG RESISTANCE-ASSOCIATED PROTEIN 5
PITG_10310	0.0879577	PYU1_G002992	-3.488	HISTONE H2A DEUBIQUITINASE MYSM1
PITG_00593	1.0089	PYU1_G004263	-3.61359
PITG_03098	0.54461	PYU1_G000631	-4.0109	CAD PROTEIN
PITG_05621	-1.32512	PYU1_G005344	-4.03636	NIPA-like protein 2
PITG_05542	-0.782735	PYU1_G005254	-4.08808	3-hydroxyacyl-CoA dehydrogenase type-2; AltName: 17-beta-hydroxysteroid dehydrogenase
PITG_16005	-0.0575894	PYU1_G009365	-4.10281	Methylmalonate-semialdehyde dehydrogenase [acylating], mitochondrial; Short=MMSDH; Sho
PITG_06661	-0.450574	PYU1_G012610	-4.11932	CHLORIDE CHANNEL ;CHLORIDE CHANNEL PROTEIN 1
PITG_11161	0.459941	PYU1_G003357	-4.23258	2-OXOISOVALERATE DEHYDROGENASE SUBUNIT ALPHA, MITOCHONDRIAL
PITG_06732	-0.276825	PYU1_G010526	-4.73999	PROTEIN ACDH-1, ISOFORM A
PITG_00451	-0.762094	PYU1_G004178	-5.34609	2-OXOISOVALERATE DEHYDROGENASE SUBUNIT BETA, MITOCHONDRIAL
PITG_00453	1.1688	PYU1_G004180	-5.49964	DIHYDROLIPOAMIDE ACETYL/SUCCINYL-TRANSFERASE-RELATED
PITG_08185	0.079035	PYU1_G011083	-5.64699
PITG_01851	1.19371	PYU1_G005907	-5.90109	HOMOGENTISATE 1,2-DIOXYGENASE
PITG_13322	1.37586	PYU1_G002044	-6.92771	Putative endo-1,3(4)-beta-glucanase 2; Short=Endo-1,3-beta-glucanase 2; Short=Endo-1,4

## Sheet: Early Late Tuber Sector VII
PI Gene	PItuberEarly-PITuberLate_logFC	Pult gene	PUTuberEarly-PUTuberLate_logFC	Annotation
PITG_03101	1.72127	PYU1_G000630	-3.43336	N-ACETYLGLUTAMATE SYNTHASE ;N-ACETYLGLUTAMATE SYNTHASE, MITOCHONDRIAL
PITG_03427	1.69101	PYU1_G000769	-5.26975	Tyrosine aminotransferase; Short=TAT; AltName: L-tyrosine:2-oxoglutarate aminotransfer
PITG_00290	5.0234	PYU1_G003958	-3.29348	THIOREDOXIN ;THIOREDOXIN
PITG_00584	2.56486	PYU1_G004065	-1.59458
PITG_02210	1.58888	PYU1_G004780	-4.56367	AROMATIC AMINO ACID TYROSINE/TRYPTOPHAN/PHENYLALANINE HYDROXYLASE ;AROMATIC AMINO ACI
PITG_17786	2.58345	PYU1_G005114	-3.16031	ARGININOSUCCINATE LYASE
PITG_07458	6.22668	PYU1_G005240	-3.41133	Ammonium transporter Rh type B-B; AltName: Rhesus blood group family type B glycoprote
PITG_05356	3.40638	PYU1_G005483	-2.31561	GLUTATHIONE S-TRANSFERASE, GST, SUPERFAMILY, GST DOMAIN CONTAINING
PITG_05374	3.08511	PYU1_G005507	-4.45741	ARGININOSUCCINATE SYNTHASE
PITG_13960	3.32675	PYU1_G005978	-2.3642	No entry
PITG_04450	3.17517	PYU1_G006551	-6.69385	ZINC TRANSPORTER ZIP13
PITG_03599	1.98559	PYU1_G006952	-1.6613	Alanine aminotransferase 2, mitochondrial; Short=AtAlaAT2; Short=AtAlaATm; AltName: Al
PITG_15449	2.3496	PYU1_G007326	-2.34742	Branched-chain-amino-acid aminotransferase
PITG_21886	2.34893	PYU1_G008853	-1.80628	Histidine--tRNA ligase, cytoplasmic; AltName: Histidyl-tRNA synthetase; Short=HisRS
PITG_07283	1.77569	PYU1_G011266	-2.86237	L-threonine dehydratase catabolic TdcB; AltName: L-serine dehydratase; AltName: Threon
PITG_15549	4.20585	PYU1_G012323	-1.5271	CALCIUM-BINDING MITOCHONDRIAL CARRIER PROTEIN ARALAR1
PITG_17130	2.36403	PYU1_G013636	-3.4834	Glyceraldehyde-3-phosphate dehydrogenase; Short=GAPDH

## Sheet: Early Late Tuber Sector VIII
PI Gene	PItuberEarly-PITuberLate_logFC	Pult gene	PUTuberEarly-PUTuberLate_logFC	Annotation
PITG_08673	1.78302	PYU1_G000009	-0.0133203	U6 SNRNA-ASSOCIATED PROTEIN
PITG_08672	1.94127	PYU1_G000011	0.70614
PITG_08660	1.68309	PYU1_G000016	0.343947	PREFOLDIN SUBUNIT 6
PITG_08777	1.71645	PYU1_G000046	-0.499093	ANKYRIN REPEAT PROTEIN ;ANKYRIN REPEAT PROTEIN
PITG_08766	1.93421	PYU1_G000054	0.0735318	Protein DlpA
PITG_08765	2.05357	PYU1_G000055	-0.192803	RNA-BINDING PROTEIN
PITG_08761	2.71622	PYU1_G000058	-0.0686901	NUCLEOSIDE DIPHOSPHATE KINASE
PITG_08762	3.36055	PYU1_G000059	0.0642535	Huntingtin-interacting protein K; AltName: Huntingtin yeast partner K
PITG_08809	3.7616	PYU1_G000073	0.226899	60S RIBOSOMAL PROTEIN L12
PITG_08831	4.13825	PYU1_G000080	0.713411	RIBONUCLEASE 3
PITG_08823	1.60808	PYU1_G000083	0.549252	MITOCHONDRIAL TRNA-SPECIFIC 2-THIOURIDYLASE 1
PITG_08834	2.20208	PYU1_G000086	0.413501	60S RIBOSOMAL PROTEIN L37
PITG_17600	3.77343	PYU1_G000111	-0.292256	UNCHARACTERIZED PUTATIVE METHYLTRANSFERASE
PITG_08959	2.81168	PYU1_G000167	0.490612	40S RIBOSOMAL PROTEIN S3
PITG_08955	1.69268	PYU1_G000171	0.690468	GTP CYCLOHYDROLASE I
PITG_08997	1.77009	PYU1_G000188	0.0613367	EUKARYOTIC INITIATION FACTOR 4A-I
PITG_12960	3.49243	PYU1_G000235	1.02953	NITRIC OXIDE-ASSOCIATED PROTEIN 1
PITG_12961	1.9785	PYU1_G000237	-0.472322	ALANINE--TRNA LIGASE, CYTOPLASMIC
PITG_12947	3.03712	PYU1_G000252	0.443093	40S RIBOSOMAL PROTEIN S23
PITG_13114	1.88281	PYU1_G000300	-0.0625497	NUCLEAR CAP-BINDING PROTEIN SUBUNIT 2
PITG_13017	5.14655	PYU1_G000372	0.756035	ATP-DEPENDENT RNA HELICASE DHX37-RELATED
PITG_13014	3.77975	PYU1_G000377	0.0455644	PROLIFERATION-ASSOCIATED PROTEIN 2G4
PITG_13187	2.55763	PYU1_G000388	0.17788
PITG_13174	3.3027	PYU1_G000389	0.513631	Translation initiation factor IF-2
PITG_13178	3.5841	PYU1_G000403	0.783056	Elongation of very long chain fatty acids protein 2; AltName: 3-keto acyl-CoA synthase
PITG_07545	3.85719	PYU1_G000449	0.181273	Mitochondrial substrate carrier family protein E
PITG_07546	3.4434	PYU1_G000450	0.219254	REPLICATION PROTEIN A-RELATED ;REPLICATION PROTEIN A 32 KDA SUBUNIT
PITG_07571	4.55884	PYU1_G000462	0.241201	UNCHARACTERIZED ;MITOCHONDRIAL RIBONUCLEASE P PROTEIN 3
PITG_15046	1.96652	PYU1_G000478	-0.47836
PITG_10630	1.93795	PYU1_G000515	-0.320922
PITG_19017	1.71959	PYU1_G000525	0.927403	14-3-3 PROTEIN EPSILON
PITG_14696	4.51318	PYU1_G000527	0.467465	SERINE HYDROXYMETHYLTRANSFERASE 1
PITG_07399	3.02784	PYU1_G000532	-0.173629	DNA REPLICATION LICENSING FACTOR MCM5
PITG_14730	5.2354	PYU1_G000546	1.35627	NUCLEOLAR PROTEIN 14
PITG_14729	5.89332	PYU1_G000547	0.838772	30S RIBOSOMAL PROTEIN S16
PITG_14750	1.79177	PYU1_G000562	0.554101	DnaJ homolog subfamily C member 11
PITG_18054	5.25668	PYU1_G000587	0.843715	50S ribosomal protein L7/L12
PITG_18052	2.62651	PYU1_G000589	0.604166	60S RIBOSOMAL PROTEIN L3
PITG_18048	2.64476	PYU1_G000591	1.09856	ACONITATE HYDRATASE, MITOCHONDRIAL
PITG_03115	2.20208	PYU1_G000616	0.297287	CCCH ZINC FINGER/TIS11-RELATED ;ZINC FINGER PROTEIN 36, C3H1 TYPE-LIKE 3
PITG_03093	3.51111	PYU1_G000636	0.659307	PHENYLALANYL-TRNA SYNTHETASE ;FERREDOXIN-FOLD ANTICODON-BINDING DOMAIN-CONTAINING PROTE
PITG_03221	2.41658	PYU1_G000657	0.573892	30S RIBOSOMAL PROTEIN S13/40S RIBOSOMAL PROTEIN S18
PITG_03274	3.11304	PYU1_G000672	0.489569	ELONGATION FACTOR P ;ELONGATION FACTOR P (EF-P) FAMILY PROTEIN
PITG_03233	3.0415	PYU1_G000683	0.440795
PITG_03239	2.59737	PYU1_G000689	0.380558	60S RIBOSOMAL PROTEIN L27
PITG_03292	2.82491	PYU1_G000703	0.279737	DEVELOPMENTALLY REGULATED GTP-BINDING PROTEIN-RELATED ;GTP-BINDING PROTEIN 10
PITG_03301	5.57296	PYU1_G000705	-0.152999	ATP-DEPENDENT RNA HELICASE DDX10-RELATED
PITG_03302	1.72382	PYU1_G000706	0.390275
PITG_03303	2.15607	PYU1_G000707	0.098469	TRANSMEMBRANE EMP24 DOMAIN-CONTAINING PROTEIN
PITG_03304	4.96882	PYU1_G000708	0.972876	ATP-DEPENDENT RNA HELICASE DDX10-RELATED
PITG_03308	7.87593	PYU1_G000712	1.29923	PUMILIO DOMAIN-CONTAINING PROTEIN KIAA0020
PITG_03314	3.80404	PYU1_G000727	0.811959
PITG_03329	1.8792	PYU1_G000728	-0.63504
PITG_03345	1.66221	PYU1_G000733	0.338625	PEPTIDYL-PROLYL CIS-TRANS ISOMERASE ;PEPTIDYL-PROLYL CIS-TRANS ISOMERASE E
PITG_03343	2.2293	PYU1_G000735	0.360622
PITG_03342	1.89776	PYU1_G000736	0.521751	SORTING AND ASSEMBLY MACHINERY SAM50 PROTEIN ;SORTING AND ASSEMBLY MACHINERY SAM50
PITG_03347	1.79582	PYU1_G000753	-1.17021	RIBONUCLEOSIDE-DIPHOSPHATE REDUCTASE SUBUNIT M2
PITG_03422	1.64843	PYU1_G000776	0.157234
PITG_03420	4.8217	PYU1_G000777	0.791389	39S RIBOSOMAL PROTEIN L13, MITOCHONDRIAL
PITG_03410	2.60729	PYU1_G000792	-1.14147	ACETOLACTATE SYNTHASE III, REGULATORY SUBUNIT
PITG_03394	3.45527	PYU1_G000808	0.357325	WD REPEAT PROTEIN ;WD REPEAT-CONTAINING PROTEIN 6
PITG_03389	2.36082	PYU1_G000812	0.376469	REPLICATION FACTOR C / DNA POLYMERASE III GAMMA-TAU SUBUNIT
PITG_03386	8.66398	PYU1_G000817	1.34708
PITG_03387	3.47532	PYU1_G000818	1.00622
PITG_03371	2.61557	PYU1_G000821	-0.377575	FAMILY NOT NAMED ;GLYCEROL-3-PHOSPHATE O-ACYLTRANSFERASE 1
PITG_03353	2.50051	PYU1_G000849	0.549135	60S RIBOSOMAL PROTEIN L17 ;60S RIBOSOMAL PROTEIN L17
PITG_15957	2.5964	PYU1_G000863	-1.16686	ALPHA/BETA HYDROLASE FOLD-CONTAINING PROTEIN
PITG_03045	1.95315	PYU1_G000876	-0.583175	CHOLESTEROL 25-HYDROXYLASE-LIKE PROTEIN 2
PITG_03157	5.09457	PYU1_G000892	0.923369	ATP-DEPENDENT RNA HELICASE DDX51
PITG_03156	6.04007	PYU1_G000893	1.39885	PRE-RRNA-PROCESSING PROTEIN TSR1 HOMOLOG
PITG_03159	2.60943	PYU1_G000902	0.296841
PITG_03168	4.7528	PYU1_G000911	1.27228
PITG_03176	2.59968	PYU1_G000929	0.093222
PITG_03177	2.19014	PYU1_G000933	0.298578
PITG_03178	2.42935	PYU1_G000934	0.592345	60S/50S RIBOSOMAL PROTEIN L6/L9 ;60S RIBOSOMAL PROTEIN L9
PITG_03142	1.78315	PYU1_G000940	-0.294759	HEAT SHOCK PROTEIN 90 HSP90 CO-CHAPERONE AHA-1
PITG_03144	2.99205	PYU1_G000950	-0.265932	UNCHARACTERIZED ;NUCLEOPORIN NDC1
PITG_03033	4.17552	PYU1_G000986	0.917551	NADH-UBIQUINONE OXIDOREDUCTASE B14 SUBUNIT
PITG_03028	1.59249	PYU1_G000991	0.479173	Serine/arginine-rich splicing factor 1; AltName: Splicing factor, arginine/serine-rich
PITG_03016	2.77492	PYU1_G000996	-0.211311	Probable DNA replication complex GINS protein PSF3; AltName: GINS complex subunit 3
PITG_18089	2.30187	PYU1_G001015	0.119075	SECY/SEC61-ALPHA FAMILY MEMBER
PITG_18091	1.68538	PYU1_G001019	0.326083	STRUCTURAL MAINTENANCE OF CHROMOSOMES PROTEIN 2
PITG_18095	1.65107	PYU1_G001025	0.615945	INWARD RECTIFIER POTASSIUM CHANNEL
PITG_18100	6.15012	PYU1_G001035	1.2861	LA-RELATED PROTEIN 4
PITG_18102	3.93571	PYU1_G001039	0.349898	UPF0176 protein plu1816
PITG_18103	2.82504	PYU1_G001040	0.603633	NON-CANONICAL POLY(A) RNA POLYMERASE PAPD5
PITG_18104	2.15163	PYU1_G001041	0.431222	TRANSFORMER-2-RELATED ;TRANSFORMER-2-RELATED
PITG_18073	2.63324	PYU1_G001057	-0.0108528	CELL DIVISION PROTEIN KINASE
PITG_02577	2.01338	PYU1_G001064	-0.290659
PITG_21600	2.42011	PYU1_G001081	1.0016	FAMILY NOT NAMED ;RIBONUCLEASE P PROTEIN SUBUNIT P40
PITG_21597	2.30189	PYU1_G001084	-0.451864	SET DOMAIN-CONTAINING PROTEIN
PITG_23204	4.12244	PYU1_G001088	0.830842	No entry
PITG_15868	3.03076	PYU1_G001102	0.861412	DNA PRIMASE LARGE SUBUNIT ;DNA PRIMASE LARGE SUBUNIT
PITG_15873	2.05039	PYU1_G001109	0.43661	NADH-CYTOCHROME B5 REDUCTASE 1
PITG_15850	1.97823	PYU1_G001128	-0.375881	GLYCINE DEHYDROGENASE (DECARBOXYLATING), MITOCHONDRIAL
PITG_14282	2.45721	PYU1_G001197	0.857612
PITG_09345	2.87735	PYU1_G001249	0.465249	RIBOSOMAL PROTEIN S7
PITG_09312	1.96289	PYU1_G001261	-0.429221	Protein FAM173B
PITG_09304	2.9781	PYU1_G001266	0.749109	No entry
PITG_09290	3.18025	PYU1_G001319	0.118402
PITG_09234	2.06772	PYU1_G001328	0.0685666	CYSTEINE--TRNA LIGASE, CYTOPLASMIC
PITG_11877	2.29653	PYU1_G001482	-0.0968115	HISTONE-LYSINE N-METHYLTRANSFERASE ATXR2
PITG_11907	2.26553	PYU1_G001502	1.05178	DIPHTHINE SYNTHASE ;DIPHTHINE SYNTHASE
PITG_11972	1.83217	PYU1_G001503	1.17006	PRE-MRNA-SPLICING FACTOR 38A
PITG_11966	3.86165	PYU1_G001510	0.552372	CHAPERONIN
PITG_11923	3.6193	PYU1_G001531	1.0869	RIBOSOMAL PROTEIN L47, MITOCHONDRIAL-RELATED
PITG_11913	5.66827	PYU1_G001540	0.81206	HEAT SHOCK PROTEIN 70KDA ;HEAT SHOCK COGNATE 71 KDA PROTEIN
PITG_11912	2.60833	PYU1_G001542	0.502242	DNA REPLICATION LICENSING FACTOR MCM7
PITG_11980	1.68381	PYU1_G001557	0.806358
PITG_12001	5.87067	PYU1_G001559	1.01589	FAMILY NOT NAMED ;RRP15-LIKE PROTEIN
PITG_17660	1.5595	PYU1_G001664	0.392455	Probable polyamine transporter At1g31830
PITG_12049	2.40749	PYU1_G001669	0.568388	CYTOCHROME C OXIDASE POLYPEPTIDE VIB ;CYTOCHROME C OXIDASE POLYPEPTIDE VIB
PITG_19180	1.69775	PYU1_G001710	-0.0751889	Tauropine dehydrogenase; Short=TaDH; AltName: NAD: tauropine oxidoreductase
PITG_18455	2.36476	PYU1_G001736	0.372806	PROTEIN C6ORF149 ;LYR MOTIF-CONTAINING PROTEIN 9
PITG_18421	3.25237	PYU1_G001762	1.44204	Large subunit GTPase 1
PITG_00967	2.61077	PYU1_G001770	-0.0342212	FAMILY NOT NAMED ;NUCLEIC ACID-BINDING, OB-FOLD-LIKE PROTEIN
PITG_01082	4.47305	PYU1_G001785	0.3742	RAN BINDING PROTEIN ;RAN BINDING PROTEIN
PITG_01076	4.37884	PYU1_G001788	0.735834	AAA-FAMILY ATPASE ;SPERMATOGENESIS-ASSOCIATED PROTEIN 5
PITG_01062	4.64111	PYU1_G001805	0.841673	S-ADENOSYLMETHIONINE DECARBOXYLASE ;S-ADENOSYLMETHIONINE DECARBOXYLASE PROENZYME
PITG_01034	1.77031	PYU1_G001826	-0.484915	SOLUTE CARRIER FAMILY 25 MEMBER 34
PITG_01036	3.01997	PYU1_G001827	0.0397742	PHENYLALANYL-TRNA SYNTHETASE ;PHENYLALANYL-TRNA SYNTHETASE
PITG_01102	1.96536	PYU1_G001877	-0.153595
PITG_01121	4.2506	PYU1_G001962	0.698122	GTP-BINDING PROTEIN
PITG_20629	3.15287	PYU1_G001971	0.143889	DNA-DIRECTED RNA POLYMERASE III SUBUNIT RPC8
PITG_17243	1.69115	PYU1_G001977	0.000812696	FYVE-FINGER-CONTAINING RAB5 EFFECTOR PROTEIN RABENOSYN-5-RELATED
PITG_00827	3.2114	PYU1_G001982	0.469323	PROHIBITIN
PITG_00909	2.40481	PYU1_G002030	0.226464	HEPATOCELLULAR CARCINOMA-ASSOCIATED ANTIGEN ;METHYLTRANSFERASE-LIKE PROTEIN 23
PITG_00943	2.13247	PYU1_G002046	0.615551	PROLINE SYNTHETASE CO-TRANSCRIBED BACTERIAL HOMOLOG PROTEIN
PITG_00941	2.64663	PYU1_G002048	0.337878	60S RIBOSOMAL PROTEIN L21 ;RIBOSOMAL PROTEIN L21
PITG_00939	3.08084	PYU1_G002050	0.443761	DOMAIN OF UNKNOWN FUNCTION 71 DUF71 -CONTAINING PROTEIN ;DIPHTHINE--AMMONIA LIGASE
PITG_00930	3.62213	PYU1_G002059	0.219162	COMPLEMENT COMPONENT 1 ;COMPLEMENT COMPONENT 1
PITG_20386	3.25835	PYU1_G002064	0.411475	Eukaryotic translation initiation factor 5B; Short=eIF-5B; AltName: Translation initia
PITG_20382	1.78087	PYU1_G002068	0.320663	DnaJ homolog subfamily C member 24; AltName: CSL-type zinc finger-containing protein 3
PITG_20377	3.71133	PYU1_G002073	0.851035	TRNA PSEUDOURIDINE SYNTHASE A, MITOCHONDRIAL
PITG_20378	2.48161	PYU1_G002074	0.25545	MITOCHONDRIAL-PROCESSING PEPTIDASE SUBUNIT ALPHA
PITG_17365	6.58387	PYU1_G002078	1.01933	U3 SMALL NUCLEOLAR RNA-ASSOCIATED PROTEIN 11-RELATED
PITG_18170	2.27621	PYU1_G002088	0.551646	12-OXOPHYTODIENOATE REDUCTASE 1-RELATED
PITG_17261	3.79766	PYU1_G002123	0.463952	60S ACIDIC RIBOSOMAL PROTEIN FAMILY MEMBER ;60S ACIDIC RIBOSOMAL PROTEIN P0
PITG_17260	1.87296	PYU1_G002124	-0.384198	TESMIN/TSO1-RELATED ;PROTEIN LIN-54 HOMOLOG
PITG_17259	2.85367	PYU1_G002125	0.157406	CDP-DIACYLGLYCEROL--GLYCEROL-3-PHOSPHATE 3-PHOSPHATIDYLTRANSFERASE-RELATED ;PROTEIN H32
PITG_17258	3.34758	PYU1_G002127	0.280174	Uncharacterized GTP-binding protein C428.15
PITG_17330	2.32275	PYU1_G002133	0.539883	PYRIDOXAMINE KINASE
PITG_17298	4.46831	PYU1_G002156	1.05817	TRNA (CYTOSINE(34)-C(5))-METHYLTRANSFERASE
PITG_17272	3.97414	PYU1_G002169	1.24203	NUCLEOLAR PROTEIN 9
PITG_08591	2.65839	PYU1_G002183	-0.0812319	COFILIN-RELATED ;ACTIN-DEPOLYMERIZING FACTOR 5-RELATED
PITG_08579	3.07841	PYU1_G002201	-0.0127412	ISOLEUCYL, LEUCYL, TYROSYL, VALYL AND METHIONYL-TRNA SYNTHETASES aminoacyl-tRNA synthet
PITG_03477	2.51466	PYU1_G002228	0.553164	RIBOSOMAL PROTEIN L7AE FAMILY MEMBER ;60S RIBOSOMAL PROTEIN L7A
PITG_03483	1.87879	PYU1_G002231	1.00647	SPLICING FACTOR U2AF 65 KDA SUBUNIT
PITG_03480	2.90686	PYU1_G002234	0.624512	RNA-BINDING PROTEIN EIF1AD-RELATED
PITG_03493	4.9	PYU1_G002244	-0.209441	Amidophosphoribosyltransferase; Short=ATase; AltName: Glutamine phosphoribosylpyrophos
PITG_03498	2.33762	PYU1_G002254	1.06735	OCTANOYLTRANSFERASE, MITOCHONDRIAL
PITG_08383	2.82855	PYU1_G002297	0.973845	DNA-DIRECTED RNA POLYMERASE
PITG_08416	2.36936	PYU1_G002315	0.140565	ARSENITE-RESISTANCE PROTEIN 2
PITG_08408	1.50555	PYU1_G002317	0.137737	PEPTIDYL-PROLYL CIS-TRANS ISOMERASE
PITG_08346	4.30743	PYU1_G002333	0.336103	EUKARYOTIC TRANSLATION INITIATION FACTOR 3 SUBUNIT M
PITG_08342	1.78386	PYU1_G002338	0.127487	Uncharacterized methyltransferase C3B9.04, mitochondrial
PITG_08351	4.46244	PYU1_G002340	-0.322115	UNCHARACTERIZED ;MINI-CHROMOSOME MAINTENANCE COMPLEX-BINDING PROTEIN
PITG_08326	2.36663	PYU1_G002355	0.258374	DNA POLYMERASE CATALYTIC SUBUNIT ;DNA POLYMERASE CATALYTIC SUBUNIT
PITG_08327	1.94675	PYU1_G002356	1.48368	UBIQUITIN-CONJUGATING ENZYME E2 ;UBIQUITIN-CONJUGATING ENZYME E2 J2
PITG_03445	1.94852	PYU1_G002392	-0.827425	RUVB-RELATED REPTIN AND PONTIN ;RUVB-LIKE 1
PITG_03446	1.57203	PYU1_G002393	-0.811076	Probable ran guanine nucleotide release factor; Short=RanGNRF
PITG_08565	3.70283	PYU1_G002400	0.918564	NADH DEHYDROGENASE [UBIQUINONE] 1 ALPHA SUBCOMPLEX SUBUNIT 2
PITG_08529	4.10439	PYU1_G002447	1.04807	Thyroid adenoma-associated protein homolog
PITG_08497	6.66592	PYU1_G002449	0.279623	CARBONIC ANHYDRASE ;CARBONIC ANHYDRASE
PITG_08455	2.50117	PYU1_G002455	0.167604	CELL DIVISION CONTROL PROTEIN 6-RELATED ;ORIGIN RECOGNITION COMPLEX SUBUNIT 1
PITG_08643	2.26786	PYU1_G002536	0.289278	ALCOHOL DEHYDROGENASE
PITG_09874	4.81175	PYU1_G002582	0.93934
PITG_09922	3.16534	PYU1_G002586	0.48771	HEPATOCELLULAR CARCINOMA-ASSOCIATED ANTIGEN
PITG_09943	6.14635	PYU1_G002623	1.27993	PRE-MRNA-SPLICING FACTOR ATP-DEPENDENT RNA HELICASE DHX15-RELATED
PITG_09942	4.44005	PYU1_G002624	1.23255	RNA HELICASE
PITG_09939	2.80862	PYU1_G002627	0.877247
PITG_09932	3.45556	PYU1_G002631	0.503327	TRANSLATION INITIATION FACTOR EIF-2B SUBUNIT EPSILON
PITG_09827	1.77104	PYU1_G002646	-0.391771	MITOTIC CHECKPOINT PROTEIN BUB3
PITG_09829	2.81304	PYU1_G002648	0.610044	ZINC FINGER CCHC DOMAIN CONTAINING PROTEIN
PITG_16226	1.63103	PYU1_G002701	0.00402339
PITG_16430	3.48405	PYU1_G002703	0.196372
PITG_16212	2.56508	PYU1_G002716	-1.29385	GENERAL TRANSCRIPTION FACTOR IIIC, POLYPEPTIDE 5
PITG_18509	4.74248	PYU1_G002739	0.696965	EXOSOME COMPLEX EXONUCLEASE RRP44
PITG_16198	2.97255	PYU1_G002773	0.539525	60S RIBOSOMAL PROTEIN L18A ;60S RIBOSOMAL PROTEIN L18A
PITG_18375	1.64201	PYU1_G002800	0.772289	UDP-GLUCOSE 6-DEHYDROGENASE
PITG_16492	3.27659	PYU1_G002812	0.126003	DYNEIN LIGHT CHAIN ;DYNEIN LIGHT CHAIN 4, AXONEMAL
PITG_16472	3.55982	PYU1_G002830	-0.0861597	RING FINGER AND PROTEASE ASSOCIATED DOMAIN-CONTAINING ;E3 UBIQUITIN-PROTEIN LIGASE ATL5
PITG_14397	5.2829	PYU1_G002852	0.61742	PROLIFERATING CELL NUCLEAR ANTIGEN
PITG_18538	4.53207	PYU1_G002873	-0.174906	3-ISOPROPYLMALATE DEHYDRATASE LARGE SUBUNIT
PITG_09222	6.37912	PYU1_G002882	0.973539	RIBOSOMAL RNA PROCESSING PROTEIN 7-RELATED
PITG_18518	1.55861	PYU1_G002886	-0.117226	TRANSLATION INITIATION FACTOR EIF-2B SUBUNIT ALPHA
PITG_16526	6.31383	PYU1_G002892	0.198029	DNA-DIRECTED RNA POLYMERASE III SUBUNIT RPC10
PITG_10264	3.47899	PYU1_G002899	0.256053	D-3-PHOSPHOGLYCERATE DEHYDROGENASE
PITG_07199	3.15844	PYU1_G002903	0.344198	G PATCH DOMAIN-CONTAINING PROTEIN 4
PITG_10289	2.88705	PYU1_G002918	1.38744	DNA-DIRECTED RNA POLYMERASE 3, CHLOROPLASTIC
PITG_10270	5.48406	PYU1_G002922	-0.838386	L-asparaginase 1; AltName: L-asparaginase I; Short=L-ASNase I; AltName: L-asparagine a
PITG_10254	1.6034	PYU1_G002944	-0.648615	RIBONUCLEASE H1 ;RIBONUCLEASE H1
PITG_14363	2.1988	PYU1_G002971	-0.174732
PITG_10316	3.66885	PYU1_G002988	0.69975	EXONUCLEASE ;APOPTOSIS-ENHANCING NUCLEASE
PITG_10398	1.62055	PYU1_G003025	-0.151281	Protein MCM10 homolog
PITG_02093	3.93765	PYU1_G003082	0.448309	FAMILY NOT NAMED ;ACTIVATOR OF BASAL TRANSCRIPTION 1
PITG_11705	1.84723	PYU1_G003083	-0.452055	PROLYL 4-HYDROXYLASE ALPHA SUBUNIT ;PROLYL 4-HYDROXYLASE ALPHA SUBUNIT
PITG_02139	2.03598	PYU1_G003098	-0.881684
PITG_11734	3.6255	PYU1_G003184	0.966101	50S RIBOSOMAL PROTEIN L3 ;39S RIBOSOMAL PROTEIN L3, MITOCHONDRIAL
PITG_11736	3.1842	PYU1_G003186	0.900588
PITG_11727	4.98398	PYU1_G003187	0.932823
PITG_11057	3.44964	PYU1_G003250	0.687939
PITG_11071	2.65045	PYU1_G003257	0.416514
PITG_11083	2.99824	PYU1_G003265	0.184142	DECAPPING PROTEIN 1, ISOFORM A
PITG_11117	1.9256	PYU1_G003274	-0.156057	ADIPOCYTE-SPECIFIC PROTEIN 4-RELATED ;COILED-COIL DOMAIN-CONTAINING PROTEIN 47
PITG_11110	5.03614	PYU1_G003278	-0.243195	EUKARYOTIC TRANSLATION INITIATION FACTOR 2 SUBUNIT 3
PITG_11108	1.88916	PYU1_G003281	-0.481513	U7 SNRNA-ASSOCIATED SM-LIKE PROTEIN LSM10 ;U7 SNRNA-ASSOCIATED SM-LIKE PROTEIN LSM10
PITG_11111	2.35083	PYU1_G003282	-0.870556	ISOLEUCYL, LEUCYL, TYROSYL, VALYL AND METHIONYL-TRNA SYNTHETASES aminoacyl-tRNA synthet
PITG_11099	2.60609	PYU1_G003290	0.496258	60S RIBOSOMAL PROTEIN L18 ;60S RIBOSOMAL PROTEIN L18
PITG_11088	4.10911	PYU1_G003297	1.0577	RIBOSOMAL RNA PROCESSING PROTEIN 36 HOMOLOG
PITG_11037	3.47964	PYU1_G003301	-0.0297915	UNCHARACTERIZED ;PROTEIN FMP32, MITOCHONDRIAL
PITG_11036	3.53803	PYU1_G003302	0.868778	NADH dehydrogenase [ubiquinone] 1 alpha subcomplex subunit 9, mitochondrial; AltName:
PITG_11028	2.10319	PYU1_G003306	-0.363047	MEVALONATE KINASE
PITG_10822	4.55507	PYU1_G003340	0.600248	GRPE PROTEIN ;GRPE PROTEIN HOMOLOG, MITOCHONDRIAL
PITG_11164	2.80296	PYU1_G003345	1.45846	Probable pseudouridine-5'-monophosphatase; Short=5'-PsiMPase; AltName: GS1-like protei
PITG_11170	3.26028	PYU1_G003346	0.297896	HISTONE-BINDING PROTEIN RBBP4
PITG_11176	5.27372	PYU1_G003359	1.44689
PITG_11195	2.38159	PYU1_G003367	-0.227159	GEM-ASSOCIATED PROTEIN 5
PITG_11188	1.67247	PYU1_G003379	0.333545	COILIN
PITG_10951	4.58062	PYU1_G003413	1.17365	SUCCINATE DEHYDROGENASE [UBIQUINONE] IRON-SULFUR SUBUNIT 3, MITOCHONDRIAL
PITG_10945	2.93878	PYU1_G003415	0.34044	METHYLTRANSFERASE-RELATED
PITG_10941	4.20687	PYU1_G003423	0.694644	Elongation factor 2; Short=EF-2
PITG_18017	1.59348	PYU1_G003429	-0.403451
PITG_10992	2.71684	PYU1_G003478	0.488205
PITG_10994	2.03402	PYU1_G003480	0.466016	PROTEASE FAMILY S26 MITOCHONDRIAL INNER MEMBRANE PROTEASE-RELATED ;MITOCHONDRIAL INNER
PITG_10990	2.0315	PYU1_G003489	-0.333325	FARNESYL PYROPHOSPHATE SYNTHASE
PITG_11065	2.78624	PYU1_G003499	-0.188118	NAD-DEPENDENT MALIC ENZYME 1, MITOCHONDRIAL
PITG_12872	4.52683	PYU1_G003518	0.840026	RAG1-ACTIVATING PROTEIN 1 ;SUGAR TRANSPORTER SWEET1
PITG_19007	3.97065	PYU1_G003561	0.7911	50S RIBOSOMAL PROTEIN L21
PITG_01682	2.92881	PYU1_G003565	0.441467
PITG_05009	4.43887	PYU1_G003614	0.949589
PITG_05007	1.63616	PYU1_G003615	-0.476267	CYSTEINE--TRNA LIGASE, CYTOPLASMIC
PITG_05006	2.16432	PYU1_G003616	-0.151401	U1 SMALL NUCLEAR RIBONUCLEOPROTEIN A
PITG_15626	3.06777	PYU1_G003620	0.422152	SUPEROXIDE DISMUTASE [CU-ZN]
PITG_04936	5.87087	PYU1_G003621	0.698388	ZINC FINGER CCHC DOMAIN CONTAINING PROTEIN
PITG_04937	1.67139	PYU1_G003622	0.121722
PITG_15321	1.7539	PYU1_G003658	-0.902741	AMINOMETHYLTRANSFERASE, MITOCHONDRIAL
PITG_21071	2.08314	PYU1_G003666	-0.140374	Threonine--tRNA ligase, cytoplasmic; AltName: Threonyl-tRNA synthetase; Short=ThrRS
PITG_15294	3.26947	PYU1_G003670	0.381748	HISTIDINOL DEHYDROGENASE HDH
PITG_19038	4.01125	PYU1_G003683	0.807558	MITOCHONDRIAL 28S RIBOSOMAL PROTEIN S29
PITG_11365	3.89296	PYU1_G003697	1.1244	DNA-directed RNA polymerase I subunit RPA49; Short=RNA polymerase I subunit A49; AltNa
PITG_11366	1.82158	PYU1_G003698	0.0458046	F-ACTIN-CAPPING PROTEIN SUBUNIT BETA
PITG_11413	3.85076	PYU1_G003719	1.05302
PITG_18246	7.29231	PYU1_G003728	1.39762	CCAAT-BINDING FACTOR-RELATED
PITG_18244	1.84544	PYU1_G003732	0.183921	NUCLEAR PORE COMPLEX PROTEIN NUP160
PITG_18237	2.63479	PYU1_G003746	0.585975	REPLICATION FACTOR C SUBUNIT 2
PITG_06995	3.21205	PYU1_G003749	0.605624	60S RIBOSOMAL PROTEIN L4
PITG_15786	4.81576	PYU1_G003754	0.146945	HEAT SHOCK PROTEIN 70KDA ;CHAPERONE PROTEIN DNAK
PITG_15784	3.06638	PYU1_G003757	0.29819	Polyadenylate-binding protein 2; Short=PABP-2; Short=Poly(A)-binding protein 2; Short=
PITG_15781	1.64159	PYU1_G003770	-0.433009	WD40 REPEAT PROTEIN ;WD40 REPEAT PROTEIN
PITG_15694	2.55177	PYU1_G003779	1.08135	DIHYDROOROTASE
PITG_15697	2.58	PYU1_G003780	0.549219	60S RIBOSOMAL PROTEIN L11-RELATED
PITG_15740	4.54496	PYU1_G003797	0.897998	NOP2 YEAST -RELATED NOL1/NOP2/FMU SUN DOMAIN-CONTAINING ;NOP2 YEAST -RELATED NOL1/NOP2
PITG_15736	1.85886	PYU1_G003803	0.081245	METHYLTRANSFERASE
PITG_11458	3.88806	PYU1_G003814	0.822784	PROSTAGLANDIN E SYNTHASE 2
PITG_11457	5.51274	PYU1_G003815	-0.71193	PHOSPHORIBOSYLFORMYLGLYCINAMIDINE SYNTHASE
PITG_18251	2.24298	PYU1_G003833	0.385551	PEPTIDE CHAIN RELEASE FACTOR 1-LIKE, MITOCHONDRIAL
PITG_11485	2.1158	PYU1_G003870	0.737441
PITG_11475	6.33691	PYU1_G003880	-1.44863	MITOCHONDRIAL SUBSTRATE CARRIER FAMILY PROTEIN B
PITG_11489	2.17216	PYU1_G003891	0.360674	CLASS II AMINOTRANSFERASE/8-AMINO-7-OXONONANOATE SYNTHASE
PITG_00232	2.81291	PYU1_G003903	0.0275712	FAMILY NOT NAMED ;SJOEGREN SYNDROME/SCLERODERMA AUTOANTIGEN 1
PITG_00221	2.16536	PYU1_G003916	1.42533	TRYPTOPHAN SYNTHASE ALPHA CHAIN
PITG_00262	3.2085	PYU1_G003930	-0.0891106	NUCLEAR PORE COMPLEX PROTEIN NUP93
PITG_00265	3.11823	PYU1_G003932	0.581248	Mitochondrial carnitine/acylcarnitine carrier protein CACL; AltName: Carnitine/acylcar
PITG_00203	3.8819	PYU1_G003950	0.916057	MITOCHONDRIAL-PROCESSING PEPTIDASE SUBUNIT BETA
PITG_00216	4.49922	PYU1_G003976	0.913552
PITG_00302	3.60375	PYU1_G004007	-0.0664437	PHENYLALANYL-TRNA SYNTHETASE BETA CHAIN AND LEUCINE-RICH REPEAT-CONTAINING PROTEIN 47
PITG_00295	1.63986	PYU1_G004032	0.07051	WD repeat-containing protein 61
PITG_00396	2.239	PYU1_G004056	-0.0775184	RIBONUCLEASE P SUBUNIT P25 ;ALBA DNA/RNA-BINDING PROTEIN
PITG_00397	4.96069	PYU1_G004057	0.849287	EUKARYOTIC TRANSLATION INITIATION FACTOR 3 SUBUNIT C-RELATED
PITG_00407	1.53631	PYU1_G004078	0.0208501	SRPK, ISOFORM A-RELATED
PITG_00566	2.41073	PYU1_G004082	0.353893	UROPORPHYRINOGEN DECARBOXYLASE
PITG_00570	2.19225	PYU1_G004086	0.0195965	Phosphatidylserine synthase 2; Short=PSS-2; Short=PtdSer synthase 2; AltName: Serine-e
PITG_00538	2.5639	PYU1_G004108	1.13768
PITG_00542	1.8734	PYU1_G004110	0.409456	MEDIATOR OF RNA POLYMERASE II TRANSCRIPTION SUBUNIT 31
PITG_00523	4.91368	PYU1_G004124	1.05056	CHLOROPLAST 50S RIBOSOMAL PROTEIN L22-RELATED
PITG_00505	1.77743	PYU1_G004140	0.093737	Ubiquitin-conjugating enzyme E2 4; AltName: Ubiquitin carrier protein 4; AltName: Ubiq
PITG_00482	2.80347	PYU1_G004149	0.639895	FK506-BINDING PROTEIN 59
PITG_00490	1.60123	PYU1_G004154	-0.080159	Probable protein phosphatase 2C 38; Short=AtPP2C38
PITG_00474	2.67082	PYU1_G004169	0.216288	HISTONE-LYSINE N-METHYLTRANSFERASE ASHH3
PITG_00471	5.24932	PYU1_G004172	-0.39162	FAMILY NOT NAMED ;PYRIDOXINE BIOSYNTHESIS PROTEIN SNZ1-RELATED
PITG_00456	2.04348	PYU1_G004183	0.0408944
PITG_00463	2.31139	PYU1_G004185	0.912584
PITG_00458	2.63776	PYU1_G004190	0.301356	DIHYDROLIPOYLLYSINE-RESIDUE ACETYLTRANSFERASE COMPONENT OF PYRUVATE DEHYDROGENASE COMPL
PITG_00448	7.0699	PYU1_G004199	1.21654	TRNA (CYTOSINE(34)-C(5))-METHYLTRANSFERASE
PITG_00426	1.70971	PYU1_G004203	-0.757278	POLYCOMB-LIKE TRANSCRIPTION FACTOR ;POLYCOMB-LIKE TRANSCRIPTION FACTOR
PITG_00442	4.39437	PYU1_G004215	0.878266	CYTOCHROME C1 HEME LYASE ;CYTOCHROME C-TYPE HEME LYASE
PITG_00443	2.44626	PYU1_G004216	0.515937	40S RIBOSOMAL PROTEIN S6
PITG_00647	2.35767	PYU1_G004225	-0.102108
PITG_00424	4.63553	PYU1_G004232	-0.407139	Ankyrin-1; Short=ANK-1; AltName: Ankyrin-R; AltName: Erythrocyte ankyrin
PITG_00589	2.41266	PYU1_G004258	-0.0708088	Protein preY, mitochondrial; Flags: Precursor
PITG_00594	4.75714	PYU1_G004262	0.802755	Chaperone protein DnaJ 2
PITG_00676	1.67875	PYU1_G004273	-0.0117809	REGULATOR OF CHROMOSOME CONDENSATION ;REGULATOR OF CHROMOSOME CONDENSATION
PITG_00632	1.71724	PYU1_G004304	-0.429466	DOLICHYL-DIPHOSPHOOLIGOSACCHARIDE--PROTEIN GLYCOSYLTRANSFERASE SUBUNIT STT3B
PITG_00631	2.56471	PYU1_G004305	0.474417	40S RIBOSOMAL PROTEIN S29
PITG_00656	2.04911	PYU1_G004325	-0.271839	TRANSMEMBRANE EMP24 DOMAIN-CONTAINING PROTEIN 10
PITG_19531	3.4918	PYU1_G004351	0.878473	50S ribosomal protein L25; AltName: General stress protein CTC
PITG_19044	1.63169	PYU1_G004355	0.231017	NUCLEOTIDE-BINDING PROTEIN NBP35 YEAST -RELATED ;NUCLEOTIDE-BINDING PROTEIN NBP35 YEAST
PITG_02740	4.77055	PYU1_G004360	-1.49469	ACETOLACTATE SYNTHASE CATALYTIC SUBUNIT, MITOCHONDRIAL
PITG_02741	2.40783	PYU1_G004367	0.167567	GLUTAREDOXIN
PITG_02736	1.83764	PYU1_G004381	0.0226366	U2 SMALL NUCLEAR RIBONUCLEOPROTEIN A ;U2 SMALL NUCLEAR RIBONUCLEOPROTEIN A
PITG_02805	2.73819	PYU1_G004402	-0.160557	DNA MISMATCH REPAIR MUTS RELATED PROTEINS DNA binding protein#PC00009;nucleic acid bind
PITG_02780	3.3783	PYU1_G004405	0.913049	NUCLEOLAR PRE-RIBOSOMAL-ASSOCIATED PROTEIN 1
PITG_02725	6.29019	PYU1_G004425	1.31514	WD REPEAT-CONTAINING PROTEIN 46
PITG_02756	2.33411	PYU1_G004435	0.145615	RIBONUCLEASE Z
PITG_19049	2.37148	PYU1_G004442	-0.0500834	MEMBRANE-ASSOCIATED PROGESTERONE RECEPTOR COMPONENT-RELATED ;VACUOLE MEMBRANE PROTEIN 1
PITG_02536	7.37154	PYU1_G004461	1.07835	U3 SMALL NUCLEOLAR RNA-ASSOCIATED PROTEIN 18 HOMOLOG
PITG_02528	5.59347	PYU1_G004479	1.47352	Uncharacterized protein MJ1136
PITG_02621	7.25874	PYU1_G004480	1.21562	CTP synthase; AltName: CTP synthetase; AltName: UTP--ammonia ligase
PITG_02593	5.42894	PYU1_G004483	1.27005	U3 SMALL NUCLEOLAR RIBONUCLEOPROTEIN PROTEIN MPP10
PITG_02588	3.81325	PYU1_G004499	0.0626229
PITG_02477	5.78307	PYU1_G004507	1.12173
PITG_02479	3.10345	PYU1_G004509	0.205321	CHAPERONIN ;CHAPERONIN
PITG_02478	5.59144	PYU1_G004514	0.808022	ATP-DEPENDENT RNA HELICASE DDX31-RELATED
PITG_02494	3.85028	PYU1_G004525	0.714473	39S RIBOSOMAL PROTEIN L43
PITG_02491	2.73674	PYU1_G004527	1.34928
PITG_02578	2.90824	PYU1_G004530	0.512427	RIBOSOMAL PROTEIN L15
PITG_02502	1.84755	PYU1_G004535	0.127228	CHAPERONIN ;T-COMPLEX PROTEIN 1 SUBUNIT ZETA
PITG_02584	3.14632	PYU1_G004548	0.0927439	SEL-1-LIKE PROTEIN
PITG_02466	3.46625	PYU1_G004578	-0.541492
PITG_02450	5.55192	PYU1_G004581	1.10519	KRR1 SMALL SUBUNIT PROCESSOME COMPONENT HOMOLOG
PITG_02448	4.71716	PYU1_G004584	0.497277	TRM112-like protein At1g78190
PITG_02427	1.95038	PYU1_G004602	-0.801634	WD40 REPEAT PROTEIN
PITG_02416	1.93485	PYU1_G004613	-0.217954
PITG_02391	1.57525	PYU1_G004624	0.467099	CGI-12 PROTEIN-RELATED ;CGI-12 PROTEIN-RELATED
PITG_02338	2.08776	PYU1_G004655	-0.0138709	CHLORIDE CONDUCTANCE REGULATORY PROTEIN ICLN
PITG_02340	3.53013	PYU1_G004658	0.986403
PITG_02320	2.40827	PYU1_G004680	0.897092	6-PHOSPHOGLUCONOLACTONASE-RELATED ;6-PHOSPHOGLUCONOLACTONASE
PITG_02305	1.64569	PYU1_G004688	-0.344093	FK506-BINDING PROTEIN 9-LIKE PROTEIN-RELATED
PITG_02293	4.18567	PYU1_G004694	0.98242
PITG_02289	2.42806	PYU1_G004699	-0.523265	SOLUTE CARRIER FAMILY 33 ACETYL-COA TRANSPORTER -RELATED
PITG_02277	6.46019	PYU1_G004712	0.231353	Cyclopropane-fatty-acyl-phospholipid synthase; Short=CFA synthase; Short=Cyclopropane
PITG_02283	1.83424	PYU1_G004713	0.202545
PITG_02245	3.84751	PYU1_G004727	0.298131	D-LACTATE DEHYDROGENASE, MITOCHONDRIAL-RELATED
PITG_02240	2.30541	PYU1_G004732	0.179477	Protein LAS1
PITG_02266	1.73241	PYU1_G004749	-0.511469	ER DEGRADATION-ENHANCING ALPHA-MANNOSIDASE-LIKE PROTEIN 1
PITG_02221	2.60373	PYU1_G004765	-0.45686	THYMIDYLATE KINASE
PITG_02198	3.05135	PYU1_G004769	-1.22605	HOMOSERINE KINASE
PITG_12468	2.63664	PYU1_G004796	-0.696104	Vacuolar amino acid transporter 1
PITG_12465	2.97267	PYU1_G004797	0.609374	POS9-ACTIVATING FACTOR FAP7-RELATED ;ADENYLATE KINASE ISOENZYME 6 HOMOLOG
PITG_12462	4.08085	PYU1_G004798	-0.390833	3-ISOPROPYLMALATE DEHYDRATASE LARGE SUBUNIT
PITG_12454	2.86805	PYU1_G004800	0.466982	TRANSLATION FACTOR GUF1, MITOCHONDRIAL
PITG_05987	4.4497	PYU1_G004810	1.49481	CYTOSOLIC ACYL COENZYME A THIOESTER HYDROLASE ;CYTOSOLIC ACYL COENZYME A THIOESTER HYDR
PITG_06011	1.90397	PYU1_G004823	0.473729	3'(2'),5'-BISPHOSPHATE NUCLEOTIDASE 1
PITG_05939	2.27416	PYU1_G004836	0.0318054	Carbonyl reductase family member 4; AltName: 3-oxoacyl-[acyl-carrier-protein] reductas
PITG_05991	1.91878	PYU1_G004849	-0.0590827	PEPTIDYL-PROLYL CIS-TRANS ISOMERASE
PITG_05840	4.14019	PYU1_G004871	1.09947	CYTOCHROME B-C1 COMPLEX SUBUNIT RIESKE, MITOCHONDRIAL ;CYTOCHROME B-C1 COMPLEX SUBUNIT
PITG_05839	2.23619	PYU1_G004872	-0.922686
PITG_05854	4.68411	PYU1_G004876	0.905794	DNA-DIRECTED RNA POLYMERASE II SUBUNIT RPB11-A-RELATED
PITG_05874	2.52918	PYU1_G004898	0.796714
PITG_05867	1.58721	PYU1_G004902	0.564381	SISTER CHROMATID COHESION PROTEIN DCC1
PITG_05796	2.68042	PYU1_G004930	0.713224	Ribosomal RNA-processing protein 8
PITG_05799	1.96919	PYU1_G004934	0.629002
PITG_05777	1.75262	PYU1_G004945	0.611678	DUAL SPECIFICITY PROTEIN PHOSPHATASE ;DUAL SPECIFICITY PROTEIN PHOSPHATASE
PITG_18298	1.71663	PYU1_G004974	0.799682	OXYGEN-DEPENDENT COPROPORPHYRINOGEN-III OXIDASE, MITOCHONDRIAL
PITG_18297	2.55696	PYU1_G004978	0.671808	ABC TRANSPORTER-RELATED PROTEIN
PITG_18303	2.99502	PYU1_G004980	0.374154	ASPARTATE--TRNA LIGASE, MITOCHONDRIAL
PITG_18304	5.17316	PYU1_G004981	1.14287	TRNA (GUANINE-N(7)-)-METHYLTRANSFERASE NON-CATALYTIC SUBUNIT WDR4
PITG_18384	1.87699	PYU1_G004984	0.0824536
PITG_18330	4.96631	PYU1_G005040	0.877107	39S RIBOSOMAL PROTEIN L46, MITOCHONDRIAL
PITG_18354	3.39473	PYU1_G005075	1.1773	PROTEIN SDHA-2
PITG_18378	1.61205	PYU1_G005098	-0.392573	THIOREDOXIN-RELATED Thioredoxin-related transmembrane protein 2-A; Flags: Precursor
PITG_17784	3.19267	PYU1_G005113	-0.0363356	NOP2 YEAST -RELATED NOL1/NOP2/FMU SUN DOMAIN-CONTAINING ;S-ADENOSYL-L-METHIONINE-DEPEN
PITG_17785	4.4695	PYU1_G005115	0.420237
PITG_05465	1.66779	PYU1_G005190	0.557749	GULONOLACTONE OXIDASE ;L-GALACTONO-1,4-LACTONE DEHYDROGENASE, MITOCHONDRIAL
PITG_05468	1.72214	PYU1_G005194	0.541841
PITG_05479	2.20551	PYU1_G005198	0.494534	UBIQUITIN-ACTIVATING ENZYME E1
PITG_05496	1.76697	PYU1_G005211	0.24933	ALR/ERV
PITG_05497	2.00934	PYU1_G005212	-0.860241
PITG_05501	2.10324	PYU1_G005216	-0.123245	FAMILY NOT NAMED ;TRANSLOCATION PROTEIN SEC62
PITG_05506	1.86993	PYU1_G005221	-0.69245	Thioredoxin; Short=Trx THIOREDOXIN H2
PITG_05508	2.61024	PYU1_G005223	0.0483353	POLYCOMB PROTEIN SUZ12
PITG_05511	6.74362	PYU1_G005227	1.22693	CARRIER PROTEIN (C2)
PITG_05523	2.07468	PYU1_G005237	-0.286023	Ubiquitin carboxyl-terminal hydrolase 3; AltName: Deubiquitinating enzyme 3; AltName:
PITG_05534	6.88054	PYU1_G005246	1.29982	NUCLEOLAR PROTEIN 56
PITG_05539	1.54869	PYU1_G005251	-0.161953	Omega-amidase NIT2; AltName: Nitrilase homolog 2
PITG_05551	4.28687	PYU1_G005264	0.623582	Ribose-phosphate pyrophosphokinase; Short=RPPK; AltName: Phosphoribosyl pyrophosphate
PITG_05552	4.1579	PYU1_G005265	0.47215	HEAT SHOCK PROTEIN 90
PITG_05561	1.78564	PYU1_G005274	0.72443
PITG_05569	6.69836	PYU1_G005280	1.34566	TETRATRICOPEPTIDE REPEAT PROTEIN, TPR
PITG_05585	2.59805	PYU1_G005297	0.546578	DNA POLYMERASE ALPHA SUBUNIT B
PITG_05635	1.78055	PYU1_G005355	0.157533
PITG_05637	1.67573	PYU1_G005358	1.0115	S-ADENOSYLMETHIONINE MITOCHONDRIAL CARRIER PROTEIN
PITG_05638	2.8436	PYU1_G005359	0.594942	DEVELOPMENTALLY REGULATED GTP-BINDING PROTEIN-RELATED ;DEVELOPMENTALLY-REGULATED GTP-BI
PITG_05640	1.52056	PYU1_G005361	0.337948
PITG_22764	2.29013	PYU1_G005366	-0.412837	Cysteine synthase 2; Short=CSase 2; AltName: O-acetylserine (thiol)-lyase 2; Short=OAS
PITG_05666	2.74224	PYU1_G005383	-0.10803	SMALL NUCLEAR RIBONUCLEOPROTEIN E
PITG_05679	3.67404	PYU1_G005396	0.0409323	REPLICATION FACTOR A 1, RFA1 ;REPLICATION FACTOR A 1, RFA1
PITG_05405	2.80003	PYU1_G005431	0.115893	ARGINYL-TRNA SYNTHETASE ;ARGININE--TRNA LIGASE, MITOCHONDRIAL-RELATED
PITG_05406	3.84455	PYU1_G005435	1.28884
PITG_05409	6.26426	PYU1_G005438	1.34962
PITG_05412	1.55337	PYU1_G005442	-0.515372	SODIUM/POTASSIUM/CALCIUM EXCHANGER 6, MITOCHONDRIAL
PITG_05445	7.1743	PYU1_G005461	0.98451	RNA 3'-TERMINAL PHOSPHATE CYCLASE-LIKE PROTEIN
PITG_05360	1.88293	PYU1_G005494	0.543264
PITG_05367	3.03576	PYU1_G005498	-0.129789	TRANSLATIONAL ACTIVATOR GCN1
PITG_05363	4.74353	PYU1_G005502	-0.476167	4-HYDROXY-TETRAHYDRODIPICOLINATE SYNTHASE 1, CHLOROPLASTIC-RELATED
PITG_05369	2.29017	PYU1_G005505	0.0999783
PITG_05377	2.81606	PYU1_G005510	1.02782	METHYLENETETRAHYDROFOLATE REDUCTASE
PITG_05378	2.26134	PYU1_G005511	-0.0221566
PITG_10967	2.09582	PYU1_G005515	-0.467658	RAS GTPASE-ACTIVATING PROTEIN-BINDING PROTEIN 2
PITG_17983	4.76925	PYU1_G005544	0.0763161	ADENYLOSUCCINATE LYASE
PITG_17995	6.01559	PYU1_G005548	1.3956	FAMILY NOT NAMED ;PROTEIN FAM203B
PITG_17996	1.55907	PYU1_G005549	-0.266798	UNCHARACTERIZED PUTATIVE METHYLTRANSFERASE ;N-LYSINE METHYLTRANSFERASE EFM1
PITG_01694	3.1982	PYU1_G005574	-0.434624	PEPTIDYL-PROLYL CIS-TRANS ISOMERASE
PITG_01711	3.15585	PYU1_G005607	-0.50734	ANTHRANILATE SYNTHASE COMPONENT 1
PITG_01705	2.2729	PYU1_G005610	0.868832
PITG_01702	2.72267	PYU1_G005616	-0.176335	ARMET-LIKE PROTEIN ;MESENCEPHALIC ASTROCYTE-DERIVED NEUROTROPHIC FACTOR HOMOLOG
PITG_01742	4.16246	PYU1_G005633	0.917003	THYMIDINE KINASE
PITG_01741	4.06286	PYU1_G005634	0.5116	EGL NINE HOMOLOG-RELATED ;EGL NINE HOMOLOG-RELATED
PITG_01751	2.93677	PYU1_G005649	-0.1548	CGI-121 FAMILY MEMBER ;EKC/KEOPS COMPLEX SUBUNIT TPRKB
PITG_01812	2.26026	PYU1_G005672	-0.301372	DNA REPAIR PROTEIN COMPLEMENTING XP-A CELLS
PITG_01788	1.90703	PYU1_G005692	-0.339297	UBIQUITIN-LIKE MODIFIER-ACTIVATING ENZYME 5
PITG_01771	4.02877	PYU1_G005710	0.469035	GLUTAREDOXIN-RELATED PROTEIN ;GLUTAREDOXIN-RELATED PROTEIN
PITG_01769	4.87326	PYU1_G005712	0.372084	CHORISMATE SYNTHASE
PITG_02053	2.70107	PYU1_G005713	0.538714	40S RIBOSOMAL PROTEIN S8
PITG_02054	3.91042	PYU1_G005714	0.503145	DNA PRIMASE SMALL SUBUNIT
PITG_02048	3.01446	PYU1_G005725	0.328111
PITG_02026	2.98115	PYU1_G005747	-0.033145	SUCCINYL-COA SYNTHETASE-RELATED ;SUCCINYL-COA SYNTHETASE-RELATED
PITG_02010	2.38527	PYU1_G005763	0.381277
PITG_10166	5.96016	PYU1_G005769	1.29103	N 2 ,N 2 -DIMETHYLGUANOSINE TRNA METHYLTRANSFERASE ;TRNA (GUANINE(26)-N(2))-DIMETHYLTRA
PITG_10163	2.78189	PYU1_G005772	0.562022	RIBONUCLEASES P/MRP PROTEIN SUBUNIT POP1 ;RIBONUCLEASES P/MRP PROTEIN SUBUNIT POP1
PITG_01996	3.31652	PYU1_G005785	0.383536	GENERAL TRANSCRIPTION FACTOR 3C POLYPEPTIDE 3
PITG_01922	2.41723	PYU1_G005806	0.693382	40S RIBOSOMAL PROTEIN SA
PITG_01925	1.51126	PYU1_G005811	0.183395	SIGNAL RECOGNITION PARTICLE 19 KD PROTEIN
PITG_01945	3.65934	PYU1_G005825	1.24358	DYNACTIN SUBUNIT P25 ;GAMMA CARBONIC ANHYDRASE-LIKE 1, MITOCHONDRIAL-RELATED
PITG_01896	3.69384	PYU1_G005858	0.452344	3-OXOACYL-[ACYL-CARRIER-PROTEIN] SYNTHASE-LIKE PROTEIN
PITG_01833	2.75121	PYU1_G005918	0.59967	60S RIBOSOMAL PROTEIN L13A
PITG_17490	2.7816	PYU1_G005949	0.883831	GRAVES DISEASE CARRIER PROTEIN
PITG_13750	4.4827	PYU1_G005970	0.80538
PITG_13751	5.1979	PYU1_G005971	1.01652
PITG_13717	2.2939	PYU1_G006007	0.27603	SOLUTE CARRIER FAMILY 31 COPPER TRANSPORTERS ;COPPER TRANSPORTER 1A, ISOFORM C-RELATED
PITG_14008	2.89224	PYU1_G006060	0.560846
PITG_13990	1.85308	PYU1_G006062	-0.845234	Transmembrane protein 18
PITG_13924	1.5654	PYU1_G006072	-0.823664	ASPARTOKINASE
PITG_13918	2.7588	PYU1_G006088	-0.249952	NAT1
PITG_13912	3.3671	PYU1_G006100	1.22213	CYTOCHROME C OXIDASE COPPER CHAPERONE
PITG_13910	1.7431	PYU1_G006102	0.839462	UPF0301 protein pc1755
PITG_13905	1.9017	PYU1_G006109	0.064075	116 KDA U5 SMALL NUCLEAR RIBONUCLEOPROTEIN COMPONENT
PITG_13893	2.57268	PYU1_G006118	0.0683811
PITG_13898	1.8921	PYU1_G006124	-0.231548	Protein KTI12 homolog
PITG_13891	2.40175	PYU1_G006134	0.122447
PITG_13862	3.86946	PYU1_G006153	0.296465
PITG_13846	3.92686	PYU1_G006165	0.0234091	CYTOSOLIC IRON-SULFUR PROTEIN ASSEMBLY PROTEIN CIAO1-RELATED
PITG_13801	1.903	PYU1_G006189	-0.72469	WD40 REPEAT PROTEIN ;WD40 REPEAT PROTEIN
PITG_13829	4.00865	PYU1_G006192	0.497928
PITG_13831	2.97575	PYU1_G006194	0.0463484	TRYPTOPHAN--TRNA LIGASE, CYTOPLASMIC
PITG_13806	1.53168	PYU1_G006205	0.00605491	GTP-BINDING PROTEIN ERG
PITG_13790	2.76814	PYU1_G006225	0.733132	SWI/SNF-RELATED MATRIX-ASSOCIATED ACTIN-DEPENDENT REGULATOR OF CHROMATIN SUBFAMILY-RELA
PITG_17172	2.02217	PYU1_G006249	0.666032	2-DEHYDRO-3-DEOXYPHOSPHOOCTONATE ALDOLASE 1-RELATED
PITG_17156	3.67902	PYU1_G006263	0.340228	Eukaryotic translation elongation factor 1 epsilon-1; AltName: Elongation factor p18;
PITG_17153	2.71738	PYU1_G006265	0.136564	Probable threonine--tRNA ligase 1, cytoplasmic; AltName: Threonyl-tRNA synthetase; Sho
PITG_17145	2.93787	PYU1_G006272	0.886826
PITG_17135	6.22172	PYU1_G006281	0.90589	PROTEIN ARGININE N-METHYLTRANSFERASE ;PROTEIN ARGININE N-METHYLTRANSFERASE 3
PITG_08703	2.79227	PYU1_G006291	0.355515	60S RIBOSOMAL PROTEIN L36
PITG_08681	5.99658	PYU1_G006304	1.29875	RIBOSOME-RELEASING FACTOR 2, MITOCHONDRIAL
PITG_08684	3.01745	PYU1_G006308	-0.104236	HISTONE RNA HAIRPIN-BINDING PROTEIN
PITG_08688	4.00935	PYU1_G006310	0.96386	UNCHARACTERIZED ;COILED-COIL DOMAIN-CONTAINING PROTEIN 86
PITG_12595	2.69513	PYU1_G006324	0.192375	RRNA METHYLASE-LIKE PROTEIN
PITG_20465	1.77886	PYU1_G006340	1.334	BIFUNCTIONAL UDP-N-ACETYLGLUCOSAMINE 2-EPIMERASE/N-ACETYLMANNOSAMINE KINASE
PITG_08874	2.59409	PYU1_G006388	-0.37442	Vacuolar iron transporter 1; Short=AtVIT1
PITG_08881	1.99273	PYU1_G006393	0.0690061
PITG_23113	2.55869	PYU1_G006435	-0.145493	GPN-LOOP GTPASE 3
PITG_16966	1.64325	PYU1_G006469	0.106639	2-OXOGLUTARATE DEHYDROGENASE
PITG_16976	3.54795	PYU1_G006475	-0.0649124
PITG_17036	3.36032	PYU1_G006487	0.313117
PITG_17032	3.71171	PYU1_G006488	0.0471554	ANTHRANILATE PHOSPHORIBOSYLTRANSFERASE
PITG_17025	2.64414	PYU1_G006496	-0.89005
PITG_17041	1.64086	PYU1_G006531	0.103314	CDP-DIACYLGLYCEROL--GLYCEROL-3-PHOSPHATE 3-PHOSPHATIDYLTRANSFERASE-RELATED ;CARDIOLIPIN
PITG_13403	2.28416	PYU1_G006541	0.262143	SPHINGOLIPID DELTA 4 DESATURASE/C-4 HYDROXYLASE PROTEIN DES2 ;SPHINGOLIPID DELTA 4 DESA
PITG_19608	5.99692	PYU1_G006628	1.14973	RIBOSOMAL PROTEIN L7AE FAMILY MEMBER ;H/ACA RIBONUCLEOPROTEIN COMPLEX SUBUNIT 2
PITG_10516	1.70626	PYU1_G006678	0.0305927	Tryptophan--tRNA ligase; AltName: Tryptophanyl-tRNA synthetase; Short=TrpRS
PITG_19610	1.88373	PYU1_G006690	0.626194
PITG_09419	1.70291	PYU1_G006697	0.471443	GAMMA-SOLUBLE NSF ATTACHMENT PROTEIN
PITG_19419	1.84167	PYU1_G006701	0.0920438	F-BOX AND WD40 DOMAIN PROTEIN
PITG_10519	2.14473	PYU1_G006714	0.258486	PANTOATE--BETA-ALANINE LIGASE
PITG_10508	2.59613	PYU1_G006726	1.07525	PROGRAMMED CELL DEATH PROTEIN 2
PITG_10463	1.96376	PYU1_G006730	-0.223328	TPR REPEAT CONTAINING PROTEIN
PITG_10455	1.79981	PYU1_G006761	0.208927	MITOFILIN ;MITOFILIN
PITG_10440	1.94237	PYU1_G006765	0.156928	Protein UXT; AltName: Ubiquitously expressed transcript protein
PITG_10445	4.12163	PYU1_G006767	0.652674	DNA-DIRECTED RNA POLYMERASES I, II, AND III SUBUNIT RPABC1 DNA-directed RNA polymerase#
PITG_10444	5.61477	PYU1_G006768	0.161172	ATPASES OF THE PP SUPERFAMILY-RELATED
PITG_10418	1.99964	PYU1_G006788	0.89244
PITG_17409	5.28103	PYU1_G006804	0.600473	WD repeat-containing protein 89 homolog
PITG_17403	5.38882	PYU1_G006817	1.47322	Multifunctional methyltransferase subunit trm112; AltName: eRF1 methyltransferase subu
PITG_17391	2.24539	PYU1_G006823	-0.313062	HEAT SHOCK TRANSCRIPTION FACTOR ;HEAT SHOCK TRANSCRIPTION FACTOR
PITG_17393	1.84009	PYU1_G006826	1.2519	COILED-COIL-HELIX-COILED-COIL-HELIX DOMAIN CONTAINING 2/NUR77 ;COILED-COIL-HELIX-COILED
PITG_17394	3.44498	PYU1_G006829	0.39934	DEVELOPMENTALLY REGULATED GTP-BINDING PROTEIN-RELATED ;DEVELOPMENTALLY-REGULATED GTP-BI
PITG_08440	4.57152	PYU1_G006869	0.70501	TRNA (URACIL-5-)-METHYLTRANSFERASE HOMOLOG A
PITG_08392	1.54803	PYU1_G006880	0.153257	FACT COMPLEX SUBUNIT SPT16
PITG_08369	1.5142	PYU1_G006892	0.140065	ISOLEUCYL, LEUCYL, TYROSYL, VALYL AND METHIONYL-TRNA SYNTHETASES aminoacyl-tRNA synthet
PITG_03598	1.57137	PYU1_G006897	1.12416	6-PHOSPHOFRUCTOKINASE 1-RELATED
PITG_03608	2.66166	PYU1_G006901	-0.359398	SERINE/THREONINE PROTEIN PHOSPHATASE ;SERINE/THREONINE PROTEIN PHOSPHATASE
PITG_03563	2.90672	PYU1_G006906	0.504936	MELANOMA-ASSOCIATED ANTIGEN MAGE ANTIGEN ;MAGE PROTEIN
PITG_03568	2.31296	PYU1_G006909	0.0423845	SPLICEOSOME RNA HELICASE DDX39B
PITG_03574	1.70018	PYU1_G006915	0.328839	SERINE/THREONINE PROTEIN PHOSPHATASE ;SERINE/THREONINE-PROTEIN PHOSPHATASE 4 CATALYTIC
PITG_03576	4.31885	PYU1_G006921	1.01393	RNA GUANINE-9- METHYLTRANSFERASE DOMAIN CONTAINING ;RNA GUANINE-9- METHYLTRANSFERAS
PITG_03546	6.22398	PYU1_G006940	0.98325	HEAT SHOCK PROTEIN 70KDA ;NOVEL PROTEIN SIMILAR TO HEAT SHOCK COGNATE 70-KD PROTEIN
PITG_03548	3.51965	PYU1_G006942	0.00766401	MINA53 MYC INDUCED NUCLEAR ANTIGEN ;BIFUNCTIONAL LYSINE-SPECIFIC DEMETHYLASE AND HISTI
PITG_03604	2.58007	PYU1_G006957	-0.0849616	DNA REPLICATION REGULATOR DPB11-RELATED
PITG_03555	6.38729	PYU1_G006962	1.04014	IMPORTIN-4
PITG_03619	2.34947	PYU1_G006978	-1.03955	UNCHARACTERIZED ;NEF-ASSOCIATED PROTEIN 1
PITG_03624	3.9393	PYU1_G006986	0.594798	XP-G/RAD2 DNA REPAIR ENDONUCLEASE FAMILY ;XP-G/RAD2 DNA REPAIR ENDONUCLEASE FAMILY
PITG_03632	1.78371	PYU1_G006996	-0.220041	ATP SYNTHASE EPSILON CHAIN, MITOCHONDRIAL
PITG_03656	3.6137	PYU1_G007016	1.40572	INOSINE-5'-MONOPHOSPHATE DEHYDROGENASE 1
PITG_03661	1.59574	PYU1_G007021	-0.570202	CYSTEINE--TRNA LIGASE, CYTOPLASMIC
PITG_03672	3.93885	PYU1_G007032	1.03618	SERINE/THREONINE-PROTEIN KINASE RIO ;SERINE/THREONINE-PROTEIN KINASE RIO
PITG_03675	3.60075	PYU1_G007036	1.18987	ATP-DEPENDENT RNA HELICASE DDX55
PITG_03681	1.88108	PYU1_G007040	0.207958	TETRAHYDROFOLATE DEHYDROGENASE/CYCLOHYDROLASE FAMILY MEMBER ;BIFUNCTIONAL PROTEIN FOLD
PITG_03716	2.88046	PYU1_G007068	0.549153	E3 ISG15--protein ligase Herc6
PITG_03712	3.83612	PYU1_G007073	-1.0271	ELONGATION FACTOR 3A-RELATED
PITG_03736	2.35653	PYU1_G007087	0.216121
PITG_03766	2.15127	PYU1_G007105	0.538019
PITG_03783	3.00664	PYU1_G007107	0.370473	MITOCHONDRIAL IMPORT INNER MEMBRANE TRANSLOCASE SUBUNIT TIM9
PITG_03762	2.53507	PYU1_G007125	0.411704	RIBOSOMAL PROTEIN L38
PITG_03763	2.54198	PYU1_G007126	0.352464	Serine/arginine-rich splicing factor 9; AltName: Splicing factor, arginine/serine-rich
PITG_03764	5.55067	PYU1_G007128	1.26807	POLYRIBONUCLEOTIDE NUCLEOTIDYLTRANSFERASE
PITG_03768	4.97912	PYU1_G007130	0.906867	39S RIBOSOMAL PROTEIN L4, MITOCHONDRIAL
PITG_03780	4.16752	PYU1_G007132	0.856415	tRNA wybutosine-synthesizing protein 2/3/4; Includes:
PITG_03773	1.59109	PYU1_G007146	0.0742562	Probable receptor-like protein kinase At3g55450; AltName: BIK1-like protein kinase
PITG_03771	2.46365	PYU1_G007148	0.00743166	CATION TRANSPORT PROTEIN CHAC-RELATED ;CATION TRANSPORT REGULATOR-LIKE PROTEIN 2
PITG_03816	1.66037	PYU1_G007162	-0.0129433
PITG_03799	1.65392	PYU1_G007169	0.139389	EUKARYOTIC TRANSLATION INITIATION FACTOR 4E CLASS II 2B
PITG_03802	3.42574	PYU1_G007174	1.09579	EUKARYOTIC TRANSLATION INITIATION FACTOR 6
PITG_03796	2.24269	PYU1_G007181	0.227214	ATP SYNTHASE MITOCHONDRIAL F1 COMPLEX ASSEMBLY FACTOR 2/ATP12 PROTEIN, MITOCHONDRIAL PR
PITG_03795	1.51154	PYU1_G007182	-0.187637	DNA-DIRECTED RNA POLYMERASE II
PITG_03817	1.75462	PYU1_G007191	-0.46181	Putative metabolite transport protein YwtG
PITG_03820	1.9235	PYU1_G007192	0.817331	PHENYLALANYL-TRNA SYNTHETASE ;FERREDOXIN-FOLD ANTICODON-BINDING DOMAIN-CONTAINING PROTE
PITG_15493	1.81901	PYU1_G007211	-0.106659	THREONINE ASPARTASE 1
PITG_15492	4.37799	PYU1_G007218	1.06585	Peroxiredoxin-2; AltName: Thiol-specific antioxidant protein; Short=TSA; AltName: Thio
PITG_10769	4.50509	PYU1_G007223	0.782815	Zinc finger protein 143; Short=Zfp-143; AltName: Selenocysteine tRNA gene transcriptio
PITG_05434	1.68105	PYU1_G007257	0.310768	ARMADILLO/BETA-CATENIN-LIKE REPEAT-CONTAINING PROTEIN
PITG_22135	3.22902	PYU1_G007264	0.800947	RIBOSOMAL PROTEIN L7AE FAMILY MEMBER ;RIBOSOMAL L1 DOMAIN-CONTAINING PROTEIN 1
PITG_11812	1.55021	PYU1_G007279	0.197714	DNA REPLICATION LICENSING FACTOR MCM2
PITG_18991	2.22921	PYU1_G007292	-0.590474	FAMILY NOT NAMED ;15 KDA SELENOPROTEIN
PITG_11796	4.05785	PYU1_G007294	1.36323	ORF PROTEIN-RELATED
PITG_18998	2.36534	PYU1_G007341	0.423492	CCA TRNA NUCLEOTIDYLTRANSFERASE 1, MITOCHONDRIAL
PITG_15407	2.41818	PYU1_G007368	0.571626	60S RIBOSOMAL PROTEIN L34
PITG_17895	5.96121	PYU1_G007434	0.219849
PITG_04670	4.50509	PYU1_G007452	1.47212
PITG_04674	2.2779	PYU1_G007454	-0.17021	WD40 REPEAT FAMILY
PITG_04664	2.04544	PYU1_G007469	0.761871	MAKORIN-RELATED
PITG_04665	3.2957	PYU1_G007470	-0.178092	RIBOSE-5-PHOSPHATE ISOMERASE ;RIBOSE-5-PHOSPHATE ISOMERASE
PITG_04667	2.4412	PYU1_G007473	0.398401	PAP-associated domain-containing protein 5; AltName: Terminal uridylyltransferase 3; S
PITG_04668	4.07988	PYU1_G007474	0.152923	Probable pectate lyase D; Flags: Precursor
PITG_04698	2.34849	PYU1_G007490	-0.833238	ARGININE BIOSYNTHESIS BIFUNCTIONAL PROTEIN ARGJ, MITOCHONDRIAL
PITG_04703	1.55522	PYU1_G007496	0.630379
PITG_04710	2.52288	PYU1_G007521	0.571921	Ribonuclease H2 subunit B; Short=RNase H2 subunit B; AltName: Ribonuclease HI subunit
PITG_04723	2.36366	PYU1_G007539	0.322732
PITG_05694	1.58599	PYU1_G007547	0.159123	SUPPRESSOR OF TY 4 ;SUPPRESSOR OF TY 4
PITG_04726	2.76792	PYU1_G007548	0.682395	MITOCHONDRIAL-PROCESSING PEPTIDASE SUBUNIT ALPHA-2
PITG_04889	4.07031	PYU1_G007557	1.19389	FAMILY NOT NAMED ;UNHEALTHY RIBOSOME BIOGENESIS PROTEIN 2 HOMOLOG
PITG_06604	2.4833	PYU1_G007573	0.3107	FUMARATE HYDRATASE, MITOCHONDRIAL
PITG_04858	3.74273	PYU1_G007574	-0.163734	TRNA:M(4)X MODIFICATION ENZYME TRM13 HOMOLOG
PITG_04862	2.98808	PYU1_G007579	-0.367231	RNA RECOGNITION MOTIF RRM DOMAIN CONTAINING PROTEIN
PITG_04868	3.73674	PYU1_G007587	0.430191	ADP/ATP TRANSLOCASE 1
PITG_04887	5.88945	PYU1_G007601	0.673264	EXONUCLEASE ;EXONUCLEASE
PITG_03956	5.50345	PYU1_G007625	0.439577	EUKARYOTIC TRANSLATION INITIATION FACTOR 3 SUBUNIT K
PITG_03955	6.38839	PYU1_G007626	1.45442	U3 small nucleolar RNA-associated protein 15 homolog
PITG_04843	2.53671	PYU1_G007662	0.384563	60S RIBOSOMAL PROTEIN L13
PITG_04845	5.22876	PYU1_G007665	0.913883	PROTEIN AATF
PITG_04838	3.28373	PYU1_G007672	-0.283698	LEUCINE AMINOPEPTIDASE-RELATED ;CYTOSOL AMINOPEPTIDASE
PITG_04832	3.94626	PYU1_G007675	0.00881599	CLEAVAGE/POLYADENYLATION FACTOR IA SUBUNIT CLP1P ;POLYNUCLEOTIDE 5'-HYDROXYL-KINASE NOL
PITG_20686	2.98543	PYU1_G007709	0.48075
PITG_04000	2.40487	PYU1_G007726	-0.232476	Angio-associated migratory cell protein
PITG_03999	4.81616	PYU1_G007729	0.732989	Eukaryotic translation initiation factor 4E; Short=eIF-4E; Short=eIF4E; AltName: eIF-4
PITG_12820	2.94824	PYU1_G007752	0.424341	MITOCHONDRIAL IMPORT INNER MEMBRANE TRANSLOCASE SUBUNIT TIM22
PITG_12839	3.2589	PYU1_G007778	0.734865	RIBOSOMAL PROTEIN S15, BACTERIAL AND ORGANELLAR
PITG_12867	4.32922	PYU1_G007798	1.17066	TRNA WYBUTOSINE-SYNTHESIZING PROTEIN 2 HOMOLOG
PITG_12877	6.43839	PYU1_G007806	0.583365	DNA-DIRECTED RNA POLYMERASES I, II, AND III SUBUNIT RPABC2
PITG_12880	2.95216	PYU1_G007808	0.162983
PITG_12887	2.75303	PYU1_G007816	0.930488
PITG_15652	6.14378	PYU1_G007823	0.973358
PITG_15653	3.0627	PYU1_G007824	0.275332	SMALL NUCLEAR RIBONUCLEOPROTEIN G
PITG_15654	1.92051	PYU1_G007825	-0.188148	ENDOTHELIAL DIFFERENTIATION-RELATED FACTOR 1 MULTIPROTEIN BRIDGING FACTOR 1
PITG_15638	2.47974	PYU1_G007826	0.293427	60S ACIDIC RIBOSOMAL PROTEIN FAMILY MEMBER ;60S ACIDIC RIBOSOMAL PROTEIN P1
PITG_14606	4.10469	PYU1_G007834	0.879279
PITG_14625	1.91322	PYU1_G007849	0.545969	WD40 REPEAT FAMILY
PITG_15639	2.43739	PYU1_G007868	-0.311473
PITG_15641	2.11958	PYU1_G007872	0.434394
PITG_14608	4.3927	PYU1_G007875	0.802402	MITOCHONDRIAL RIBOSOMAL PROTEIN L24
PITG_14609	3.47048	PYU1_G007876	0.198853	EUKARYOTIC TRANSLATION INITIATION FACTOR 2 SUBUNIT 2
PITG_14612	2.99205	PYU1_G007880	1.409	NADH DEHYDROGENASE UBIQUINONE IRON-SULFUR PROTEIN 8, MITOCHONDRIAL ;NADH DEHYDROGENAS
PITG_09451	2.91032	PYU1_G007885	-0.136617
PITG_14563	3.80035	PYU1_G007893	0.633879	2-OCTAPRENYLPHENOL HYDROXYLASE
PITG_14574	2.7568	PYU1_G007900	0.456715	Glutaminyl-peptide cyclotransferase; AltName: Glutaminyl cyclase
PITG_14575	1.9794	PYU1_G007903	0.131486	U6 SNRNA-ASSOCIATED SM-LIKE PROTEIN LSM7
PITG_14577	1.85099	PYU1_G007906	0.0462013
PITG_14584	1.67566	PYU1_G007912	0.573937	EB1, ISOFORM F
PITG_14585	2.82425	PYU1_G007913	0.542704
PITG_14596	2.99068	PYU1_G007924	-0.177764	TRANSCRIPTION INITIATION FACTOR IIB-RELATED
PITG_20743	1.87285	PYU1_G007942	-0.0298281	NUCLEAR TRANSPORT FACTOR 2 ;NUCLEAR TRANSPORT FACTOR 2
PITG_09563	2.23555	PYU1_G007956	0.478567	30S 40S RIBOSOMAL PROTEIN
PITG_09512	3.34912	PYU1_G007957	0.824321	PROHIBITIN-2
PITG_09493	1.98166	PYU1_G007958	0.230897	MITOCHONDRIAL IMPORT INNER MEMBRANE TRANSLOCASE SUBUNIT TIM23
PITG_09494	1.8457	PYU1_G007959	-0.400521
PITG_09506	4.25961	PYU1_G007963	0.973657	28S RIBOSOMAL PROTEIN S5, MITOCHONDRIAL
PITG_09504	2.2387	PYU1_G007964	0.239493	METHIONINE AMINOPEPTIDASE 2
PITG_09488	1.81983	PYU1_G007968	-0.0969188	SMALL NUCLEAR RIBONUCLEOPROTEIN SM D3
PITG_09484	3.96886	PYU1_G007970	0.0688839	PBS LYASE HEAT-LIKE PROTEIN ;PBS LYASE HEAT-LIKE PROTEIN
PITG_09472	2.4578	PYU1_G007979	0.725916	NADH-UBIQUINONE OXIDOREDUCTASE B22 SUBUNIT
PITG_09453	3.40262	PYU1_G007987	-0.130381	HSP70-INTERACTING PROTEIN FES1B-LIKE PROTEIN-RELATED
PITG_17699	3.77306	PYU1_G008006	1.38083	Pre-rRNA-processing protein esf1
PITG_09441	3.25372	PYU1_G008013	0.321707	TRANSLOCASE OF INNER MITOCHONDRIAL MEMBRANE 13 HOMOLOG
PITG_09440	3.22259	PYU1_G008015	1.37162	BASIC FGF-REPRESSED ZIC BINDING PROTEIN HOMOLOG ZIC3-BINDING PROTEIN ;BASIC FGF-REPRES
PITG_09439	7.04854	PYU1_G008016	1.49032	SOMETHING ABOUT SILENCING PROTEIN 10-RELATED
PITG_09438	2.98951	PYU1_G008017	1.06492	NADH-UBIQUINONE OXIDOREDUCTASE 13 KD-B SUBUNIT
PITG_09436	3.98167	PYU1_G008020	0.823105	NADH-UBIQUINONE OXIDOREDUCTASE
PITG_09425	4.30758	PYU1_G008021	1.04195	DNA-DIRECTED RNA POLYMERASES III 80 KDA POLYPEPTIDE RNA POLYMERASE III SUBUNIT 5
PITG_09427	2.27791	PYU1_G008023	0.519688	Uncharacterized membrane protein C365.16
PITG_09432	7.67635	PYU1_G008026	1.42457	PROTEIN NOL-5
PITG_09442	2.23664	PYU1_G008027	0.478046	40S RIBOSOMAL PROTEIN S21
PITG_09445	3.4724	PYU1_G008030	0.703492	ACYL CARRIER PROTEIN, MITOCHONDRIAL
PITG_09446	2.58215	PYU1_G008031	0.263397
PITG_09449	2.04414	PYU1_G008039	0.891109	PROTEIN SCO1 HOMOLOG, MITOCHONDRIAL
PITG_09448	2.73425	PYU1_G008040	-0.107952	N-ALPHA-ACETYLTRANSFERASE 25, NATB AUXILIARY SUBUNIT
PITG_17723	4.05875	PYU1_G008045	0.639867	3'-5' EXORIBONUCLEASE CSL4-RELATED
PITG_17724	1.87445	PYU1_G008046	0.455825	OCTANOYLTRANSFERASE
PITG_17716	2.87815	PYU1_G008058	-0.909384	Voltage-dependent anion-selective channel protein 3; Short=VDAC-3; Short=rVDAC3; AltNa
PITG_20903	1.87332	PYU1_G008060	0.643288	PNAS-3 RELATED
PITG_20904	2.04185	PYU1_G008061	0.248589	SMALL NUCLEAR RIBONUCLEOPROTEIN SM D1
PITG_21176	2.36364	PYU1_G008067	0.247136	TRANSPORTIN-1
PITG_13682	3.29593	PYU1_G008107	0.665819	UBIQUINOL-CYTOCHROME C REDUCTASE COMPLEX 7.8 KDA PROTEIN
PITG_13681	3.18043	PYU1_G008108	0.342655	40S RIBOSOMAL PROTEIN S26
PITG_13676	1.99189	PYU1_G008110	0.34553	RIBOSOMAL PROTEIN L39E
PITG_13650	3.18802	PYU1_G008115	-0.217199
PITG_13632	3.63722	PYU1_G008125	0.387555	PHENYLALANYL-TRNA SYNTHETASE ;FERREDOXIN-FOLD ANTICODON-BINDING DOMAIN-CONTAINING PROTE
PITG_13595	5.69701	PYU1_G008143	1.2205	Surfeit locus protein 2; Short=Surf-2
PITG_13599	3.24808	PYU1_G008147	0.282771
PITG_13600	3.71016	PYU1_G008148	0.743737	WD40 REPEAT PROTEIN ;WD40 REPEAT PROTEIN
PITG_13607	1.75993	PYU1_G008161	-0.0882776	TRANSLATION INITIATION FACTOR EIF-2B SUBUNIT DELTA
PITG_13624	6.48605	PYU1_G008164	-1.04392
PITG_05174	4.62169	PYU1_G008185	0.471885
PITG_13459	4.71993	PYU1_G008238	0.693983
PITG_13493	2.1614	PYU1_G008266	0.0959179	UNCHARACTERIZED ;NON-STRUCTURAL MAINTENANCE OF CHROMOSOMES ELEMENT 4 HOMOLOG A
PITG_13512	2.76214	PYU1_G008272	0.46887	PEPTIDYL-PROLYL CIS-TRANS ISOMERASE ;PEPTIDYL-PROLYL CIS-TRANS ISOMERASE
PITG_19880	3.60072	PYU1_G008291	0.788215
PITG_19876	6.10818	PYU1_G008293	0.937492	UNCHARACTERIZED ;NUCLEOLAR PROTEIN 12
PITG_10863	2.91455	PYU1_G008305	0.449494	60S RIBOSOMAL PROTEIN L32
PITG_10866	5.50148	PYU1_G008308	0.829268	SPERMINE SYNTHASE
PITG_10858	2.45073	PYU1_G008314	0.249866	GLYCINE CLEAVAGE SYSTEM H PROTEIN ;GLYCINE CLEAVAGE SYSTEM H PROTEIN, MITOCHONDRIAL
PITG_10878	2.2267	PYU1_G008321	0.874242
PITG_10887	2.57277	PYU1_G008330	0.446078	40S RIBOSOMAL PROTEIN S11 FAMILY MEMBER
PITG_10916	4.62462	PYU1_G008342	0.687366	EUKARYOTIC TRANSLATION INITIATION FACTOR 3 SUBUNIT E
PITG_02846	2.71837	PYU1_G008354	0.0733793	4-HYDROXYBENZOATE OCTAPRENYLTRANSFERASE
PITG_02839	5.99395	PYU1_G008358	0.882324	ATP-DEPENDENT RNA HELICASE DDX47-RELATED
PITG_02822	3.54655	PYU1_G008362	0.923697	ANKYRIN REPEAT PROTEIN ;ANKYRIN REPEAT PROTEIN
PITG_02856	3.72531	PYU1_G008387	0.269455	ATP-dependent RNA helicase ded1
PITG_02854	3.43083	PYU1_G008389	-0.747217	RETINALDEHYDE BINDING PROTEIN-RELATED ;RETINALDEHYDE BINDING PROTEIN-RELATED
PITG_02889	4.57391	PYU1_G008422	1.44622	EUKARYOTIC TRANSLATION INITIATION FACTOR 4B/4H ;NUCLEOLAR PROTEIN 6
PITG_02664	2.14854	PYU1_G008473	1.04469	ATP-DEPENDENT RNA HELICASE DDX5-RELATED
PITG_02694	2.38371	PYU1_G008477	0.587122	60S ribosomal protein L23agi|51338637|sp|P62750|RL23A_HUMAN
PITG_02684	1.62642	PYU1_G008480	-0.0263518	PEPTIDYL-TRNA HYDROLASE 2 ;PEPTIDYL-TRNA HYDROLASE 2
PITG_02672	1.80669	PYU1_G008483	-0.275744	FAMILY NOT NAMED ;ATP-DEPENDENT PROTEASE SUBUNIT HSLV
PITG_02667	5.41595	PYU1_G008485	1.31477
PITG_02790	4.35243	PYU1_G008515	0.528815
PITG_02560	5.566	PYU1_G008520	1.07852	TRNA (CYTOSINE(34)-C(5))-METHYLTRANSFERASE
PITG_02564	2.59255	PYU1_G008532	0.764025	POLYMYOSITIS/SCLERODERMA AUTOANTIGEN-RELATED ;EXONUCLEASE 3'-5' DOMAIN-CONTAINING PROTE
PITG_02567	2.80691	PYU1_G008537	0.12509	CHAPERONIN ;CHAPERONIN
PITG_02566	2.6374	PYU1_G008538	0.0474868	FAMILY NOT NAMED ;CONDENSIN-2 COMPLEX SUBUNIT G2
PITG_02515	2.88302	PYU1_G008559	0.296484	LEUCINE ZIPPER-EF-HAND CONTAINING TRANSMEMBRANE PROTEIN ;LETM1 AND EF-HAND DOMAIN-CONTA
PITG_02925	2.89441	PYU1_G008560	-1.0878	FAMILY NOT NAMED ;KETOL-ACID REDUCTOISOMERASE, MITOCHONDRIAL
PITG_02905	1.78035	PYU1_G008585	-0.264153	No entry
PITG_02924	3.33268	PYU1_G008598	0.982038	UNCHARACTERIZED ;MITOCHONDRIAL RIBONUCLEASE P PROTEIN 3
PITG_20194	1.77763	PYU1_G008642	0.111253	Protein mago nashi homolog; AltName: Mago nashi-like protein
PITG_17072	1.98847	PYU1_G008663	0.0541162	WD40 REPEAT PROTEIN
PITG_17093	2.42709	PYU1_G008690	0.509472	60S RIBOSOMAL PROTEIN L24
PITG_17095	4.36876	PYU1_G008695	-0.544621	TRICARBOXYLATE TRANSPORT PROTEIN, MITOCHONDRIAL-RELATED
PITG_01278	1.79568	PYU1_G008713	-0.00806194
PITG_13380	4.55106	PYU1_G008718	0.964877	GUANINE NUCLEOTIDE-BINDING PROTEIN-LIKE 3-LIKE PROTEIN
PITG_01271	4.93771	PYU1_G008720	0.789748	TP53-REGULATING KINASE
PITG_01287	2.6861	PYU1_G008730	0.487595	FRATAXIN ;FRATAXIN
PITG_01291	2.8639	PYU1_G008735	0.664396	AAA-FAMILY ATPASE ;CELL DIVISION CONTROL PROTEIN 48 HOMOLOG B
PITG_01296	2.23646	PYU1_G008738	0.388345	D-TYROSYL-TRNA TYR DEACYLASE
PITG_01297	1.87653	PYU1_G008739	0.729413	Probable nicotinate-nucleotide adenylyltransferase; AltName: Deamido-NAD(+) diphosphor
PITG_01299	1.73711	PYU1_G008740	0.558086
PITG_01300	1.61374	PYU1_G008742	0.199361	DNA TOPOISOMERASE 2
PITG_01329	2.14993	PYU1_G008772	-0.186837	N-acetylserotonin O-methyltransferase-like protein; Short=ASMTL
PITG_01315	3.25001	PYU1_G008794	0.107473
PITG_12905	2.85465	PYU1_G008806	0.479464	SUCCINATE DEHYDROGENASE CYTOCHROME B560 SUBUNIT ;SUCCINATE DEHYDROGENASE CYTOCHROME B56
PITG_12904	3.09846	PYU1_G008807	-0.0461899
PITG_17753	1.81334	PYU1_G008843	-0.199296	NADP-dependent malic enzyme, chloroplastic; Short=NADP-ME; Flags: Precursor
PITG_10207	1.71659	PYU1_G008845	-0.477906	Mitochondrial DNA replication protein YHM2
PITG_06343	3.28276	PYU1_G008876	0.222545	ARD1 HOMOLOG A, N-ACETYLTRANSFERASE
PITG_06385	2.3178	PYU1_G008883	0.92734	NADH-UBIQUINONE OXIDOREDUCTASE SUBUNIT ;NADH-UBIQUINONE OXIDOREDUCTASE SUBUNIT
PITG_06381	2.74559	PYU1_G008893	-0.045813	hypothetical protein
PITG_06353	2.38896	PYU1_G008932	-0.642915	SET AND MYND DOMAIN CONTAINING
PITG_03136	3.24164	PYU1_G008948	0.402524	LYSOSOMAL BETA GLUCOSIDASE
PITG_07727	3.18645	PYU1_G008964	-0.501391	Uncharacterized endoplasmic reticulum membrane protein C16E8.02
PITG_18717	6.6156	PYU1_G009022	0.764287	H/ACA RIBONUCLEOPROTEIN COMPLEX SUBUNIT 3
PITG_18718	4.26843	PYU1_G009023	0.743502	GTP-BINDING NUCLEAR PROTEIN RAN
PITG_18750	3.36859	PYU1_G009057	0.962664	NUCLEAR NUCLEIC ACID-BINDING PROTEIN C1D
PITG_07730	3.79031	PYU1_G009076	-0.311702
PITG_07686	1.63579	PYU1_G009095	0.364772	Histidine protein methyltransferase 1 homolog; AltName: Protein METTL18 homolog
PITG_09405	2.1039	PYU1_G009113	0.029727	RIBOSOMAL RNA METHYLTRANSFERASE ;RIBOSOMAL RNA METHYLTRANSFERASE 2-RELATED
PITG_14189	2.66512	PYU1_G009155	1.25772
PITG_12520	2.96663	PYU1_G009156	0.473444	NADH-UBIQUINONE OXIDOREDUCTASE 13 KD-A SUBUNIT
PITG_14171	1.55799	PYU1_G009167	0.445742	Polyamine transporter PUT1; AltName: Polyamine uptake transporter 1; Short=OsPUT1gi|40
PITG_14172	2.81265	PYU1_G009191	0.479017
PITG_14136	3.46711	PYU1_G009195	1.11409	TRNA-DIHYDROURIDINE(16/17) SYNTHASE [NAD(P)(+)]-LIKE
PITG_14152	4.35936	PYU1_G009197	0.587728
PITG_14141	2.67151	PYU1_G009205	-1.20825	1,3-beta-glucanosyltransferase gel1; AltName: Glucan elongating glucanosyltransferase
PITG_14249	1.52704	PYU1_G009212	-0.154621	CLEAVAGE STIMULATION FACTOR 64 KILODALTON SUBUNIT
PITG_19551	3.57181	PYU1_G009257	0.454389
PITG_14099	1.60715	PYU1_G009292	0.569357	CYTOSOLIC RESINIFERATOXIN BINDING PROTEIN RBP-26
PITG_16113	3.18653	PYU1_G009327	0.169095	METHYLTHIORIBULOSE-1-PHOSPHATE DEHYDRATASE
PITG_16760	2.59566	PYU1_G009338	1.21236	Elongation of very long chain fatty acids protein 2; AltName: 3-keto acyl-CoA synthase
PITG_16004	2.85973	PYU1_G009364	0.438525
PITG_16067	2.96235	PYU1_G009431	-0.518245	PROLYL HYDROXYLASE-RELATED ;2-OXOGLUTARATE AND IRON-DEPENDENT OXYGENASE DOMAIN-CONTAINI
PITG_16078	4.43604	PYU1_G009441	0.796207	Pentatricopeptide repeat-containing protein At1g03560, mitochondrial; Flags: Precursor
PITG_16091	1.82698	PYU1_G009449	0.717212
PITG_16675	2.4315	PYU1_G009474	1.36294	No entry
PITG_16116	3.691	PYU1_G009484	1.07445	DNA-DIRECTED RNA POLYMERASE III
PITG_16792	5.29345	PYU1_G009505	0.739772	NUCLEOLAR GTP-BINDING PROTEIN 2
PITG_05843	4.37406	PYU1_G009533	0.833354	NOP2 YEAST -RELATED NOL1/NOP2/FMU SUN DOMAIN-CONTAINING ;NOL1/NOP2/SUN DOMAIN FAMILY M
PITG_19814	1.5921	PYU1_G009544	0.757069
PITG_01144	2.84833	PYU1_G009550	0.72364	PROTEIN SET
PITG_10196	1.80371	PYU1_G009552	-0.381088
PITG_15053	2.48418	PYU1_G009571	0.3646	DNA replication licensing factor mcm6
PITG_15090	3.77273	PYU1_G009586	1.15583	39S RIBOSOMAL PROTEIN L11, MITOCHONDRIAL
PITG_14286	1.98996	PYU1_G009647	-0.0964848	SERINE/THREONINE PROTEIN PHOSPHATASE 2A PP2A REGULATORY SUBUNIT B ;SERINE/THREONINE P
PITG_19646	2.34611	PYU1_G009656	0.136331	WD40 REPEAT PROTEIN ;WD40 REPEAT PROTEIN
PITG_19999	2.39977	PYU1_G009678	0.446578	40S RIBOSOMAL PROTEIN S14/30S RIBOSOMAL PROTEIN S11
PITG_02781	2.22761	PYU1_G009714	0.682541
PITG_16855	3.83406	PYU1_G009727	0.508366	BOLA-LIKE PROTEIN-RELATED ;BOLA-LIKE PROTEIN-RELATED
PITG_19966	1.88249	PYU1_G009739	-0.1171	carbohydrate-binding protein, putative
PITG_16940	2.50204	PYU1_G009745	0.412502	RNA METHYLASE-RELATED ;TRNA (GUANINE(10)-N2)-METHYLTRANSFERASE HOMOLOG
PITG_16930	2.82291	PYU1_G009755	-0.887842	CARBOXYLESTERASE 2-RELATED
PITG_16915	5.37649	PYU1_G009765	0.683473	ELONGATION FACTOR TU HOMOLOGUE (PRECURSOR)
PITG_13097	2.05031	PYU1_G009790	0.17037	TIMELESS-INTERACTING PROTEIN
PITG_11766	2.69616	PYU1_G009798	0.417212	40S RIBOSOMAL PROTEIN S3A
PITG_03188	4.83982	PYU1_G009839	0.500427	CALCIUM-ACTIVATED POTASSIUM CHANNEL ALPHA CHAIN ;CALCIUM-ACTIVATED POTASSIUM CHANNEL SL
PITG_18392	2.33434	PYU1_G009863	0.293673	CHAPERONIN ;T-COMPLEX PROTEIN 1 SUBUNIT BETA
PITG_04509	4.99448	PYU1_G009881	0.151326
PITG_04500	3.90723	PYU1_G009906	0.0285465	AT14585P-RELATED
PITG_04608	2.85101	PYU1_G009936	0.49539	ZINC FINGER-CONTAINING PROTEIN P48ZNF
PITG_11452	2.33328	PYU1_G009955	0.907479	SUCCINATE DEHYDROGENASE
PITG_04527	1.57293	PYU1_G009990	0.487734	DNA REPLICATION LICENSING FACTOR MCM4
PITG_04522	1.94629	PYU1_G010006	-0.891213	PEPTIDYL-PROLYL CIS-TRANS ISOMERASE ;PEPTIDYL-PROLYL CIS-TRANS ISOMERASE
PITG_12184	1.99235	PYU1_G010029	0.315189
PITG_12193	4.64365	PYU1_G010037	0.692389	50S ribosomal protein L1
PITG_12187	2.03535	PYU1_G010041	1.02002	DIPHTHAMIDE BIOSYNTHESIS PROTEIN 1
PITG_12220	2.54308	PYU1_G010045	0.325091	METHIONINE AMINOPEPTIDASE 1
PITG_12225	5.56214	PYU1_G010051	1.3327	NUCLEOLAR COMPLEX PROTEIN 3 ;NUCLEOLAR COMPLEX PROTEIN 3 HOMOLOG
PITG_12227	3.12951	PYU1_G010054	0.219396	NATURAL KILLER CELL-SPECIFIC ANTIGEN KLIP1 ;DTW DOMAIN-CONTAINING PROTEIN 1
PITG_12264	3.37317	PYU1_G010068	0.887052	PROTOHEME IX FARNESYLTRANSFERASE, MITOCHONDRIAL
PITG_12228	3.01824	PYU1_G010069	0.72794	NADH-CYTOCHROME B5 REDUCTASE 1
PITG_12292	4.82845	PYU1_G010105	0.968141	RRNA-PROCESSING PROTEIN UTP23 HOMOLOG
PITG_12280	1.86813	PYU1_G010119	-0.000300498	WD40 REPEAT PROTEIN
PITG_12309	2.59234	PYU1_G010137	1.0977	NADH:UBIQUINONE OXIDOREDUCTASE B18-LIKE SUBUNIT
PITG_12310	1.64876	PYU1_G010138	-0.107134	UNCHARACTERIZED ;PROTEIN LSM12 HOMOLOG
PITG_12308	1.77641	PYU1_G010139	-0.0293984
PITG_12305	5.29943	PYU1_G010142	1.07516	rRNA-processing protein FCF1 homologgi|75042679|sp|Q5RFQ0|FCF1_PONAB
PITG_12300	6.46409	PYU1_G010147	0.90318	TRIFUNCTIONAL PURINE BIOSYNTHETIC PROTEIN ADENOSINE-3
PITG_12118	1.94374	PYU1_G010176	0.0318718
PITG_20388	2.45401	PYU1_G010188	-0.804851
PITG_12152	3.64115	PYU1_G010217	-1.15486	RIBONUCLEASE
PITG_12162	2.48245	PYU1_G010225	1.28799	FAMILY NOT NAMED ;MULTIPLE RNA-BINDING DOMAIN-CONTAINING PROTEIN 1
PITG_12165	4.50027	PYU1_G010230	0.654588	ATP-DEPENDENT RNA HELICASE DDX24
PITG_12166	2.57007	PYU1_G010231	-0.150757	TWINKLE PROTEIN, MITOCHONDRIAL
PITG_12167	2.18793	PYU1_G010232	-0.0572737	SOLUTE CARRIER FAMILY 25 MEMBER 38
PITG_06799	2.501	PYU1_G010257	0.36819	60S RIBOSOMAL PROTEIN L27A
PITG_06809	2.83449	PYU1_G010267	-0.443842
PITG_06815	3.70174	PYU1_G010268	1.0174	NADH-UBIQUINONE OXIDOREDUCTASE FLAVOPROTEIN 1 NDUFV1 ;NADH-UBIQUINONE OXIDOREDUCTASE F
PITG_06818	2.16134	PYU1_G010275	0.141801	HISTONE ACETYLTRANSFERASE KAT5
PITG_06827	7.184	PYU1_G010280	1.09744	DEAD-BOX ATP-DEPENDENT RNA HELICASE 3, CHLOROPLASTIC
PITG_06830	3.15702	PYU1_G010283	0.0129788	UBIQUITIN-CONJUGATING ENZYME E2 ;UBIQUITIN-CONJUGATING ENZYME E2 S
PITG_06848	2.4803	PYU1_G010293	0.545	RIBOSOMAL RNA METHYLTRANSFERASE ;TRNA (CYTIDINE(32)/GUANOSINE(34)-2'-O)-METHYLTRANSFERA
PITG_06853	2.11369	PYU1_G010299	0.361447	Pentatricopeptide repeat-containing protein At1g05670, mitochondrial; Flags: Precursor
PITG_06901	2.11252	PYU1_G010332	-0.488078	Mis18-binding protein 1; AltName: Kinetochore-associated protein KNL-2 homolog; Short=
PITG_06905	4.96628	PYU1_G010335	-0.56838	ZINC FINGER HIT DOMAIN-CONTAINING PROTEIN 2
PITG_06907	2.62429	PYU1_G010338	-0.011488	REGULATOR OF CHROMOSOME CONDENSATION ;REGULATOR OF CHROMOSOME CONDENSATION
PITG_06771	2.45612	PYU1_G010428	0.362557	40S RIBOSOMAL PROTEIN S24 ribosomal protein#PC00202;RNA binding protein#PC00031;nucleic
PITG_06772	2.25376	PYU1_G010429	0.177234	ATP-BINDING CASSETTE SUB-FAMILY F MEMBER 1
PITG_06710	1.76184	PYU1_G010485	-0.041441	STRICTOSIDINE SYNTHASE-RELATED
PITG_04645	2.298	PYU1_G010499	0.111919	DNA-DIRECTED RNA POLYMERASE II SUBUNIT RPB9
PITG_20331	1.51976	PYU1_G010511	0.604319
PITG_06706	6.85423	PYU1_G010542	1.20095	DNA-DIRECTED RNA POLYMERASE
PITG_07107	2.84042	PYU1_G010562	0.672225
PITG_07100	2.90055	PYU1_G010570	-0.124428	FAMILY NOT NAMED ;THUMP DOMAIN-CONTAINING PROTEIN 3
PITG_07099	4.78835	PYU1_G010572	1.12882	PEPTIDYL-PROLYL CIS-TRANS ISOMERASE
PITG_07093	8.09753	PYU1_G010575	1.41142
PITG_07051	3.22298	PYU1_G010577	0.56737	TARGET OF EGR1 PROTEIN 1
PITG_07062	2.43572	PYU1_G010585	0.281296	GLUTAMYL-TRNA(GLN) AMIDOTRANSFERASE SUBUNIT B, MITOCHONDRIAL
PITG_07006	3.9294	PYU1_G010604	-0.441869
PITG_07008	1.50253	PYU1_G010606	0.219965	THIOREDOXIN DOMAIN-CONTAINING PROTEIN 17
PITG_07017	3.6171	PYU1_G010611	-0.877165	RIBOSOME BIOGENESIS PROTEIN BRX1 HOMOLOG
PITG_07024	6.57694	PYU1_G010614	1.24659	INOSINE-5'-MONOPHOSPHATE DEHYDROGENASE 1
PITG_07028	4.31625	PYU1_G010619	1.088	PEPTIDYL-PROLYL CIS-TRANS ISOMERASE ;PEPTIDYL-PROLYL CIS-TRANS ISOMERASE
PITG_07035	2.00504	PYU1_G010625	0.577245	RADICAL SAM PROTEINS ;THREONYLCARBAMOYLADENOSINE TRNA METHYLTHIOTRANSFERASE
PITG_00648	7.17722	PYU1_G010678	1.24222	WD REPEAT PROTEIN
PITG_10725	6.18336	PYU1_G010743	0.913383	NNP-1 PROTEIN NOVEL NUCLEAR PROTEIN 1 NOP52 ;RIBOSOMAL RNA PROCESSING PROTEIN 1 HOMO
PITG_10663	2.46724	PYU1_G010762	1.1685	MULTIDRUG AND TOXIN EXTRUSION PROTEIN 2
PITG_18174	2.58494	PYU1_G010796	0.386846
PITG_18184	5.71968	PYU1_G010804	1.17813	NUCLEOLAR MIF4G DOMAIN-CONTAINING PROTEIN 1
PITG_18186	1.95201	PYU1_G010811	0.905976	Multicopper oxidase mco
PITG_19282	3.79105	PYU1_G010820	0.833532	DYNACTIN SUBUNIT P25 ;GAMMA CARBONIC ANHYDRASE-LIKE 1, MITOCHONDRIAL-RELATED
PITG_19281	5.9889	PYU1_G010822	1.23542	ATP-BINDING TRANSPORT PROTEIN-RELATED ;ATP-BINDING CASSETTE SUB-FAMILY E MEMBER 1
PITG_16138	3.79322	PYU1_G010825	0.438733	EXOSOME COMPLEX COMPONENT RRP42
PITG_06001	1.96136	PYU1_G010826	-0.403621	CYTOSOLIC ACYL COENZYME A THIOESTER HYDROLASE ;CYTOSOLIC ACYL COENZYME A THIOESTER HYDR
PITG_10147	2.20433	PYU1_G010833	-0.0192451	METALLOPROTEASE M41 FTSH ;AFG3-LIKE PROTEIN 2
PITG_10146	3.42108	PYU1_G010834	0.345882	RIBOSOMAL S SUBUNIT
PITG_10105	1.7129	PYU1_G010855	0.0621297	EXPORTIN-T
PITG_10126	4.23197	PYU1_G010909	1.34584	FYVE-FINGER-CONTAINING RAB5 EFFECTOR PROTEIN RABENOSYN-5-RELATED
PITG_10062	1.96333	PYU1_G010923	0.130998	EUKARYOTIC TRANSLATION INITIATION FACTOR 2-ALPHA KINASE EIF2-ALPHA KINASE -RELATED ;WE
PITG_10063	2.27212	PYU1_G010926	0.325143	Omega-3 fatty acid desaturase, endoplasmic reticulum
PITG_10018	6.28725	PYU1_G010972	0.673849	CDK INHIBITOR P21 BINDING PROTEIN
PITG_10016	3.25547	PYU1_G010976	1.14498	FAMILY NOT NAMED ;NADH DEHYDROGENASE (UBIQUINONE) COMPLEX I, ASSEMBLY FACTOR 6
PITG_10015	6.34977	PYU1_G010977	1.34902	WD40 REPEAT FAMILY
PITG_10007	2.16948	PYU1_G010984	-0.272858	GROUP IV DECARBOXYLASE
PITG_10006	1.50179	PYU1_G010985	-0.13706
PITG_09991	2.83301	PYU1_G010998	0.222206	PALMITOYL-PROTEIN THIOESTERASE/DOLICHYLDIPHOSPHATASE 1 esterase#PC00097;hydrolase#PC001
PITG_09987	3.89624	PYU1_G011001	0.195565	UNCHARACTERIZED ;TRNA PSEUDOURIDINE SYNTHASE PUS10-RELATED
PITG_08048	2.60129	PYU1_G011021	1.0579	KINESIN LIGHT CHAIN
PITG_08221	2.96146	PYU1_G011031	1.26567	WD40 REPEAT PROTEIN ;WD40 REPEAT PROTEIN
PITG_08184	1.54208	PYU1_G011075	-0.419683	PHOSPHOINOSITIDE PHOSPHATASE SAC6-RELATED
PITG_08173	4.95011	PYU1_G011087	0.771876	DNA-DIRECTED RNA POLYMERASE I SUBUNIT 2 DNA-directed RNA polymerase#PC00019;transferase
PITG_08089	3.66248	PYU1_G011112	-0.0671031
PITG_08100	5.81435	PYU1_G011137	0.49888	ELONGATION FACTOR TU GTP-BINDING DOMAIN-CONTAINING PROTEIN 1
PITG_07962	3.93779	PYU1_G011145	0.586732	BIFUNCTIONAL ARGININE DEMETHYLASE AND LYSYL-HYDROXYLASE JMJD6
PITG_07925	1.54168	PYU1_G011162	0.0849485	EXPORTIN-5
PITG_07966	1.84792	PYU1_G011179	0.42148	Coiled-coil domain-containing protein 77
PITG_06984	1.85291	PYU1_G011212	0.0843211	DOLICHYL-PHOSPHATE-MANNOSE--PROTEIN MANNOSYLTRANSFERASE ;STROMAL CELL-DERIVED FACTOR 2-
PITG_06986	1.77128	PYU1_G011214	0.0213769	5'->3' EXORIBONUCLEASE ;5'-3' EXORIBONUCLEASE 2-RELATED
PITG_06952	3.13768	PYU1_G011239	0.634247	ATAXIN-10 ;ATAXIN-10
PITG_07080	2.75015	PYU1_G011255	-0.441373	URIDINE-CYTIDINE KINASE-RELATED
PITG_07077	1.92763	PYU1_G011264	0.0415404	LYSOPHOSPHOLIPID ACYLTRANSFERASE
PITG_07281	2.19584	PYU1_G011268	0.759592
PITG_07280	3.71923	PYU1_G011269	-0.30273
PITG_07269	2.6337	PYU1_G011279	0.713146	60S RIBOSOMAL PROTEIN L7
PITG_07258	3.4868	PYU1_G011285	-0.0966994
PITG_07257	1.85992	PYU1_G011286	0.337314
PITG_07218	2.18451	PYU1_G011291	0.010092	EXPORTIN-4
PITG_07238	1.84512	PYU1_G011306	0.106046	CALICYLIN BINDING PROTEIN ;CALICYLIN BINDING PROTEIN
PITG_07216	2.82629	PYU1_G011328	-0.0435563	ATPASE WRNIP1
PITG_07249	2.60689	PYU1_G011333	1.03163	FIBRINOGEN/TENASCIN/ANGIOPOEITIN ;FIBRINOGEN-LIKE PROTEIN 1
PITG_18434	2.90413	PYU1_G011336	-0.128021	GENERAL TRANSCRIPTION FACTOR 3C POLYPEPTIDE 1 ;GENERAL TRANSCRIPTION FACTOR 3C POLYPEPT
PITG_07173	2.50496	PYU1_G011361	0.418777	40S RIBOSOMAL PROTEIN S15
PITG_07174	2.48678	PYU1_G011362	0.107401	RIBONUCLEASE P PROTEIN SUBUNIT P30
PITG_07176	3.08136	PYU1_G011367	0.734826	Uncharacterized protein R665 Uncharacterized protein R665
PITG_19313	1.66208	PYU1_G011394	0.534198
PITG_07797	2.52415	PYU1_G011401	-0.29727	ISOLEUCYL, LEUCYL, TYROSYL, VALYL AND METHIONYL-TRNA SYNTHETASES aminoacyl-tRNA synthet
PITG_07796	1.60131	PYU1_G011402	0.776126	MYOSIN ;MYOSIN-1-RELATED
PITG_07795	1.52139	PYU1_G011404	-0.475693	Ankyrin repeat and FYVE domain-containing protein 1; AltName: Ankyrin repeats hooked t
PITG_07792	2.33349	PYU1_G011408	-0.134596	ATP SYNTHASE SUBUNIT DELTA, MITOCHONDRIAL
PITG_07791	1.59103	PYU1_G011409	0.258167	FAMILY NOT NAMED ;NX
PITG_07829	3.37643	PYU1_G011431	0.32984	EXOSOME COMPLEX COMPONENT RRP43
PITG_22843	5.31364	PYU1_G011442	0.0328338	secreted peptide candidate, ORF supported by proteomics
PITG_08082	2.13274	PYU1_G011448	0.939757	CYTOCHROME B5
PITG_07891	4.16	PYU1_G011452	0.618682	Protein FAM136A
PITG_07881	2.16164	PYU1_G011460	1.43667	Putative molybdenum transport ATP-binding protein ModF; AltName: Photorepair protein P
PITG_07839	1.96095	PYU1_G011471	0.234929	Translation initiation factor eIF-2B subunit gamma; AltName: eIF-2B GDP-GTP exchange f
PITG_07841	2.51318	PYU1_G011476	0.554689	GLYCYL-TRNA SYNTHETASE/DNA POLYMERASE SUBUNIT GAMMA-2 aminoacyl-tRNA synthetase#PC00047
PITG_00849	1.71026	PYU1_G011478	0.381561
PITG_20102	1.59454	PYU1_G011490	-0.142915
PITG_07888	2.14546	PYU1_G011494	1.0048	TRANSLATION INITIATION FACTOR IF-3
PITG_07885	4.26261	PYU1_G011495	-0.366587	EUKARYOTIC TRANSLATION INITIATION FACTOR 2 SUBUNIT 1
PITG_07884	1.72448	PYU1_G011497	-0.169252	FAMILY NOT NAMED ;DCTP PYROPHOSPHATASE 1
PITG_08017	1.97195	PYU1_G011521	0.0305818	D123 PROTEIN
PITG_07993	4.1815	PYU1_G011529	0.530822	METHYLTRANSFERASE-RELATED
PITG_08043	2.03961	PYU1_G011544	0.224156
PITG_20397	1.66095	PYU1_G011570	1.41267
PITG_20043	4.09697	PYU1_G011578	0.115353	DECAPRENYL-DIPHOSPHATE SYNTHASE SUBUNIT 1
PITG_20264	2.27618	PYU1_G011590	0.580181	40S RIBOSOMAL PROTEIN S13
PITG_01260	1.5587	PYU1_G011603	0.0104833	SKP1 ;S-PHASE KINASE-ASSOCIATED PROTEIN 1
PITG_19065	3.11759	PYU1_G011605	0.743769	SOLUBLE PYRIDINE NUCLEOTIDE TRANSHYDROGENASE
PITG_19063	1.69568	PYU1_G011608	0.591158
PITG_20046	2.35273	PYU1_G011620	1.27438
PITG_09769	4.04406	PYU1_G011728	1.11589
PITG_09728	4.75096	PYU1_G011739	0.559241	EXOSOME COMPLEX COMPONENT RRP40
PITG_09727	3.34319	PYU1_G011740	-0.196764	FAMILY NOT NAMED ;PROTEIN Y87G2A.13
PITG_09721	3.24534	PYU1_G011744	1.25559	28 KDA HEAT- AND ACID-STABLE PHOSPHOPROTEIN PDGF-ASSOCIATED PROTEIN ;28 KDA HEAT- AND
PITG_09712	5.07162	PYU1_G011748	0.351863	DNA-DIRECTED RNA POLYMERASES I, II, AND III SUBUNIT RPABC3
PITG_09707	4.46065	PYU1_G011751	0.38045	MITOCHONDRIAL IMPORT INNER MEMBRANE TRANSLOCASE SUBUNIT TIM-17
PITG_09698	3.55337	PYU1_G011754	0.203084	HISTIDINE BIOSYNTHESIS BIFUNCTIONAL PROTEIN HISIE, CHLOROPLASTIC
PITG_09699	3.60616	PYU1_G011755	0.8821	CYTOCHROME B-C1 COMPLEX SUBUNIT 9
PITG_09701	3.57669	PYU1_G011757	0.240133	DNA-DIRECTED RNA POLYMERASE III SUBUNIT RPC9
PITG_09705	2.63689	PYU1_G011761	-0.029626	UBIQUITIN-CONJUGATING ENZYME E2 ;SUMO-CONJUGATING ENZYME UBC9
PITG_11729	1.95087	PYU1_G011787	0.423701	ANKYRIN REPEAT PROTEIN ;ANKYRIN REPEAT PROTEIN
PITG_10201	4.3873	PYU1_G011791	0.720621	THUMP DOMAIN CONTAINING PROTEIN 1-RELATED ;THUMP DOMAIN CONTAINING PROTEIN 1-RELATED
PITG_10203	1.52028	PYU1_G011793	-0.388516
PITG_14988	2.88305	PYU1_G011800	0.120731	PREFOLDIN SUBUNIT 5 ;PREFOLDIN SUBUNIT 5
PITG_09791	2.19354	PYU1_G011805	0.4393	SERYL-TRNA SYNTHETASE
PITG_14941	2.98487	PYU1_G011827	0.191328	SPERM-ASSOCIATED ANTIGEN 1
PITG_14921	3.63967	PYU1_G011833	0.376005
PITG_14918	2.01416	PYU1_G011834	1.39712	GTP CYCLOHYDROLASE II-RELATED ;GTP CYCLOHYDROLASE II-RELATED
PITG_19448	4.22875	PYU1_G011848	1.07926	RIBOSOMAL PROTEIN L17
PITG_14935	2.10749	PYU1_G011851	0.120871	TRICARBOXYLATE TRANSPORT PROTEIN, MITOCHONDRIAL-RELATED
PITG_14936	2.56642	PYU1_G011852	-0.0155536	ATP SYNTHASE GAMMA CHAIN ;ATP SYNTHASE SUBUNIT GAMMA, MITOCHONDRIAL
PITG_09753	4.85163	PYU1_G011858	0.668589	MITOCHONDRIAL ASSEMBLY OF RIBOSOMAL LARGE SUBUNIT PROTEIN 1
PITG_09752	1.99381	PYU1_G011860	1.02074
PITG_10193	2.32839	PYU1_G011864	0.549656	POLYUBIQUITIN-C
PITG_10183	2.61604	PYU1_G011867	-0.157685
PITG_14889	1.57445	PYU1_G011884	0.581264	BIFUNCTIONAL ARGININE DEMETHYLASE AND LYSYL-HYDROXYLASE JMJD6
PITG_14888	1.8709	PYU1_G011885	-0.166972	ER MEMBRANE PROTEIN COMPLEX ;ER MEMBRANE PROTEIN COMPLEX
PITG_14886	2.3516	PYU1_G011888	1.0487	LIPOYLTRANSFERASE 1, MITOCHONDRIAL
PITG_14910	3.38916	PYU1_G011895	-0.168827
PITG_14911	3.53919	PYU1_G011896	0.0995862	MITOCHONDRIAL FOLATE TRANSPORTER/CARRIER
PITG_14912	8.83656	PYU1_G011897	1.33086	CYCLIN-DEPENDENT KINASES REGULATORY SUBUNIT/60S RIBOSOME SUBUNIT BIOGENESIS PROTEIN NIP
PITG_14913	2.86731	PYU1_G011898	0.570302	RIBOSOMAL PROTEIN S9 ;40S RIBOSOMAL PROTEIN S16
PITG_14915	1.93469	PYU1_G011900	-0.326373	BICOID-INTERACTING PROTEIN RELATED ;7SK SNRNA METHYLPHOSPHATE CAPPING ENZYME
PITG_01560	2.34702	PYU1_G011902	0.324144	DNL-type zinc finger protein
PITG_01569	1.69914	PYU1_G011906	0.00687103	NARDILYSIN
PITG_01581	1.51787	PYU1_G011911	-0.542657	MITOTIC SPINDLE ASSEMBLY CHECKPOINT PROTEIN MAD2A
PITG_01608	2.47259	PYU1_G011928	-0.954815	Probable sphingolipid transporter spinster homolog 1
PITG_21012	5.11658	PYU1_G011952	-0.445095	Uncharacterized protein YpgQ
PITG_01498	4.08193	PYU1_G011956	1.03081	ATP-BINDING CASSETTE SUB-FAMILY F MEMBER 2
PITG_13139	2.58618	PYU1_G011963	-0.772142	THREONINE SYNTHASE-LIKE 2
PITG_10186	4.45186	PYU1_G011975	0.0900346	CELL DIVISION CONTROL PROTEIN 45 HOMOLOG
PITG_04837	1.58812	PYU1_G012039	0.170875	FAD NADPH DEHYDROGENASE/OXIDOREDUCTASE
PITG_01652	2.05543	PYU1_G012064	0.128556	RWD DOMAIN-CONTAINING PROTEIN ;RWD DOMAIN-CONTAINING PROTEIN
PITG_05221	2.15149	PYU1_G012078	0.335618	TRICARBOXYLATE TRANSPORT PROTEIN, MITOCHONDRIAL-RELATED
PITG_05238	1.77141	PYU1_G012088	0.0309675	Cyclin-U3-1; Short=CycU3;1; AltName: Cyclin-P1.1; Short=CycP1;1
PITG_05245	3.00761	PYU1_G012096	-0.195567
PITG_00804	2.0487	PYU1_G012100	0.398952	CHAPERONIN ;T-COMPLEX PROTEIN 1 SUBUNIT DELTA
PITG_00791	4.72504	PYU1_G012105	0.311684	DEAD-BOX ATP-DEPENDENT RNA HELICASE 22
PITG_00783	1.88583	PYU1_G012116	-0.00103256	PEPTIDYL-PROLYL CIS-TRANS ISOMERASE ;PEPTIDYL-PROLYL CIS-TRANS ISOMERASE-LIKE 2
PITG_19735	2.92246	PYU1_G012123	0.196075	PHENYLALANYL-TRNA SYNTHETASE ;FERREDOXIN-FOLD ANTICODON-BINDING DOMAIN-CONTAINING PROTE
PITG_05302	1.9175	PYU1_G012168	0.0612033	REPLICATION FACTOR C SUBUNIT 5
PITG_05301	2.45092	PYU1_G012169	0.402572	EF1ALPHA-LIKE FACTOR, ISOFORM A
PITG_05298	3.46082	PYU1_G012170	0.345023
PITG_18975	4.28648	PYU1_G012180	1.00151
PITG_17929	1.57115	PYU1_G012207	-0.219143	SIGNAL PEPTIDASE COMPLEX CATALYTIC SUBUNIT SEC11 ;SIGNAL PEPTIDASE COMPLEX CATALYTIC SU
PITG_17964	3.56853	PYU1_G012233	0.986284	TRNA PSEUDOURIDINE SYNTHASE-LIKE 1
PITG_15529	4.1336	PYU1_G012265	0.436071	EXOSOME COMPLEX COMPONENT RRP45
PITG_15526	2.37534	PYU1_G012266	-0.0135735	ATP SYNTHASE DELTA CHAIN ;ATP SYNTHASE DELTA CHAIN
PITG_15310	1.66375	PYU1_G012297	0.224245	ACTIN ;ACTIN-RELATED PROTEIN 6
PITG_15622	3.30449	PYU1_G012302	-0.0402233	bZIP transcription factor 1; AltName: bZIP protein 1; Short=Pibzp1
PITG_15606	4.66234	PYU1_G012311	-0.109778	EXOSOME COMPLEX COMPONENT RRP41
PITG_15609	3.42864	PYU1_G012315	0.393217	UNCHARACTERIZED ;MITOCHONDRIAL IMPORT INNER MEMBRANE TRANSLOCASE SUBUNIT TIM14
PITG_21140	1.91326	PYU1_G012348	-0.269002
PITG_15566	2.48054	PYU1_G012362	0.318523	TRANSCRIPTION INITIATION FACTOR IA RRN3
PITG_15568	3.42926	PYU1_G012364	0.740502
PITG_15565	5.01657	PYU1_G012365	0.901179
PITG_15564	1.6306	PYU1_G012366	0.339258	SMG-7 SUPPRESSOR WITH MORPHOLOGICAL EFFECT ON GENITALIA PROTEIN 7 ;TELOMERASE-BINDING
PITG_04337	3.95251	PYU1_G012390	0.624269	39S RIBOSOMAL PROTEIN L28, MITOCHONDRIAL ;39S RIBOSOMAL PROTEIN L28, MITOCHONDRIAL
PITG_04334	8.36664	PYU1_G012393	1.34224	RIBOSOMAL PROTEIN L7AE FAMILY MEMBER ;39S RIBOSOMAL PROTEIN L1, MITOCHONDRIAL
PITG_04333	1.61228	PYU1_G012394	-0.00590458	SC2
PITG_04382	5.05241	PYU1_G012401	0.778238	RIBOSOMAL PROTEIN L27
PITG_04384	7.05794	PYU1_G012403	1.06454	RIBOSOME BIOGENESIS REGULATORY PROTEIN HOMOLOG
PITG_04376	1.8195	PYU1_G012409	0.404833	SPLICING FACTOR 1
PITG_06329	2.41228	PYU1_G012411	0.486944
PITG_04372	2.20038	PYU1_G012412	0.0827567
PITG_04428	5.40893	PYU1_G012433	0.0719451	SUA5 ;YRDC DOMAIN-CONTAINING PROTEIN, MITOCHONDRIAL
PITG_04487	4.34429	PYU1_G012454	0.665331	28S RIBOSOMAL PROTEIN S6, MITOCHONDRIAL
PITG_04441	5.24098	PYU1_G012468	-1.40753	3-ISOPROPYLMALATE DEHYDROGENASE
PITG_04448	4.06984	PYU1_G012471	0.526634	PROTEIN ARGININE N-METHYLTRANSFERASE ;PROTEIN ARGININE N-METHYLTRANSFERASE 7
PITG_04452	2.26524	PYU1_G012472	-0.0985219	ATP SYNTHASE SUBUNIT ALPHA, MITOCHONDRIAL
PITG_04468	1.76263	PYU1_G012474	-0.224804	THYLAKOID ADP,ATP CARRIER PROTEIN, CHLOROPLASTIC-RELATED
PITG_06609	3.0057	PYU1_G012513	0.811858
PITG_06610	1.92834	PYU1_G012514	-0.193057	CCA TRNA NUCLEOTIDYLTRANSFERASE 1, MITOCHONDRIAL
PITG_06636	4.66321	PYU1_G012520	0.990196	RIBOSOMAL PROTEIN L19
PITG_09792	5.14047	PYU1_G012526	1.09615	DEAD-BOX ATP-DEPENDENT RNA HELICASE 3, CHLOROPLASTIC
PITG_06616	2.68443	PYU1_G012529	0.610925
PITG_06595	2.11019	PYU1_G012535	0.0032668	ATP SYNTHASE SUBUNIT BETA, MITOCHONDRIAL
PITG_06218	2.85693	PYU1_G012541	0.100531
PITG_00132	2.40878	PYU1_G012564	0.972258	PHOSPHOGLYCERATE KINASE 1, CHLOROPLASTIC-RELATED
PITG_06257	2.10793	PYU1_G012568	0.0818782	FAMILY NOT NAMED ;NUCLEAR PORE COMPLEX PROTEIN NUP205
PITG_06237	3.18585	PYU1_G012570	0.570004	60S RIBOSOMAL PROTEIN L8
PITG_06518	3.94321	PYU1_G012574	-0.200812	PHOSPHO-2-DEHYDRO-3-DEOXYHEPTONATE ALDOLASE 1, 2
PITG_06538	2.25453	PYU1_G012577	0.561155	ABC transporter B family member 25; Short=ABC transporter ABCB.25; Short=OsABCB25; Alt
PITG_06320	2.30203	PYU1_G012583	0.175041	CHAPERONIN ;CHAPERONIN
PITG_06555	3.93738	PYU1_G012593	-0.0458968
PITG_06501	3.08395	PYU1_G012602	0.970058	Uncharacterized protein C9orf114
PITG_06667	6.85791	PYU1_G012624	1.38654	F-BOX AND WD40 DOMAIN PROTEIN
PITG_06152	2.38826	PYU1_G012673	-0.253382	FAMILY NOT NAMED ;KINETOCHORE PROTEIN SPC25
PITG_06151	1.58038	PYU1_G012674	0.263516	RNA-binding protein 48
PITG_16385	1.91755	PYU1_G012689	0.414924	CORNICHON-RELATED ;PHOSPHOPANTOTHENATE--CYSTEINE LIGASE
PITG_16375	5.1392	PYU1_G012697	0.979507	PRE-RRNA-PROCESSING PROTEIN TSR2 HOMOLOG
PITG_16335	3.29113	PYU1_G012706	1.21848	NUCLEAR PROTEIN E3-3 ;NUCLEAR PROTEIN E3-3
PITG_16334	3.29775	PYU1_G012707	-0.232328	Non-structural maintenance of chromosomes element 1 homolog; Short=Non-SMC element 1 h
PITG_16333	1.56118	PYU1_G012708	0.0608083	ATP-DEPENDENT PROTEASE ATPASE SUBUNIT HSLU
PITG_16328	2.02796	PYU1_G012713	0.257208	Tyrosine--tRNA ligase; AltName: Tyrosyl-tRNA synthetase; Short=TyrRS
PITG_00110	1.92085	PYU1_G012725	0.360365	CYTOCHROME C1 HEME LYASE ;CYTOCHROME C1 HEME LYASE
PITG_00142	7.92062	PYU1_G012752	1.11096	RIBOSOMAL RNA SMALL SUBUNIT METHYLTRANSFERASE NEP1
PITG_00145	1.58897	PYU1_G012756	0.610823	HISTONE H3 METHYLTRANSFERASE
PITG_00047	1.95262	PYU1_G012770	-0.256796	SEL-1-LIKE PROTEIN ;SEL-1-LIKE PROTEIN
PITG_00042	2.09534	PYU1_G012775	0.146504
PITG_00052	6.0597	PYU1_G012782	1.30247	PERIODIC TRYPTOPHAN PROTEIN 2 HOMOLOG
PITG_00049	1.79347	PYU1_G012785	-0.105183	Transmembrane protein 209
PITG_00062	3.01628	PYU1_G012794	0.0921166	MITOCHONDRIAL IMPORT INNER MEMBRANE TRANSLOCASE SUBUNIT TIM10
PITG_00071	2.30915	PYU1_G012798	-0.421594	DNA REPLICATION COMPLEX GINS PROTEIN PSF1
PITG_00074	2.55228	PYU1_G012806	-0.025309
PITG_00083	2.26993	PYU1_G012815	-0.168015	Uncharacterized protein C594.04c
PITG_02092	2.95491	PYU1_G012836	1.34942	ELECTRON TRANSFER FLAVOPROTEIN-QUINONE OXIDOREDUCTASE YDIS-RELATED
PITG_02089	1.80089	PYU1_G012840	-0.0779464
PITG_02136	6.16545	PYU1_G012855	0.356538	Pyridoxal biosynthesis protein PDX2; AltName: Probable glutamine amidotransferase; Sho
PITG_02105	4.35552	PYU1_G012860	0.356408	URIDINE KINASE
PITG_02112	2.81669	PYU1_G012868	0.00359865	3-HYDROXYISOBUTYRYL-COA HYDROLASE, MITOCHONDRIAL
PITG_15288	3.50906	PYU1_G012947	0.153587	Probable GTP-binding protein EngB
PITG_06410	5.27246	PYU1_G013022	0.503156	D-IMPORTIN 7/RANBP7
PITG_06455	1.88098	PYU1_G013036	-0.125098	PHOSPHOTRIESTERASE HOMOLOGY PROTEIN
PITG_06453	3.94388	PYU1_G013044	0.50151
PITG_06427	1.90413	PYU1_G013055	-0.983341	SERINE HYDROXYMETHYLTRANSFERASE
PITG_06430	3.50112	PYU1_G013060	0.794501	PROTEIN ACS-1, ISOFORM A
PITG_06440	2.16651	PYU1_G013064	0.570593	EUKARYOTIC TRANSLATION INITIATION FACTOR 2A
PITG_06409	2.94884	PYU1_G013069	0.120535	CHAPERONE ATP11
PITG_09600	4.01534	PYU1_G013101	0.701652
PITG_09549	1.84491	PYU1_G013108	0.362834	HYPOXIA-INDUCBILE GENE 1 HIG1 -RELATED ;HIG1 DOMAIN FAMILY MEMBER 2A
PITG_09540	2.57212	PYU1_G013117	0.507723	60S RIBOSOMAL PROTEIN L19
PITG_09585	2.11186	PYU1_G013121	0.640447	KINESIN LIGHT CHAIN
PITG_23192	1.71106	PYU1_G013136	-0.0126079	SMALL NUCLEAR RIBONUCLEOPROTEIN F
PITG_19771	1.77409	PYU1_G013137	-0.141119	PROTEASE FAMILY S26 MITOCHONDRIAL INNER MEMBRANE PROTEASE-RELATED ;PROTEIN IMMP-2, ISOF
PITG_20798	4.57689	PYU1_G013142	0.684298	40S RIBOSOMAL PROTEIN S11 FAMILY MEMBER
PITG_19770	3.39423	PYU1_G013155	0.439481	PROTEASE FAMILY S26 MITOCHONDRIAL INNER MEMBRANE PROTEASE-RELATED ;PROTEIN IMMP-2, ISOF
PITG_19769	1.6013	PYU1_G013156	0.359837	PROTEIN C6ORF149 ;SUCCINATE DEHYDROGENASE ASSEMBLY FACTOR 1 HOMOLOG B, MITOCHONDRIAL
PITG_19772	2.07148	PYU1_G013157	0.709232	NADH dehydrogenase [ubiquinone] iron-sulfur protein 5-B
PITG_19768	2.29733	PYU1_G013162	0.583318
PITG_09596	2.41105	PYU1_G013176	-0.498434	NUCLEOSIDE DIPHOSPHATE KINASE
PITG_09594	2.39256	PYU1_G013180	-0.108266	SLD5 PROTEIN
PITG_09612	1.98502	PYU1_G013189	-0.676147	FAMILY NOT NAMED ;TYROSINE-PROTEIN PHOSPHATASE OCA1-RELATED
PITG_18776	3.83958	PYU1_G013202	1.42602	CYTOCHROME C1 ;CYTOCHROME C1
PITG_16665	4.45009	PYU1_G013206	0.336548	ISOPENTENYL-DIPHOSPHATE ISOMERASE
PITG_16669	1.56862	PYU1_G013209	0.257591	TRANSCRIPTION FACTOR IIIB 90 KDA SUBUNIT
PITG_16670	2.46082	PYU1_G013210	0.655731	NADH DEHYDROGENASE [UBIQUINONE] 1 ALPHA SUBCOMPLEX SUBUNIT 13
PITG_05289	2.01834	PYU1_G013264	0.412334	CYSTEINE AND HISTIDINE-RICH DOMAIN CHORD -CONTAINING PROTEIN ;INTEGRIN BETA-1-BINDING
PITG_05264	4.26656	PYU1_G013294	0.820618	HEAT SHOCK 10 PROTEIN 1 (CHAPERONIN 10)
PITG_05250	4.37855	PYU1_G013300	0.477442	TRNA (ADENINE(58)-N(1))-METHYLTRANSFERASE CATALYTIC SUBUNIT TRMT61A
PITG_13309	1.68479	PYU1_G013329	0.172046	FAMILY NOT NAMED ;ELONGATOR COMPLEX PROTEIN 5
PITG_13312	2.87546	PYU1_G013338	0.530569	40S ribosomal protein S25; AltName: S31
PITG_13300	5.37258	PYU1_G013342	1.15727	RNA-BINDING PROTEIN NOB1 ;RNA-BINDING PROTEIN NOB1
PITG_13276	2.12995	PYU1_G013365	0.598909	E3 UBIQUITIN-PROTEIN LIGASE RING1
PITG_13275	2.71698	PYU1_G013368	-0.0933204
PITG_13268	6.3366	PYU1_G013373	0.775954	WD40 REPEAT PROTEIN ;WD40 REPEAT PROTEIN
PITG_13252	2.21402	PYU1_G013402	-0.0843619
PITG_13250	4.3986	PYU1_G013403	0.865242	MITOCHONDRIAL IMPORT RECEPTOR SUBUNIT TOM40 HOMOLOG 1-RELATED
PITG_01440	1.54073	PYU1_G013411	-0.175775	U7 SNRNA-ASSOCIATED SM-LIKE PROTEIN LSM11
PITG_13281	2.55355	PYU1_G013423	0.710568
PITG_01401	1.55648	PYU1_G013424	-0.366941	ER lumen protein retaining receptor
PITG_01424	1.81017	PYU1_G013439	0.614495
PITG_01469	2.14458	PYU1_G013469	0.0407216	UNCHARACTERIZED ;TRANSPORT AND GOLGI ORGANIZATION PROTEIN 6 HOMOLOG
PITG_13265	4.45607	PYU1_G013479	1.07541	ADENOSINE KINASE
PITG_13202	1.61174	PYU1_G013503	0.305404	HUEL-CATION TRANSPORTER ;HUEL-CATION TRANSPORTER
PITG_17748	2.08704	PYU1_G013508	0.354354	ISOLEUCYL, LEUCYL, TYROSYL, VALYL AND METHIONYL-TRNA SYNTHETASES aminoacyl-tRNA synthet
PITG_03915	3.45259	PYU1_G013528	0.214854	GLUTAMYL-TRNA(GLN) AMIDOTRANSFERASE SUBUNIT A, MITOCHONDRIAL
PITG_03897	1.68652	PYU1_G013531	0.208419	No entry
PITG_03883	1.94746	PYU1_G013570	0.425941	Reticulocyte-binding protein 2 homolog a
PITG_03881	3.00206	PYU1_G013574	-0.188832	HISTONE H2A
PITG_03876	7.19577	PYU1_G013587	1.47397	U3 SMALL NUCLEOLAR RNA-INTERACTING PROTEIN 2
PITG_03852	2.2296	PYU1_G013620	0.589465	MITOCHONDRIAL IMPORT INNER MEMBRANE TRANSLOCASE SUBUNIT TIM22
PITG_17123	2.09034	PYU1_G013629	-0.461044	CHAPERONIN ;T-COMPLEX PROTEIN 1 SUBUNIT GAMMA
PITG_17133	1.7608	PYU1_G013638	0.569983	6,7-DIMETHYL-8-RIBITYLLUMAZINE SYNTHASE
PITG_01257	1.50059	PYU1_G013651	0.32612	NUCLEAR PORE COMPLEX PROTEIN NUP85
PITG_01256	2.95841	PYU1_G013653	0.114632	Uncharacterized protein RP120
PITG_01251	4.50616	PYU1_G013657	0.627946
PITG_01233	2.21976	PYU1_G013674	1.10616	NADPH OXIDASE
PITG_01225	2.79419	PYU1_G013679	0.226233
PITG_01228	2.26821	PYU1_G013681	-0.0817627
PITG_01226	2.84877	PYU1_G013683	0.680229	PROGRAMMED CELL DEATH PROTEIN 2
PITG_01217	4.01704	PYU1_G013689	0.796476	50S RIBOSOMAL PROTEIN L9
PITG_01207	6.60475	PYU1_G013694	1.20174	Ribosome biogenesis protein NSA2 homolog
PITG_01204	2.18554	PYU1_G013700	-0.12738	DNA MISMATCH REPAIR PROTEIN MLH, PMS, MUTL
PITG_01184	3.75068	PYU1_G013707	0.783304	EUKARYOTIC TRANSLATION INITIATION FACTOR 3 SUBUNIT G
PITG_01180	1.64241	PYU1_G013711	0.192307	CELL DIVISION PROTEIN FTSZ-RELATED ;MITOCHONDRIAL DIVISION PROTEIN FSZA
PITG_04079	1.55051	PYU1_G013749	-1.02432	TMRNA-BINDING COMPONENT OF TRANS-TRANSLATION TAGGING COMPLEX ;TMRNA-BINDING COMPONENT O
PITG_04064	6.56691	PYU1_G013755	1.39246	EGL NINE HOMOLOG-RELATED ;EGL NINE HOMOLOG 2
PITG_14456	2.63272	PYU1_G013816	-0.056111	Probable glutamate--tRNA ligase, cytoplasmic; AltName: Glutamyl-tRNA synthetase; Short
PITG_00037	4.3173	PYU1_G013893	0.390706	METAXIN RELATED ;PROTEIN F53G12.9, ISOFORM A
PITG_00036	5.4757	PYU1_G013894	1.41478	U3 SMALL NUCLEOLAR RNA-ASSOCIATED PROTEIN 6 HOMOLOG
PITG_00032	3.22918	PYU1_G013899	0.709986	EXONUCLEASE ;PROTEIN Y56A3A.33
PITG_00023	1.90196	PYU1_G013906	0.325584	MITOFERRIN-1
PITG_11234	3.88655	PYU1_G013912	0.12636	LEUCINE CARBOXYL METHYLTRANSFERASE ;TRNA WYBUTOSINE-SYNTHESIZING PROTEIN 4
PITG_11251	5.49566	PYU1_G013929	-0.257259
PITG_07282	1.84414	PYU1_G013962	0.133919	WD40 REPEAT PROTEIN ;WD40 REPEAT PROTEIN
PITG_12327	2.24144	PYU1_G013973	0.793009	CHAPERONIN ;T-COMPLEX PROTEIN 1 SUBUNIT GAMMA
PITG_07327	4.30785	PYU1_G013980	0.781071	FAMILY NOT NAMED ;H/ACA RIBONUCLEOPROTEIN COMPLEX NON-CORE SUBUNIT NAF1
PITG_07316	4.29582	PYU1_G013987	1.15347	INACTIVE TRNA-SPECIFIC ADENOSINE DEAMINASE-LIKE PROTEIN 3-RELATED
PITG_07311	4.57849	PYU1_G013994	0.946474	RNA HELICASE
PITG_07300	2.74184	PYU1_G014003	0.30921	60S RIBOSOMAL PROTEIN L35
PITG_06972	2.70966	PYU1_G014007	0.346727	Oral cancer-overexpressed protein 1; AltName: Tumor-amplified and overexpressed sequen
PITG_07308	7.82267	PYU1_G014008	1.36812	RRNA 2-O-METHYLTRANSFERASE FIBRILLARIN ;RRNA 2-O-METHYLTRANSFERASE FIBRILLARIN
PITG_06979	2.53511	PYU1_G014015	0.0258	CARBAMOYLTRANSFERASE RELATED
PITG_06930	1.93453	PYU1_G014022	0.326244	UNCHARACTERIZED ;CAP-SPECIFIC MRNA (NUCLEOSIDE-2'-O-)-METHYLTRANSFERASE 1
PITG_12489	2.43991	PYU1_G014045	0.218292	PROTEIN ARGININE N-METHYLTRANSFERASE 5
PITG_11100	2.9417	PYU1_G014052	0.050165	FAMILY NOT NAMED ;CARBOHYDRATE SULFOTRANSFERASE 15
PITG_12427	2.76061	PYU1_G014071	0.8014	CYTOCHROME C OXIDASE SUBUNIT 5B, MITOCHONDRIAL
PITG_12426	3.101	PYU1_G014072	0.327069	Protein NLP2; Short=OsNLP2; AltName: NIN-like protein 2; AltName: Nodule inception pro
PITG_12346	2.52061	PYU1_G014083	0.335976	DNA REPLICATION LICENSING FACTOR MCM3
PITG_12348	2.15653	PYU1_G014085	0.551099
PITG_12349	1.93998	PYU1_G014086	-0.809032
PITG_06131	2.0135	PYU1_G014104	-0.321031
PITG_06108	3.09443	PYU1_G014110	0.281895	DIHYDROLIPOYLLYSINE-RESIDUE ACETYLTRANSFERASE COMPONENT OF PYRUVATE DEHYDROGENASE COMPL
PITG_06111	3.75475	PYU1_G014112	-0.00903857
PITG_19096	4.80443	PYU1_G014116	-0.198316	PHOSPHO-2-DEHYDRO-3-DEOXYHEPTONATE ALDOLASE, PHENYLALANINE-INHIBITED
PITG_19107	2.60185	PYU1_G014128	0.145304
PITG_19122	2.10633	PYU1_G014142	0.752093	UNCHARACTERIZED ;NADH DEHYDROGENASE [UBIQUINONE] COMPLEX I, ASSEMBLY FACTOR 7 HOMOLOG
PITG_19124	1.89112	PYU1_G014145	0.0161652	ENDOPLASMIC RETICULUM-GOLGI INTERMEDIATE COMPARTMENT PROTEIN ;ENDOPLASMIC RETICULUM-GOL
PITG_19125	1.97222	PYU1_G014147	-0.723138	F-box/LRR-repeat protein 2; AltName: F-box and leucine-rich repeat protein 2
PITG_19129	4.14048	PYU1_G014151	0.928208	EUKARYOTIC INITIATION FACTOR 4A-I
PITG_19115	2.68802	PYU1_G014152	0.464639	IMPORTIN-11
PITG_19157	4.58768	PYU1_G014168	0.902239	50S ribosomal protein L36
PITG_19161	2.71911	PYU1_G014172	0.588974	PYRUVATE DEHYDROGENASE E1 COMPONENT SUBUNIT BETA, MITOCHONDRIAL
PITG_19163	8.09121	PYU1_G014178	1.24528	ATP-DEPENDENT RNA HELICASE DDX10-RELATED
PITG_07162	3.89362	PYU1_G014187	1.13302	Sideroflexin-1
PITG_16686	2.15839	PYU1_G014197	-0.109952
PITG_16688	3.05956	PYU1_G014199	-1.00777
PITG_16695	1.88518	PYU1_G014200	0.0081202	N-ALPHA-ACETYLTRANSFERASE 20
PITG_16735	1.82317	PYU1_G014213	-0.421428	TUBULIN-SPECIFIC CHAPERONE A
PITG_14808	3.61856	PYU1_G014221	0.674268	FERROCHELATASE, MITOCHONDRIAL
PITG_14831	1.89792	PYU1_G014232	-0.571539	VERY-LONG-CHAIN (3R)-3-HYDROXYACYL-[ACYL-CARRIER PROTEIN] DEHYDRATASE HPO-8
PITG_14854	1.72914	PYU1_G014243	0.124273	SIGNAL RECOGNITION PARTICLE SUBUNIT SRP68
PITG_14853	3.78221	PYU1_G014244	0.806517	EXOSOME COMPLEX COMPONENT MTR3
PITG_14852	1.86335	PYU1_G014245	0.743065	LIPOYL SYNTHASE ;LIPOYL SYNTHASE
PITG_14850	2.76224	PYU1_G014246	0.64311	40S RIBOSOMAL PROTEIN S7
PITG_13429	6.11354	PYU1_G014261	-1.3608	ASPARTOKINASE
PITG_13430	2.43596	PYU1_G014263	-0.250322	SEL-1-LIKE PROTEIN
PITG_13431	2.22842	PYU1_G014264	0.563187	MRNA EXPORT FACTOR
PITG_13437	1.59703	PYU1_G014310	0.243982	PRESEQUENCE PROTEASE 1, CHLOROPLASTIC/MITOCHONDRIAL-RELATED
PITG_13440	1.51087	PYU1_G014312	-1.06585
PITG_00705	3.63523	PYU1_G014350	1.38476	Cell growth-regulating nucleolar protein; AltName: Protein expressed in male leptotene
PITG_00695	2.53145	PYU1_G014360	0.245912	IMPORTIN-9
PITG_00702	1.91576	PYU1_G014368	-0.215139
PITG_00704	3.11067	PYU1_G014370	0.0562111	E3 UBIQUITIN-PROTEIN LIGASE UBR7 ;E3 UBIQUITIN-PROTEIN LIGASE UBR7
PITG_00765	1.8336	PYU1_G014376	-0.499988	NUCLEOTIDE KINASE ;NUCLEOTIDE KINASE
PITG_22666	1.76674	PYU1_G014381	-0.0798768	Probable prefoldin subunit 4; AltName: ABI3-interacting protein 3
PITG_12764	4.00636	PYU1_G014390	-0.30802	Ubiquitin carboxyl-terminal hydrolase 36; AltName: Deubiquitinating enzyme 36; AltName
PITG_05103	4.1768	PYU1_G014401	-0.300085	FUKUTIN RELATED PROTEIN ;FUKUTIN RELATED PROTEIN
PITG_12678	3.15136	PYU1_G014408	1.45987	U3 SMALL NUCLEOLAR RIBONUCLEOPROTEIN PROTEIN IMP4 ;U3 SMALL NUCLEOLAR RIBONUCLEOPROTEIN
PITG_12682	4.96528	PYU1_G014409	0.691316	CYTOCHROME C ;CYTOCHROME C
PITG_12683	2.66961	PYU1_G014411	0.21433	Nucleoporin NUP53; AltName: 35 kDa nucleoporin; AltName: Nuclear pore complex protein
PITG_12694	1.83504	PYU1_G014423	-0.480211	PROTEIN TRANSPORT PROTEIN SEC13-RELATED
PITG_12697	4.30574	PYU1_G014425	0.984923	RIBOSOMAL PROTEIN S9 ;28S RIBOSOMAL PROTEIN S9, MITOCHONDRIAL
PITG_12743	1.67765	PYU1_G014430	-0.273856	ORIGIN RECOGNITION COMPLEX SUBUNIT 3
PITG_12745	2.53775	PYU1_G014432	0.339053	40S RIBOSOMAL PROTEIN S17
PITG_12746	2.05503	PYU1_G014433	-0.746985	Uncharacterized protein At4g28440
PITG_06596	5.65553	PYU1_G014444	0.791234	30S RIBOSOMAL PROTEIN S18
PITG_06262	6.1966	PYU1_G014446	1.11701	U3 SMALL NUCLEOLAR RIBONUCLEOPROTEIN PROTEIN IMP3
PITG_06514	1.61546	PYU1_G014472	-0.54794	CALMODULIN
PITG_05140	1.78841	PYU1_G014511	-0.30771	L-threonine 3-dehydrogenase, mitochondrial; Flags: Precursor
PITG_12524	4.74818	PYU1_G014525	1.29001	ELONGATION FACTOR 3A-RELATED
PITG_05099	3.53061	PYU1_G014526	0.447792	FUKUTIN RELATED PROTEIN ;FUKUTIN RELATED PROTEIN
PITG_05171	2.40164	PYU1_G014535	0.420918	60S RIBOSOMAL PROTEIN L36A/L44
PITG_19868	2.33685	PYU1_G014539	0.425225	TRNA-DIHYDROURIDINE(20) SYNTHASE [NAD(P)+]-LIKE
PITG_00193	5.67384	PYU1_G014550	0.789459
PITG_00186	1.89092	PYU1_G014559	-0.268593	HISTONE ACETYLTRANSFERASE TYPE B CATALYTIC SUBUNIT
PITG_00185	1.79925	PYU1_G014560	0.222815	CALCIUM-ACTIVATED POTASSIUM CHANNEL ALPHA CHAIN ;CALCIUM-ACTIVATED POTASSIUM CHANNEL AL
PITG_00179	3.29539	PYU1_G014567	0.425359	40S RIBOSOMAL PROTEIN S12
PITG_00163	3.83388	PYU1_G014584	-0.431998	THREONINE DEHYDRATASE, MITOCHONDRIAL
PITG_00155	1.50745	PYU1_G014590	0.307574	Uncharacterized protein M6_Spy0233
PITG_13370	2.31138	PYU1_G014600	0.0611318	DnaJ protein homolog; AltName: DNAJ-1; Flags: Precursor
PITG_13399	3.21523	PYU1_G014612	-1.38165	ASPARAGINE SYNTHETASE [GLUTAMINE-HYDROLYZING]
PITG_13397	1.84433	PYU1_G014614	0.23699	SERINE-THREONINE PROTEIN KINASE
PITG_06239	2.23299	PYU1_G014628	-0.562907
PITG_14110	1.70853	PYU1_G014677	-0.397337	ENDOPLASMIC RETICULUM-GOLGI INTERMEDIATE COMPARTMENT PROTEIN ;ENDOPLASMIC RETICULUM-GOL
PITG_10209	2.87314	PYU1_G014692	1.05106	Transcription factor IIIA; Short=TFIIIA
PITG_12483	4.70843	PYU1_G014701	0.719255	EUKARYOTIC TRANSLATION INITIATION FACTOR 3 SUBUNIT D
PITG_12525	1.71384	PYU1_G014718	-0.197239
PITG_12528	2.24446	PYU1_G014722	0.110191	CO-CHAPERONE PROTEIN SBA1
PITG_12535	3.27044	PYU1_G014730	0.744114	PEPTIDE CHAIN RELEASE FACTOR SUBUNIT 1 ;PEPTIDE CHAIN RELEASE FACTOR SUBUNIT 1
PITG_08235	4.10512	PYU1_G014825	0.683852	LOW-TEMPERATURE VIABILITY PROTEIN LTV1-RELATED ;PROTEIN LTV1 HOMOLOG
PITG_19671	5.98008	PYU1_G014842	1.10944	N-ACETYLTRANSFERASE 10 ;N-ACETYLTRANSFERASE 10
PITG_13256	2.17906	PYU1_G014850	-0.411537	MEMBRANE-ASSOCIATED PROGESTERONE RECEPTOR COMPONENT-RELATED ;MEMBRANE-ASSOCIATED PROGES
PITG_05190	2.36901	PYU1_G015077	0.438602
PITG_00571	5.01742	PYU1_G015300	0.0164846	BIFUNCTIONAL PURINE BIOSYNTHESIS PROTEIN ;BIFUNCTIONAL PURINE BIOSYNTHESIS PROTEIN PURH
PITG_01255	1.88203	PYU1_G015304	-0.0130657	EUKARYOTIC TRANSLATION INITIATION FACTOR 5

## Sheet: Early Late Tuber Sector IX
PI Gene	PItuberEarly-PITuberLate_logFC	Pult gene	PUTuberEarly-PUTuberLate_logFC	Annotation
PITG_20928	-0.263011	PYU1_G000004	-0.0476373	CONDENSIN COMPLEX SUBUNIT 1
PITG_20927	-0.074134	PYU1_G000005	-0.823345	TREHALOSE-6-PHOSPHATE SYNTHASE ;BCDNA.GH08860
PITG_08676	0.913322	PYU1_G000007	-0.697864	26S PROTEASOME NON-ATPASE REGULATORY SUBUNIT 14
PITG_08675	0.521298	PYU1_G000008	-0.240554	UNCHARACTERIZED ;UPF0586 PROTEIN C9ORF41
PITG_08669	0.127615	PYU1_G000013	0.284448	3-METHYL-2-OXOBUTANOATE HYDROXYMETHYLTRANSFERASE
PITG_22857	0.285433	PYU1_G000018	0.123708	SWI/SNF-RELATED MATRIX-ASSOCIATED ACTIN-DEPENDENT REGULATOR OF CHROMATIN SUBFAMILY-RELA
PITG_08734	-0.693854	PYU1_G000022	-0.131355	CHLORIDE CHANNEL ;CHLORIDE CHANNEL PROTEIN 2
PITG_08724	-0.237045	PYU1_G000027	0.620773	Ribosomal large subunit pseudouridine synthase C; AltName: 23S rRNA pseudouridine(955/
PITG_08729	-1.19425	PYU1_G000030	-1.47677
PITG_08713	1.32207	PYU1_G000039	0.435222	UDP/ADP-SUGAR PYROPHOSPHATASE ;UDP/ADP-SUGAR PYROPHOSPHATASE
PITG_08712	-0.152554	PYU1_G000040	-0.111544	Chaperone protein DnaJ
PITG_08781	-0.572306	PYU1_G000045	0.139155	E3 UBIQUITIN-PROTEIN LIGASE MARCH6
PITG_08770	-0.674054	PYU1_G000053	-0.484941
PITG_08760	-0.925817	PYU1_G000060	-0.194767
PITG_08749	-0.0203714	PYU1_G000062	-0.774103
PITG_08744	0.824516	PYU1_G000067	-0.250159	LONG-CHAIN-FATTY-ACID--COA LIGASE ACSBG2
PITG_08745	-1.35969	PYU1_G000068	-0.406778
PITG_08750	-1.07142	PYU1_G000069	-1.04339
PITG_08751	0.735023	PYU1_G000070	0.0429028	PROTEIN PHOSPHATASE 2C 76-RELATED
PITG_08752	0.378683	PYU1_G000071	0.362755	Uncharacterized protein C824.03c, mitochondrial
PITG_08810	0.344953	PYU1_G000075	-0.665688
PITG_08811	0.672972	PYU1_G000076	0.991084	Putative zinc transporter At3g08650
PITG_08817	-0.471626	PYU1_G000077	-0.312895	Uncharacterized protein C115.02c
PITG_08822	0.288352	PYU1_G000078	-0.0574006
PITG_08827	-0.57719	PYU1_G000082	-0.632631	PROTEIN VAC14 HOMOLOG
PITG_08741	-1.49759	PYU1_G000088	0.000652452	Uncharacterized protein DDB_G0273453/DDB_G0273565
PITG_08746	0.50445	PYU1_G000093	-0.172875
PITG_08747	0.496538	PYU1_G000094	0.733757	MITOCHONDRIAL SUBSTRATE CARRIER FAMILY PROTEIN B
PITG_08805	0.782532	PYU1_G000097	-0.830052	PROBABLE 2-DEHYDROPANTOATE 2-REDUCTASE ;PROBABLE 2-DEHYDROPANTOATE 2-REDUCTASE
PITG_08804	-0.784564	PYU1_G000098	0.854821	PROTEASE M1 ZINC METALLOPROTEASE
PITG_17602	1.29019	PYU1_G000110	0.0356696	Probable transcriptional regulatory protein Dalk_2958
PITG_17589	-0.377323	PYU1_G000138	-0.760163	Counting factor 60; Flags: Precursor
PITG_08932	0.0121528	PYU1_G000149	-0.917129	FAMILY NOT NAMED ;POLYADENYLATE-BINDING PROTEIN RBP45B-RELATED
PITG_08920	1.45403	PYU1_G000150	0.641967	ZINC TRANSPORTER 8
PITG_08919	1.33105	PYU1_G000151	-0.623625	CBS domain-containing protein CBSX3, mitochondrial; Flags: Precursor
PITG_08918	-0.461557	PYU1_G000159	-0.302969
PITG_08953	1.07449	PYU1_G000173	0.345583	DOUBLE-STRAND-BREAK REPAIR PROTEIN RAD21 HOMOLOG
PITG_08947	0.774184	PYU1_G000174	-0.799743
PITG_08977	-1.47021	PYU1_G000176	0.164762
PITG_08980	-1.4872	PYU1_G000190	-0.953094
PITG_08993	-0.440007	PYU1_G000193	-0.010544	STEROIDOGENIC ACUTE REGULATORY PROTEIN STAR
PITG_09001	-0.613881	PYU1_G000197	-0.564485
PITG_12912	0.544327	PYU1_G000212	-0.915077	PHOSPHATIDYLINOSITOL TRANSFER PROTEIN BETA ISOFORM
PITG_12913	0.111056	PYU1_G000214	-0.685383	Protein HID1; AltName: Down-regulated in multiple cancers 1; AltName: HID1 domain-cont
PITG_12916	-0.294467	PYU1_G000218	-0.836828	CYSTEINE PROTEASE FAMILY C1-RELATED
PITG_08964	-0.518259	PYU1_G000221	-0.512179	SOLUTE CARRIER FAMILY 25 MEMBER 51
PITG_06997	-0.0428582	PYU1_G000233	0.25858
PITG_12948	-0.221618	PYU1_G000240	-1.06161	Putative protein disulfide-isomerase DDB_G0275025; Flags: Precursor
PITG_12943	-0.516065	PYU1_G000249	-0.394971	WD40 REPEAT FAMILY
PITG_12946	-0.0990568	PYU1_G000251	0.451043	HYDROXYACYLGLUTATHIONE HYDROLASE 1, MITOCHONDRIAL-RELATED
PITG_12981	-0.932183	PYU1_G000260	0.275257
PITG_12995	-0.0536656	PYU1_G000267	0.17112	SET AND MYND DOMAIN CONTAINING
PITG_12980	-0.727638	PYU1_G000268	0.0029556	Transmembrane E3 ubiquitin-protein ligase 1; Flags: Precursor
PITG_20907	-0.921657	PYU1_G000270	-0.0412825	COBW DOMAIN-CONTAINING PROTEIN 1
PITG_12969	-0.768854	PYU1_G000275	-0.986001
PITG_13128	0.290449	PYU1_G000279	-0.137971	STEROL REDUCTASE/LAMIN B RECEPTOR
PITG_12983	-0.993179	PYU1_G000285	-0.899701	TRANSPORTER B0361.11-RELATED
PITG_12984	-0.606964	PYU1_G000288	-0.535847	No entry
PITG_13113	0.921597	PYU1_G000302	-1.03156
PITG_13079	1.20589	PYU1_G000313	0.107669	PEPTIDYL-PROLYL CIS-TRANS ISOMERASE ;PEPTIDYL-PROLYL CIS-TRANS ISOMERASE-LIKE 4
PITG_13096	-0.325911	PYU1_G000317	-0.644384
PITG_13903	-0.757322	PYU1_G000320	1.08944
PITG_13064	1.32547	PYU1_G000321	0.134161	RHOMBOID DOMAIN-CONTAINING PROTEIN 2
PITG_11882	-0.583322	PYU1_G000323	-0.17751
PITG_13070	-0.676106	PYU1_G000333	-0.162565	HIV TAT-SPECIFIC FACTOR 1
PITG_13094	0.385643	PYU1_G000334	-0.417606
PITG_13077	1.02659	PYU1_G000336	-0.556188	GERANYLGERANYL PYROPHOSPHATE SYNTHASE
PITG_13056	0.743035	PYU1_G000344	0.797151	PEROXISOMAL MEMBRANE PROTEIN PMP34
PITG_13020	-0.285475	PYU1_G000352	-0.947326	INORGANIC PHOSPHATE TRANSPORTER 1-8-RELATED
PITG_13040	-0.721279	PYU1_G000368	0.0634203	GLYCINE-, GLUTAMATE-, THIENYLCYCLOHEXYLPIPERIDINE-BINDING PROTEIN ;CENTROSOMAL PROTEIN
PITG_13041	0.601138	PYU1_G000369	0.104298	RNA polymerase-associated protein RTF1 homolog
PITG_13043	0.715157	PYU1_G000371	0.416311	FAMILY NOT NAMED ;ALPHA-1,3-MANNOSYLTRANSFERASE MNN1-RELATED
PITG_13015	1.11142	PYU1_G000375	0.674628	TRANSCRIPTION ELONGATION FACTOR B POLYPEPTIDE 3 ;TRANSCRIPTION ELONGATION FACTOR B POLY
PITG_13188	-0.0169135	PYU1_G000386	-0.695222	CHAPERONIN ;T-COMPLEX PROTEIN 1 SUBUNIT GAMMA
PITG_13172	-0.0436218	PYU1_G000391	0.025691	GPI MANNOSYLTRANSFERASE 2 ;GPI MANNOSYLTRANSFERASE 2
PITG_13184	-0.97667	PYU1_G000396	-0.0820994	MUCOLIPIN ;MUCOLIPIN
PITG_13185	-0.476055	PYU1_G000397	-0.319354
PITG_13186	0.453944	PYU1_G000398	0.336665	SIGNAL PEPTIDE PEPTIDASE ;PROTEIN IMP-1, ISOFORM C
PITG_13166	0.4778	PYU1_G000400	-0.0724597	UNCHARACTERIZED ;TRANSMEMBRANE PROTEIN 135
PITG_13165	1.25719	PYU1_G000401	-0.437784	D-3-PHOSPHOGLYCERATE DEHYDROGENASE
PITG_13164	-1.26509	PYU1_G000406	0.292496	METALLOENDOPEPTIDASE OMA1, MITOCHONDRIAL
PITG_13159	0.254786	PYU1_G000411	-0.0268918	No entry
PITG_13158	0.91933	PYU1_G000412	0.205592	DOUBLE-STRAND BREAK REPAIR PROTEIN MRE11A ;DOUBLE-STRAND BREAK REPAIR PROTEIN MRE11A
PITG_13151	0.501832	PYU1_G000415	-0.622855	Protein transport protein Sec24-like CEF
PITG_13152	-0.862204	PYU1_G000417	-0.00198158	FAMILY NOT NAMED ;EMB|CAB66399.1-RELATED
PITG_13147	-0.212219	PYU1_G000419	-0.334906	FAMILY NOT NAMED ;ANAPHASE-PROMOTING COMPLEX SUBUNIT 5
PITG_12996	-1.41489	PYU1_G000426	-1.34455	3-HYDROXYACYL-COA DEHYROGENASE
PITG_07567	-0.789804	PYU1_G000456	-0.213471	GUANYL-NUCLEOTIDE EXCHANGE FACTOR guanyl-nucleotide exchange factor#PC00113;G-protein m
PITG_15051	-0.277791	PYU1_G000482	1.29417	FYVE-FINGER-CONTAINING RAB5 EFFECTOR PROTEIN RABENOSYN-5-RELATED
PITG_07529	-1.37035	PYU1_G000487	-0.165413
PITG_08400	0.335544	PYU1_G000488	-0.223125
PITG_07470	-1.1197	PYU1_G000492	-0.58561
PITG_14712	-0.0425805	PYU1_G000503	-0.251342	METALLOPROTEASE M41 FTSH
PITG_14707	-0.446019	PYU1_G000510	-0.147026	SERINE/THREONINE KINASE ;5'-AMP-ACTIVATED PROTEIN KINASE CATALYTIC SUBUNIT ALPHA-2
PITG_11530	-1.05346	PYU1_G000529	0.544358
PITG_14699	0.218829	PYU1_G000542	-0.5885	Phosphatidylserine synthase 2; Short=PSS-2; Short=PtdSer synthase 2; AltName: Serine-e
PITG_14728	-0.0477356	PYU1_G000550	-0.785712	NUCLEAR INHIBITOR OF PROTEIN PHOSPHATASE-1 ;NUCLEAR INHIBITOR OF PROTEIN PHOSPHATASE 1
PITG_14748	0.189118	PYU1_G000559	-0.289796	UNCHARACTERIZED ;TRANSMEMBRANE ANTERIOR POSTERIOR TRANSFORMATION PROTEIN 1 HOMOLOG
PITG_14749	0.91932	PYU1_G000560	-0.450124	PHOSPHATIDYLINOSITOL-4-PHOSPHATE 5-KINASE RELATED ;RADIAL SPOKE HEAD 1 HOMOLOG
PITG_15141	-1.20036	PYU1_G000566	-0.013475
PITG_05075	0.0936536	PYU1_G000568	0.455825
PITG_15138	-0.756623	PYU1_G000572	-0.276876	UNCHARACTERIZED ;VESICLE TRANSPORT PROTEIN SFT2C
PITG_15139	0.526932	PYU1_G000573	-0.0929651	PHOSPHOLIPID-TRANSPORTING ATPASE TAT-1
PITG_18063	0.0917516	PYU1_G000583	-0.151767	POLYNUCLEOTIDE KINASE- 3'-PHOSPHATASE ;SAP DNA-BINDING DOMAIN-CONTAINING PROTEIN
PITG_18053	1.21973	PYU1_G000588	-0.362589	DOLICHYL-DIPHOSPHOOLIGOSACCHARIDE--PROTEIN GLYCOSYLTRANSFERASE SUBUNIT 1
PITG_18049	-0.074284	PYU1_G000590	0.614051	STRUCTURAL MAINTENANCE OF CHROMOSOMES PROTEIN 3
PITG_18044	-1.26947	PYU1_G000594	-0.0320738
PITG_03081	0.408373	PYU1_G000600	-0.710425	26S PROTEASOME NON-ATPASE REGULATORY SUBUNIT 2
PITG_03085	-0.492514	PYU1_G000601	-0.233998	2-phosphoglycerate kinase; Short=2PGK
PITG_03110	-0.285009	PYU1_G000610	0.461668
PITG_03111	-0.117848	PYU1_G000611	0.540637	ADP-RIBOSYLATION FACTOR GTPASE-ACTIVATING PROTEIN 2
PITG_03117	0.919552	PYU1_G000617	-0.170334	U4/U6 SMALL NUCLEAR RIBONUCLEOPROTEIN PRP3
PITG_03119	1.08937	PYU1_G000619	-0.313662	YIP1 INTERACTING FACTOR HOMOLOG YIF1 PROTEIN ;PROTEIN YIF-1, ISOFORM B
PITG_03223	0.799975	PYU1_G000626	0.142773
PITG_03224	-0.321962	PYU1_G000627	-0.0550075
PITG_03102	-0.169389	PYU1_G000629	0.17418	FAMILY NOT NAMED ;PROTEIN TEM1
PITG_03097	0.904229	PYU1_G000632	0.258234
PITG_03103	-0.375907	PYU1_G000633	-0.0106912	BRCA1-ASSOCIATED PROTEIN
PITG_03092	-0.897279	PYU1_G000637	-1.26228
PITG_03104	-1.18078	PYU1_G000639	-0.386263	Protein PNS1
PITG_08210	1.12548	PYU1_G000644	-0.519881	PROTEASOME SUBUNIT ALPHA/BETA ;PROTEASOME SUBUNIT ALPHA/BETA
PITG_03252	0.540213	PYU1_G000645	-0.303259	SOLUBLE NSF ATTACHMENT PROTEIN
PITG_03295	0.198843	PYU1_G000648	-1.45502	COPPER-TRANSPORTING ATPASE HMA5-RELATED
PITG_03226	1.28514	PYU1_G000654	0.790529	GLUTATHIONE S-TRANSFERASE ;GLUTATHIONE S-TRANSFERASE 6-RELATED
PITG_03220	0.635841	PYU1_G000656	-0.642351	PROTEASOME SUBUNIT ALPHA/BETA ;AT05866P-RELATED
PITG_03288	0.0540395	PYU1_G000659	1.39646	MYOSIN ;MYOSIN-14-RELATED
PITG_03283	-0.381268	PYU1_G000663	0.354798
PITG_03276	1.14092	PYU1_G000670	0.23058	U4/U6.U5 tri-snRNP-associated protein 2; AltName: Inactive ubiquitin-specific peptidas
PITG_03275	-1.06009	PYU1_G000671	-0.301013	AAA ATPASE microtubule family cytoskeletal protein#PC00157;cytoskeletal protein#PC00085
PITG_03270	-0.119024	PYU1_G000676	-0.313095	FAMILY NOT NAMED ;PHOSPHOMEVALONATE KINASE
PITG_03265	0.675126	PYU1_G000677	-0.867617	SODIUM/HYDROGEN EXCHANGER ;SODIUM/HYDROGEN EXCHANGER 9
PITG_03268	-1.11611	PYU1_G000679	0.0877913	ORF PROTEIN
PITG_03263	0.349561	PYU1_G000680	0.0450447	SURFEIT LOCUS PROTEIN 1
PITG_03234	1.01037	PYU1_G000685	1.04782	ATP-DEPENDENT RNA HELICASE
PITG_03245	0.161044	PYU1_G000697	-0.210639
PITG_03300	0.420922	PYU1_G000704	-0.0182895	U4/U6 SMALL NUCLEAR RIBONUCLEOPROTEIN PRP31
PITG_03313	0.515873	PYU1_G000717	-0.22222
PITG_03328	-0.126838	PYU1_G000718	-0.527958	CELL DIVISION CYCLE 16,23,27 ;CELL DIVISION CYCLE 16,23,27
PITG_03327	0.132202	PYU1_G000719	-0.193159	PROCOLLAGEN-LYSINE,2-OXOGLUTARATE 5-DIOXYGENASE/GLYCOSYLTRANSFERASE 25 FAMILY MEMBER
PITG_03324	0.78362	PYU1_G000721	-0.280081	DNA REPAIR DEAD HELICASE RAD3/XP-D SUBFAMILY MEMBER ;REGULATOR OF TELOMERE ELONGATION H
PITG_03323	0.514899	PYU1_G000723	-0.064165	CLEAVAGE AND POLYADENYLATION SPECIFICITY FACTOR ;CLEAVAGE AND POLYADENYLATION SPECIFICI
PITG_03332	1.44263	PYU1_G000730	-0.0692745	PHOSPHATIDYLINOSITOL-4-PHOSPHATE 5-KINASE RELATED ;PHOSPHATIDYLINOSITOL-4-PHOSPHATE 5-K
PITG_03344	0.259434	PYU1_G000734	-0.96255	V-TYPE PROTON ATPASE 16 KDA PROTEOLIPID SUBUNIT
PITG_03341	-1.29239	PYU1_G000738	-0.690104
PITG_03340	-0.604064	PYU1_G000740	0.00345645	CATION TRANSPORT PROTEIN CHAC-RELATED ;CATION TRANSPORT PROTEIN CHAC-RELATED
PITG_03339	-0.766688	PYU1_G000743	-1.17906	PRENYLATED RAB ACCEPTOR 1-RELATED ;PRENYLATED RAB ACCEPTOR PROTEIN 1
PITG_03350	0.0745986	PYU1_G000748	-0.46684	Protein NLRC3
PITG_03349	0.047441	PYU1_G000750	-0.444782
PITG_03348	0.449259	PYU1_G000751	-0.0336662	TPR REPEAT NUCLEAR PHOSPHOPROTEIN/CTR9
PITG_15961	-0.557223	PYU1_G000758	-0.226166
PITG_03434	0.70521	PYU1_G000766	0.124194	RNA GUANINE-9- METHYLTRANSFERASE DOMAIN CONTAINING ;RNA GUANINE-9- METHYLTRANSFERAS
PITG_03417	1.46228	PYU1_G000780	0.367678	Kidney mitochondrial carrier protein 1; AltName: Solute carrier family 25 member 30
PITG_21048	0.0113088	PYU1_G000784	-0.764168
PITG_03405	0.593048	PYU1_G000798	-0.00901805
PITG_03404	1.41692	PYU1_G000799	0.355679	PHOSPHATIDYLGLYCEROPHOSPHATASE GEP4, MITOCHONDRIAL
PITG_03397	0.0931218	PYU1_G000805	-0.241494
PITG_03390	1.12711	PYU1_G000811	-0.408125	PROTEIN TRANSPORT PROTEIN SEC13-RELATED
PITG_03382	-0.993203	PYU1_G000814	-1.34533	FAMILY NOT NAMED ;GLUTAMINYL-PEPTIDE CYCLOTRANSFERASE
PITG_03388	1.18624	PYU1_G000819	-0.407031	VESICULAR MANNOSE-BINDING LECTIN ;ERGIC53, ISOFORM A
PITG_03372	-0.957835	PYU1_G000822	-0.768948
PITG_03373	0.618286	PYU1_G000823	0.00238822	CELL DIVISION PROTEIN FTSZ-RELATED ;CELL DIVISION PROTEIN FTSZ-RELATED
PITG_03375	0.366167	PYU1_G000826	-0.436362
PITG_03376	0.439457	PYU1_G000827	-0.474425	PROTEIN TAG-123
PITG_03379	-0.828508	PYU1_G000829	-0.725391	IMPORTIN-13
PITG_03364	1.118	PYU1_G000834	-0.0897227	FAMILY NOT NAMED ;RNA POLYMERASE II-ASSOCIATED FACTOR 1 HOMOLOG
PITG_03360	0.329639	PYU1_G000839	-0.348285	AP-4 COMPLEX SUBUNIT EPSILON-1
PITG_03355	0.810234	PYU1_G000845	0.232702	LONGEVITY ASSURANCE FACTOR 1 LAG1
PITG_03351	1.16	PYU1_G000851	0.714465	DNA MISMATCH REPAIR MUTS RELATED PROTEINS DNA binding protein#PC00009;nucleic acid bind
PITG_03436	-0.0641292	PYU1_G000860	-0.495425	ANKYRIN REPEAT AND PROTEIN KINASE DOMAIN-CONTAINING PROTEIN ;ANKYRIN REPEAT AND PROTEIN
PITG_03040	-0.859325	PYU1_G000871	-0.00684006	PAX3- and PAX7-binding protein 1; AltName: GC-rich sequence DNA-binding factor 1
PITG_03039	-0.242192	PYU1_G000872	-0.906215
PITG_15929	-1.16776	PYU1_G000874	-0.410367	TYROSINE SPECIFIC PROTEIN PHOSPHATASE AND DUAL SPECIFICITY PROTEIN PHOSPHATASE ;PALADIN
PITG_03044	-1.4539	PYU1_G000877	0.0472099	AUTOPHAGY-SPECIFIC GENE 9
PITG_03158	1.28426	PYU1_G000901	0.189999	TRNA DIMETHYLALLYLTRANSFERASE, MITOCHONDRIAL
PITG_03160	-0.493583	PYU1_G000903	0.167469	No entry
PITG_03163	0.634285	PYU1_G000906	0.634114	Serine/threonine-protein phosphatase 6 regulatory ankyrin repeat subunit B; Short=PP6-
PITG_03166	0.0300037	PYU1_G000909	-0.348367	Vesicle-associated membrane protein 714; Short=AtVAMP714
PITG_03167	0.645875	PYU1_G000910	0.192237	Major facilitator superfamily domain-containing protein 5
PITG_03076	-0.226787	PYU1_G000916	-0.292062	DNA HELICASE RECQ FAMILY MEMBER
PITG_03074	0.527863	PYU1_G000919	0.721045	DIACYLGLYCEROL O-ACYLTRANSFERASE ;DIACYLGLYCEROL O-ACYLTRANSFERASE
PITG_03150	0.875975	PYU1_G000923	-0.747451	PROTEASOME SUBUNIT ALPHA/BETA ;PROTEASOME SUBUNIT ALPHA TYPE-3
PITG_03143	-1.31495	PYU1_G000948	-0.50243	Pseudouridine-metabolizing bifunctional protein C1861.05; Includes:
PITG_03146	1.24306	PYU1_G000952	0.312465	ALADIN
PITG_03147	-1.44265	PYU1_G000953	0.358618
PITG_03148	-0.640721	PYU1_G000954	-0.403873	FAMILY NOT NAMED ;PROTEIN RAB-7
PITG_15906	-0.0657399	PYU1_G000958	0.714978	RECA/RAD51/RADA DNA STRAND-PAIRING FAMILY MEMBER ;MEIOTIC RECOMBINATION PROTEIN DMC1/LI
PITG_15954	0.366339	PYU1_G000961	-0.372638	UNCHARACTERIZED ;TRANSMEMBRANE PROTEIN 41B
PITG_15912	1.36453	PYU1_G000962	-0.912601	MAJOR FACILITATOR SUPERFAMILY DOMAIN-CONTAINING PROTEIN ;MAJOR FACILITATOR SUPERFAMILY
PITG_15922	0.419347	PYU1_G000979	-0.52436
PITG_03031	-0.162568	PYU1_G000989	-0.0941829	Bromodomain and WD repeat-containing protein 1; AltName: WD repeat-containing protein
PITG_03030	-1.02797	PYU1_G000990	-0.285475
PITG_03015	-1.06433	PYU1_G000993	-0.333206	ASPARTYL/ASPARAGINYL BETA-HYDROXYLASE
PITG_22105	-1.22311	PYU1_G000995	0.414533	Uric acid degradation bifunctional protein TTL; AltName: Transthyretin-like protein; I
PITG_03017	0.0877027	PYU1_G000997	-0.232907	DEAD/H BOX POLYPEPTIDE 26/DICE1-RELATED
PITG_03012	-0.663666	PYU1_G001002	-0.276246	COPPER TRANSPORT PROTEIN ATOX1-RELATED
PITG_18101	1.48734	PYU1_G001032	0.316712	CATECHOL O-METHYLTRANSFERASE DOMAIN-CONTAINING PROTEIN 1
PITG_18105	0.11954	PYU1_G001042	0.0388945	GPI MANNOSYLTRANSFERASE 3
PITG_18080	1.20398	PYU1_G001051	0.0937772	PHOSPHOMUTASE PMU1-RELATED
PITG_18072	-0.92005	PYU1_G001058	-0.587057
PITG_18067	0.671385	PYU1_G001063	0.0599917	RAC-beta serine/threonine-protein kinase; AltName: Protein kinase Akt-2; AltName: Prot
PITG_03199	0.16441	PYU1_G001073	-0.716457	Ubiquitin conjugating enzyme E2 B; AltName: UBC1
PITG_03201	1.49743	PYU1_G001075	1.00827	TRNA PSEUDOURIDINE SYNTHASE-LIKE 1
PITG_21596	0.896656	PYU1_G001085	0.30481	ACTIN RELATED COMPLEX P41 SUBUNIT
PITG_15866	-0.748412	PYU1_G001100	-1.02225
PITG_15870	-0.394562	PYU1_G001104	0.357274
PITG_15872	-0.061522	PYU1_G001110	0.451745	PROTEIN C6ORF149 ;COMPLEX III ASSEMBLY FACTOR LYRM7
PITG_15882	-0.768669	PYU1_G001112	0.0327767	TREHALOSE-6-PHOSPHATE SYNTHASE ;BCDNA.GH08860
PITG_15891	1.26059	PYU1_G001121	-0.536322	ZINC FINGER DHHC DOMAIN CONTAINING PROTEIN ;ZINC FINGER DHHC DOMAIN CONTAINING PROTEIN
PITG_15890	0.999943	PYU1_G001122	-0.754642	PROTEASOME SUBUNIT ALPHA/BETA ;PROTEASOME SUBUNIT ALPHA TYPE-2
PITG_15889	1.41008	PYU1_G001123	-0.0595097	PRESENILINS-ASSOCIATED RHOMBOID-LIKE PROTEIN, MITOCHONDRIAL
PITG_15848	0.688362	PYU1_G001126	-0.298734	UNCHARACTERIZED ;AP-4 COMPLEX ACCESSORY SUBUNIT TEPSIN
PITG_15852	0.545052	PYU1_G001129	-0.324444
PITG_15900	0.766324	PYU1_G001144	0.425919	FAMILY NOT NAMED ;ABC TRANSPORTER B FAMILY MEMBER 15-RELATED
PITG_15846	-0.3492	PYU1_G001147	-1.10069	PROBABLE MEMBRANE PROTEIN DUF221-RELATED ;PHOSPHATE METABOLISM PROTEIN 7
PITG_15847	-0.609113	PYU1_G001148	1.32603
PITG_15837	0.127152	PYU1_G001151	-0.113115	SWI/SNF-RELATED MATRIX-ASSOCIATED ACTIN-DEPENDENT REGULATOR OF CHROMATIN SUBFAMILY-RELA
PITG_15839	-0.691726	PYU1_G001153	-0.13943	1,4-DIHYDROXY-2-NAPHTHOATE OCTAPRENYLTRANSFERASE
PITG_15833	0.00830944	PYU1_G001155	1.39456
PITG_15819	-0.420555	PYU1_G001159	0.744571	AMIDASE FAMILY PROTEIN
PITG_15806	0.550431	PYU1_G001165	-0.31439	CYCLIN-DEPENDENT KINASE INHIBITOR-RELATED PROTEIN
PITG_20030	0.281141	PYU1_G001179	0.916325	TPR REPEAT CONTAINING PROTEIN
PITG_21644	-0.0232931	PYU1_G001188	-0.200157	UDP-N-ACETYLGLUCOSAMINE TRANSPORTER
PITG_21316	0.00317715	PYU1_G001189	-0.522977	PROTEIN PHOSPHATASE METHYLESTERASE-1 RELATED
PITG_20999	-0.591024	PYU1_G001191	-0.732611	GATS-like protein 3
PITG_21643	-0.549319	PYU1_G001193	-1.04796	VACUOLAR SORTING PROTEIN VPS29 vesicle coat protein#PC00235;membrane traffic protein#PC
PITG_14283	0.648147	PYU1_G001196	0.0524645	MALONYL COA-ACYL CARRIER PROTEIN TRANSACYLASE ;MALONYL COA-ACYL CARRIER PROTEIN TRANSAC
PITG_14281	-1.26927	PYU1_G001198	-0.695622
PITG_14272	-0.899127	PYU1_G001209	0.446809
PITG_14276	0.0355009	PYU1_G001212	0.473077	No entry
PITG_09377	-0.963284	PYU1_G001220	-0.0476915	ER DEGRADATION-ENHANCING ALPHA-MANNOSIDASE-LIKE PROTEIN 1
PITG_09364	0.319205	PYU1_G001222	0.094885
PITG_09400	0.418332	PYU1_G001224	0.225234	PYRUVATE KINASE ;PYRUVATE KINASE-RELATED
PITG_09388	1.32045	PYU1_G001227	0.243184	GPN-LOOP GTPASE 2
PITG_09375	-0.537371	PYU1_G001229	0.4318	CYCLIC NUCLEOTIDE-DEPENDENT PROTEIN KINASE ;PROTEIN KINASE DC1-RELATED
PITG_21064	1.33815	PYU1_G001230	-0.524368
PITG_09360	-0.115187	PYU1_G001241	0.066476	GUANYL-NUCLEOTIDE EXCHANGE FACTOR guanyl-nucleotide exchange factor#PC00113;G-protein m
PITG_09362	1.26676	PYU1_G001244	1.39384
PITG_09346	-1.08065	PYU1_G001250	-0.742831
PITG_09348	1.43871	PYU1_G001251	-0.0626627	GLUTAREDOXIN-RELATED PROTEIN ;GLUTAREDOXIN-3
PITG_09349	0.658124	PYU1_G001252	-0.0409794	MITOCHONDRIAL ELONGATION FACTOR TU HOMOLOGUE
PITG_09298	-0.856937	PYU1_G001268	0.597185
PITG_09242	0.660404	PYU1_G001276	0.750566	ZINC FINGER PROTEIN 598
PITG_09241	0.609704	PYU1_G001277	0.410265
PITG_09245	-0.0434346	PYU1_G001278	1.46143	Caltractin; AltName: 20 kDa calcium-binding protein; AltName: Centrin
PITG_09244	-0.172483	PYU1_G001280	-0.187402
PITG_09243	1.13361	PYU1_G001282	-0.425353	RNA METHYLTRANSFERASE-LIKE PROTEIN 1
PITG_09260	-1.20075	PYU1_G001293	-0.190669	UBIQUITIN CONJUGATION FACTOR E4 A
PITG_09271	0.837757	PYU1_G001296	0.27945	ORNITHINE AMINOTRANSFERASE, MITOCHONDRIAL
PITG_09270	0.804823	PYU1_G001297	0.341862	STRUCTURAL MAINTENANCE OF CHROMOSOMES 5,6 SMC5, SMC6 ;STRUCTURAL MAINTENANCE OF CHROMO
PITG_10086	-0.863926	PYU1_G001301	1.23871
PITG_09253	-0.7103	PYU1_G001306	-1.19501
PITG_09251	-0.32769	PYU1_G001308	-0.0480638	Carboxypeptidase T; Flags: Precursor
PITG_09278	-0.677217	PYU1_G001309	-0.417387	TARGET OF EGR1 PROTEIN 1
PITG_09284	0.679468	PYU1_G001310	0.0979452	ACTIN ;ACTIN-RELATED PROTEIN 2-A-RELATED
PITG_09283	0.016256	PYU1_G001311	0.943146
PITG_09282	1.11646	PYU1_G001312	-0.324781	SARCOPLASMIC/ENDOPLASMIC RETICULUM CALCIUM ATPASE 2
PITG_09292	-0.667336	PYU1_G001314	-0.748777	HELICASE-RELATED ;ENDORIBONUCLEASE DICER HOMOLOG 1
PITG_09281	0.652889	PYU1_G001317	-0.671921	TBC1 domain family member 22B
PITG_09286	0.204601	PYU1_G001323	0.0828949	DNA REPAIR PROTEIN RAD9
PITG_09221	-0.283021	PYU1_G001342	-0.455042	Glutaredoxin-2; Short=Grx2gi|81175340|sp|P0AC60|GLRX2_ECOL6
PITG_09220	-0.43974	PYU1_G001343	-0.622326	ANKYRIN REPEAT AND PROTEIN KINASE DOMAIN-CONTAINING PROTEIN ANKYRIN REPEAT AND PROTEIN
PITG_17669	0.44747	PYU1_G001389	-0.187518
PITG_16257	-1.34195	PYU1_G001413	-0.152613
PITG_16271	-0.29674	PYU1_G001414	-0.153118
PITG_11863	0.582295	PYU1_G001470	-1.43935	FAMILY NOT NAMED ;DUF614 FAMILY PROTEIN
PITG_11862	-0.780002	PYU1_G001471	-0.282949
PITG_11869	0.081702	PYU1_G001478	-0.336217	UBIQUITIN-ACTIVATING ENZYME E1
PITG_11895	-1.23374	PYU1_G001486	0.45915
PITG_11884	-1.36104	PYU1_G001487	-0.0482318
PITG_11886	0.0862642	PYU1_G001488	0.142368	No entry
PITG_11887	0.930538	PYU1_G001489	0.407471
PITG_11888	0.267818	PYU1_G001490	-0.306871	POLY(A) RNA POLYMERASE GLD2
PITG_11976	0.331054	PYU1_G001506	0.0849591	UDP-3-O-[3-hydroxymyristoyl] N-acetylglucosamine deacetylase; AltName: UDP-3-O-acyl-Gl
PITG_11965	0.425075	PYU1_G001512	-0.088452	PHOSPHOLIPID:DIACYLGLYCEROL ACYLTRANSFERASE
PITG_11964	0.659248	PYU1_G001513	-0.612464
PITG_11914	0.880448	PYU1_G001541	-0.383444	N-TERMINAL ACETYLTRANSFERASE
PITG_11981	-1.01514	PYU1_G001558	-0.507644
PITG_11999	0.614385	PYU1_G001562	0.461756	DUAL SPECIFICITY PROTEIN PHOSPHATASE ;PHOSPHATIDYLGLYCEROPHOSPHATASE AND PROTEIN-TYROSI
PITG_11982	1.20792	PYU1_G001564	0.188454	UPF0587 protein v1g245604
PITG_17683	0.972641	PYU1_G001593	-0.311964	DnaJ homolog subfamily C member 3; AltName: Endoplasmic reticulum DnaJ protein 6; Shor
PITG_09095	-0.467972	PYU1_G001603	0.36446
PITG_17663	-0.267074	PYU1_G001609	-0.0289262	FAMILY NOT NAMED ;ALPHA-1,2-MANNOSYLTRANSFERASE MNN2
PITG_17664	0.0512287	PYU1_G001610	0.203334	FAMILY NOT NAMED ;ALPHA-1,2-MANNOSYLTRANSFERASE MNN2
PITG_09114	-1.36279	PYU1_G001632	0.132012
PITG_09089	0.559107	PYU1_G001636	-0.165425	FAMILY NOT NAMED ;EXPORTIN-6
PITG_09090	-0.850692	PYU1_G001639	-1.0689
PITG_09092	-1.13116	PYU1_G001647	-0.557874	FAMILY NOT NAMED ;GLYCINE-RICH PROTEIN
PITG_09075	-0.509083	PYU1_G001655	1.221
PITG_09067	-0.576264	PYU1_G001656	1.45387
PITG_12052	1.23623	PYU1_G001666	0.355989	LETHAL 2 DENTICLELESS PROTEIN RETINOIC ACID-REGULATED NUCLEAR MATRIX-ASSOCIATED PROTEI
PITG_12050	1.24139	PYU1_G001668	0.796488	Queuine tRNA-ribosyltransferase; AltName: Guanine insertion enzyme; AltName: tRNA-guan
PITG_17673	-0.412165	PYU1_G001674	0.170256
PITG_09131	0.459658	PYU1_G001679	-0.195488
PITG_09139	1.44207	PYU1_G001684	0.0700802	FAMILY NOT NAMED ;ZINC FINGER PROTEIN CONSTANS-LIKE 14-RELATED
PITG_01201	-0.825183	PYU1_G001696	-0.115317	DNA HELICASE RECQ FAMILY MEMBER ;DNA HELICASE RECQ FAMILY MEMBER
PITG_13658	-0.0709163	PYU1_G001702	0.0837099	METHIONINE AMINOPEPTIDASE 1D, MITOCHONDRIAL
PITG_19692	-0.228203	PYU1_G001708	-0.277629	EXONUCLEASE 3'-5' DOMAIN-CONTAINING PROTEIN 2
PITG_19693	-0.0944766	PYU1_G001709	-0.509531
PITG_19182	0.171672	PYU1_G001711	-1.12679	DNA CROSS-LINK REPAIR 1A PROTEIN
PITG_19184	0.913448	PYU1_G001713	-0.522021	ER LUMEN PROTEIN RETAINING RECEPTOR
PITG_19191	-0.486664	PYU1_G001718	-0.320599	NEURAL CONSERVED AT 73EF, ISOFORM I
PITG_18475	0.32726	PYU1_G001719	-0.309156	MEDIATOR OF RNA POLYMERASE II TRANSCRIPTION SUBUNIT 20
PITG_18474	-0.017626	PYU1_G001723	-0.450925	CCR4-NOT TRANSCRIPTION COMPLEX
PITG_18461	0.380022	PYU1_G001731	1.38335	TBC1 domain family member 14
PITG_03415	-0.793646	PYU1_G001748	-0.832322	CYSTEINE PROTEASE FAMILY C1-RELATED ;PROTEIN CPL-1, ISOFORM A
PITG_18446	0.888226	PYU1_G001751	-0.741231	26S PROTEASE REGULATORY SUBUNIT 6B
PITG_18441	0.107768	PYU1_G001753	-0.259854	DEP DOMAIN-CONTAINING PROTEIN 5
PITG_18440	1.0738	PYU1_G001754	-0.680799	CORNICHON-RELATED ;CORNICHON-RELATED
PITG_18424	0.667673	PYU1_G001760	0.493838	SNURPORTIN-1
PITG_00947	0.573019	PYU1_G001768	-0.248288	TRANSCRIPTION INITIATION FACTOR TFIID SUBUNIT 13
PITG_00974	-0.722069	PYU1_G001769	-0.266685	Protein YIPF6; AltName: YIP1 family member 6
PITG_01086	0.0911015	PYU1_G001778	-0.881417
PITG_01084	-0.409202	PYU1_G001782	0.46544
PITG_01073	0.574057	PYU1_G001790	-0.147834	UNCHARACTERIZED ;TBCC DOMAIN-CONTAINING PROTEIN 1
PITG_01070	1.25282	PYU1_G001792	-0.0756778	TRANSMEMBRANE PROTEIN HTP-1 RELATED ;TRANSMEMBRANE PROTEIN HTP-1 RELATED
PITG_01066	-0.903682	PYU1_G001801	-0.310414	HYPOXIA-INDUCIBLE FACTOR 1 ALPHA INHIBITOR-RELATED ;JMJC DOMAIN-CONTAINING PROTEIN F
PITG_01063	-1.18177	PYU1_G001804	0.177179
PITG_01058	1.04195	PYU1_G001806	-0.690882	OS-9-RELATED ;PROTEIN OS-9
PITG_01046	-1.15058	PYU1_G001807	0.0957528	METALLO-BETA-LACTAMASE RELATED
PITG_01049	0.121125	PYU1_G001811	-0.578072	DEPHOSPHO-COA KINASE-RELATED ;DEPHOSPHO-COA KINASE-RELATED
PITG_01054	-0.196426	PYU1_G001812	-0.0932744	Protein ALWAYS EARLY 2; Short=AtALY2
PITG_00994	-0.698992	PYU1_G001846	0.408336
PITG_01005	-1.0525	PYU1_G001847	0.725343
PITG_01004	1.15557	PYU1_G001848	0.321959
PITG_00982	1.13266	PYU1_G001858	0.355522	SWI/SNF-RELATED MATRIX-ASSOCIATED ACTIN-DEPENDENT REGULATOR OF CHROMATIN SUBFAMILY-RELA
PITG_00952	-0.605281	PYU1_G001873	0.686233	Aspartate beta-hydroxylase domain-containing protein 2
PITG_01103	0.649736	PYU1_G001878	0.156458	CDP-DIACYLGLYCEROL--INOSITOL 3-PHOSPHATIDYLTRANSFERASE
PITG_01104	0.761325	PYU1_G001879	0.000341438	UBIQUITIN THIOLESTERASE PROTEIN OTUB
PITG_01097	-0.83963	PYU1_G001881	0.0101769	UNCHARACTERIZED ;PIEZO, ISOFORM E
PITG_00964	-0.977534	PYU1_G001883	-0.137787
PITG_00953	0.854401	PYU1_G001884	-0.522399	TRAFFICKING PROTEIN PARTICLE COMPLEX SUBUNIT 6B
PITG_00954	0.500487	PYU1_G001885	-0.495056
PITG_00990	-0.0400429	PYU1_G001889	-1.0366	Protein FAM151A
PITG_00987	0.953658	PYU1_G001896	0.265533
PITG_00978	0.975268	PYU1_G001899	-0.380671
PITG_00980	1.33356	PYU1_G001901	-0.0723284	NUCLEAR CAP-BINDING PROTEIN SUBUNIT 1
PITG_20306	-0.523042	PYU1_G001908	-1.41794	Protein PNS1
PITG_20307	-0.226452	PYU1_G001909	0.55534
PITG_09820	-0.814736	PYU1_G001919	0.158142	REGULATOR OF CHROMOSOME CONDENSATION ;REGULATOR OF CHROMOSOME CONDENSATION
PITG_01155	-0.195302	PYU1_G001925	-0.739157	PLACENTAL PROTEIN 6
PITG_09816	0.727158	PYU1_G001927	0.404306
PITG_01146	0.00413425	PYU1_G001932	0.27609	SELENIDE, WATER DIKINASE 2
PITG_01112	0.844341	PYU1_G001969	0.591215	SUGAR-1-PHOSPHATE GUANYL TRANSFERASE
PITG_00853	1.37815	PYU1_G001991	0.491301	ZINC FINGER MATRIN-TYPE PROTEIN 2
PITG_00863	0.419584	PYU1_G002004	-0.047803	ATP-DEPENDENT RNA HELICASE ME31B-RELATED
PITG_00867	0.476969	PYU1_G002005	-0.216816	La-related protein 6; AltName: Acheron; Short=Achn; AltName: La ribonucleoprotein doma
PITG_00884	1.40438	PYU1_G002011	-0.134616	Cell division topological specificity factor
PITG_00882	0.581311	PYU1_G002012	-0.225523	ATP-BINDING CASSETTE SUB-FAMILY A MEMBER 2
PITG_00911	0.293906	PYU1_G002029	0.460116
PITG_00942	-0.920183	PYU1_G002047	-0.127147	PIH1 domain-containing protein 1
PITG_00940	1.06266	PYU1_G002049	-0.288992	FIP1-LIKE 1 PROTEIN ;PRE-MRNA 3'-END-PROCESSING FACTOR FIP1
PITG_00936	0.740274	PYU1_G002054	-0.854858
PITG_00938	-0.0629337	PYU1_G002056	-0.132376	GUANYL-NUCLEOTIDE EXCHANGE FACTOR guanyl-nucleotide exchange factor#PC00113;G-protein m
PITG_00932	-1.45052	PYU1_G002057	-0.794677
PITG_00931	0.865007	PYU1_G002058	-0.177415	SMALL GLUTAMINE-RICH TETRATRICOPEPTIDE REPEAT-CONTAINING PROTEIN ALPHA
PITG_20385	-1.19463	PYU1_G002065	-0.373463	3-OXO-5-ALPHA-STEROID 4-DEHYDROGENASE 2
PITG_20384	0.575822	PYU1_G002066	0.0986995	RNA AND EXPORT FACTOR BINDING PROTEIN
PITG_20383	-0.313721	PYU1_G002067	-0.69548
PITG_17248	-0.286797	PYU1_G002089	0.0659595
PITG_17249	-0.651514	PYU1_G002090	0.183618	CHLORIDE CHANNEL ;CHLORIDE CHANNEL PROTEIN 1
PITG_17345	0.919692	PYU1_G002091	-0.123328	CCR4-NOT TRANSCRIPTION COMPLEX SUBUNIT 2
PITG_17346	-0.700672	PYU1_G002099	0.218756	UNCHARACTERIZED ;RENALASE
PITG_17347	-0.418681	PYU1_G002100	-0.384687
PITG_17247	-1.3631	PYU1_G002108	-1.4231
PITG_17241	1.09026	PYU1_G002118	-0.290395	LEUCINE CARBOXYL METHYLTRANSFERASE ;TRNA WYBUTOSINE-SYNTHESIZING PROTEIN 4
PITG_17264	0.720042	PYU1_G002119	0.143411	WD40 REPEAT PROTEIN ;F-BOX-LIKE/WD REPEAT-CONTAINING PROTEIN EBI
PITG_17262	-0.891489	PYU1_G002121	0.076319	ETHANOLAMINE-PHOSPHATE CYTIDYLYLTRANSFERASE
PITG_17257	-0.60259	PYU1_G002126	-0.430948	Gluconolactonase; AltName: D-glucono-delta-lactone lactonohydrolase; Contains:
PITG_17335	0.622752	PYU1_G002129	-0.39089	CHARGED MULTIVESICULAR BODY PROTEIN 2A
PITG_17334	0.73338	PYU1_G002130	-0.0244444	MOB-LIKE PROTEIN PHOCEIN-RELATED
PITG_17333	0.347675	PYU1_G002131	-0.20951	SERINE/THREONINE-PROTEIN KINASE AFC1
PITG_17329	-0.21188	PYU1_G002134	-0.744324	COP9 SIGNALOSOME COMPLEX SUBUNIT 2
PITG_17328	-1.45659	PYU1_G002135	-0.988795	Vesicle transport protein SFT2B; AltName: SFT2 domain-containing protein 2
PITG_17325	0.207477	PYU1_G002136	0.45449	ALPHA/BETA FOLD HYDROLASE FAMILY PROTEIN
PITG_17312	0.991915	PYU1_G002139	-0.276121	UBIQUITIN-ACTIVATING ENZYME E1
PITG_17315	-0.86501	PYU1_G002145	-0.755151	CALCIUM BINDING PROTEIN
PITG_17287	0.831111	PYU1_G002160	-0.356633	AP-4 COMPLEX SUBUNIT BETA-1
PITG_17282	-0.701544	PYU1_G002162	-0.339413
PITG_17273	-0.058072	PYU1_G002168	0.225573	SWI/SNF-related matrix-associated actin-dependent regulator of chromatin subfamily A m
PITG_08600	0.0915647	PYU1_G002175	-0.337996	VESICULAR-FUSION PROTEIN NSF
PITG_08598	0.591181	PYU1_G002178	-0.0379913	6-PHOSPHOGLUCONOLACTONASE
PITG_08592	-0.990582	PYU1_G002182	-1.3417	RTDR1 ;RTDR1
PITG_08590	-0.716559	PYU1_G002184	0.361059	Chitooligosaccharide deacetylase; AltName: Nodulation protein B
PITG_08588	-1.2363	PYU1_G002186	-0.552258
PITG_08587	-0.45602	PYU1_G002187	-0.491875	CBP/P300-RELATED ;CBP/P300-RELATED
PITG_08585	0.779109	PYU1_G002190	0.164981
PITG_08584	0.685542	PYU1_G002191	0.246986	CCR4-NOT TRANSCRIPTION COMPLEX SUBUNIT 3
PITG_08581	-0.639094	PYU1_G002192	-0.63515	SERINE RACEMASE
PITG_08580	1.39084	PYU1_G002193	-0.343885	DnaJ homolog subfamily B member 11; AltName: APOBEC1-binding protein 2; Short=ABBP-2;
PITG_08578	-0.918123	PYU1_G002202	1.12253	CALCIUM-BINDING MITOCHONDRIAL CARRIER PROTEIN ARALAR1
PITG_08572	-0.0845611	PYU1_G002204	-0.0495432	SERINE/THREONINE KINASE-RELATED
PITG_08301	-0.485962	PYU1_G002215	-0.19635	OXIDOREDUCTASE, 2OG-FE II OXYGENASE FAMILY PROTEIN ;OXIDOREDUCTASE, 2OG-FE II OXYGENA
PITG_03468	1.06445	PYU1_G002219	-0.864408	ERO1-LIKE PROTEIN
PITG_03459	0.446214	PYU1_G002222	-0.096426	EUKARYOTIC TRANSLATION INITIATION FACTOR 3 SUBUNIT F-RELATED ;COP9 SIGNALOSOME COMPLEX
PITG_03482	-0.101027	PYU1_G002232	1.13105	SEL-1-LIKE PROTEIN
PITG_03487	-0.422637	PYU1_G002237	0.957802	Coiled-coil domain-containing protein lobo homolog; AltName: Coiled-coil domain-contai
PITG_03489	0.420111	PYU1_G002240	1.43957	CYCLINE
PITG_03491	-1.17337	PYU1_G002242	-0.714373	Ankyrin repeat and FYVE domain-containing protein 1; AltName: Ankyrin repeats hooked t
PITG_03492	0.500749	PYU1_G002243	-0.144119	EXPORTIN-2
PITG_03497	0.794277	PYU1_G002250	-0.0103778	SEPARIN
PITG_03499	0.981639	PYU1_G002253	-0.357445	PHOSPHOPANTOTHENOYLCYSTEINE DECARBOXYLASE
PITG_03500	0.181174	PYU1_G002255	0.681759	SWI/SNF-RELATED MATRIX-ASSOCIATED ACTIN-DEPENDENT REGULATOR OF CHROMATIN SUBFAMILY-RELA
PITG_03529	0.443785	PYU1_G002265	0.779661
PITG_03514	-0.608224	PYU1_G002273	-1.17034	DNA LIGASE ;DNA LIGASE 4
PITG_10169	0.687954	PYU1_G002278	-0.37697	26S PROTEASE REGULATORY SUBUNIT 7
PITG_03520	-0.0790004	PYU1_G002279	1.08506
PITG_03522	-0.444883	PYU1_G002284	0.263855	GPI-ANCHOR TRANSAMIDASE
PITG_03523	0.941843	PYU1_G002286	-0.0985927	GENERAL TRANSCRIPTION FACTOR IIH SUBUNIT 1
PITG_03524	0.610848	PYU1_G002287	-0.0889379	HEPATOCELLULAR CARCINOMA-ASSOCIATED ANTIGEN ;HEPATOCELLULAR CARCINOMA-ASSOCIATED ANTIGE
PITG_03525	0.582562	PYU1_G002288	1.25381	probable cardiolipin-specific deacylase, mitochondrial; Flags: Precursor
PITG_01759	1.137	PYU1_G002298	-0.0564556
PITG_08364	1.43875	PYU1_G002306	-0.209736	SYNTAXIN-18
PITG_08366	0.987014	PYU1_G002307	0.0946585	CDC73 DOMAIN PROTEIN ;PARAFIBROMIN
PITG_08381	0.649672	PYU1_G002309	0.0953761
PITG_08368	-0.11946	PYU1_G002310	0.350881	PEPTIDYL-PROLYL CIS-TRANS ISOMERASE ;PEPTIDYL-PROLYL CIS-TRANS ISOMERASE-LIKE 4
PITG_08367	0.374231	PYU1_G002311	-0.0166582
PITG_08411	-1.29565	PYU1_G002316	0.475831	HEME OXYGENASE
PITG_08410	-0.448906	PYU1_G002319	-0.196161	MYB-LIKE PROTEIN C
PITG_08420	-0.0481418	PYU1_G002324	0.686328	KUB3-PROV PROTEIN ;KUB3-PROV PROTEIN
PITG_08348	0.207585	PYU1_G002335	-0.183592	GPI TRANSAMIDASE COMPONENT PIG-U
PITG_08328	0.786963	PYU1_G002353	-0.546121	UBIQUITIN-CONJUGATING ENZYME E2 ;UBIQUITIN-CONJUGATING ENZYME E2 J2
PITG_08324	1.04038	PYU1_G002357	0.701552	RIBONUCLEASE P PROTEIN SUBUNIT P21
PITG_03475	-1.15962	PYU1_G002372	-0.240102
PITG_03474	-0.230577	PYU1_G002373	-0.0583243	TBC1 DOMAIN FAMILY MEMBER 20/GTPASE ;PROTEIN TBC-20, ISOFORM A
PITG_03471	-0.669991	PYU1_G002376	-0.74936	Kinase D-interacting substrate of 220 kDa; AltName: Ankyrin repeat-rich membrane-spann
PITG_03457	-0.509448	PYU1_G002377	-0.237743	KINESIN LIGHT CHAIN
PITG_03453	-0.0601513	PYU1_G002381	0.109079	PHOSPHATIDYLINOSITOL KINASE transferase#PC00220;kinase#PC00137 ;PHOSPHATIDYLINOSITOL 4-
PITG_03450	-1.42283	PYU1_G002384	-0.673567	LOW MOLECULAR WEIGHT PROTEIN-TYROSINE-PHOSPHATASE ETP
PITG_08566	-0.27287	PYU1_G002401	-0.418769
PITG_08567	-0.625474	PYU1_G002402	0.0372423
PITG_08571	1.3727	PYU1_G002404	-0.0505139	Probable sugar phosphate/phosphate translocator At1g12500
PITG_08550	0.646463	PYU1_G002422	0.209096
PITG_21504	0.233563	PYU1_G002425	-0.454818	CYCLIN-DEPENDENT KINASE 7
PITG_08544	0.732816	PYU1_G002429	-0.399285	Sodium/glucose cotransporter 5; Short=Na(+)/glucose cotransporter 5; AltName: Solute c
PITG_08542	-1.12278	PYU1_G002430	1.14782
PITG_08530	0.334847	PYU1_G002448	0.17757
PITG_08456	-1.41459	PYU1_G002456	-0.20436	Ankyrin-2; Short=ANK-2; AltName: Brain ankyrin
PITG_08462	0.531103	PYU1_G002462	0.15021	ARP2/3 COMPLEX 21 KD SUBUNIT
PITG_08447	0.637741	PYU1_G002464	-0.0811051	EXONUCLEASE ;PROTEIN Y56A3A.33
PITG_08452	0.689385	PYU1_G002465	-0.037911	LEO1 PROTEIN
PITG_08478	-0.33233	PYU1_G002478	-0.179736	MEMBRALIN
PITG_06394	-0.398768	PYU1_G002494	-0.748777
PITG_08605	-0.139717	PYU1_G002506	0.439255
PITG_08609	0.0404709	PYU1_G002510	-0.454295	TRANSMEMBRANE 9 SUPERFAMILY MEMBER 3
PITG_08626	0.868276	PYU1_G002522	-0.00460143	G PATCH DOMAIN AND KOW MOTIFS-CONTAINING PROTEIN
PITG_08640	-1.24128	PYU1_G002531	0.109807	PHOSPHATIDYLINOSITOL KINASE transferase#PC00220;kinase#PC00137 ;PHOSPHATIDYLINOSITOL 4-
PITG_09867	1.12303	PYU1_G002549	-0.345956	ACID PHOSPHATASE RELATED ;METALLOPHOSPHOESTERASE DOMAIN-CONTAINING PROTEIN
PITG_09862	1.26933	PYU1_G002553	0.274842	KELCH REPEAT DOMAIN ;F14M2.9 PROTEIN-RELATED
PITG_09863	0.967724	PYU1_G002554	0.0641841	FAMILY NOT NAMED ;SEPTUM SITE-DETERMINING PROTEIN MIND HOMOLOG, CHLOROPLASTIC-RELATED
PITG_09877	0.112224	PYU1_G002580	-0.460256
PITG_09875	0.954395	PYU1_G002581	-0.156994	AP-4 complex subunit mu-1; AltName: AP-4 adapter complex mu subunit; AltName: Adapter-
PITG_09923	-0.306335	PYU1_G002585	0.566929	6-PHOSPHOFRUCTO-2-KINASE 1
PITG_09978	-0.500681	PYU1_G002596	0.277919	ORIGIN RECOGNITION COMPLEX SUBUNIT 4
PITG_09967	0.117341	PYU1_G002600	-0.0604036
PITG_09956	0.444025	PYU1_G002608	-0.242027	PRE-MRNA-PROCESSING FACTOR 6
PITG_09962	-0.365062	PYU1_G002611	-0.307592	RAS GTPASE-ACTIVATING PROTEIN WITH IQ MOTIF ;RASGTPASE-ACTIVATING PROTEIN
PITG_09953	-0.490564	PYU1_G002615	0.0991975	GUANYLATE-BINDING PROTEIN
PITG_09951	1.4695	PYU1_G002617	-0.0693868	HELICASE-RELATED ;ENDORIBONUCLEASE DICER HOMOLOG 1
PITG_09950	0.375718	PYU1_G002618	-0.0340525	Nuclear export mediator factor Nemf; AltName: Serologically defined colon cancer antig
PITG_09940	0.119135	PYU1_G002626	0.346591	DEFORMED EPIDERMAL AUTOREGULATORY FACTOR 1 HOMOLOG SUPPRESSIN ;DEFORMED EPIDERMAL AUTO
PITG_09937	0.769727	PYU1_G002629	-0.123579	DOLICHOL-PHOSPHATE MANNOSYLTRANSFERASE SUBUNIT 1
PITG_09930	-0.483992	PYU1_G002632	-0.571361	Type I inositol 3,4-bisphosphate 4-phosphatase; AltName: Inositol polyphosphate 4-phos
PITG_16479	-0.201206	PYU1_G002639	-0.127407	ALPHA-1,2-MANNOSYLTRANSFERASE ALG9
PITG_09835	0.0626048	PYU1_G002640	-0.514036	COP9 SIGNALOSOME COMPLEX SUBUNIT 4
PITG_09828	1.06558	PYU1_G002649	-0.218781	U6 SNRNA-ASSOCIATED SM-LIKE PROTEIN LSM3
PITG_04917	-0.788714	PYU1_G002651	-0.326472	CELL DIVISION CYCLE 16,23,27 ;CELL DIVISION CYCLE PROTEIN 23 HOMOLOG
PITG_18786	-0.865986	PYU1_G002656	-0.162641
PITG_18787	0.594685	PYU1_G002657	-0.0541437	FAMILY NOT NAMED ;SERINE/ARGININE REPETITIVE MATRIX PROTEIN 2
PITG_16432	0.142497	PYU1_G002668	-0.326148
PITG_16467	-0.304145	PYU1_G002671	-0.720128
PITG_16462	-0.617022	PYU1_G002682	-0.0375046	Retinoblastoma-associated protein; AltName: pRb; Short=Rb; AltName: pp105
PITG_16461	0.314763	PYU1_G002683	0.696311	CHROMOSOMAL SERINE/THREONINE-PROTEIN KINASE JIL-1
PITG_16228	-1.20279	PYU1_G002687	-0.543242	AUTOPHAGY-RELATED PROTEIN 101
PITG_16458	-0.66764	PYU1_G002690	-0.989123	DnaJ homolog subfamily B member 6-B
PITG_16459	0.0100327	PYU1_G002700	-0.160709	AAA-FAMILY ATPASE ;AAA-FAMILY ATPASE
PITG_16429	0.916587	PYU1_G002704	-0.264598	LATE ENDOSOMAL/LYSOSOMAL MP1 INTERACTING PROTEIN ;LATE ENDOSOMAL/LYSOSOMAL MP1 INTERACT
PITG_16224	0.0728591	PYU1_G002706	-0.072721	NITROGEN PERMEASE REGULATOR 2/TUMOR SUPPRESSOR CANDIDATE 4
PITG_16209	0.374011	PYU1_G002711	0.346671
PITG_16211	0.915061	PYU1_G002712	1.19244	PHOSPHATIDYLINOSITOL/PHOSPHATIDYLCHOLINE TRANSFER PROTEIN SFH10-RELATED
PITG_16206	1.35551	PYU1_G002769	-0.68707	MACROPHAGE MIGRATION INHIBITORY FACTOR RELATED ;MACROPHAGE MIGRATION INHIBITORY FACTOR
PITG_16179	-1.32059	PYU1_G002791	-0.629181	FAMILY NOT NAMED ;RAB3 GTPASE-ACTIVATING PROTEIN CATALYTIC SUBUNIT
PITG_16484	0.74839	PYU1_G002811	-0.885907
PITG_16491	0.746497	PYU1_G002819	0.218985
PITG_14399	1.11263	PYU1_G002850	-0.166393	WD40 REPEAT PROTEIN
PITG_14416	0.553067	PYU1_G002869	-0.0260482
PITG_14415	-0.740192	PYU1_G002870	-0.672492
PITG_16527	-0.777312	PYU1_G002893	0.107969	DNA HELICASE RECQ FAMILY MEMBER ;BLOOM SYNDROME PROTEIN
PITG_16528	0.816336	PYU1_G002895	0.241113	HEAT SHOCK PROTEIN 70KDA ;78 KDA GLUCOSE-REGULATED PROTEIN
PITG_16506	0.957226	PYU1_G002901	-0.45293	Protein RFT1 homolog
PITG_16538	0.779617	PYU1_G002905	-0.00319872	Elongator complex protein 6; Short=AtELP6; AltName: Elongator component 6; AltName: UP
PITG_16511	-0.840363	PYU1_G002911	0.0272562	KINETOCHORE-ASSOCIATED PROTEIN 1 ;KINETOCHORE-ASSOCIATED PROTEIN 1
PITG_10266	-1.21196	PYU1_G002916	-1.39923
PITG_10288	1.30849	PYU1_G002919	0.647151
PITG_10262	-0.548986	PYU1_G002925	-0.0148494	REGULATOR OF CHROMOSOME CONDENSATION ;REGULATOR OF CHROMOSOME CONDENSATION
PITG_10298	-0.347356	PYU1_G002933	-0.127864
PITG_10265	-0.728081	PYU1_G002938	0.138339
PITG_10240	-0.270927	PYU1_G002945	0.157628	PIRIN
PITG_10302	-0.650016	PYU1_G002949	-1.20265	SULFATE TRANSPORTER
PITG_10301	-0.158868	PYU1_G002950	0.130085	Homoserine O-acetyltransferase; AltName: Homoserine O-trans-acetylase; Short=HTA; Shor
PITG_10300	0.315905	PYU1_G002951	-0.736722	ELECTRON TRANSFER FLAVOPROTEIN BETA-SUBUNIT
PITG_10282	1.41134	PYU1_G002952	-0.107079
PITG_14391	-1.12856	PYU1_G002962	-0.193734	Zinc finger A20 and AN1 domain-containing stress-associated protein 5; Short=AtSAP5
PITG_14362	-0.346648	PYU1_G002972	-0.994303	V-TYPE PROTON ATPASE 116 KDA SUBUNIT A ISOFORM 4
PITG_10315	-0.728562	PYU1_G002989	1.19364	UDP-SUGAR PYROPHOSPHORYLASE
PITG_10312	0.0721956	PYU1_G002991	-0.679156	PATATIN-LIKE PHOSPHOLIPASE DOMAIN-CONTAINING PROTEIN 3
PITG_10317	1.49633	PYU1_G002994	-0.696785	ZINC METALLOPROTEASE FAMILY M13 NEPRILYSIN-RELATED ;LD25753P
PITG_10351	0.0768696	PYU1_G003005	-0.11083	FAMILY NOT NAMED ;ERYTHROID DIFFERENTIATION-RELATED FACTOR 1
PITG_10338	0.0584445	PYU1_G003008	-0.965608	SIGNAL PEPTIDE PEPTIDASE ;PROTEIN IMP-1, ISOFORM C
PITG_10399	0.938711	PYU1_G003016	0.711266	CHAPERONE-ACTIVITY OF BC1 COMPLEX CABC1 -RELATED ;PROTEIN KINASE FAMILY PROTEIN
PITG_10394	1.3198	PYU1_G003026	0.0450712	ENOS INTERACTING PROTEIN ;NITRIC OXIDE SYNTHASE-INTERACTING PROTEIN
PITG_10486	0.906488	PYU1_G003034	0.169782	DNA REPLICATION COMPLEX GINS PROTEIN PSF2
PITG_06813	0.339275	PYU1_G003037	-0.208184
PITG_19557	1.45797	PYU1_G003038	-0.442882	DOLICHYL-DIPHOSPHOOLIGOSACCHARIDE--PROTEIN GLYCOSYLTRANSFERASE 48 KDA SUBUNIT
PITG_10481	0.309989	PYU1_G003041	-0.373324	ZINC FINGER CLIPPER -RELATED
PITG_10482	0.330669	PYU1_G003042	0.350246	PRE-MRNA-SPLICING FACTOR 18
PITG_10479	0.759782	PYU1_G003044	-0.511752	Nuclear control of ATPase protein 2
PITG_10616	1.29425	PYU1_G003064	0.247321	ENDOPLASMIC RETICULUM-GOLGI INTERMEDIATE COMPARTMENT PROTEIN ;ENDOPLASMIC RETICULUM-GOL
PITG_10602	-0.19908	PYU1_G003066	-0.193392	DNA REPAIR PROTEIN XP-C / RAD4
PITG_10601	-0.343391	PYU1_G003067	1.15965	MOLYBDOPTERIN COFACTOR SYNTHESIS PROTEIN A ;MOLYBDENUM COFACTOR BIOSYNTHESIS PROTEIN 1
PITG_10594	-0.0976607	PYU1_G003072	-0.113222	INTEGRIN ALPHA REPEAT DOMAIN-CONTAINING ;INTEGRIN ALPHA REPEAT DOMAIN-CONTAINING
PITG_10593	-0.565583	PYU1_G003073	-0.29132
PITG_10576	-0.29438	PYU1_G003076	-1.30941
PITG_11703	1.28756	PYU1_G003086	-0.538505	VESICULAR MANNOSE-BINDING LECTIN ;ERGIC53, ISOFORM A
PITG_11698	0.660813	PYU1_G003092	-0.447504
PITG_11711	-0.291275	PYU1_G003108	-0.188441
PITG_11626	0.972504	PYU1_G003131	-0.500963	PROTEASOME SUBUNIT ALPHA/BETA ;PROTEASOME SUBUNIT BETA TYPE
PITG_11650	-0.778558	PYU1_G003142	-0.883716
PITG_11712	-0.0660856	PYU1_G003166	-0.688057	BCDNA.GH04962
PITG_11735	-0.645349	PYU1_G003185	-0.0325767	No entry
PITG_11750	-0.26859	PYU1_G003193	0.0272824	SERINE/THREONINE PROTEIN PHOSPHATASE 2A PP2A REGULATORY SUBUNIT B ;BCDNA.LD34343
PITG_11271	0.924381	PYU1_G003207	0.84932
PITG_11292	-1.2769	PYU1_G003220	0.670022
PITG_11291	-0.791922	PYU1_G003222	0.885391	No entry
PITG_00014	0.50709	PYU1_G003228	-0.512853	26S PROTEASOME NON-ATPASE REGULATORY SUBUNIT 13
PITG_00021	-0.472873	PYU1_G003236	0.623738	MULTI ANTIMICROBIAL EXTRUSION FAMILY PROTEIN
PITG_11084	-0.179312	PYU1_G003243	0.523121	transmembrane protein, putative
PITG_11054	-0.430338	PYU1_G003253	0.417475
PITG_11082	0.17762	PYU1_G003264	-0.467743	ENDONUCLEASE III-LIKE PROTEIN 1
PITG_11119	0.0234917	PYU1_G003271	-0.57438	FAMILY NOT NAMED ;UPF0536 PROTEIN C12ORF66
PITG_11107	0.396744	PYU1_G003283	-0.0122553	No entry
PITG_11104	-1.10686	PYU1_G003285	0.768965	Putative uncharacterized protein C12orf63
PITG_11098	-0.594252	PYU1_G003291	0.885248	MITOGEN-ACTIVATED PROTEIN KINASE ASSOCIATED PROTEIN ;MITOGEN-ACTIVATED PROTEIN KINASE A
PITG_11090	0.00852815	PYU1_G003293	-0.160837	PROTEIN OTUB-3, ISOFORM B
PITG_11097	0.181848	PYU1_G003295	-0.292755	SUGAR-1-PHOSPHATE GUANYL TRANSFERASE
PITG_11035	1.40137	PYU1_G003303	-0.393043	TRANSMEMBRANE PROTEIN ;TRANSMEMBRANE PROTEIN 245
PITG_11029	0.190453	PYU1_G003305	0.0581164	DnaJ homolog subfamily B member 7; AltName: mDj5
PITG_11024	-1.29497	PYU1_G003310	-0.0218645
PITG_11127	0.629004	PYU1_G003319	-0.226436	COATOMER SUBUNIT DELTA
PITG_11129	-1.38815	PYU1_G003321	0.0365244	UNCHARACTERIZED ;ZINC FINGER PROTEIN 511
PITG_00353	-0.272278	PYU1_G003324	-0.127471	METALLO PHOSPHOESTERASE RELATED
PITG_11136	-0.947078	PYU1_G003331	-1.0341	CORTISTATIN
PITG_10821	-0.583826	PYU1_G003335	-0.0814815	Ubiquitin carboxyl-terminal hydrolase 30; AltName: Deubiquitinating enzyme 30; AltName
PITG_11143	0.468462	PYU1_G003338	-0.436496	AP-1GAMMA, ISOFORM D
PITG_11142	1.28579	PYU1_G003339	-0.142299	Protein farnesyltransferase/geranylgeranyltransferase type-1 subunit alpha; AltName: C
PITG_11153	0.141513	PYU1_G003342	1.12779
PITG_11158	1.43475	PYU1_G003351	0.296629	PRE-MRNA-SPLICING FACTOR SYF1
PITG_11157	-0.821971	PYU1_G003353	-0.79291	MYOTUBULARIN-RELATED ;MYOTUBULARIN-RELATED PROTEIN 2
PITG_11178	1.44935	PYU1_G003361	-0.281718	MOLYBDOPTERIN SYNTHASE CATALYTIC SUBUNIT
PITG_11179	0.186976	PYU1_G003362	0.32504	HIV TAT-SPECIFIC FACTOR 1
PITG_11197	0.545242	PYU1_G003368	0.011542
PITG_11191	1.39404	PYU1_G003374	0.253362
PITG_11187	-1.02753	PYU1_G003380	0.344706	MALATE SYNTHASE 1, GLYOXYSOMAL-RELATED
PITG_11203	-0.182088	PYU1_G003386	0.0748087	NGEP-RELATED ;ANOCTAMIN
PITG_11205	-1.04561	PYU1_G003390	-1.20491	FAMILY NOT NAMED ;RAS-RELATED PROTEIN RAB-2B
PITG_11207	0.214223	PYU1_G003393	-0.0643969
PITG_05353	-0.118	PYU1_G003405	0.326785	HEAT SHOCK TRANSCRIPTION FACTOR ;HEAT SHOCK TRANSCRIPTION FACTOR
PITG_05354	1.057	PYU1_G003406	0.249289	ASPARAGINE--TRNA LIGASE, MITOCHONDRIAL
PITG_05355	-1.03197	PYU1_G003408	-0.557252	Protein DENND6 homolog
PITG_10952	0.447024	PYU1_G003412	-0.0368539
PITG_10950	0.877719	PYU1_G003414	0.378113	FAMILY NOT NAMED ;T-CELL ACTIVATION INHIBITOR, MITOCHONDRIAL
PITG_18015	0.0532772	PYU1_G003428	-0.547235	GLYCOGENIN
PITG_18028	-0.626458	PYU1_G003436	0.0712074	PROTEIN REQUIRED FOR HYPHAL ANASTOMOSIS HAM-2 ;AT25231P
PITG_10923	-1.31641	PYU1_G003438	-0.823609	N-TERMINAL YJEF RELATED ;N-TERMINAL YJEF RELATED
PITG_10929	1.06085	PYU1_G003439	-0.550338	PROTEASOME SUBUNIT ALPHA/BETA ;PROTEASOME SUBUNIT ALPHA TYPE-1
PITG_10931	-0.056647	PYU1_G003441	-0.635264	OTU DOMAIN-CONTAINING PROTEIN 5
PITG_10932	1.20261	PYU1_G003443	-0.709889	DIPEPTIDYL PEPTIDASE FAMILY MEMBER 1
PITG_11023	0.31954	PYU1_G003444	-0.715335
PITG_11019	-1.23026	PYU1_G003447	-0.339038	APOPTOSIS-STIMULATING OF P53 PROTEIN 1
PITG_11018	-1.11417	PYU1_G003450	-0.549664
PITG_10993	-1.37456	PYU1_G003479	-0.0290927	CCAAT DISPLACEMENT PROTEIN-RELATED
PITG_10998	-0.479347	PYU1_G003487	-0.400992	GLYCOGEN SYNTHASE KINASE-3 BETA
PITG_11064	0.987624	PYU1_G003498	0.554706	F-BOX ONLY PROTEIN 3 ;F-BOX ONLY PROTEIN 3
PITG_11048	0.699765	PYU1_G003501	-0.349986
PITG_19025	-0.823584	PYU1_G003522	1.2418	FAMILY NOT NAMED ;PROTEIN THEM6
PITG_19016	-0.84945	PYU1_G003531	0.335776
PITG_19023	0.781563	PYU1_G003540	0.305499	NADH-CYTOCHROME B5 REDUCTASE
PITG_05010	1.07808	PYU1_G003613	0.173556	Uncharacterized protein ycf21
PITG_04940	-0.0901336	PYU1_G003630	-0.237865	DNA HELICASE MCM9
PITG_10400	-0.440439	PYU1_G003639	-0.0905284
PITG_04958	0.877553	PYU1_G003643	-0.904551	COATOMER SUBUNIT BETA'
PITG_04974	-0.988664	PYU1_G003652	-0.833328
PITG_15322	-1.42748	PYU1_G003659	-0.397198
PITG_04012	-0.0946194	PYU1_G003664	-0.119394	PAX6 NEIGHBOR PROTEIN PAXNEB ;PAX6 NEIGHBOR PROTEIN PAXNEB
PITG_04011	-0.228394	PYU1_G003667	-0.134937	Probable tetraacyldisaccharide 4'-kinase, mitochondrial; AltName: Protein LIPID X 4'-k
PITG_20273	-1.10676	PYU1_G003668	-0.792901
PITG_19042	-0.212915	PYU1_G003678	-0.0765833	E3 UBIQUITIN-PROTEIN LIGASE RBRA-RELATED
PITG_21222	0.103506	PYU1_G003684	-0.654347	CONSERVED OLIGOMERIC GOLGI COMPLEX COMPONENT 7 ;CONSERVED OLIGOMERIC GOLGI COMPLEX SUBU
PITG_21223	0.191006	PYU1_G003685	1.159	SERINE/THREONINE-PROTEIN KINASE
PITG_20994	-1.36799	PYU1_G003690	-0.701718	Argininosuccinate lyase 2; Short=ASAL 2; AltName: Arginosuccinase 2
PITG_19037	0.175698	PYU1_G003691	-0.242208	SWI/SNF-RELATED MATRIX-ASSOCIATED ACTIN-DEPENDENT REGULATOR OF CHROMATIN SUBFAMILY-RELA
PITG_19036	0.5657	PYU1_G003692	0.362905	SERINE/THREONINE PROTEIN PHOSPHATASE ;SERINE/THREONINE-PROTEIN PHOSPHATASE PP2A
PITG_20274	1.06085	PYU1_G003694	0.172257	RIBOSOME BIOGENESIS PROTEIN TSR3 HOMOLOG
PITG_11368	-1.42372	PYU1_G003700	-0.0534014	LIPIN
PITG_11369	-0.547892	PYU1_G003701	-0.205706	EUKARYOTIC TRANSLATION INITIATION FACTOR 4 GAMMA ;EUKARYOTIC TRANSLATION INITIATION FAC
PITG_11406	0.616277	PYU1_G003703	0.0786912	GLUTATHIONE S TRANSFERASE O1-RELATED
PITG_11417	1.22426	PYU1_G003704	0.436303	U4/U6.U5 SMALL NUCLEAR RIBONUCLEOPROTEIN 27 KDA PROTEIN
PITG_11403	0.046567	PYU1_G003707	0.0265416	POC1 centriolar protein homolog A; AltName: Pat-interacting protein 2; Short=Pix2; Sho
PITG_07048	0.752395	PYU1_G003708	-0.498371	SUPEROXIDE DISMUTASE [MN], MITOCHONDRIAL
PITG_11424	0.449721	PYU1_G003717	0.534168	CHAPERONIN ;T-COMPLEX PROTEIN 1 SUBUNIT GAMMA
PITG_11425	1.18372	PYU1_G003718	0.224002	General transcriptional corepressor tupA
PITG_11426	0.857412	PYU1_G003721	-0.422992
PITG_11431	-1.03757	PYU1_G003723	-0.548306	FAMILY NOT NAMED ;UBIQUITIN CARBOXYL-TERMINAL HYDROLASE 15
PITG_11430	-1.41341	PYU1_G003724	-0.24336	CAMP-DEPENDENT PROTEIN KINASE REGULATORY CHAIN ;CAMP-DEPENDENT PROTEIN KINASE REGULATOR
PITG_18249	-0.845721	PYU1_G003726	0.0922742
PITG_18248	0.294533	PYU1_G003727	0.2601	Acetate kinase; AltName: Acetokinase
PITG_18243	-0.671876	PYU1_G003733	-0.819696	Vesicle transport protein SFT2B; AltName: SFT2 domain-containing protein 2
PITG_18242	0.295345	PYU1_G003734	0.398975
PITG_18233	-0.791717	PYU1_G003735	-0.901198
PITG_15785	0.0739241	PYU1_G003756	-0.339033	DNA methyltransferase 1-associated protein 1; Short=DNMAP1; Short=DNMT1-associated pro
PITG_15772	0.608732	PYU1_G003763	-0.912294
PITG_15771	0.700177	PYU1_G003764	-0.729213	HEAT SHOCK PROTEIN 70KDA ;HYPOXIA UP-REGULATED PROTEIN 1
PITG_15778	0.865004	PYU1_G003769	-0.214702	DIPHOSPHOMEVALONATE DECARBOXYLASE ;DIPHOSPHOMEVALONATE DECARBOXYLASE
PITG_15779	0.0279551	PYU1_G003771	0.151835	DNAJ HOMOLOG SUBFAMILY C MEMBER ;DNAJ HOMOLOG SUBFAMILY C MEMBER
PITG_20187	-0.0478429	PYU1_G003773	-0.647544	INNER MEMBRANE PROTEIN ;COILED-COIL DOMAIN-CONTAINING PROTEIN-RELATED
PITG_15761	-1.34491	PYU1_G003776	-1.47512	BCR-ASSOCIATED PROTEIN, BAP ;B-CELL RECEPTOR-ASSOCIATED PROTEIN 31
PITG_15696	0.502657	PYU1_G003777	-0.529985	DNA REPAIR DEAD HELICASE RAD3/XP-D SUBFAMILY MEMBER ;TFIIH BASAL TRANSCRIPTION FACTOR C
PITG_15755	-0.399956	PYU1_G003784	-0.33308	RUBY, ISOFORM B
PITG_15738	-0.0730966	PYU1_G003801	0.0490267
PITG_15735	-0.546875	PYU1_G003804	0.104055	RIBOSOMAL PROTEIN S6 KINASE
PITG_15748	-0.686922	PYU1_G003810	-1.00725	Peptidyl-prolyl cis-trans isomerase FKBP62; Short=PPIase FKBP62; AltName: 70 kDa pepti
PITG_11459	1.00066	PYU1_G003813	-0.271816	ADP-DEPENDENT GLUCOKINASE
PITG_11445	0.628207	PYU1_G003831	-0.337869	Sepiapterin reductase; Short=SPR; AltName: Benzil reductase ((S)-benzoin forming)
PITG_11438	0.606892	PYU1_G003834	0.000711083
PITG_15672	1.0853	PYU1_G003854	1.46225	FYVE-FINGER-CONTAINING RAB5 EFFECTOR PROTEIN RABENOSYN-5-RELATED
PITG_15677	0.696957	PYU1_G003865	0.131695	HYPOXIA-INDUCIBLE FACTOR 1 ALPHA INHIBITOR-RELATED ;JMJC DOMAIN-CONTAINING PROTEIN 7
PITG_11474	0.864247	PYU1_G003868	-0.181928	SERINE--PYRUVATE AMINOTRANSFERASE
PITG_11476	1.13392	PYU1_G003881	0.105015	WD40 REPEAT PROTEIN ;WD40 REPEAT PROTEIN
PITG_11466	-0.490355	PYU1_G003883	-0.109067	TUBBY-RELATED ;PROTEIN KING TUBBY
PITG_11468	0.85112	PYU1_G003884	-0.193648	Peptide deformylase 3; Short=PDF 3; AltName: Polypeptide deformylase 3
PITG_11464	0.126697	PYU1_G003887	0.175625	HOMOLOGOUS-PAIRING PROTEIN 2 HOMOLOG
PITG_00236	0.391053	PYU1_G003899	-0.423706	CYCLIN-H
PITG_00234	-0.978245	PYU1_G003901	0.55032	Probable WRKY transcription factor 19; AltName: WRKY DNA-binding protein 19
PITG_00233	-1.25013	PYU1_G003902	-0.619626	Solute carrier family 2, facilitated glucose transporter member 3; AltName: Glucose tr
PITG_00231	-0.0911823	PYU1_G003905	1.4815	EYES ABSENT ;EYES ABSENT HOMOLOG 2
PITG_00224	1.19141	PYU1_G003907	-0.168532	Pentatricopeptide repeat-containing protein At2g41720; AltName: Protein EMBRYO DEFECTI
PITG_00229	0.697732	PYU1_G003908	-0.720787	26S PROTEASE REGULATORY SUBUNIT 4
PITG_00226	1.28562	PYU1_G003910	0.397724	KINESIN-LIKE PROTEIN KIF17
PITG_00223	-0.222161	PYU1_G003914	0.515057	SWI/SNF-RELATED MATRIX-ASSOCIATED ACTIN-DEPENDENT REGULATOR OF CHROMATIN SUBFAMILY-RELA
PITG_00220	0.861851	PYU1_G003917	-0.0717999	GENERAL TRANSCRIPTION FACTOR IIH SUBUNIT 3
PITG_00257	-0.00715993	PYU1_G003922	-0.291045	NADH kinase; Short=AtNADK-3
PITG_00254	-0.332382	PYU1_G003923	-0.226324	Mitogen-activated protein kinase homolog MMK1; AltName: MAP kinase ERK1; AltName: MAP
PITG_00256	0.0445716	PYU1_G003924	0.401067	TRANSCRIPTION FACTOR CA150B RELATED\TCERG1 ;TRANSCRIPTION FACTOR CA150B RELATED\TCERG1
PITG_00264	-1.49723	PYU1_G003927	-1.15615	DELTA(3,5)-DELTA(2,4)-DIENOYL-COA ISOMERASE, MITOCHONDRIAL
PITG_00269	-0.707055	PYU1_G003936	0.948878
PITG_00272	-0.801796	PYU1_G003940	0.434134	PHOSPHATIDYLINOSITOL 4-KINASE GAMMA 4
PITG_00274	-0.719236	PYU1_G003944	-0.66022	RYANODINE RECEPTOR AND IP3 RECEPTOR ;INOSITOL 1,4,5-TRISPHOSPHATE RECEPTOR
PITG_00207	-0.631151	PYU1_G003945	-1.23103	MAHOGUNIN
PITG_00208	0.682784	PYU1_G003946	0.227441	Serine/threonine-protein kinase Nek2; AltName: HSPK 21; AltName: Never in mitosis A-re
PITG_00197	-0.549492	PYU1_G003953	0.278049	PAX TRANSCRIPTION ACTIVATION DOMAIN INTERACTING PROTEIN ;PAX TRANSCRIPTION ACTIVATION D
PITG_00282	0.902063	PYU1_G003959	-0.480381
PITG_00328	0.858803	PYU1_G003965	0.900672
PITG_00330	-1.02674	PYU1_G003966	-0.502265	CHAPERONIN ;T-COMPLEX PROTEIN 1 SUBUNIT BETA
PITG_00332	-0.122463	PYU1_G003967	-0.71844	SODIUM/HYDROGEN EXCHANGER ;SODIUM/HYDROGEN EXCHANGER
PITG_00333	-1.46721	PYU1_G003969	-0.169896	Cinnamoyl-CoA reductase 1; Short=AtCCR1; AltName: Protein IRREGULAR XYLEM 4
PITG_00211	-1.25645	PYU1_G003970	0.979019	Adenine phosphoribosyltransferase; Short=APRT
PITG_00214	-0.0501716	PYU1_G003972	0.259573
PITG_00217	-0.489518	PYU1_G003975	-0.343924
PITG_00281	-0.849999	PYU1_G003996	0.254251	Protein FMP42
PITG_00279	0.50792	PYU1_G003998	-0.893541
PITG_00312	1.48423	PYU1_G004003	0.0285969	TRANSCRIPTIONAL REGULATOR PROTEIN HCNGP
PITG_00308	0.804355	PYU1_G004012	0.401877	mRNA-capping enzyme
PITG_00300	0.718955	PYU1_G004014	0.677159	POLYKETIDE SYNTHASE-RELATED
PITG_00310	-0.553572	PYU1_G004015	-1.11403	Sodium-coupled neutral amino acid transporter 3; AltName: N-system amino acid transpor
PITG_00309	0.616305	PYU1_G004016	-0.417572	SEL-1-LIKE PROTEIN ;SEL-1-LIKE PROTEIN
PITG_00361	-0.227167	PYU1_G004022	-0.256042	FKBP-ASSOCIATED PROTEIN ;GLOMULIN
PITG_00370	-0.689094	PYU1_G004025	-0.545346
PITG_00352	1.30352	PYU1_G004026	-0.617525	[PYRUVATE DEHYDROGENASE (ACETYL-TRANSFERRING)] KINASE, MITOCHONDRIAL
PITG_00350	0.0533071	PYU1_G004028	-0.428356	COP9 SIGNALOSOME COMPLEX SUBUNIT 1
PITG_00349	0.631189	PYU1_G004030	-0.380464
PITG_00294	-0.794101	PYU1_G004033	-0.307248	Kynurenine formamidase; Short=KFA; Short=KFase; AltName: Arylformamidase; AltName: N-f
PITG_00293	0.873901	PYU1_G004034	0.0892209	ACTIN-RELATED PROTEIN 2/3 COMPLEX SUBUNIT 5
PITG_00299	-0.114801	PYU1_G004036	-0.918581	MYOTUBULARIN-RELATED ;MYOTUBULARIN-RELATED
PITG_00388	-1.46312	PYU1_G004048	0.142462	PHD and RING finger domain-containing protein 1
PITG_00389	-1.06362	PYU1_G004049	-0.337297
PITG_00395	0.834737	PYU1_G004055	0.0856794	CYSTEINE PROTEASE FAMILY C1-RELATED
PITG_00574	-1.14769	PYU1_G004060	0.82594	ENDONUCLEASE III-LIKE PROTEIN 1
PITG_00399	0.505918	PYU1_G004070	-0.111348	NUCLEAR RIBONUCLEASE Z
PITG_00400	0.815993	PYU1_G004071	-0.758079
PITG_00401	-0.152029	PYU1_G004072	0.061757	RIBOSOME MATURATION PROTEIN SBDS
PITG_00402	-0.186513	PYU1_G004073	-0.524288	UNCHARACTERIZED ;ENKURIN DOMAIN-CONTAINING PROTEIN 1
PITG_00403	0.246014	PYU1_G004074	0.380225
PITG_00568	-1.41509	PYU1_G004084	-0.976001	DUF914-RELATED ;CRT HOMOLOG 1-RELATED
PITG_00565	0.168795	PYU1_G004087	-1.3079	MICROSOMAL GLUTATHIONE S-TRANSFERASE-RELATED
PITG_00559	-1.35959	PYU1_G004092	0.774455	PROTEIN PHOSPHATASE 2C 57
PITG_00561	0.439853	PYU1_G004094	0.0832761	Ubiquinone biosynthesis protein COQ9, mitochondrial; Flags: Precursor
PITG_00529	0.330044	PYU1_G004095	-0.100951	CONSERVED OLIGOMERIC GOLGI COMPLEX COMPONENT 8 ;CONSERVED OLIGOMERIC GOLGI COMPLEX SUBU
PITG_00528	-0.681255	PYU1_G004096	-1.02299	METALLO-BETA-LACTAMASE DOMAIN-CONTAINING PROTEIN
PITG_00539	-0.60637	PYU1_G004109	-0.145198
PITG_00545	-0.058012	PYU1_G004112	0.471319	THIOREDOXIN ;THIOREDOXIN
PITG_00524	0.951313	PYU1_G004123	-0.399659	E3 UBIQUITIN-PROTEIN LIGASE KCMF1 ;E3 UBIQUITIN-PROTEIN LIGASE KCMF1
PITG_00518	-0.095708	PYU1_G004128	0.331157	THIOREDOXIN ;THIOREDOXIN
PITG_00516	0.323838	PYU1_G004131	0.642447
PITG_00513	0.794661	PYU1_G004134	1.38703	HISTONE H2A DEUBIQUITINASE MYSM1
PITG_00508	-0.252012	PYU1_G004136	-0.050765
PITG_00509	-0.446709	PYU1_G004137	0.0399261	Tubulin delta chain; AltName: Delta-tubulin
PITG_00506	0.705667	PYU1_G004139	0.994748	SYNTAXIN-12
PITG_00501	-1.10076	PYU1_G004143	0.416602	UNCHARACTERIZED PROTEIN YVCK-RELATED ;GLUCONEOGENESIS FACTOR-RELATED
PITG_00503	-0.557667	PYU1_G004144	-0.756091	FAMILY NOT NAMED ;PROTEIN GLO-1
PITG_00488	-0.413161	PYU1_G004152	-0.908917	ACYL-COA-BINDING PROTEIN
PITG_00495	-0.516044	PYU1_G004158	-0.534256	UNCHARACTERIZED ;VACUOLAR PROTEIN SORTING-ASSOCIATED PROTEIN 51 HOMOLOG
PITG_00494	-0.283133	PYU1_G004160	-0.693803	DUF914-RELATED ;CRT HOMOLOG 1-RELATED
PITG_00493	-0.220278	PYU1_G004161	-0.157999
PITG_00476	-1.30345	PYU1_G004165	-0.260393	NUCLEOLAR PROTEIN 7/ESTROGEN RECEPTOR COACTIVATOR-RELATED ;L(3)82FD, ISOFORM P
PITG_00475	0.911064	PYU1_G004166	1.08381
PITG_00472	0.620693	PYU1_G004171	-0.0930754	GCIP-INTERACTING PROTEIN P29 ;PRE-MRNA-SPLICING FACTOR SYF2
PITG_00466	-0.655236	PYU1_G004175	-0.239094
PITG_00465	0.824968	PYU1_G004176	0.0268576
PITG_00461	-0.745822	PYU1_G004187	-1.04125	Mitochondrial DNA replication protein YHM2
PITG_00457	0.128015	PYU1_G004191	-0.414318	CALCINEURIN B
PITG_00449	0.117834	PYU1_G004198	1.08243
PITG_00427	0.402637	PYU1_G004204	-0.0543491	ADENYLYLTRANSFERASE AND SULFURTRANSFERASE MOCS3
PITG_00430	-0.451026	PYU1_G004205	-0.374703	Uncharacterized protein MJ0165
PITG_00431	0.264905	PYU1_G004207	0.497456	TARTRATE-RESISTANT ACID PHOSPHATASE TYPE 5 ;TARTRATE-RESISTANT ACID PHOSPHATASE TYPE 5
PITG_00437	0.136625	PYU1_G004210	-0.0338242
PITG_00440	-0.145355	PYU1_G004212	-0.296954	MYOTUBULARIN-RELATED ;MYOTUBULARIN-RELATED
PITG_00620	-0.40067	PYU1_G004217	-0.162025	Kinesin-4; AltName: Kinesin-like protein D
PITG_00622	-0.876167	PYU1_G004219	-0.266267	VACUOLAR PROTEIN SORTING-ASSOCIATED PROTEIN 18 HOMOLOG
PITG_00623	1.00167	PYU1_G004221	0.0115069	4-AMINOBUTYRATE AMINOTRANSFERASE PUUE
PITG_00770	-0.250115	PYU1_G004227	-0.114842	CBP/P300-RELATED ;CBP/P300-RELATED
PITG_00444	-0.747546	PYU1_G004230	-0.153217
PITG_00409	-1.11012	PYU1_G004235	0.978075	RHO GDP-DISSOCIATION INHIBITOR ;LD16419P
PITG_00411	-0.111121	PYU1_G004237	-0.672102	ATP-BINDING CASSETTE ABC TRANSPORTER-RELATED
PITG_00413	0.365099	PYU1_G004248	1.06684	PROTEIN NRT1/ PTR FAMILY 8.3
PITG_00412	-0.572898	PYU1_G004249	-0.914765
PITG_00590	1.32804	PYU1_G004259	0.281369
PITG_00625	-0.345034	PYU1_G004264	-0.545657
PITG_00685	1.34045	PYU1_G004267	0.277637
PITG_00683	0.154647	PYU1_G004270	-0.438041	Transcription initiation factor TFIID subunit 12; AltName: Transcription initiation fa
PITG_00681	-0.8079	PYU1_G004272	-0.14621	FAMILY NOT NAMED ;RAB1A, MEMBER RAS ONCOGENE FAMILY
PITG_00662	-1.20511	PYU1_G004280	-0.823528
PITG_14944	-0.116432	PYU1_G004283	-0.407408
PITG_00664	-1.47584	PYU1_G004286	-0.652358
PITG_00689	0.501842	PYU1_G004288	0.83472	SOLUTE CARRIER FAMILY 25 MEMBER 40
PITG_00693	0.567113	PYU1_G004290	-0.344631	Probable proton ATPase 1B; AltName: LdH1B
PITG_00634	-1.07509	PYU1_G004302	-0.434214	GAMMA TUBULIN COMPLEX PROTEIN
PITG_00633	0.960701	PYU1_G004303	-0.757858	PROTEASOME SUBUNIT ALPHA/BETA ;PROTEASOME SUBUNIT ALPHA TYPE-7-LIKE
PITG_00630	-0.842087	PYU1_G004306	-0.961921
PITG_00626	-0.254126	PYU1_G004310	0.194717	PHOSPHOINOSITOL 3-PHOSPHATE-BINDING PROTEIN ;PHOSPHOINOSITOL 3-PHOSPHATE-BINDING PROTEI
PITG_00651	-0.511833	PYU1_G004319	-0.208907	CENTROMERE/KINETOCHORE PROTEIN ZW10 HOMOLOG
PITG_00649	1.17173	PYU1_G004320	-0.263587	WD40 REPEAT PROTEIN ;WD40 REPEAT-CONTAINING PROTEIN SMU1
PITG_00654	-0.316865	PYU1_G004322	-0.654908	DNA damage-inducible protein 1gi|338818067|sp|P0CS14|DDI1_CRYNJ
PITG_00655	0.666233	PYU1_G004323	0.0773226	DnaJ homolog subfamily C member 17
PITG_00659	-1.33826	PYU1_G004329	0.461817	RAB GDP/GTP EXCHANGE FACTOR
PITG_18635	0.180667	PYU1_G004345	-0.163947
PITG_18634	-0.733939	PYU1_G004346	-0.281261	PROKARYOTIC DNA TOPOISOMERASE
PITG_18632	1.23234	PYU1_G004349	0.403252	AAA ATPASE microtubule family cytoskeletal protein#PC00157;cytoskeletal protein#PC00085
PITG_19530	-1.14731	PYU1_G004350	-0.459222	SWI/SNF-RELATED CHROMATIN BINDING PROTEIN DNA binding protein#PC00009;transcription fac
PITG_19532	0.649902	PYU1_G004352	0.19143
PITG_02753	-0.420691	PYU1_G004361	-0.313022	DNA POLYMERASE CATALYTIC SUBUNIT ;DNA POLYMERASE ZETA CATALYTIC SUBUNIT
PITG_02744	0.241086	PYU1_G004368	-0.188711	N-ALPHA-ACETYLTRANSFERASE 35, NATC AUXILIARY SUBUNIT
PITG_02745	0.804112	PYU1_G004369	-0.294319	CASEIN KINASE II BETA CHAIN ;CASEIN KINASE II SUBUNIT BETA
PITG_02735	0.403451	PYU1_G004382	0.179845	PHOSPHOGLYCERATE MUTASE ;PHOSPHOGLYCERATE/BISPHOSPHOGLYCERATE MUTASE
PITG_02757	-0.721163	PYU1_G004383	-0.456738	PYRUVATE KINASE ;PYRUVATE KINASE-RELATED
PITG_02762	-0.681677	PYU1_G004386	-0.388757	RAC-alpha serine/threonine-protein kinase; AltName: Protein kinase B; Short=PKB; AltNa
PITG_02802	1.38278	PYU1_G004391	-0.605236	STOMATIN-LIKE PROTEIN 2, MITOCHONDRIAL
PITG_02806	0.202556	PYU1_G004403	0.749869
PITG_02716	0.521004	PYU1_G004417	0.59052
PITG_02718	0.872228	PYU1_G004419	0.114556	CAMP-REGULATED PHOSPHOPROTEIN 21 RELATED R3H DOMAIN CONTAINING PROTEIN ;CAMP-REGULATED
PITG_02719	-0.738193	PYU1_G004420	-0.0274474
PITG_02724	0.100393	PYU1_G004426	-0.304223	CULLIN-4, ISOFORM A
PITG_02723	-0.198115	PYU1_G004427	0.238301	UNCHARACTERIZED RING FINGER-CONTAINING PROTEIN RING FINGER-CONTAINING PROTEIN
PITG_02722	0.148581	PYU1_G004428	0.0517392	NUDC DOMAIN-CONTAINING PROTEIN 2
PITG_02730	1.41965	PYU1_G004430	0.0147759	FAMILY NOT NAMED ;NUCLEAR PORE COMPLEX PROTEIN NUP133
PITG_02731	-0.584403	PYU1_G004431	0.172218
PITG_02732	-1.10506	PYU1_G004432	0.471842
PITG_02733	0.135288	PYU1_G004433	0.0607186
PITG_02755	1.18107	PYU1_G004436	-0.71552	STRUCTURAL MAINTENANCE OF CHROMOSOMES 5,6 SMC5, SMC6 ;STRUCTURAL MAINTENANCE OF CHROMO
PITG_02698	-1.43368	PYU1_G004439	-0.725525
PITG_10895	0.288611	PYU1_G004446	-0.0584038
PITG_02799	-0.696155	PYU1_G004451	0.403221	U2 SMALL NUCLEAR RIBONUCLEOPROTEIN A ;U2 SMALL NUCLEAR RIBONUCLEOPROTEIN A'
PITG_02546	-0.440743	PYU1_G004468	-0.499197	Ubiquitin carboxyl-terminal hydrolase 5; AltName: Deubiquitinating enzyme 5; AltName:
PITG_02530	0.781391	PYU1_G004477	0.229328	3-HYDROXYISOBUTYRATE DEHYDROGENASE, MITOCHONDRIAL
PITG_02596	0.155716	PYU1_G004486	0.0375986	DC12-RELATED ;EMBRYONIC STEM CELL-SPECIFIC 5-HYDROXYMETHYLCYTOSINE-BINDING PROTEIN
PITG_02597	0.723151	PYU1_G004487	-0.147696	DnaJ homolog subfamily B member 14
PITG_20715	0.30946	PYU1_G004493	0.543708	DEOXYRIBODIPYRIMIDINE PHOTOLYASE ;PHOTOREPAIR, ISOFORM A
PITG_02591	0.405675	PYU1_G004496	-0.0511197	Upstream activation factor subunit spp27; AltName: Upstream activation factor 27 KDa s
PITG_02483	-0.224491	PYU1_G004506	0.554947	FAMILY NOT NAMED ;3-KETODIHYDROSPHINGOSINE REDUCTASE
PITG_02476	1.0668	PYU1_G004508	-0.808904	GEM-ASSOCIATED PROTEIN 2
PITG_02482	0.101371	PYU1_G004512	-0.10644	Probable pre-mRNA-splicing factor ATP-dependent RNA helicase
PITG_02486	-0.978091	PYU1_G004516	-0.654289
PITG_02487	-1.37964	PYU1_G004517	-0.434991
PITG_02503	1.42994	PYU1_G004532	0.215813	FAD SYNTHASE
PITG_02499	-0.176484	PYU1_G004541	0.48662	Putative lipase C4A8.10
PITG_02580	1.41251	PYU1_G004543	-0.0953906	EUKARYOTIC TRANSLATION INITIATION FACTOR 4E RELATED
PITG_02581	-1.35548	PYU1_G004545	0.427705	E3 UBIQUITIN-PROTEIN LIGASE NEDD-4
PITG_02471	0.252001	PYU1_G004553	-0.0578941	PROTEIN CYTB-5.2
PITG_02459	-1.24189	PYU1_G004561	-0.510851	TATD FAMILY DEOXYRIBONUCLEASE nuclease#PC00170;nucleic acid binding#PC00171 ;TATD FAMIL
PITG_02454	-0.396749	PYU1_G004563	-0.580828
PITG_02453	1.48179	PYU1_G004564	0.156828	ZINC FINGER PROTEIN 207
PITG_02461	0.725427	PYU1_G004571	-0.44549	FAMILY NOT NAMED ;DNA-DIRECTED PRIMASE/POLYMERASE PROTEIN
PITG_02463	0.234656	PYU1_G004573	-0.166311
PITG_02452	1.27895	PYU1_G004579	-1.13422	LOW MOLECULAR WEIGHT PHOSPHOTYROSINE PROTEIN PHOSPHATASE
PITG_02447	1.34896	PYU1_G004585	0.267605	COMPLEX I INTERMEDIATE-ASSOCIATED PROTEIN 30, MITOCHONDRIAL
PITG_02439	0.811534	PYU1_G004595	0.422793	GASTRULATION DEFECTIVE PROTEIN 1-RELATED ;GASTRULATION DEFECTIVE PROTEIN 1-RELATED
PITG_02432	0.995679	PYU1_G004596	0.0285066	DOL-P-MAN:MAN(5)GLCNAC(2)-PP-DOL ALPHA-1,3-MANNOSYLTRANSFERASE
PITG_02418	-1.44232	PYU1_G004611	-0.0122209	FAMILY NOT NAMED ;PROTEIN PELLINO
PITG_02415	-1.36152	PYU1_G004614	-0.147703
PITG_02407	0.625413	PYU1_G004616	-0.472425	SERINE/THREONINE-PROTEIN KINASE PLK ;SERINE/THREONINE-PROTEIN KINASE PLK1
PITG_02400	-1.11921	PYU1_G004618	-0.836505	TYROSINE-PROTEIN KINASE ;TYROSINE-PROTEIN KINASE
PITG_09666	0.590891	PYU1_G004622	-0.153859	Probable alpha-1,3-mannosyltransferase MNT4
PITG_02384	0.431333	PYU1_G004625	-0.331337
PITG_02380	-0.32538	PYU1_G004626	0.160477
PITG_02349	0.984644	PYU1_G004628	-0.159507	UPF0272 protein GM21_3731
PITG_02348	0.116237	PYU1_G004629	0.776238	Uncharacterized oxidoreductase YqjQ
PITG_02371	-0.769307	PYU1_G004634	-0.382772
PITG_02347	1.34499	PYU1_G004646	-0.114996	TRANSFERRIN ;MELANOTRANSFERRIN
PITG_02346	1.28197	PYU1_G004647	-0.170714	POP2, ISOFORM D
PITG_02344	0.0591834	PYU1_G004648	-1.24753	5-OXOPROLINASE RELATED ;5-OXOPROLINASE
PITG_02339	1.11197	PYU1_G004656	-0.64324	26S PROTEASOME NON-ATPASE REGULATORY SUBUNIT 12
PITG_02327	0.656897	PYU1_G004673	0.121718	GENERAL TRANSCRIPTION FACTOR IIF SUBUNIT 1
PITG_02307	-0.920295	PYU1_G004675	0.571586	TREHALOSE-6-PHOSPHATE SYNTHASE ;BCDNA.GH08860
PITG_02322	1.09462	PYU1_G004681	-0.255938	SPERM PROTEIN HOMOLOG ;SPERM PROTEIN HOMOLOG
PITG_02323	-0.423209	PYU1_G004682	-0.407314
PITG_02325	0.297609	PYU1_G004683	0.235424	Probable WRKY transcription factor 19; AltName: WRKY DNA-binding protein 19
PITG_02304	0.491228	PYU1_G004690	-0.541685	CELL DIVISION CYCLE 16,23,27 ;ANAPHASE-PROMOTING COMPLEX SUBUNIT 7
PITG_02290	-0.730373	PYU1_G004698	-0.274308	Early endosome antigen 1; AltName: Endosome-associated protein p162; AltName: Zinc fin
PITG_02288	-0.662555	PYU1_G004700	0.0351679	SKP1 ;S-PHASE KINASE-ASSOCIATED PROTEIN 1
PITG_02286	0.146551	PYU1_G004709	-0.136909	Probable chromatin-remodeling complex ATPase chain; AltName: ISW2-like; AltName: Sucro
PITG_02280	-0.887717	PYU1_G004715	-0.107347
PITG_02273	0.758582	PYU1_G004718	-0.368741
PITG_02268	0.927588	PYU1_G004722	-0.222839
PITG_02247	-0.548432	PYU1_G004726	0.0130373	STEROIDOGENIC ACUTE REGULATORY-LIKE PROTEIN 1
PITG_02242	0.00771476	PYU1_G004730	-0.179841	Calcium-binding protein 39-like; AltName: Antigen MLAA-34; AltName: MO25beta; AltName:
PITG_02241	-0.737311	PYU1_G004731	0.0407474
PITG_02239	1.06633	PYU1_G004733	-0.23315	ATP-DEPENDENT PROTEASE ATPASE SUBUNIT HSLU
PITG_02238	-0.108266	PYU1_G004734	-0.00999032	E3 UBIQUITIN-PROTEIN LIGASE LISTERIN
PITG_02237	-0.241587	PYU1_G004735	-0.0703312
PITG_02234	-1.37805	PYU1_G004736	-0.151828
PITG_02233	0.735377	PYU1_G004737	0.188237	SYS1 ;SYS1
PITG_02255	-0.148668	PYU1_G004739	-0.26083
PITG_02256	1.32866	PYU1_G004740	-1.48231	ASPARTATE AMINOTRANSFERASE ;ASPARTATE AMINOTRANSFERASE
PITG_02258	0.303927	PYU1_G004742	0.494296
PITG_02259	1.42863	PYU1_G004743	-0.527732	HEAT SHOCK PROTEIN 70KDA ;NOVEL PROTEIN SIMILAR TO HEAT SHOCK COGNATE 70-KD PROTEIN
PITG_02267	0.863369	PYU1_G004747	-0.390057	COATOMER SUBUNIT BETA
PITG_02265	0.578709	PYU1_G004748	-0.462781
PITG_02232	-0.233906	PYU1_G004750	0.260998	Probable polyol transporter 4
PITG_02219	0.661478	PYU1_G004763	-1.30889	TNF receptor-associated factor 4; AltName: Cysteine-rich motif associated to RING and
PITG_02203	-0.889269	PYU1_G004766	-0.115068	FAMILY NOT NAMED ;PROTRUDIN
PITG_02197	1.34415	PYU1_G004770	0.0174555	DNA TOPOISOMERASE 1
PITG_02196	1.03747	PYU1_G004771	0.430686
PITG_02195	0.0539369	PYU1_G004772	-0.618523
PITG_02202	-0.479076	PYU1_G004773	0.544394
PITG_02205	-0.731986	PYU1_G004774	-0.972199
PITG_02213	-0.161199	PYU1_G004776	-0.0898953	SERINE PROTEASE FAMILY S10 SERINE CARBOXYPEPTIDASE
PITG_02211	-0.104847	PYU1_G004778	-0.532354	UBIQUITIN-LIKE PROTEIN-RELATED
PITG_02208	-0.500541	PYU1_G004782	-0.816686
PITG_12470	0.443625	PYU1_G004795	0.329584	GLYCEROL-3-PHOSPHATE ACYLTRANSFERASE ;BCDNA.GH07066
PITG_12463	0.732131	PYU1_G004799	0.15252	CDP-DIACYLGLYCEROL--GLYCEROL-3-PHOSPHATE 3-PHOSPHATIDYLTRANSFERASE-RELATED ;PROTEIN H32
PITG_05907	-0.69248	PYU1_G004805	-0.533968	Uncharacterized Nudix hydrolase YfcDgi|54042589|sp|P65559|YFCD_SALTY
PITG_06002	-0.302067	PYU1_G004806	0.0268337	DNA MISMATCH REPAIR PROTEIN MLH, PMS, MUTL
PITG_05909	1.42121	PYU1_G004811	0.188815	SGT1 PROTEIN HSGT1 SUPPRESSOR OF GCR2 ;PROTEIN SGT1
PITG_05908	0.181545	PYU1_G004813	0.574369	KELCH REPEAT DOMAIN ;KELCH DOMAIN-CONTAINING PROTEIN 3
PITG_05990	-1.17831	PYU1_G004814	0.257921	MYB-RELATED PROTEIN A
PITG_05989	0.427305	PYU1_G004815	-0.22718	TRANSCRIPTIONAL ACTIVATOR MYB
PITG_05998	1.21865	PYU1_G004817	-0.592871	RIBONUCLEOSIDE-DIPHOSPHATE REDUCTASE LARGE SUBUNIT
PITG_05954	-1.42709	PYU1_G004829	0.228637	Putative GTPase-activating protein AN11010
PITG_05955	0.228814	PYU1_G004830	0.138876	UNCHARACTERIZED ;ALPHA/BETA HYDROLASE FOLD-1 DOMAIN-CONTAINING PROTEIN
PITG_05953	0.549491	PYU1_G004831	-0.45784	L-ectoine synthase; AltName: N-acetyldiaminobutyrate dehydratase
PITG_05940	0.163606	PYU1_G004835	-0.107996	Spindle assembly abnormal protein 6 homolog
PITG_05961	-0.866102	PYU1_G004837	-0.0442548	SH3 DOMAIN-CONTAINING YSC84-LIKE PROTEIN 1
PITG_05934	1.10891	PYU1_G004838	0.854888
PITG_05935	0.314254	PYU1_G004839	-0.347252	ATP-DEPENDENT RNA HELICASE DDX23-RELATED
PITG_05938	0.374474	PYU1_G004840	0.0745803	6-PHOSPHOGLUCONOLACTONASE-RELATED ;6-PHOSPHOGLUCONOLACTONASE
PITG_05967	0.807629	PYU1_G004843	0.346959
PITG_05992	0.587025	PYU1_G004848	0.544016	SIROHEME SYNTHASE
PITG_05816	-0.853371	PYU1_G004860	-0.652542	ACID PHOSPHATASE-RELATED ;PROTEIN FRA10AC1
PITG_05817	0.567595	PYU1_G004861	0.13861	ASPARTYL/ASPARAGINYL BETA-HYDROXYLASE
PITG_05826	0.556673	PYU1_G004863	-0.0582602	RNA pseudourine synthase 4, mitochondrial; AltName: RNA pseudouridylate synthase 4; Al
PITG_05856	0.394461	PYU1_G004878	-0.0804443	CGI-141-RELATED/LIPASE CONTAINING PROTEIN ;SN1-SPECIFIC DIACYLGLYCEROL LIPASE BETA
PITG_05861	-0.687788	PYU1_G004884	-0.102152	Acetylornithine deacetylase; AltName: N-acetylornithinase; Short=AO; Short=Acetylornit
PITG_05926	1.28912	PYU1_G004892	0.733696	UPF0553 protein
PITG_05875	-0.485885	PYU1_G004897	0.412467
PITG_05886	1.02675	PYU1_G004903	0.08914	PEPTIDYL-PROLYL CIS-TRANS ISOMERASE ;PEPTIDYL-PROLYL CIS-TRANS ISOMERASE CWC27 HOMOLOG
PITG_05884	0.671626	PYU1_G004905	-0.367412	BETA ADAPTIN
PITG_05868	-0.0620141	PYU1_G004906	-0.222478
PITG_05814	0.840371	PYU1_G004920	-0.127838	NUCLEAR INHIBITOR OF PROTEIN PHOSPHATASE-1 ;KANADAPTIN
PITG_05772	-0.328976	PYU1_G004923	-0.368697
PITG_05797	0.587615	PYU1_G004935	-0.48178
PITG_05782	0.715898	PYU1_G004941	-0.348807	E2F-associated phosphoprotein; Short=EAPP
PITG_05757	-0.9313	PYU1_G004947	0.246028	STRUCTURAL MAINTENANCE OF CHROMOSOMES PROTEIN 1A
PITG_05778	0.298032	PYU1_G004951	-0.0550136	WD REPEAT-CONTAINING PROTEIN 1
PITG_05740	0.58139	PYU1_G004972	-0.387972
PITG_18295	0.41047	PYU1_G004973	0.701806
PITG_18299	-0.183801	PYU1_G004975	-1.39115	Uncharacterized oxidoreductase YrbE
PITG_18301	-0.465619	PYU1_G004976	0.296455
PITG_05727	-0.620763	PYU1_G004990	0.767494	Probable WRKY transcription factor 19; AltName: WRKY DNA-binding protein 19
PITG_05761	-1.23965	PYU1_G004992	-0.728746	ANKYRIN REPEAT PROTEIN
PITG_05760	0.586722	PYU1_G004993	0.147974
PITG_05764	0.558435	PYU1_G004994	-0.980251	GLUCOSYL/GLUCURONOSYL TRANSFERASES ;PROTEIN UGT-61-RELATED
PITG_05763	1.24339	PYU1_G004995	-0.51718	Ankyrin-1; Short=ANK-1; AltName: Erythrocyte ankyrin
PITG_05762	-0.449141	PYU1_G004996	-0.52352	CULLIN-4, ISOFORM A
PITG_05752	0.103763	PYU1_G005002	-0.771949	Vacuolar fusion protein MON1 homolog A
PITG_05737	-0.841028	PYU1_G005005	-0.637593	Ankyrin-1; Short=ANK-1; AltName: Ankyrin-R; AltName: Erythrocyte ankyrin
PITG_18374	-0.166883	PYU1_G005012	-0.905559	1-ACYLGLYCEROPHOSPHOCHOLINE O-ACYLTRANSFERASE 1
PITG_18329	1.28871	PYU1_G005041	-0.137058
PITG_18328	0.629488	PYU1_G005042	-0.391406	Cortactin-binding protein 2; Short=CortBP2
PITG_18355	0.589782	PYU1_G005076	-0.230216	TRANSCRIPTION INITIATION FACTOR TFIID SUBUNIT 3
PITG_18370	-0.065538	PYU1_G005091	-0.302872	PHYTANOYL-COA DIOXYGENASE DOMAIN CONTAINING 1
PITG_18288	-0.572946	PYU1_G005105	-0.485353	No entry
PITG_17782	0.917045	PYU1_G005106	0.194387	IRON-SULFUR CLUSTER ASSEMBLY 2 HOMOLOG, MITOCHONDRIAL
PITG_17787	1.41416	PYU1_G005116	-0.183579	ATPASE ASNA1
PITG_17788	1.10845	PYU1_G005117	0.430399	COILED-COIL DOMAIN-CONTAINING PROTEIN 94
PITG_17814	0.361821	PYU1_G005135	-0.618246	E3 ubiquitin-protein ligase HRD1; AltName: Septin-interacting protein 3; AltName: Syno
PITG_17812	0.726888	PYU1_G005137	0.445938	Sphingomyelinase C 2; AltName: Sphingomyelin phosphodiesterase 2; Short=SMase 2; Flags
PITG_05731	-1.05768	PYU1_G005168	-0.195172	ORIGIN RECOGNITION COMPLEX SUBUNIT 2
PITG_05458	0.332013	PYU1_G005184	-0.0616713	DYNACTIN SUBUNIT 4
PITG_05461	0.267205	PYU1_G005185	-0.146151	Mitotic spindle assembly checkpoint protein MAD1; AltName: Mitotic arrest deficient 1-
PITG_05463	-0.591142	PYU1_G005187	0.147108	E3 UBIQUITIN-PROTEIN LIGASE NEDD-4
PITG_05464	0.709462	PYU1_G005189	0.227613	Uncharacterized AIM2 family protein C30D10.14
PITG_05467	0.0256455	PYU1_G005193	0.155202
PITG_05480	0.0946732	PYU1_G005197	-0.238311	SERINE/THREONINE-PROTEIN PHOSPHATASE 2A 65 KDA REGULATORY SUBUNIT A BETA ISOFORM
PITG_05478	-1.3714	PYU1_G005199	0.0233479
PITG_05489	0.600597	PYU1_G005207	0.0873115	Protein FAM32A-like
PITG_05494	0.93863	PYU1_G005209	-0.00883975	THO COMPLEX SUBUNIT 3 THO3
PITG_05495	-1.26904	PYU1_G005210	0.228746	RAPSYN-RELATED
PITG_05500	0.639156	PYU1_G005215	-0.328791	DIENELACTONE HYDROLASE
PITG_05503	0.47424	PYU1_G005217	0.308717	CYCLIN
PITG_05504	0.333078	PYU1_G005218	0.334144
PITG_05510	0.557031	PYU1_G005225	0.153986
PITG_05517	-0.222011	PYU1_G005230	0.0974137	FAMILY NOT NAMED ;REGULATORY-ASSOCIATED PROTEIN OF MTOR
PITG_05518	0.655905	PYU1_G005231	-0.159919	DYNEIN LIGHT CHAIN TCTEX-TYPE 1
PITG_05520	1.11514	PYU1_G005233	1.15764	NH 3 /GLUTAMINE-DEPENDENT NAD + SYNTHETASE ;GLUTAMINE-DEPENDENT NAD(+) SYNTHETASE
PITG_05521	0.370127	PYU1_G005234	-1.12647	CHROMOSOMAL SERINE/THREONINE-PROTEIN KINASE JIL-1
PITG_05531	-0.179313	PYU1_G005243	-0.762884	26S PROTEASOME NON-ATPASE REGULATORY SUBUNIT 5-RELATED ;26S PROTEASOME NON-ATPASE REGUL
PITG_05532	0.156821	PYU1_G005244	0.864391	NUCLEAR INHIBITOR OF PROTEIN PHOSPHATASE-1 ;NUCLEAR INHIBITOR OF PROTEIN PHOSPHATASE-1
PITG_05536	1.46197	PYU1_G005248	1.32532	RNA pseudouridylate synthase domain-containing protein 2
PITG_05540	0.910519	PYU1_G005252	-0.304818
PITG_05541	1.35298	PYU1_G005253	-0.56004	DOLICHYL PYROPHOSPHATE MAN9GLCNAC2 ALPHA-1,3-GLUCOSYLTRANSFERASE
PITG_05543	-0.137032	PYU1_G005255	-0.527111
PITG_05545	-0.541492	PYU1_G005257	-0.146767	HOMEOBOX PROTEIN TRANSCRIPTION FACTORS ;BEL1-LIKE HOMEODOMAIN PROTEIN 8-RELATED
PITG_05546	0.656678	PYU1_G005258	-0.118923
PITG_05560	-0.59215	PYU1_G005272	-0.261982	Transmembrane protein 245
PITG_05564	0.0210742	PYU1_G005277	-0.628034	HISTONE-LYSINE N-METHYLTRANSFERASE NSD2
PITG_05565	-0.289417	PYU1_G005278	0.034208	Gametogenetin-binding protein 2; AltName: Protein ZNF403
PITG_05599	0.152266	PYU1_G005317	-0.833361
PITG_05601	0.585124	PYU1_G005320	0.573585	FAMILY NOT NAMED ;ANAMORSIN
PITG_05609	0.776942	PYU1_G005332	-0.441266	OS-9-RELATED ;OS-9-RELATED
PITG_05610	0.372492	PYU1_G005333	-0.782329
PITG_05613	0.0514306	PYU1_G005335	-0.282478
PITG_05623	-1.13133	PYU1_G005346	0.109211	Activating molecule in BECN1-regulated autophagy protein 1
PITG_05633	-0.210112	PYU1_G005353	0.23863	FAMILY NOT NAMED ;CONSERVED OLIGOMERIC GOLGI COMPLEX SUBUNIT 1
PITG_05634	-0.192802	PYU1_G005354	0.342228	METASTASIS-ASSOCIATED PROTEIN AND MESODERM INDUCTION EARLY RESPONSE PROTEIN ;METASTASIS
PITG_05636	0.275231	PYU1_G005357	0.605664	TRANSALDOLASE ;TRANSALDOLASE-RELATED
PITG_05639	0.710225	PYU1_G005360	0.21804
PITG_05642	-0.843655	PYU1_G005362	-1.18063	WD REPEAT CONTAINING PROTEIN ;WD REPEAT CONTAINING PROTEIN
PITG_22763	0.266435	PYU1_G005365	-0.281645	CONSERVED OLIGOMERIC GOLGI COMPLEX SUBUNIT 2
PITG_05653	-0.228403	PYU1_G005373	0.0675828	SERINE/THREONINE-PROTEIN KINASE DDB_G0267514-RELATED
PITG_05660	0.41029	PYU1_G005382	0.384473	TENEURIN AND N-ACETYLGLUCOSAMINE-1-PHOSPHODIESTER ALPHA-N-ACETYLGLUCOSAMINIDASE
PITG_05670	0.959275	PYU1_G005389	-0.762483	TRANSDUCIN BETA-LIKE 3 G-protein coupled receptor#PC00021;receptor#PC00197 ;GUANINE NUC
PITG_05674	-0.651112	PYU1_G005393	-0.102426	Peroxisome biogenesis protein 2; AltName: E3 ubiquitin-protein ligase PEX2; AltName: P
PITG_05680	-0.407071	PYU1_G005402	-0.0394043	THIOREDOXIN-LIKE PROTEIN 4B
PITG_05683	0.0376779	PYU1_G005407	0.109643	UNCHARACTERIZED ;AT15442P
PITG_05685	0.288725	PYU1_G005409	-0.280107	TRANSCRIPTION ELONGATION FACTOR SPT5
PITG_05686	-0.280969	PYU1_G005410	-0.0100602	F-BOX AND WD40 DOMAIN PROTEIN ;F-BOX AND WD40 DOMAIN PROTEIN
PITG_05688	1.38957	PYU1_G005412	-0.134674	SPLICING FACTOR U2AF 38 KDA SUBUNIT
PITG_05691	0.194651	PYU1_G005416	-0.288297	UBX-RELATED ;TETHER CONTAINING UBX DOMAIN FOR GLUT4
PITG_05395	0.878979	PYU1_G005420	-0.385417	PHOSPHOGLYCERATE MUTASE-RELATED ;PHOSPHOGLYCERATE MUTASE-RELATED
PITG_05404	1.25759	PYU1_G005430	0.0764817	NUCLEAR PORE COMPLEX PROTEIN NUP107
PITG_05410	-1.03827	PYU1_G005439	-0.0779216
PITG_05411	-0.657282	PYU1_G005440	-0.911446	DNA-DAMAGE REPAIR PROTEIN DRT111
PITG_05421	-0.707212	PYU1_G005445	-0.356131	STEROIDOGENIC ACUTE REGULATORY PROTEIN STAR
PITG_05429	-0.303215	PYU1_G005449	0.0477997	GUANYLATE-BINDING PROTEIN
PITG_05433	0.262199	PYU1_G005458	0.0342146	TUFTELIN-INTERACTING PROTEIN 11-RELATED ;TUFTELIN-INTERACTING PROTEIN 11
PITG_05448	0.482335	PYU1_G005470	0.0891272	VMS1 homolog C1827.04
PITG_05449	-0.514517	PYU1_G005472	-0.249646	ZINC FINGER DHHC DOMAIN CONTAINING PROTEIN ;PALMITOYLTRANSFERASE ZDHHC3
PITG_05450	0.835136	PYU1_G005473	-0.131822
PITG_05381	-0.644267	PYU1_G005482	-1.15361	PROTEIN PHOSPHATASE 2C
PITG_05357	0.323093	PYU1_G005484	0.159165
PITG_05368	-0.854753	PYU1_G005495	-0.446447
PITG_05366	1.02285	PYU1_G005497	-0.216625	SPLICING FACTOR 1
PITG_05364	1.4467	PYU1_G005501	-0.651138	MITOTIC CHECKPOINT SERINE/THREONINE-PROTEIN KINASE BUB1 ;MITOTIC CHECKPOINT SERINE/THRE
PITG_05373	0.657289	PYU1_G005506	1.07373	ALCOHOL DEHYDROGENASE 5
PITG_05375	0.236162	PYU1_G005508	-1.02947	PROTEIN C20ORF43 HOMOLOG ;PROTEIN RTF2 HOMOLOG
PITG_05376	0.0920657	PYU1_G005509	-0.162193	WD40 REPEAT PROTEIN ;WD40 REPEAT PROTEIN
PITG_10968	1.30042	PYU1_G005516	-0.0610032	FAMILY NOT NAMED ;CCR4-NOT TRANSCRIPTION COMPLEX SUBUNIT 10
PITG_10969	0.745212	PYU1_G005517	0.000570469	PRE-MRNA SPLICING FACTOR PRP8
PITG_10973	0.49386	PYU1_G005520	-0.0991404	MEDIATOR OF RNA POLYMERASE II TRANSCRIPTION SUBUNIT 14
PITG_10986	1.29585	PYU1_G005525	0.63437	NUCLEAR TRANSCRIPTION FACTOR Y SUBUNIT GAMMA
PITG_10987	1.03207	PYU1_G005526	0.88156	TRIOSE PHOSPHATE/PHOSPHATE TRANSLOCATOR TPT, CHLOROPLASTIC
PITG_10937	-1.06651	PYU1_G005527	0.771205	UDP-glucuronic acid decarboxylase 1; AltName: UDP-glucuronate decarboxylase 1; Short=U
PITG_10938	-0.286651	PYU1_G005528	-0.871161	PROTEIN PHOSPHATASE 1B
PITG_10939	0.838844	PYU1_G005529	-0.784085	GOLGI SNARE BET1-RELATED
PITG_17979	0.758397	PYU1_G005531	0.0207049	MAGNESIUM TRANSPORTER MRS2 HOMOLOG, MITOCHONDRIAL
PITG_17978	1.05659	PYU1_G005533	-0.337345	TRANSCRIPTION INITIATION FACTOR IIE, BETA SUBUNIT
PITG_17977	-0.286332	PYU1_G005534	-0.492765	MITOTIC SPINDLE ASSEMBLY CHECKPOINT PROTEIN MAD2B
PITG_17982	-0.583092	PYU1_G005540	-0.901698	TETRATRICOPEPTIDE REPEAT PROTEIN, TPR
PITG_17987	1.38601	PYU1_G005541	0.41093	FAMILY NOT NAMED ;SPHINGOMYELIN PHOSPHODIESTERASE 4
PITG_17984	0.829029	PYU1_G005543	0.243434
PITG_17992	0.314148	PYU1_G005545	-0.266882	AP-3 complex subunit mu-1; AltName: AP-3 adapter complex mu3A subunit; AltName: Adapte
PITG_17994	0.715459	PYU1_G005547	0.790911	G2/MITOTIC-SPECIFIC CYCLIN-B
PITG_17997	-1.0532	PYU1_G005550	-0.653602	KLAROID-RELATED
PITG_18000	-0.906327	PYU1_G005552	-0.236599
PITG_18004	-0.350685	PYU1_G005555	0.22107	CRAL-TRIO DOMAIN-CONTAINING PROTEIN YKL091C-RELATED
PITG_18008	-0.0780663	PYU1_G005560	0.145044
PITG_18010	0.487981	PYU1_G005562	0.209252	XAP-5 PROTEIN-RELATED ;PROTEIN FAM50A
PITG_01614	-0.264287	PYU1_G005573	0.175542	CARBON CATABOLITE REPRESSOR PROTEIN 4 ;LD39302P
PITG_01691	-0.230399	PYU1_G005577	-0.211427	PHOSPHATASE WITH HOMOLOGY TO TENSIN
PITG_01639	-0.520326	PYU1_G005581	0.13986	Uncharacterized MscS family protein aq_812
PITG_01641	0.34646	PYU1_G005582	0.705783	F25I16.6 PROTEIN-RELATED
PITG_01662	-1.45484	PYU1_G005592	0.39608	PEROXISOMAL MEMBRANE PROTEIN 2, PXMP2 MPV17
PITG_01689	0.0109823	PYU1_G005593	-0.421969	HYDROXYACYLGLUTATHIONE HYDROLASE 1, MITOCHONDRIAL-RELATED
PITG_01683	-0.892094	PYU1_G005594	-0.0823459	FOIE GRAS ;TRAFFICKING PROTEIN PARTICLE COMPLEX SUBUNIT 11
PITG_01679	-0.539885	PYU1_G005596	0.0170403	Transmembrane protein 43; AltName: Protein LUMA
PITG_01703	0.954851	PYU1_G005615	-0.563387	ADP-RIBOSYLATION FACTOR GTPASE-ACTIVATING PROTEIN 2
PITG_01701	0.604338	PYU1_G005617	-0.26799	STRESS ASSOCIATED ENDOPLASMIC RETICULUM PROTEIN SERP1/RAMP4
PITG_01700	1.22338	PYU1_G005618	0.706707	MYO-INOSITOL-1 PHOSPHATE SYNTHASE ;INOSITOL-3-PHOSPHATE SYNTHASE 1
PITG_01698	-0.129116	PYU1_G005619	-0.280805
PITG_01720	0.184441	PYU1_G005623	-0.176334
PITG_01738	0.479133	PYU1_G005625	-0.352313
PITG_01737	0.136289	PYU1_G005626	-0.307369	DNA DAMAGE-BINDING PROTEIN 1
PITG_01728	0.812964	PYU1_G005630	-0.259811
PITG_01722	-1.28675	PYU1_G005632	-0.820149
PITG_10379	-1.31543	PYU1_G005637	-1.41017
PITG_01749	0.558599	PYU1_G005644	0.201247	CHRONIC MYELOGENOUS LEUKEMIA TUMOR ANTIGEN 66 ;NUDC DOMAIN-CONTAINING PROTEIN 1
PITG_01756	-0.144194	PYU1_G005653	0.349204	TH1 PROTEIN-RELATED ;NEGATIVE ELONGATION FACTOR C/D
PITG_01817	0.415616	PYU1_G005663	0.527178
PITG_01804	0.427278	PYU1_G005677	-0.0803555	METHIONINE SYNTHASE
PITG_01797	0.570886	PYU1_G005679	-0.552689	26S PROTEASE REGULATORY SUBUNIT 6A
PITG_01798	-0.314649	PYU1_G005680	-0.249812	TORSIN-2A
PITG_01795	1.29272	PYU1_G005684	-0.181683	YTH YT521-B HOMOLOGY DOMAIN-CONTAINING ;YTH DOMAIN-CONTAINING FAMILY PROTEIN 2
PITG_01791	-0.453877	PYU1_G005685	-0.531592	Thioredoxin domain-containing protein; AltName: Membrane protein 23; Short=mp23; Flags
PITG_01781	0.497182	PYU1_G005700	0.83254	RNA-binding protein Musashi homolog 1; Short=Musashi-1
PITG_01772	0.804051	PYU1_G005709	-0.193883
PITG_01770	-0.0744053	PYU1_G005711	0.175907	LEUKOCYTE RECEPTOR CLUSTER MEMBER 8
PITG_02049	1.00281	PYU1_G005724	1.36661	CITRATE SYNTHASE, MITOCHONDRIAL
PITG_02044	1.28135	PYU1_G005730	-0.303447	Putative mediator of RNA polymerase II transcription subunit 22; AltName: Putative med
PITG_02042	0.102489	PYU1_G005732	-0.0384881	ATP SYNTHASE GAMMA-RELATED ;SERINE/THREONINE-PROTEIN PHOSPHATASE 4 REGULATORY SUBUNIT 3
PITG_02033	1.20286	PYU1_G005740	0.405234	Alkylated DNA repair protein alkB homolog 8; AltName: Probable alpha-ketoglutarate-dep
PITG_02027	-1.03167	PYU1_G005746	-0.472212	UBIQUITIN LIGASE E3 ALPHA-RELATED ;E3 UBIQUITIN-PROTEIN LIGASE UBR3
PITG_02022	0.00934471	PYU1_G005753	-0.496202	CLATHRIN HEAVY CHAIN
PITG_02020	-0.133921	PYU1_G005755	0.0167288
PITG_02017	1.12895	PYU1_G005758	0.162774	Phosphatidylinositol-glycan biosynthesis class F protein; Short=PIG-F; AltName: GPI11
PITG_10168	-1.16785	PYU1_G005767	0.333972
PITG_10167	-0.717426	PYU1_G005768	-0.842651	EUKARYOTIC TRANSLATION INITIATION FACTOR 4 GAMMA ;EUKARYOTIC TRANSLATION INITIATION FAC
PITG_10164	-0.313843	PYU1_G005771	0.227975	NAD-DEPENDENT PROTEIN DEACETYLASE SIRTUIN-1
PITG_01997	0.424749	PYU1_G005780	-0.160304	DYNEIN LIGHT INTERMEDIATE CHAIN
PITG_01946	-0.661152	PYU1_G005824	-0.16313	GTP-BINDING PROTEIN RHEB HOMOLOG
PITG_01944	0.914679	PYU1_G005826	0.334195
PITG_01954	-1.05015	PYU1_G005831	0.0991171	TBC DOMAIN-CONTAINING PROTEIN KINASE-LIKE PROTEIN
PITG_01952	0.839843	PYU1_G005834	0.0669053
PITG_01951	0.631418	PYU1_G005835	0.708379
PITG_01962	-0.829709	PYU1_G005846	0.34175
PITG_01970	-0.166336	PYU1_G005879	-0.432069	ENOYL-[ACYL-CARRIER-PROTEIN] REDUCTASE [NADH] FABI
PITG_01864	-1.35723	PYU1_G005894	-0.394447
PITG_01860	-1.18541	PYU1_G005898	-0.0573441
PITG_01850	-0.836732	PYU1_G005909	-0.127192	Probable 125 kDa kinesin-related protein
PITG_01847	0.986063	PYU1_G005912	0.75307
PITG_01846	0.845581	PYU1_G005913	0.173378	ARP2/3 COMPLEX 34 KDA SUBUNIT ;ACTIN-RELATED PROTEIN 2/3 COMPLEX SUBUNIT 2
PITG_01832	0.233917	PYU1_G005917	-0.0944793	SCY1-RELATED S/T PROTEIN KINASE-LIKE ;SCY1-LIKE PROTEIN 2
PITG_17480	-0.431129	PYU1_G005940	-0.115808	Probable sodium-coupled neutral amino acid transporter 6; AltName: N-system amino acid
PITG_17483	-0.458241	PYU1_G005942	-0.0401048
PITG_17485	-0.266711	PYU1_G005944	0.108467	SWI/SNF-RELATED CHROMATIN BINDING PROTEIN DNA binding protein#PC00009;transcription fac
PITG_17489	-0.625019	PYU1_G005948	0.672677
PITG_17491	-0.743052	PYU1_G005950	0.168836
PITG_13739	1.00116	PYU1_G005963	-0.194528
PITG_13745	-0.322054	PYU1_G005966	-0.110122	VACUOLAR PROTEIN SORTING-ASSOCIATED PROTEIN 11 HOMOLOG
PITG_13747	0.818634	PYU1_G005967	0.995348	SOLUTE CARRIER FAMILY 35 MEMBER E2B
PITG_13748	0.426579	PYU1_G005968	-0.0130859	UBIQUITIN-CONJUGATING ENZYME E2 ;UBE2G1 PROTEIN
PITG_13753	-0.182698	PYU1_G005973	-0.0154253	CARNITINE O-ACYLTRANSFERASE
PITG_13758	0.516755	PYU1_G005983	-0.0397455	SERINE/THREONINE-PROTEIN KINASE SGK3
PITG_13736	-1.39328	PYU1_G005992	-0.192705	DIACYLGLYCEROL KINASE ALPHA
PITG_13735	-0.0650657	PYU1_G005993	-0.633558	CLASS I PEPTIDE CHAIN RELEASE FACTOR
PITG_13730	0.178591	PYU1_G005997	-0.571581	SOLUTE CARRIER FAMILY 25 MEMBER 40
PITG_13727	0.79215	PYU1_G005999	0.628994	TREHALOSE-6-PHOSPHATE SYNTHASE ;TREHALOSE-PHOSPHATE PHOSPHATASE E-RELATED
PITG_13719	0.509479	PYU1_G006005	-0.225424	DNA EXCISION REPAIR PROTEIN ERCC-1
PITG_13716	0.554827	PYU1_G006008	0.90387
PITG_13713	-1.27995	PYU1_G006011	0.331681	PROTEIN-METHIONINE SULFOXIDE OXIDASE MICAL1
PITG_17516	-0.864881	PYU1_G006013	1.07376	S-ADENOSYLMETHIONINE SYNTHETASE
PITG_17514	0.403369	PYU1_G006015	0.456936	FAMILY NOT NAMED ;RECQ-MEDIATED GENOME INSTABILITY PROTEIN 1
PITG_13765	0.876449	PYU1_G006019	0.684699	No entry
PITG_13768	-0.976371	PYU1_G006023	0.769273	FAMILY NOT NAMED ;ACYL-COA-BINDING DOMAIN-CONTAINING PROTEIN 6
PITG_13773	-0.98143	PYU1_G006033	0.216993	CNH DOMAIN CONTAINING ;VAM6/VPS39-LIKE PROTEIN
PITG_14006	0.653681	PYU1_G006057	-0.5761	N-ACETYLTRANSFERASE 9 ;N-ACETYLTRANSFERASE 9
PITG_14007	-0.835777	PYU1_G006059	-0.664532	TBC1 DOMAIN FAMILY MEMBER GTPASE-ACTIVATING PROTEIN
PITG_13991	0.603642	PYU1_G006061	1.23946	NICOTINATE PHOSPHORIBOSYLTRANSFERASE ;NICOTINATE PHOSPHORIBOSYLTRANSFERASE
PITG_13986	0.349293	PYU1_G006063	-0.418783	BET3
PITG_13972	1.19387	PYU1_G006065	-0.22583	U6 snRNA-associated Sm-like protein LSm6gi|61227728|sp|P62313|LSM6_MOUSE
PITG_13976	0.19344	PYU1_G006067	-0.173214	ATP-DEPENDENT RNA HELICASE DDX42
PITG_13977	0.379211	PYU1_G006068	-0.372506	PROTEIN SAPS-1, ISOFORM C
PITG_13925	0.61572	PYU1_G006071	1.04683	Major facilitator superfamily domain-containing protein 8
PITG_13939	0.708523	PYU1_G006073	-0.401623	FAMILY NOT NAMED ;UPF0577 PROTEIN KIAA1324
PITG_13922	-0.678754	PYU1_G006084	-0.565863	Centromere protein V; Short=CENP-V; AltName: Proline-rich protein 6
PITG_13917	0.013985	PYU1_G006087	-0.126408	LIPID-A-DISACCHARIDE SYNTHASE
PITG_13915	-0.216771	PYU1_G006098	-1.35708
PITG_13913	0.670498	PYU1_G006099	-0.117167	SENTRIN/SUMO-SPECIFIC PROTEASE ;SENTRIN/SUMO-SPECIFIC PROTEASE
PITG_13911	-0.929425	PYU1_G006101	0.685644
PITG_07384	0.657303	PYU1_G006115	-0.284193	ISOAMYL ACETATE-HYDROLYZING ESTERASE 1
PITG_13892	-0.673994	PYU1_G006117	-0.761769
PITG_13899	1.38335	PYU1_G006125	0.348909
PITG_13901	0.0768958	PYU1_G006127	0.0788572	Leucine-rich repeat and coiled-coil domain-containing protein 1; AltName: Centrosomal
PITG_13856	0.253234	PYU1_G006156	-0.00354151
PITG_13855	0.483404	PYU1_G006157	0.212212	SPHINGOSINE-1-PHOSPHATE PHOSPHOHYDROLASE ;PRESQUALENE DIPHOSPHATE PHOSPHATASE
PITG_13854	-0.258989	PYU1_G006158	-1.33556
PITG_13845	0.123481	PYU1_G006167	-0.661421
PITG_13840	-0.514241	PYU1_G006169	-0.885925	Uncharacterized protein C17orf53
PITG_13842	0.780412	PYU1_G006178	0.581486	1-ACYL-SN-GLYCEROL-3-PHOSPHATE ACYLTRANSFERASE ;1-ACYL-SN-GLYCEROL-3-PHOSPHATE ACYLTRAN
PITG_13804	-0.615254	PYU1_G006191	-0.0250912
PITG_13832	0.969743	PYU1_G006195	-0.509081	PORPHOBILINOGEN SYNTHASE
PITG_13833	-1.13849	PYU1_G006197	-0.2647	DIAZEPAM-BINDING INHIBITOR-LIKE 5
PITG_13809	-0.0309204	PYU1_G006201	0.228808	FAMILY NOT NAMED ;RAS-RELATED PROTEIN RAB-18
PITG_13808	1.47856	PYU1_G006202	-0.306753	Proteasome assembly chaperone 3
PITG_13815	-1.47133	PYU1_G006203	-0.944342	ANKYRIN REPEAT AND PROTEIN KINASE DOMAIN-CONTAINING PROTEIN ;ANKYRIN REPEAT AND PROTEIN
PITG_13827	-0.968261	PYU1_G006207	-1.25084	ANKYRIN REPEAT AND PROTEIN KINASE DOMAIN-CONTAINING PROTEIN
PITG_13803	-0.273153	PYU1_G006209	-0.727399	HECT DOMAIN UBIQUITIN-PROTEIN LIGASE
PITG_13796	0.429094	PYU1_G006218	0.130796
PITG_13792	1.49749	PYU1_G006222	0.112737	RIBONUCLEASE H2 SUBUNIT A
PITG_14000	0.158154	PYU1_G006229	-0.086531
PITG_13999	1.2281	PYU1_G006230	-0.688936	Protein phosphatase 1 regulatory subunit 7; AltName: Protein phosphatase 1 regulatory
PITG_13997	0.517946	PYU1_G006233	0.382989	SERINE/THREONINE-PROTEIN KINASE WNK WITH NO LYSINE -RELATED ;SERINE/THREONINE-PROTEIN
PITG_14009	0.75045	PYU1_G006236	-0.121971	PRE-MRNA-SPLICING FACTOR ATP-DEPENDENT RNA HELICASE DHX16-RELATED
PITG_14021	-0.430524	PYU1_G006240	-0.722913
PITG_15623	1.46401	PYU1_G006251	0.0194925	PRE-MRNA-SPLICING FACTOR CWC22 HOMOLOG
PITG_17166	0.374857	PYU1_G006253	-0.14368	CELL CYCLE CONTROL PROTEIN CWF15
PITG_17165	0.400334	PYU1_G006262	-0.00595613	PEPTIDYL-PROLYL CIS-TRANS ISOMERASE ;PEPTIDYL-PROLYL CIS-TRANS ISOMERASE-RELATED
PITG_17154	-0.940873	PYU1_G006264	-0.0154181	KELCH REPEAT DOMAIN ;HOST CELL FACTOR 1
PITG_17158	0.420551	PYU1_G006266	-0.0605719
PITG_17142	-0.763526	PYU1_G006273	-0.102724	UNCHARACTERIZED NODULIN-LIKE PROTEIN ;TRANSPORTER MCH1-RELATED
PITG_17141	-0.967025	PYU1_G006274	-0.24002	UNCHARACTERIZED NODULIN-LIKE PROTEIN
PITG_17140	0.618558	PYU1_G006276	-0.384706
PITG_17136	-0.294441	PYU1_G006282	-0.452915	FAMILY NOT NAMED ;RAS-RELATED PROTEIN RAB-8A
PITG_08711	1.44779	PYU1_G006296	0.341785	TPR REPEAT CONTAINING PROTEIN
PITG_08699	-0.86484	PYU1_G006297	-0.984651	FAMILY NOT NAMED ;WBP2 ORTHOLOG, ISOFORM E
PITG_08696	0.703776	PYU1_G006300	0.253766	IRON-SULFUR CLUSTER SCAFFOLD PROTEIN NFU-RELATED ;NFU1 IRON-SULFUR CLUSTER SCAFFOLD HOM
PITG_08692	-0.0345856	PYU1_G006301	0.440227	BETA CATENIN-RELATED ARMADILLO REPEAT-CONTAINING
PITG_08693	-0.190834	PYU1_G006302	-0.561292	HOOK PROTEINS
PITG_08687	0.381971	PYU1_G006305	-0.261145	MITOCHONDRIAL THIAMINE PYROPHOSPHATE CARRIER
PITG_08683	0.825042	PYU1_G006309	-0.917925
PITG_17617	-0.466671	PYU1_G006318	-0.118105	RAD25/XP-B DNA REPAIR HELICASE ;TFIIH BASAL TRANSCRIPTION FACTOR COMPLEX HELICASE XPB S
PITG_21146	-0.169446	PYU1_G006320	-0.837703	UNCHARACTERIZED DUF292 DUF292
PITG_11323	-1.13003	PYU1_G006335	-0.0310721	FAS-ASSOCIATED PROTEIN ;FAS-ASSOCIATED PROTEIN
PITG_20463	0.418752	PYU1_G006338	-0.116691	VACUOLAR PROTEIN SORTING-ASSOCIATED PROTEIN 33B
PITG_20464	-1.0742	PYU1_G006339	-0.250967	Protein FAM86A
PITG_20559	-1.48209	PYU1_G006344	0.22274	Purine nucleoside phosphorylase DeoD-type; Short=PNP
PITG_13980	0.964843	PYU1_G006359	0.0860318	ARP2/3 COMPLEX 20 KD SUBUNIT
PITG_17609	0.609835	PYU1_G006364	0.39697	UPF0609 protein C4orf27 homolog
PITG_08851	0.539243	PYU1_G006370	0.158048	12 KDA FK506-BINDING PROTEIN
PITG_08876	0.741448	PYU1_G006385	0.338099
PITG_08873	0.50806	PYU1_G006387	-0.106222	OSMOTIC AVOIDANCE ABNORMAL PROTEIN 1/WD REPEAT MEMBRANE PROTEIN
PITG_08883	0.231749	PYU1_G006396	-0.542059	JOSEPHIN 1, 2 ;JOSEPHIN-LIKE PROTEIN
PITG_08886	0.837051	PYU1_G006399	-0.256364	Activating signal cointegrator 1 complex subunit 3
PITG_17560	-0.104407	PYU1_G006429	-0.178367
PITG_17556	-1.06583	PYU1_G006430	-0.169711
PITG_17568	-0.74752	PYU1_G006434	0.0799125
PITG_17550	1.20082	PYU1_G006452	-0.544631	OLIGOPEPTIDASE B
PITG_16975	0.916144	PYU1_G006474	-0.262758	U6 SNRNA-ASSOCIATED SM-LIKE PROTEIN LSM8
PITG_16978	-0.277392	PYU1_G006476	0.0347129	CROSSOVER JUNCTION ENDONUCLEASE MUS81
PITG_16969	0.142225	PYU1_G006477	-0.181632	CONSERVED OLIGOMERIC GOLGI COMPLEX SUBUNIT 3
PITG_16974	-0.213486	PYU1_G006478	-0.256278
PITG_17030	0.045949	PYU1_G006490	-1.01701	FAMILY NOT NAMED ;HOMOCYSTEINE-INDUCED ENDOPLASMIC RETICULUM PROTEIN, ISOFORM A
PITG_17026	-1.15136	PYU1_G006498	-0.853292	FAMILY NOT NAMED ;PALMITOYLTRANSFERASE
PITG_17023	0.161436	PYU1_G006500	0.611008	Broad-range acid phosphatase DET1; AltName: Decreased ergosterol transport protein 1
PITG_17022	0.769367	PYU1_G006501	0.157041	UDP-N-ACETYLGLUCOSAMINE--DOLICHYL-PHOSPHATE N-ACETYLGLUCOSAMINEPHOSPHOTRANSFERASE
PITG_17021	0.289169	PYU1_G006503	0.039836
PITG_17009	-0.265436	PYU1_G006525	-0.462473	TRANSLATION FACTOR
PITG_17005	0.551863	PYU1_G006528	0.0437971
PITG_17003	0.905168	PYU1_G006530	0.57076	CHOLINE/ETHANOALAMINE KINASE
PITG_17042	1.21942	PYU1_G006532	-0.159599	Protein RER1
PITG_17057	1.43816	PYU1_G006548	-0.325205	NARDILYSIN
PITG_10564	0.244458	PYU1_G006575	-0.706183
PITG_18814	-0.782903	PYU1_G006583	-0.458608
PITG_17430	-0.951046	PYU1_G006599	0.644092
PITG_17437	-0.862403	PYU1_G006604	-0.478223
PITG_10556	-0.275393	PYU1_G006605	0.010856
PITG_10553	0.117025	PYU1_G006606	-0.361825
PITG_19605	-1.34921	PYU1_G006619	0.120155
PITG_21447	1.33103	PYU1_G006621	-0.138121	Ribosomal large subunit pseudouridine synthase A; AltName: 23S rRNA pseudouridine(746)
PITG_19208	-0.0839288	PYU1_G006630	0.497468
PITG_06127	1.3173	PYU1_G006634	-0.49916
PITG_20611	-0.0720284	PYU1_G006639	-0.343222	NUCLEOPORIN SEH1
PITG_08314	0.967726	PYU1_G006641	-0.319134	CCR4-ASSOCIATED FACTOR 16
PITG_20159	-1.26742	PYU1_G006652	1.35702	VOLTAGE AND LIGAND GATED POTASSIUM CHANNEL
PITG_21394	0.662197	PYU1_G006653	0.185781	COBW DOMAIN-CONTAINING PROTEIN 1-RELATED
PITG_21396	0.530625	PYU1_G006657	-0.0211576	UNCHARACTERIZED ;GOLGI APPARATUS MEMBRANE PROTEIN TVP23 HOMOLOG C
PITG_21397	1.18363	PYU1_G006658	0.358753	Ribose-phosphate pyrophosphokinase; Short=RPPK; AltName: Phosphoribosyl pyrophosphate
PITG_20061	0.70413	PYU1_G006677	0.162202	OPTIC ATROPHY 3 PROTEIN OPA3 ;OPTIC ATROPHY 3 PROTEIN
PITG_19611	0.290831	PYU1_G006691	0.765387
PITG_19612	0.780628	PYU1_G006692	-1.06409
PITG_10524	-1.38296	PYU1_G006694	-0.856601	Cathepsin D; Contains:
PITG_19418	-0.210164	PYU1_G006702	-0.166345
PITG_10509	1.35805	PYU1_G006717	-0.345301	FAD NAD BINDING OXIDOREDUCTASES
PITG_10492	-0.517121	PYU1_G006724	0.0928595	Lactation elevated protein 1; AltName: Protein AFG1 homolog
PITG_10462	0.281564	PYU1_G006732	0.0814433	OXYSTEROL-BINDING PROTEIN-RELATED ;OXYSTEROL-BINDING PROTEIN 9
PITG_10473	0.360008	PYU1_G006735	-0.439451
PITG_20236	-0.450115	PYU1_G006739	0.144392
PITG_10442	0.793333	PYU1_G006756	-0.65681	UNR PROTEIN N-RAS UPSTREAM GENE PROTEIN ;COLD SHOCK DOMAIN-CONTAINING PROTEIN E1
PITG_10446	-1.00499	PYU1_G006764	-0.0482116	FAMILY NOT NAMED ;STROMAL INTERACTION MOLECULE HOMOLOG
PITG_10419	-0.864858	PYU1_G006789	-0.00605233	UBIQUITIN-CONJUGATING ENZYME E2 ;NEDD8-CONJUGATING ENZYME UBC12
PITG_10423	-0.970219	PYU1_G006792	0.00677728
PITG_10420	-0.750898	PYU1_G006793	-0.145535	RUBY-EYE2-LIKE PROTEIN ;TECTONIN BETA-PROPELLER REPEAT-CONTAINING PROTEIN 2
PITG_17405	0.280639	PYU1_G006813	-0.398915	UNCHARACTERIZED ;RNA POLYMERASE II SUBUNIT B1 CTD PHOSPHATASE RPAP2-RELATED
PITG_17395	0.391477	PYU1_G006827	-0.206837	5'-AMP-activated protein kinase subunit gamma; Short=AMPK subunit gamma
PITG_02827	-0.500706	PYU1_G006831	-0.261018	Ras-related GTP-binding protein D; Short=Rag D; Short=RagD
PITG_17378	0.823651	PYU1_G006838	-0.0880267	5'-NUCLEOTIDASE DOMAIN-CONTAINING PROTEIN DDB_G0275467
PITG_17384	1.3666	PYU1_G006839	0.239128	ER MEMBRANE PROTEIN COMPLEX SUBUNIT 2
PITG_17383	1.25345	PYU1_G006843	0.0663352	HEAT SHOCK PROTEIN 70KDA ;HEAT SHOCK PROTEIN 70KDA
PITG_07720	0.944502	PYU1_G006845	0.688627	FAMILY NOT NAMED ;INACTIVE PURPLE ACID PHOSPHATASE 28-RELATED
PITG_10461	0.867664	PYU1_G006853	-0.346687	UNCHARACTERIZED ;ER MEMBRANE PROTEIN COMPLEX SUBUNIT 1
PITG_08426	1.08379	PYU1_G006864	0.0133361	BETA1,3-GALACTOSYLTRANSFERASE ;GLYCOPROTEIN-N-ACETYLGALACTOSAMINE 3-BETA-GALACTOSYLTRAN
PITG_08427	-1.18632	PYU1_G006865	0.172411
PITG_08439	-1.26321	PYU1_G006870	-0.00810514	MY011 PROTEIN ;MY011 PROTEIN
PITG_08438	-0.229903	PYU1_G006871	0.182573	SERINE/ARGININE REGULATED NUCLEAR MATRIX PROTEIN
PITG_08435	-0.284029	PYU1_G006873	-0.0786095	CHAPERONE-ACTIVITY OF BC1 COMPLEX CABC1 -RELATED
PITG_08388	-0.855515	PYU1_G006879	-0.150742
PITG_08394	0.407878	PYU1_G006882	0.763094
PITG_08403	0.115198	PYU1_G006887	-0.0223138	TRANSCRIPTION INITIATION FACTOR IIE, ALPHA SUBUNIT ;TRANSCRIPTION INITIATION FACTOR IIE
PITG_08406	1.26734	PYU1_G006891	-0.316548	LEUCINE-RICH REPEAT-CONTAINING PROTEIN ;LEUCINE-RICH REPEAT-CONTAINING PROTEIN
PITG_08373	-0.478577	PYU1_G006893	-0.291631	OVARIAN CANCER GENE-2 PROTEIN-RELATED ;OVARIAN CANCER-ASSOCIATED GENE 2 PROTEIN
PITG_08375	0.840892	PYU1_G006894	0.562157	MRNA-CAPPING ENZYME
PITG_03596	-1.065	PYU1_G006898	-0.898271
PITG_03606	-0.0413117	PYU1_G006899	-0.808163	FAMILY NOT NAMED ;CONSERVED OLIGOMERIC GOLGI COMPLEX SUBUNIT 4
PITG_03610	-0.24502	PYU1_G006903	0.203834
PITG_03612	-1.27408	PYU1_G006905	0.303445	GTP-BINDING PROTEIN ALPHA SUBUNIT ;G PROTEIN ALPHA I SUBUNIT
PITG_03569	-0.332217	PYU1_G006910	-0.262072	MICROFIBRILLAR-ASSOCIATED PROTEIN 1
PITG_03570	-0.282454	PYU1_G006911	-0.270006
PITG_03571	-0.965506	PYU1_G006912	-0.256844	Transcription-associated protein 1
PITG_03575	-1.00816	PYU1_G006920	-1.10578	NGEP-RELATED ;ANOCTAMIN
PITG_03577	-0.998011	PYU1_G006922	0.240249	LYST-INTERACTING PROTEIN LIP5 DOPAMINE RESPONSIVE PROTEIN DRG-1 ;LYST-INTERACTING PROT
PITG_03582	-0.933323	PYU1_G006923	-0.354101	SERINE PROTEASE FAMILY S1C HTRA-RELATED ;SERINE PROTEASE HTRA1
PITG_03586	-0.354105	PYU1_G006925	0.0349598	TRAFFICKING PROTEIN PARTICLE COMPLEX SUBUNIT 1
PITG_03587	0.277658	PYU1_G006926	-1.01532	Probable mitochondrial import receptor subunit tom70; AltName: Translocase of outer me
PITG_03590	-0.369786	PYU1_G006930	-0.307001	UNCHARACTERIZED ;INOSITOL HEXAKISPHOSPHATE AND DIPHOSPHOINOSITOL-PENTAKISPHOSPHATE KINA
PITG_03544	-0.481113	PYU1_G006938	1.05466
PITG_03545	-0.500293	PYU1_G006939	-0.10484	Protein YIPF1 homolog
PITG_03549	0.917272	PYU1_G006943	-0.620987	COATOMER SUBUNIT GAMMA-2
PITG_03553	-0.0103464	PYU1_G006947	-0.194792	CELL DIVISION CONTROL PROTEIN 6-RELATED ;CELL DIVISION CONTROL PROTEIN 6-RELATED
PITG_03603	-0.225088	PYU1_G006956	-0.482011	CDC25-LIKE PHOSPHATASE YCH1
PITG_03594	0.654705	PYU1_G006958	-0.21636	SEC31, ISOFORM B
PITG_03601	-1.24491	PYU1_G006961	0.434344	INOSINE TRIPHOSPHATE PYROPHOSPHATASE/HAM1 PROTEIN
PITG_03559	1.07656	PYU1_G006966	-0.123678
PITG_03561	0.109562	PYU1_G006968	-0.628699	COP9 SIGNALOSOME COMPLEX SUBUNIT 5
PITG_03614	-0.288688	PYU1_G006972	0.206131	SIGNAL RECOGNITION PARTICLE RECEPTOR SUBUNIT ALPHA
PITG_03615	0.490331	PYU1_G006973	0.114382	ADENOSINE DEAMINASE deaminase#PC00088;hydrolase#PC00121 ;ADENOSINE DEAMINASE
PITG_03617	0.496905	PYU1_G006975	-0.734129	SERINE/THREONINE PROTEIN KINASE
PITG_03621	-0.45009	PYU1_G006982	-0.260259	FAMILY NOT NAMED ;TOBAMOVIRUS MULTIPLICATION PROTEIN 1
PITG_03641	-0.835752	PYU1_G007003	-0.260473
PITG_03646	-0.246082	PYU1_G007008	0.678096	Vacuolar protein-sorting-associated protein 36; AltName: ESCRT-II complex subunit VPS3
PITG_03652	-0.318739	PYU1_G007013	-0.263721
PITG_03653	1.13055	PYU1_G007014	-0.425635	SERINE/THREONINE-PROTEIN PHOSPHATASE 2A 65 KDA REGULATORY SUBUNIT A BETA ISOFORM
PITG_03655	-0.802911	PYU1_G007015	-0.265616	RING ZINC FINGER PROTEIN ;E3 UBIQUITIN-PROTEIN LIGASE RNF115
PITG_03658	-1.14754	PYU1_G007018	0.423773	6-PHOSPHOFRUCTO-2-KINASE/FRUCTOSE-2,6-BISPHOSPHATASE
PITG_03660	0.103928	PYU1_G007020	0.612231	60S RIBOSOMAL PROTEIN L6
PITG_03669	-1.17606	PYU1_G007029	0.285049
PITG_03678	-0.127331	PYU1_G007037	0.412267	METHIONINE AMINOTRANSFERASE
PITG_03682	0.558067	PYU1_G007039	0.738596	DYNACTIN 6
PITG_03685	1.0494	PYU1_G007044	-1.08874	5-AMINOLEVULINATE SYNTHASE
PITG_03702	0.367971	PYU1_G007059	-0.0399219	PCI DOMAIN-CONTAINING PROTEIN 2
PITG_03703	0.416218	PYU1_G007060	0.117211	GLUTAREDOXIN
PITG_03717	1.1275	PYU1_G007067	0.553089
PITG_03715	-0.679066	PYU1_G007069	0.0995017	RING FINGER DOMAIN-CONTAINING ;RING FINGER DOMAIN-CONTAINING
PITG_03714	0.805446	PYU1_G007070	-0.295914	Putative tyrosine-protein phosphatase OCA1
PITG_03713	0.474528	PYU1_G007071	-0.365008	DNA REPAIR POLYMERASE UMUC / TRANSFERASE FAMILY MEMBER ;DNA REPAIR PROTEIN REV1
PITG_03711	-0.315902	PYU1_G007074	-0.35458	SERINE/THREONINE-PROTEIN PHOSPHATASE 2A REGULATORY SUBUNIT B
PITG_03737	-0.114258	PYU1_G007078	-0.350575	CBP/P300-RELATED ;HISTONE ACETYLTRANSFERASE P300
PITG_03740	-1.47445	PYU1_G007083	-0.22417	Probable phospholipid-transporting ATPase IB; AltName: ATPase class I type 8A member 2
PITG_03748	1.00064	PYU1_G007103	-0.700751
PITG_03784	-0.602953	PYU1_G007106	-0.384988
PITG_03757	-0.303636	PYU1_G007118	-0.571583	P-LOOP CONTAINING NUCLEOSIDE TRIPHOSPHATE HYDROLASES SUPERFAMILY PROTEIN
PITG_03759	0.675615	PYU1_G007121	-0.522502	hypothetical protein
PITG_03761	-0.993412	PYU1_G007124	-0.0220587
PITG_03767	-0.0904108	PYU1_G007129	0.104732	CYTOSOLIC REGULATOR PIANISSIMO ;RAPAMYCIN-INSENSITIVE COMPANION OF MTOR
PITG_03769	0.446934	PYU1_G007131	-0.149215
PITG_03778	-0.0490375	PYU1_G007135	0.729672	Poly(A) polymerase; Short=PAP; AltName: Polynucleotide adenylyltransferase
PITG_03843	1.16908	PYU1_G007136	-0.543427	PROTEASOME MATURATION PROTEIN UMP1
PITG_03775	0.683521	PYU1_G007142	1.06477	SERINE-THREONINE PROTEIN KINASE
PITG_03790	-0.572822	PYU1_G007150	-0.253666	GOS-28 SNARE- RELATED
PITG_03789	-0.228844	PYU1_G007151	-0.397806	HYPOTHETICAL HEAT DOMAIN-CONTAINING ;HYPOTHETICAL HEAT DOMAIN-CONTAINING
PITG_03788	-0.392324	PYU1_G007152	-0.834826
PITG_03801	-0.859858	PYU1_G007173	-0.0809855
PITG_03777	0.759624	PYU1_G007179	0.0353618	CENTROMERE PROTEIN C ;CENTROMERE PROTEIN C
PITG_03794	-0.0648944	PYU1_G007183	-0.331468	ATP-DEPENDENT RNA HELICASE DDX41-RELATED
PITG_03792	-0.0165355	PYU1_G007184	-0.628074	FAMILY NOT NAMED ;COFACTOR-INDEPENDENT PHOSPHOGLYCERATE MUTASE
PITG_03821	-0.605737	PYU1_G007193	-0.22631	RING FINGER PROTEIN-RELATED ;E3 UBIQUITIN-PROTEIN LIGASE BRE1
PITG_03824	-0.632072	PYU1_G007195	0.578627
PITG_03827	0.0307028	PYU1_G007198	-0.327325	D-glycerate 3-kinase, chloroplastic; Short=AtGLYK; Flags: Precursor
PITG_03832	-0.185185	PYU1_G007204	-0.0817881	MITOCHONDRIAL RHO GTPASE
PITG_03836	0.968974	PYU1_G007205	-0.959755
PITG_15496	0.121204	PYU1_G007207	0.0663259	ACYL-COA SYNTHETASE FAMILY MEMBER 3, MITOCHONDRIAL
PITG_15503	-0.398266	PYU1_G007208	0.435364	BSD DOMAIN-CONTAINING PROTEIN 1
PITG_15505	0.985387	PYU1_G007212	0.519034	DNA POLYMERASE EPSILON CATALYTIC SUBUNIT A ;DNA POLYMERASE EPSILON CATALYTIC SUBUNIT A
PITG_15486	0.521124	PYU1_G007219	-0.177621	GENERAL TRANSCRIPTION FACTOR IIH SUBUNIT 4
PITG_14465	0.0702979	PYU1_G007234	-1.25223	NIPA-like protein 2
PITG_15357	-0.128978	PYU1_G007265	-0.0154301	Palmitoyltransferase ZDHHC5; AltName: Zinc finger DHHC domain-containing protein 5; Sh
PITG_11802	-0.767129	PYU1_G007275	0.482341
PITG_11813	-0.231267	PYU1_G007278	-0.550652	HEH2P ;HEH2P
PITG_11795	0.891458	PYU1_G007293	0.981124	ATP-DEPENDENT RNA AND DNA HELICASE ;ATP-DEPENDENT RNA AND DNA HELICASE
PITG_11799	-0.963673	PYU1_G007300	-0.545763
PITG_11789	-0.227108	PYU1_G007307	-0.122651	ATPASE, H+ TRANSPORTING, V1 SUBUNIT G ISOFORM 1
PITG_11792	-0.340341	PYU1_G007318	-0.739602
PITG_15450	-0.547696	PYU1_G007321	0.212956
PITG_15451	1.27164	PYU1_G007322	-0.999818
PITG_15443	-0.792669	PYU1_G007334	-0.680013
PITG_19004	0.140141	PYU1_G007337	-0.193673	PROLYL 4-HYDROXYLASE ALPHA SUBUNIT ;OXOGLUTARATE/IRON-DEPENDENT OXYGENASE
PITG_15476	-1.35521	PYU1_G007343	-0.550653	MALATE DEHYDROGENASE
PITG_15466	1.10451	PYU1_G007344	1.17303	PHOSPHOLIPASE-RELATED
PITG_15417	0.700258	PYU1_G007370	-0.0562084	ASPARAGINE SYNTHETASE DOMAIN-CONTAINING PROTEIN 1
PITG_15416	0.335185	PYU1_G007372	0.207825
PITG_15415	1.19769	PYU1_G007393	0.477724	HISTONE DEACETYLASE 6
PITG_07858	0.722157	PYU1_G007404	0.0087526	SH3 ADAPTER PROTEIN SPIN90 NCK INTERACTING PROTEIN WITH SH3 DOMAIN ;SH3 ADAPTER PROTEI
PITG_17876	0.65454	PYU1_G007414	0.391581	LUNG SEVEN TRANSMEMBRANE RECEPTOR ;PROTEIN C15H9.5
PITG_17879	-0.803734	PYU1_G007416	0.242532	TPR REPEAT CONTAINING PROTEIN
PITG_17883	0.886834	PYU1_G007417	0.0085331	CONDENSIN COMPLEX SUBUNIT 3-RELATED
PITG_17893	-1.36049	PYU1_G007423	-0.386169	RAB GDP/GTP EXCHANGE FACTOR ;RAB GDP/GTP EXCHANGE FACTOR
PITG_04676	0.325034	PYU1_G007455	-0.0232294	SPERMATOGENESIS ASSOCIATED 11-RELATED ;ALPHA-KETOGLUTARATE-DEPENDENT DIOXYGENASE ALKB H
PITG_04691	-0.206499	PYU1_G007484	-0.848467	Apoptosis-inducing factor homolog B
PITG_04701	-0.800602	PYU1_G007494	0.11699	HEAT SHOCK TRANSCRIPTION FACTOR ;HEAT SHOCK TRANSCRIPTION FACTOR
PITG_04704	0.88855	PYU1_G007497	-1.12637	CALICYLIN BINDING PROTEIN ;CALICYLIN BINDING PROTEIN
PITG_04707	0.860854	PYU1_G007501	-0.218897
PITG_04712	-0.432754	PYU1_G007523	0.25377	SWI/SNF-RELATED MATRIX-ASSOCIATED ACTIN-DEPENDENT REGULATOR OF CHROMATIN SUBFAMILY-RELA
PITG_04718	1.1524	PYU1_G007534	-0.290533	PROTEIN PELOTA HOMOLOG
PITG_04719	0.84851	PYU1_G007535	-0.588499	MBP-1 INTERACTING PROTEIN-2A ;TRAFFICKING PROTEIN PARTICLE COMPLEX SUBUNIT 2-LIKE PROTE
PITG_04822	-0.803997	PYU1_G007552	-1.0015	INOSITOL POLYPHOSPHATE KINASE
PITG_04892	1.38435	PYU1_G007556	-0.342786
PITG_11063	0.995529	PYU1_G007565	-0.653076	EUKARYOTIC TRANSLATION INITIATION FACTOR 3 SUBUNIT F-RELATED ;26S PROTEASOME NON-ATPASE
PITG_21111	-0.643207	PYU1_G007571	0.239079
PITG_04860	0.354369	PYU1_G007572	-0.571949	Transcription initiation factor TFIID subunit 9B; AltName: Transcription initiation fa
PITG_04869	-0.574376	PYU1_G007588	0.894759
PITG_04870	1.30411	PYU1_G007589	-0.343392	TRAFFICKING PROTEIN PARTICLE COMPLEX SUBUNIT 4
PITG_04874	-1.12315	PYU1_G007593	0.376031	Endoglucanase E; AltName: Cellulase E; AltName: Endo-1,4-beta-glucanase E; Short=EgE;
PITG_04876	-1.28651	PYU1_G007596	-0.878681
PITG_04878	1.40833	PYU1_G007597	-0.250188	CYCLIN-L1-RELATED
PITG_04885	0.482542	PYU1_G007602	-0.236604	5',5'''-P-1,P-4-tetraphosphate phosphorylase 2; AltName: ATP adenylyltransferase; AltN
PITG_03965	-0.850541	PYU1_G007613	0.209507
PITG_03957	-1.49499	PYU1_G007624	-0.784206	RAPSYN-RELATED
PITG_03959	0.255501	PYU1_G007627	-0.16647	RNA POLYMERASE II SUBUNIT A C-TERMINAL DOMAIN PHOSPHATASE
PITG_03938	0.252929	PYU1_G007635	-0.221053	FORMIN-RELATED ;FORMIN-A
PITG_03939	0.156994	PYU1_G007638	0.181346	RING FINGER AND SRY DOMAIN-CONTAINING ;E3 UBIQUITIN-PROTEIN LIGASE RNF123
PITG_03940	-1.00897	PYU1_G007639	-0.437734	No entry
PITG_03945	-1.42681	PYU1_G007644	0.0251363	CALPAIN-13
PITG_03947	0.485249	PYU1_G007646	-0.450921	CYCLIN-DEPENDENT KINASE INHIBITOR-RELATED PROTEIN
PITG_03934	-1.10405	PYU1_G007648	-0.251864	SERINE/THREONINE-PROTEIN KINASE NEK2-RELATED
PITG_03932	-0.418702	PYU1_G007650	0.302739
PITG_03929	0.765565	PYU1_G007652	1.07639
PITG_04841	-1.16539	PYU1_G007660	0.678538
PITG_04844	0.555365	PYU1_G007664	-0.318018	FAMILY NOT NAMED ;FOLATE-BIOPTERIN TRANSPORTER 1, CHLOROPLASTIC
PITG_10477	1.03971	PYU1_G007677	-0.328237	Guanidinoacetate N-methyltransferase
PITG_04903	-0.472694	PYU1_G007681	-0.34865
PITG_04905	-1.16993	PYU1_G007683	0.290369	ZINC FINGER PROTEIN 183
PITG_04907	-1.46329	PYU1_G007685	-0.69393	FK506-binding protein 5; AltName: Peptidyl-prolyl cis-trans isomerase; Short=PPIase; A
PITG_04908	0.0557341	PYU1_G007687	0.383998	JUN TRANSCRIPTION FACTOR-RELATED ;JUN TRANSCRIPTION FACTOR-RELATED
PITG_19863	0.316378	PYU1_G007690	-0.428134
PITG_03978	0.501222	PYU1_G007705	-0.161396	TRANSCRIPTION INITIATION FACTOR TFIID SUBUNIT 6 ;TRANSCRIPTION INITIATION FACTOR TFIID
PITG_04001	-0.679846	PYU1_G007727	-0.0704772	CAAX PRENYL PROTEASE 2
PITG_04002	-0.69601	PYU1_G007728	0.172841	PHD FINGER PROTEIN ;PHD FINGER PROTEIN 21A
PITG_12810	-0.520713	PYU1_G007747	-1.02165	RAB GDP/GTP EXCHANGE FACTOR ;RAB GDP/GTP EXCHANGE FACTOR
PITG_12819	-0.0897837	PYU1_G007751	0.268596	CARBONYL REDUCTASE 1-RELATED
PITG_12813	0.799391	PYU1_G007757	0.429195	PHYTANOYL-COA DIOXYGENASE DOMAIN CONTAINING 1
PITG_12826	0.0701272	PYU1_G007765	-1.1155
PITG_12836	1.26695	PYU1_G007775	-0.930009	GLYCOSYL TRANSFERASE-RELATED ;GLYCOSYL TRANSFERASE-RELATED
PITG_12843	-0.2436	PYU1_G007784	-0.0998759	RAB PROTEINS GERANYLGERANYLTRANSFERASE COMPONENT A
PITG_12855	1.3983	PYU1_G007785	-0.860785
PITG_12870	-0.833906	PYU1_G007794	1.07595	CARBON CATABOLITE REPRESSOR PROTEIN 4 ;PROTEIN ANGEL
PITG_12873	0.359396	PYU1_G007802	-0.680785	Protein kintoun; AltName: Dynein assembly factor 2, axonemal homolog
PITG_12876	1.21104	PYU1_G007804	0.230207	FAMILY NOT NAMED ;RNA-BINDING PROTEIN 42
PITG_12881	0.898932	PYU1_G007809	-0.538616	DOLICHYL-DIPHOSPHOOLIGOSACCHARIDE--PROTEIN GLYCOSYLTRANSFERASE SUBUNIT DAD1
PITG_12882	0.477778	PYU1_G007810	-0.644371	Electron transfer flavoprotein subunit alpha; Short=Alpha-ETF; AltName: Electron trans
PITG_15637	-0.11044	PYU1_G007827	0.243111	SPECTRIN BETA CHAIN, NON-ERYTHROCYTIC 4
PITG_15657	-0.337169	PYU1_G007828	-0.686291
PITG_14619	0.315188	PYU1_G007840	0.0197979	RAG1-ACTIVATING PROTEIN 1
PITG_14637	-0.421747	PYU1_G007842	-0.530869
PITG_14638	1.06241	PYU1_G007843	0.945902
PITG_14623	0.385469	PYU1_G007847	-0.318195	MEDIATOR OF RNA POLYMERASE II TRANSCRIPTION SUBUNIT 6
PITG_14636	0.410454	PYU1_G007852	-0.586768	COP9 SIGNALOSOME COMPLEX SUBUNIT 8
PITG_14642	0.216516	PYU1_G007858	-0.624108	GDP-L-FUCOSE SYNTHASE
PITG_14641	0.770496	PYU1_G007859	-0.766079	GLUTATHIONE PEROXIDASE
PITG_14640	1.10585	PYU1_G007860	-0.0966057	RING FINGER PROTEIN 26 RNF26 ;RING FINGER PROTEIN 26
PITG_14634	1.11961	PYU1_G007862	0.248822	1-(5-phosphoribosyl)-5-[(5-phosphoribosylamino)methylideneamino] imidazole-4-carboxami
PITG_14602	-0.844259	PYU1_G007864	-1.19744	ESOPHAGEAL CANCER ASSOCIATED PROTEIN ;UPF0505 PROTEIN C16ORF62
PITG_15642	-0.553205	PYU1_G007867	0.157339
PITG_14599	0.71196	PYU1_G007871	-0.12471	Retinoblastoma-binding protein 5; Short=RBBP-5
PITG_15640	-0.779476	PYU1_G007873	0.661906	Peroxisomal 2,4-dienoyl-CoA reductase
PITG_14607	0.699989	PYU1_G007874	-0.155971	CRAL-TRIO DOMAIN-CONTAINING PROTEIN YKL091C-RELATED
PITG_14614	0.296923	PYU1_G007889	-0.0557143	TUBULIN FOLDING COFACTOR C
PITG_14562	1.45946	PYU1_G007894	-0.182634	Phosphatidylinositol N-acetylglucosaminyltransferase subunit P; AltName: Down syndrome
PITG_14564	-1.37035	PYU1_G007896	-0.922112
PITG_14573	0.418879	PYU1_G007902	-0.0267084	AP-3 COMPLEX SUBUNIT DELTA-1
PITG_14576	-1.23338	PYU1_G007904	-0.830247	COMM DOMAIN CONTAINING PROTEIN 2 ;COMM DOMAIN-CONTAINING PROTEIN 2
PITG_14578	1.3019	PYU1_G007907	0.544365	PHOSDUCIN-RELATED ;PHOSDUCIN-LIKE PROTEIN 2
PITG_14579	0.989902	PYU1_G007908	0.155918	WD REPEAT AND HMG-BOX DNA-BINDING PROTEIN 1
PITG_14586	0.0219513	PYU1_G007914	-0.101333	5'-AMP-ACTIVATED PROTEIN KINASE , BETA SUBUNIT ;5'-AMP-ACTIVATED PROTEIN KINASE SUBUNIT
PITG_14587	1.32554	PYU1_G007916	-0.185229
PITG_14589	1.08486	PYU1_G007918	-0.370171	CHOLINE-PHOSPHATE CYTIDYLYLTRANSFERASE B
PITG_14590	1.49589	PYU1_G007919	-0.690312	REDUCED GROWTH PHENOTYPE 1 RGP1, YEAST -RELATED ;REDUCED GROWTH PHENOTYPE 1 RGP1, YEA
PITG_14593	0.0986407	PYU1_G007921	-0.312953	Armadillo repeat-containing protein 6
PITG_14594	0.0419946	PYU1_G007922	0.822146	UBIQUITIN-CONJUGATING ENZYME E2 ;UBIQUITIN-CONJUGATING ENZYME E2 A
PITG_14597	0.804118	PYU1_G007925	0.142352	DOLICHOL-PHOSPHATE MANNOSYLTRANSFERASE SUBUNIT 3
PITG_14558	0.967862	PYU1_G007927	-0.506712
PITG_20747	0.773482	PYU1_G007938	-0.342452	TRANSCRIPTION ELONGATION FACTOR B POLYPEPTIDE 1
PITG_20746	-0.00202213	PYU1_G007939	-0.42401	ENHANCER OF RUDIMENTARY HOMOLOG
PITG_20742	-0.527136	PYU1_G007943	0.811455	OVARIAN CANCER GENE-2 PROTEIN-RELATED ;OVARIAN CANCER-ASSOCIATED GENE 2 PROTEIN
PITG_20750	-0.298508	PYU1_G007946	0.772389
PITG_09564	-0.233482	PYU1_G007955	-0.53162	VACUOLAR PROTEIN SORTING VPS41
PITG_09508	0.857989	PYU1_G007960	-0.125168	UBIQUITIN CARBOXYL-TERMINAL HYDROLASE ISOZYME L5
PITG_09507	-0.947999	PYU1_G007962	-0.221306	ADP RIBOSYLATION FACTOR-RELATED ;ADP-RIBOSYLATION FACTOR-RELATED PROTEIN 1
PITG_09483	0.172553	PYU1_G007971	-0.388093	FAMILY NOT NAMED ;E3 UBIQUITIN-PROTEIN LIGASE E3D
PITG_09475	1.20878	PYU1_G007976	0.240185	Protein BUD31 homolog; AltName: Protein G10 homolog
PITG_09474	0.534284	PYU1_G007977	0.095904	DFG10 PROTEIN ;POLYPRENOL REDUCTASE
PITG_09452	-0.161058	PYU1_G007986	-0.0914312	Mitochondrial translocator assembly and maintenance protein 41 homolog; Short=TAM41; A
PITG_17705	-0.986328	PYU1_G008001	1.24285	SERINE-THREONINE PROTEIN KINASE
PITG_17701	1.43172	PYU1_G008003	0.384435
PITG_17700	0.583036	PYU1_G008004	-0.739352	UNCHARACTERIZED ;GOLGI TO ER TRAFFIC PROTEIN 4 HOMOLOG
PITG_09423	-0.391306	PYU1_G008007	-0.0797785	FAMILY NOT NAMED ;GRIP AND COILED-COIL DOMAIN-CONTAINING PROTEIN 1
PITG_09435	-1.01349	PYU1_G008009	-0.897065
PITG_09434	1.42153	PYU1_G008011	-0.337861	UNCHARACTERIZED ;ER MEMBRANE PROTEIN COMPLEX SUBUNIT 7
PITG_11184	-0.300306	PYU1_G008012	0.0502276
PITG_09437	0.123713	PYU1_G008018	-0.133466	U6 SNRNA-ASSOCIATED SM-LIKE PROTEIN LSM1
PITG_09426	0.854904	PYU1_G008022	-0.030715
PITG_09430	-0.349608	PYU1_G008024	-0.236926	MBP-1 INTERACTING PROTEIN-2A ;MCG6979, ISOFORM CRA_A
PITG_09443	1.46913	PYU1_G008028	0.0663294	PREFOLDIN SUBUNIT 2
PITG_09444	-0.45247	PYU1_G008029	-0.401103
PITG_09447	-0.359882	PYU1_G008033	-0.246196	WD repeat-containing protein 59
PITG_17709	-0.222546	PYU1_G008037	0.217042	XENOTROPIC AND POLYTROPIC RETROVIRUS RECEPTOR 1
PITG_17710	-0.227229	PYU1_G008041	-0.676973	CHARGED MULTIVESICULAR BODY PROTEIN 1B
PITG_17726	-0.297653	PYU1_G008048	-0.300134	SAP18
PITG_17734	0.691347	PYU1_G008051	-0.0265748	P-LOOP CONTAINING NUCLEOSIDE TRIPHOSPHATE HYDROLASES SUPERFAMILY PROTEIN
PITG_17719	0.516932	PYU1_G008055	0.20436	IRON-SULFUR CLUSTER ASSEMBLY 1 HOMOLOG, MITOCHONDRIAL
PITG_17717	0.997519	PYU1_G008057	-0.34352	NUCLEAR MIGRATION PROTEIN NUDC
PITG_20902	0.33447	PYU1_G008059	0.151291
PITG_20527	1.34542	PYU1_G008063	0.440316	DNA POLYMERASE CATALYTIC SUBUNIT ;DNA POLYMERASE CATALYTIC SUBUNIT
PITG_21172	-1.33625	PYU1_G008065	-0.909507	PROTEIN PHOSPHATASE 2C 76-RELATED
PITG_21173	0.583678	PYU1_G008066	0.120657	NUCLEOTIDE-BINDING PROTEIN NBP35 YEAST -RELATED ;CYTOSOLIC FE-S CLUSTER ASSEMBLY FACTOR
PITG_21149	-0.0612252	PYU1_G008072	-0.934847	MUCOLIPIN ;CUP-5L
PITG_19466	-0.329018	PYU1_G008086	0.612077
PITG_19467	-0.85865	PYU1_G008099	-0.334809	LEUCINE RICH REPEAT PROTEIN ;LEUCINE RICH REPEAT PROTEIN
PITG_19468	-1.23806	PYU1_G008100	-0.494086	LEUCINE RICH REPEAT PROTEIN ;LEUCINE RICH REPEAT PROTEIN
PITG_20528	0.523027	PYU1_G008101	-1.14625	Uncharacterized protein TP_0851
PITG_13687	0.5312	PYU1_G008103	-0.284546	Probable pre-mRNA-splicing factor ATP-dependent RNA helicase mog-5; AltName: Masculini
PITG_13679	-1.08536	PYU1_G008109	-0.245968
PITG_13678	0.51039	PYU1_G008112	-0.953841
PITG_13672	0.694377	PYU1_G008117	-0.22398	GOLGI SNAP RECEPTOR COMPLEX MEMBER 2
PITG_13669	0.149248	PYU1_G008118	-0.00810175	SERINE/THREONINE-PROTEIN KINASE DOA
PITG_13665	-1.15665	PYU1_G008119	-0.202512	PLEKHH PROTEIN ;PLEKHH PROTEIN
PITG_13666	-0.832089	PYU1_G008120	0.369125	SPHINGOSINE KINASE ;SPHINGOSINE KINASE
PITG_05192	0.491571	PYU1_G008129	-0.460388	GENERAL VESICULAR TRANSPORT FACTOR P115
PITG_13664	1.38714	PYU1_G008130	0.262973
PITG_13657	0.255843	PYU1_G008133	0.422883
PITG_13596	-0.237368	PYU1_G008144	0.421892	BIOTIN SYNTHASE, MITOCHONDRIAL
PITG_13609	1.29635	PYU1_G008153	1.11631
PITG_13588	-1.07233	PYU1_G008162	-1.25773
PITG_13625	1.33616	PYU1_G008165	-0.42039
PITG_13618	0.697547	PYU1_G008166	0.442043	G BETA-LIKE PROTEIN GBL ;G BETA-LIKE PROTEIN GBL
PITG_13615	1.00318	PYU1_G008170	0.736099	DIMETHYLADENOSINE TRANSFERASE-RELATED
PITG_05187	-0.2708	PYU1_G008176	0.889491	ARYLSULFATASE
PITG_05175	0.168248	PYU1_G008178	-0.398498	ARSENITE INDUCUBLE RNA ASSOCIATED PROTEIN AIP-1-RELATED
PITG_05177	0.926056	PYU1_G008182	0.481802	THIAMINE BIOSYNTHESIS REGULATORY PROTEIN
PITG_05185	-1.17835	PYU1_G008183	-0.415821
PITG_05186	0.759367	PYU1_G008184	-0.250087	Probable Ufm1-specific protease; Short=UfSP
PITG_05198	-0.302584	PYU1_G008206	-0.95944	THIAMINE BIOSYNTHESIS REGULATORY PROTEIN
PITG_13457	0.907504	PYU1_G008233	-0.372921	RECA/RAD51/RADA DNA STRAND-PAIRING FAMILY MEMBER ;DNA REPAIR PROTEIN XRCC3
PITG_13458	-0.524244	PYU1_G008234	-0.688893	SERINE/THREONINE-PROTEIN KINASE
PITG_07946	-1.17546	PYU1_G008235	0.244905	G-PROTEIN COUPLED RECEPTOR 89-RELATED
PITG_13460	1.45565	PYU1_G008237	-0.163265	FMS INTERACTING PROTEIN ;THO COMPLEX SUBUNIT 5 HOMOLOG
PITG_05210	-0.75186	PYU1_G008241	-0.19392	SIMILAR TO MITOCHONDRIAL RIBOSOMAL PROTEIN L14 ;MCG15614
PITG_13487	-0.47273	PYU1_G008248	-0.215552
PITG_13486	-1.33698	PYU1_G008255	0.0395275	DTDP-D-GLUCOSE 4,6-DEHYDRATASE
PITG_13464	0.0804397	PYU1_G008264	0.382175	DNA REPLICATION REGULATOR DPB11-RELATED
PITG_19877	0.611979	PYU1_G008292	0.0896556	GUANYLATE-BINDING PROTEIN
PITG_19875	-1.1582	PYU1_G008295	-0.141011	PHOSPHOINOSITIDE 3-KINASE REGULATORY SUBUNIT 4
PITG_19871	0.453017	PYU1_G008298	-0.563508	AAA-FAMILY ATPASE ;TRANSITIONAL ENDOPLASMIC RETICULUM ATPASE
PITG_10862	0.930276	PYU1_G008304	0.372796	CYTOCHROME C OXIDASE ASSEMBLY PROTEIN COX11-RELATED ;METHYLTRANSFERASE-LIKE PROTEIN 17,
PITG_10864	0.233715	PYU1_G008306	0.101483	CARBON CATABOLITE REPRESSOR PROTEIN 4 ;LD39302P
PITG_10865	-0.853954	PYU1_G008307	-0.284881	FAMILY NOT NAMED ;DYMECLIN
PITG_10871	0.538648	PYU1_G008309	-0.163418	FAMILY NOT NAMED ;U1 SMALL NUCLEAR RIBONUCLEOPROTEIN C
PITG_10868	-1.4441	PYU1_G008312	0.467131	TSEC1-RELATED
PITG_10874	0.438619	PYU1_G008313	0.924676	METHYLTRANSFERASE
PITG_10857	0.260633	PYU1_G008315	1.04774	UBIQUITIN FUSION DEGRADATON PROTEIN 1 ;UBIQUITIN FUSION DEGRADATON PROTEIN 1
PITG_10881	-0.421515	PYU1_G008324	-0.650528	KINESIN HEAVY CHAIN
PITG_10882	-0.171315	PYU1_G008325	0.283516
PITG_10883	0.49114	PYU1_G008326	-0.515278	26S PROTEASOME NON-ATPASE REGULATORY SUBUNIT 4
PITG_10885	-0.869142	PYU1_G008328	-0.513081	NF-E2 INDUCIBLE PROTEIN ;NF-E2 INDUCIBLE PROTEIN
PITG_10747	0.111819	PYU1_G008335	-1.24028
PITG_19056	-1.49068	PYU1_G008337	1.42781	Metal tolerance protein 4; Short=OsMTP4
PITG_19055	-0.520124	PYU1_G008338	0.0558687	DnaJ homolog subfamily C member 9
PITG_19054	-0.900627	PYU1_G008339	-0.624547	Peroxisomal multifunctional enzyme A; Short=MFE-A; AltName: MFE-1; Includes: STEROL CA
PITG_10915	0.617363	PYU1_G008343	-0.134917
PITG_10913	0.677767	PYU1_G008344	1.08718
PITG_10899	-0.246265	PYU1_G008349	0.0630288	Protein kinase 2; Short=PK2
PITG_10900	0.990358	PYU1_G008350	-0.541357	PHD FINGER PROTEINS
PITG_02813	1.21732	PYU1_G008365	-0.0753425	ER membrane protein complex subunit 4; AltName: Transmembrane protein 85
PITG_02864	-1.39376	PYU1_G008369	-0.642263
PITG_00369	-0.707928	PYU1_G008370	-0.205979	CWF19, CELL CYCLE CONTROL PROTEIN ;CWF19-LIKE PROTEIN 2
PITG_02863	-1.19431	PYU1_G008372	-0.414397
PITG_02636	0.291719	PYU1_G008384	-0.109401	PEROXISOMAL FARNESYLATED PROTEIN
PITG_02853	-0.544329	PYU1_G008390	-1.17393	Enoyl-CoA delta isomerase 1, mitochondrial; AltName: 3,2-trans-enoyl-CoA isomerase; Al
PITG_02635	-0.476148	PYU1_G008391	-0.473819	VESICLE-ASSOCIATED MEMBRANE PROTEIN-ASSOCIATED PROTEIN B/C
PITG_02634	1.25809	PYU1_G008393	-0.954601	STEROIDOGENIC ACUTE REGULATORY PROTEIN STAR
PITG_21351	-0.97302	PYU1_G008395	0.622259
PITG_02628	1.35066	PYU1_G008398	0.498521
PITG_02627	0.833077	PYU1_G008399	0.386673	Vesicle-associated membrane protein/synaptobrevin-binding protein; AltName: VAP-33
PITG_02920	0.736352	PYU1_G008421	1.46622
PITG_02949	-0.124558	PYU1_G008428	-0.132104	Endonuclease V
PITG_02911	1.27492	PYU1_G008430	-0.281523
PITG_10903	1.44842	PYU1_G008432	-0.427722	ADENOSINE DEAMINASE deaminase#PC00088;hydrolase#PC00121 ;ADENOSINE DEAMINASE-LIKE PROTE
PITG_02642	1.25513	PYU1_G008434	-1.25675	[PYRUVATE DEHYDROGENASE (ACETYL-TRANSFERRING)] KINASE, MITOCHONDRIAL
PITG_02640	0.0831561	PYU1_G008436	-0.662422
PITG_02647	1.02779	PYU1_G008442	0.572178	POLYGLUTAMINE BINDING PROTEIN 1/MARVEL MEMBRANE-ASSOCIATING DOMAIN CONTAINING 3 ;POLY
PITG_02651	0.363297	PYU1_G008445	1.49503	SODIUM/GLUCOSE COTRANSPORTER 5
PITG_02659	-0.929617	PYU1_G008458	-0.744156	OVARIAN CANCER GENE-2 PROTEIN-RELATED ;OVARIAN CANCER-ASSOCIATED GENE 2 PROTEIN
PITG_02677	-0.325571	PYU1_G008461	-0.199244	ATP-DEPENDENT RNA HELICASE DDX59-RELATED
PITG_02662	-1.28523	PYU1_G008471	0.0242768	PROTEIN C7ORF21 ;PROTEIN C7ORF21
PITG_02697	0.13892	PYU1_G008475	-0.0142356	FAMILY NOT NAMED ;ATP-BINDING CASSETTE SUB-FAMILY B MEMBER 6, MITOCHONDRIAL
PITG_02695	0.242531	PYU1_G008476	0.0883434	STRIATIN ;CONNECTOR OF KINASE TO AP-1, ISOFORM E
PITG_02673	0.423933	PYU1_G008482	-0.240673	UNCHARACTERIZED ;TRAFFICKING PROTEIN PARTICLE COMPLEX SUBUNIT 13
PITG_02696	-0.669771	PYU1_G008489	0.037993	Putative vacuolar protein sorting-associated protein 13A
PITG_02770	0.00229163	PYU1_G008499	-0.147917	ACID PHOSPHATASE RELATED ;METALLOPHOSPHOESTERASE DOMAIN-CONTAINING PROTEIN
PITG_02769	0.261535	PYU1_G008500	-0.0770528	DnaJ homolog subfamily B member 3
PITG_02810	-0.970074	PYU1_G008504	-0.0111283	CELL DIVISION CYCLE 16,23,27 ;CELL DIVISION CYCLE PROTEIN 16 HOMOLOG
PITG_02782	0.160256	PYU1_G008509	-0.200619	ASPARTOACYLASE ;ASPARTOACYLASE
PITG_02783	-0.968082	PYU1_G008510	-0.946223	MULTIPLE INOSITOL POLYPHOSPHATE PHOSPHATASE 1
PITG_02789	1.38943	PYU1_G008514	0.221781	E3 UBIQUITIN-PROTEIN LIGASE RAD18 ;E3 UBIQUITIN-PROTEIN LIGASE RAD18
PITG_02792	-0.338834	PYU1_G008517	0.693283	UNCHARACTERIZED ;2-AMINOETHANETHIOL DIOXYGENASE
PITG_02562	-0.329754	PYU1_G008521	0.764662	F-box/LRR-repeat protein 14; AltName: F-box and leucine-rich repeat protein 14gi|12214
PITG_02561	-0.883225	PYU1_G008522	-0.550792	C-MYC PROMOTER BINDING PROTEIN ;DENN DOMAIN-CONTAINING PROTEIN 4C
PITG_02556	0.181067	PYU1_G008540	0.192691	Sugar transporter ERD6-like 8
PITG_02574	-0.018966	PYU1_G008545	-0.390278	Phosphatidylinositol 4-phosphate 5-kinase 1; Short=AtPIP5K1; AltName: 1-phosphatidylin
PITG_02620	0.75401	PYU1_G008553	0.0657204	ANKYRIN REPEAT AND PROTEIN KINASE DOMAIN-CONTAINING PROTEIN ;ANKYRIN REPEAT AND PROTEIN
PITG_02520	-0.68634	PYU1_G008554	0.0326055	KELCH REPEAT DOMAIN
PITG_02527	1.00975	PYU1_G008555	0.414497	HISTONE H2A.Z
PITG_02524	-1.15891	PYU1_G008557	-1.03461
PITG_02516	0.900441	PYU1_G008558	0.294639	PROTEIN TRPH
PITG_06588	-1.09782	PYU1_G008565	-0.131623	F-BOX AND WD40 DOMAIN PROTEIN ;F-BOX AND WD40 DOMAIN PROTEIN
PITG_06589	0.816523	PYU1_G008566	0.115529	THO complex subunit 7 homologgi|229462996|sp|Q6I9Y2|THOC7_HUMAN
PITG_02945	-0.520475	PYU1_G008567	0.0152494	KIN17 KIN, ANTIGENIC DETERMINANT OF RECA PROTEIN HOMOLOG ;DNA/RNA-BINDING PROTEIN KIN1
PITG_02906	-0.191628	PYU1_G008587	0.199307
PITG_10513	0.385079	PYU1_G008633	-0.641432	PROTEASOME SUBUNIT ALPHA/BETA ;PROTEASOME SUBUNIT ALPHA TYPE-6
PITG_20222	-0.936363	PYU1_G008635	-0.254422	FAMILY NOT NAMED ;UV RADIATION RESISTANCE-ASSOCIATED GENE PROTEIN
PITG_17068	-1.36222	PYU1_G008639	-0.424567	TRAFFICKING PROTEIN PARTICLE COMPLEX SUBUNIT 8
PITG_20192	-1.04669	PYU1_G008640	0.218358	ORMDL PROTEINS ;ORM1-LIKE PROTEIN
PITG_20193	-0.800975	PYU1_G008641	0.0879132	FAMILY NOT NAMED ;RAS-RELATED PROTEIN RAB-5C
PITG_20195	-0.263102	PYU1_G008643	0.239987	TRANSCRIPTION FACTOR DP-1
PITG_20197	1.30142	PYU1_G008644	-0.237112	Histone acetyltransferase GCN5; Short=AtGCN5; AltName: BIG TOP protein
PITG_20200	-0.528791	PYU1_G008645	-0.488155	VACUOLAR PROTEIN SORTING-ASSOCIATED PROTEIN 52 HOMOLOG
PITG_20201	-0.998997	PYU1_G008646	-0.567997	XENOTROPIC AND POLYTROPIC RETROVIRUS RECEPTOR 1
PITG_01389	0.776039	PYU1_G008647	-0.554652	PROTEASOME SUBUNIT ALPHA/BETA ;PROTEASOME SUBUNIT BETA TYPE-5
PITG_20202	0.112751	PYU1_G008648	0.194176	F-box protein At3g58530
PITG_20205	0.107175	PYU1_G008653	0.500743	Integrator complex subunit 3; Short=Int3; AltName: SOSS complex subunit A; AltName: Se
PITG_20211	0.0310501	PYU1_G008659	0.354776	PHOSPHATIDYLINOSITOL N-ACETYLGLUCOSAMINYLTRANSFERASE SUBUNIT C
PITG_17071	-0.934653	PYU1_G008665	0.416835	Malonyl-CoA decarboxylase, mitochondrial; Short=MCD; Flags: Precursor
PITG_17069	0.410753	PYU1_G008667	-0.23755	COATOMER SUBUNIT ALPHA
PITG_17074	1.42612	PYU1_G008669	-0.265295	3-demethylubiquinone-9 3-methyltransferase; AltName: 2-polyprenyl-6-hydroxyphenyl meth
PITG_17076	-0.984589	PYU1_G008671	-0.321794	SORTING NEXIN ;SORTING NEXIN
PITG_17077	-1.47467	PYU1_G008672	-0.216785	GLUCOSE-INDUCED DEGRADATION PROTEIN 8 HOMOLOG
PITG_17084	0.418926	PYU1_G008674	0.350537	ATP-DEPENDENT RNA HELICASE DHX30-RELATED
PITG_17105	-0.0647772	PYU1_G008693	-0.366816
PITG_17094	0.587973	PYU1_G008696	-0.505427	HTH-TYPE TRANSCRIPTIONAL REGULATOR FRLR
PITG_17110	-0.580261	PYU1_G008700	0.000844008	mRNA-capping enzyme subunit alpha; AltName: GTP--RNA guanylyltransferase; Short=GTase;
PITG_17112	0.247808	PYU1_G008702	-0.212141
PITG_17114	-1.05753	PYU1_G008706	0.00946236	FAMILY NOT NAMED ;ENDONUCLEASE/EXONUCLEASE/PHOSPHATASE FAMILY DOMAIN-CONTAINING PROTEIN
PITG_01280	0.0940886	PYU1_G008711	-0.339996	VHS DOMAIN CONTAINING PROTEIN FAMILY ;TOM1-LIKE PROTEIN 2
PITG_01279	-0.86857	PYU1_G008712	-0.00370377
PITG_01275	-0.298414	PYU1_G008716	0.454431	LYSOSOMAL ACID LIPASE-RELATED ;LIPASE
PITG_01265	0.613048	PYU1_G008724	1.46719	UDP-4-AMINO-4-DEOXY-L-ARABINOSE--OXOGLUTARATE AMINOTRANSFERASE-RELATED
PITG_01285	0.0323953	PYU1_G008727	-0.166767
PITG_01288	0.477678	PYU1_G008732	-0.0117741	SWI/SNF-RELATED MATRIX-ASSOCIATED ACTIN-DEPENDENT REGULATOR OF CHROMATIN SUBFAMILY B ME
PITG_01290	0.669426	PYU1_G008734	-0.451232	PEPTIDYL-PROLYL CIS-TRANS ISOMERASE ;PEPTIDYL-PROLYL CIS-TRANS ISOMERASE
PITG_01370	-0.105208	PYU1_G008759	-1.17407	ABC transporter C family member 13; Short=ABC transporter ABCC.13; Short=AtABCC13; Alt
PITG_01368	-0.839528	PYU1_G008761	-0.384517
PITG_01367	0.180964	PYU1_G008762	-0.488732	ZINC FINGER DHHC DOMAIN CONTAINING PROTEIN ;PALMITOYLTRANSFERASE ZDHHC3
PITG_01365	0.541116	PYU1_G008763	0.829588	Serine/threonine-protein kinase YPK1; AltName: Sphingosine-like immunosuppressant resi
PITG_01322	1.10492	PYU1_G008768	0.958351	MYOSIN ;PROTEIN TAG-278-RELATED
PITG_01324	0.558791	PYU1_G008769	0.513042	NADPH OXIDASE
PITG_01325	0.759477	PYU1_G008770	0.798063
PITG_01330	0.987306	PYU1_G008773	1.05967	LYSOPHOSPHOLIPID ACYLTRANSFERASE
PITG_01336	1.12292	PYU1_G008777	-0.233283	FAMILY NOT NAMED ;PRESPORE PROTEIN DP87
PITG_01349	1.46013	PYU1_G008782	-0.485903	DnAJ-like protein slr0093
PITG_01358	1.41401	PYU1_G008783	-0.437259	ATAXIN-2 HOMOLOG
PITG_01313	0.0500929	PYU1_G008797	0.103119	Peroxisomal membrane protein PEX16; AltName: Peroxin-16; AltName: Peroxisomal biogenes
PITG_12903	-0.596461	PYU1_G008808	0.0495898	Serine/threonine-protein kinase ssp1
PITG_16649	0.685509	PYU1_G008828	0.309231	CHROMOSOME TRANSMISSION FIDELITY FACTOR 18 ;CHROMOSOME TRANSMISSION FIDELITY PROTEIN 18
PITG_19212	-0.491435	PYU1_G008835	-0.185348	TUBULIN EPSILON CHAIN
PITG_10208	0.0780253	PYU1_G008844	0.847609	BROMODOMAIN CONTAINING PROTEIN ;BROMODOMAIN CONTAINING PROTEIN
PITG_21887	0.116263	PYU1_G008854	1.26629	SOLUTE CARRIER FAMILY 22 MEMBER 18 ;SOLUTE CARRIER FAMILY 22 MEMBER 18
PITG_21888	-0.67564	PYU1_G008855	0.459283
PITG_19474	0.444731	PYU1_G008859	-0.169134	Cob(I)yrinic acid a,c-diamide adenosyltransferase, mitochondrial; AltName: Cob(I)alami
PITG_06325	1.46092	PYU1_G008867	0.248757
PITG_06322	0.557855	PYU1_G008871	0.319244	MYOSIN ;MYOSIN
PITG_06323	-0.517152	PYU1_G008873	-0.034677	PROTEIN TAG-123
PITG_06342	-0.281429	PYU1_G008875	0.304261	Bromodomain-containing protein 9
PITG_06346	1.01002	PYU1_G008877	-0.153026	FAMILY NOT NAMED ;COILED-COIL DOMAIN-CONTAINING PROTEIN 84
PITG_06321	0.861379	PYU1_G008878	-0.743255	Transmembrane protein 110
PITG_06387	-0.956309	PYU1_G008884	0.321991
PITG_06382	1.21419	PYU1_G008891	-0.95809	FAMILY NOT NAMED ;TRANSMEMBRANE PROTEIN 65
PITG_06380	-0.77302	PYU1_G008894	0.0542253	BEIGE/BEACH-RELATED ;PROTEIN SERINE/THREONINE KINASE
PITG_06379	-1.25942	PYU1_G008896	-0.659894	CBL-INTERACTING SERINE/THREONINE-PROTEIN KINASE 12-RELATED
PITG_06351	0.996759	PYU1_G008905	-0.441233	RNA-BINDING MOTIF PROTEIN, X-LINKED 2
PITG_06350	-0.0402055	PYU1_G008906	-0.402471	Telomerase Cajal body protein 1; AltName: WD repeat-containing protein 79; AltName: WD
PITG_06347	-1.0856	PYU1_G008909	0.0712536
PITG_06369	0.00735128	PYU1_G008915	0.115977	Nucleotide-binding oligomerization domain-containing protein 1; AltName: Caspase recru
PITG_11022	1.0345	PYU1_G008923	-0.51623	FAMILY NOT NAMED ;GB|AAF24581.1
PITG_06363	-0.282979	PYU1_G008924	-0.0666175	NAD-DEPENDENT PROTEIN DEACETYLASE SIRTUIN-1
PITG_06199	-0.53089	PYU1_G008947	0.336506	CULLIN-4B
PITG_06195	-1.1046	PYU1_G008957	0.312139	CYTOSOLIC CARBOXYPEPTIDASE-LIKE PROTEIN 5
PITG_06194	-0.307837	PYU1_G008960	-1.08626	PARVALBUMIN ALPHA
PITG_07765	-0.933144	PYU1_G008965	-0.626845
PITG_18708	-0.345016	PYU1_G008994	0.696604	SERINE/THREONINE PROTEIN PHOSPHATASE
PITG_07646	-0.869939	PYU1_G008996	-0.275504
PITG_18713	0.56786	PYU1_G009007	-0.0104272	FAMILY NOT NAMED ;RAS-RELATED PROTEIN RAB-6C
PITG_18710	0.202292	PYU1_G009010	0.428102	BIS(5'-NUCLEOSYL)-TETRAPHOSPHATASE [ASYMMETRICAL]
PITG_18722	0.866402	PYU1_G009016	0.251056
PITG_18727	1.12973	PYU1_G009019	0.186627	DNA-DIRECTED RNA POLYMERASE I,II,III
PITG_18719	-0.389186	PYU1_G009024	1.178
PITG_18720	0.202145	PYU1_G009026	-0.688615	ATP-CITRATE SYNTHASE ;ATP-CITRATE SYNTHASE
PITG_18731	0.0521783	PYU1_G009031	-0.625254	26S PROTEASOME NON-ATPASE REGULATORY SUBUNIT 1
PITG_18735	-0.0608125	PYU1_G009034	-0.646741	VACUOLAR PROTEIN SORTING-ASSOCIATED PROTEIN 45
PITG_07707	0.16492	PYU1_G009036	-0.333273	VACUOLAR PROTEIN SORTING-ASSOCIATED PROTEIN 33B
PITG_23142	0.802256	PYU1_G009047	0.0108754	PEPTIDYL-PROLYL CIS-TRANS ISOMERASE ;PEPTIDYL-PROLYL CIS-TRANS ISOMERASE-LIKE 2
PITG_18747	1.47166	PYU1_G009050	-0.38826	[Skp1-protein]-hydroxyproline N-acetylglucosaminyltransferase; AltName: Glycosyltransf
PITG_18751	-0.208935	PYU1_G009058	0.0660674	PEROXISOME ASSEMBLY PROTEIN 10
PITG_18752	1.49454	PYU1_G009062	0.109776	SMALL NUCLEAR RIBONUCLEOPROTEIN-ASSOCIATED PROTEIN B AND N
PITG_07745	0.80897	PYU1_G009074	-0.278317	CDK-ACTIVATING KINASE ASSEMBLY FACTOR MAT1
PITG_07744	-0.0972382	PYU1_G009075	-0.187362	Helicase SKI2W; Short=Ski2; AltName: Helicase-like protein; Short=HLP
PITG_07657	0.327999	PYU1_G009080	0.358554
PITG_07660	-1.32712	PYU1_G009082	-0.689786	RING FINGER DOMAIN-CONTAINING
PITG_07653	-0.497166	PYU1_G009100	0.645932
PITG_14269	-0.681577	PYU1_G009105	-0.0660902	FAMILY NOT NAMED ;PROTEIN UNC-50 HOMOLOG
PITG_19351	1.36611	PYU1_G009107	0.368074	DI-GLUCOSE BINDING PROTEIN WITH KINESIN MOTOR DOMAIN
PITG_09415	-0.321004	PYU1_G009108	1.12334	Probable ethanolamine kinase A
PITG_09414	0.889191	PYU1_G009109	0.048113
PITG_20031	0.292578	PYU1_G009112	0.0599381	NUCLEOTIDE-SUGAR TRANSMEMBRANE TRANSPORTER
PITG_09404	0.531168	PYU1_G009114	0.301983	MYOSIN ;UNCONVENTIONAL MYOSIN-XIX
PITG_09401	1.1543	PYU1_G009117	-0.323344	PHD finger-like domain-containing protein 5Bgi|387935355|sp|P0DI19|PHF5A_ARATH
PITG_14224	-0.330899	PYU1_G009134	0.203911	OTU DOMAIN CONTAINING PROTEIN
PITG_20285	-0.112876	PYU1_G009141	0.418347	NUCLEOTIDE KINASE
PITG_04132	-0.277561	PYU1_G009143	-0.777231	AUTOPHAGY PROTEIN 5
PITG_19558	-0.886013	PYU1_G009149	1.3497
PITG_14190	-1.31973	PYU1_G009152	-0.280038	Monoterpene epsilon-lactone hydrolase
PITG_14170	1.23964	PYU1_G009153	0.724382	GALACTOKINASE
PITG_14181	-1.1663	PYU1_G009161	0.58086	LONG-CHAIN FATTY ACID TRANSPORT PROTEIN 6
PITG_14178	1.39409	PYU1_G009163	0.26849
PITG_14176	-0.252961	PYU1_G009164	-0.892238	Sphingomyelinase C 2; AltName: Sphingomyelin phosphodiesterase 2; Short=SMase 2; Flags
PITG_14173	0.258289	PYU1_G009166	-0.348747	Endo-1,3(4)-beta-glucanase 1; Short=Endo-1,3-beta-glucanase 1; Short=Endo-1,4-beta-glu
PITG_14174	-0.279614	PYU1_G009168	-0.125092	MUTT/NUDIX HYDROLASE
PITG_14198	0.174955	PYU1_G009179	-0.0154514	PRE-MRNA-SPLICING FACTOR 38B
PITG_14163	-0.730996	PYU1_G009192	-0.28483	SMALL CONDUCTANCE CALCIUM-ACTIVATED POTASSIUM CHANNEL ;SMALL CONDUCTANCE CALCIUM-ACTIVA
PITG_14137	0.950263	PYU1_G009194	0.385947	HISTONE-LYSINE N-METHYLTRANSFERASE, H3 LYSINE-36 AND H4 LYSINE-20 SPECIFIC
PITG_14133	-0.191804	PYU1_G009214	-1.28894	Programmed cell death protein 4; AltName: Protein I11/6
PITG_14132	-0.614029	PYU1_G009215	0.0954721
PITG_14239	0.177448	PYU1_G009223	1.18454	Poly(A) polymerase gamma; Short=PAP-gamma; AltName: Neo-poly(A) polymerase; Short=Neo-
PITG_14231	0.274457	PYU1_G009225	-0.111987	IMPORTIN ALPHA
PITG_14229	0.261757	PYU1_G009229	-0.690334	SUGAR-1-PHOSPHATE GUANYL TRANSFERASE
PITG_11567	-1.12995	PYU1_G009235	0.208967	UBIQUITIN LIGASE E3 ALPHA-RELATED ;E3 UBIQUITIN-PROTEIN LIGASE UBR3
PITG_11573	0.884768	PYU1_G009250	-0.0504033	ABHYDROLASE DOMAIN-CONTAINING PROTEIN
PITG_20288	0.576517	PYU1_G009258	-0.370738
PITG_11569	-0.121527	PYU1_G009262	-1.39503	LEUCINE AMINOPEPTIDASE-RELATED ;AMINOPEPTIDASE NPEPL1-RELATED
PITG_11592	-0.0155911	PYU1_G009267	1.0387	Cocaine esterase
PITG_11587	-0.30263	PYU1_G009269	-0.105028	Type I inositol 3,4-bisphosphate 4-phosphatase; AltName: Inositol polyphosphate 4-phos
PITG_11565	0.144003	PYU1_G009270	0.157422	NEDD4-binding protein 2-like 2; AltName: Phosphonoformate immuno-associated protein 5
PITG_11585	0.763412	PYU1_G009276	0.147527	CYTOCHROME B ASCORBATE-DEPENDENT PROTEIN 3
PITG_14066	0.558137	PYU1_G009308	0.654885	CUGBP Elav-like family member 6; Short=CELF-6; AltName: Bruno-like protein 6; AltName:
PITG_16102	1.20945	PYU1_G009322	0.81607	Homocysteine S-methyltransferase YbgG; AltName: S-methylmethionine:homocysteine methyl
PITG_16101	-1.46608	PYU1_G009323	-0.451775	NGEP-RELATED ;ANOCTAMIN-8
PITG_17935	-0.0554852	PYU1_G009331	-0.0442252	Putative ankyrin repeat protein R873
PITG_16808	0.273533	PYU1_G009333	0.969646	ATP-binding cassette sub-family B member 6, mitochondrial; AltName: Mitochondrial ABC
PITG_16770	1.29942	PYU1_G009334	0.229447	No entry
PITG_15981	-1.34369	PYU1_G009348	-0.052067	INTERPHOTORECEPTOR RETINOID-BINDING PROTEIN ;INTERPHOTORECEPTOR RETINOID-BINDING PROTEI
PITG_15982	0.650328	PYU1_G009349	-0.286866	PROTEIN ARGININE N-METHYLTRANSFERASE ;HISTONE-ARGININE METHYLTRANSFERASE CARMER-RELATED
PITG_15998	-0.131142	PYU1_G009359	-0.218225	PHOSPHOLIPASE A-2-ACTIVATING PROTEIN
PITG_16006	-0.351094	PYU1_G009366	0.777783	GLE-1-RELATED
PITG_16009	-0.447301	PYU1_G009368	0.0813888	IMPORTIN SUBUNIT ALPHA
PITG_16024	0.666272	PYU1_G009396	0.180166	RIBOFLAVIN SYNTHASE
PITG_16023	0.52895	PYU1_G009397	-0.297359	TRANSCRIPTION INITIATION FACTOR TFIID ;CANNONBALL-RELATED
PITG_16021	-0.532587	PYU1_G009400	-0.37706	SH3 DOMAIN-CONTAINING YSC84-LIKE PROTEIN 1
PITG_16022	-0.58015	PYU1_G009401	-0.175882	TRANSMEMBRANE PROTEIN 116
PITG_16060	1.01656	PYU1_G009424	-1.01532	SET AND MYND DOMAIN CONTAINING
PITG_16063	0.341649	PYU1_G009429	-0.639559
PITG_16062	0.645168	PYU1_G009430	0.0230713	GLYCOSYLTRANSFERASE
PITG_16065	-1.10485	PYU1_G009434	-0.219973	RNF5
PITG_16066	0.0854392	PYU1_G009437	-0.578995
PITG_16071	1.30109	PYU1_G009443	-0.121117	GERANYLGERANYL TRANSFERASE TYPE BETA SUBUNIT ;PROTEIN FARNESYLTRANSFERASE SUBUNIT BETA
PITG_16088	-0.319417	PYU1_G009448	-0.308447	ASPARAGINE SYNTHETASE [GLUTAMINE-HYDROLYZING]
PITG_16090	-0.159658	PYU1_G009450	0.364258	NEDD4-LIKE E3 UBIQUITIN-PROTEIN LIGASE WWP1
PITG_16093	0.242306	PYU1_G009454	0.825118	RING ZINC FINGER PROTEIN ;E3 UBIQUITIN-PROTEIN LIGASE RNF115
PITG_16100	0.0811018	PYU1_G009463	-0.391329	CRYPTOCHROME-LIKE PROTEIN
PITG_16104	-0.35199	PYU1_G009464	0.806318	CRYPTOCHROME-2
PITG_16132	-0.150523	PYU1_G009469	0.592619	PHOSPHOINOSITIDE PHOSPHATASE SAC6-RELATED
PITG_16121	1.09122	PYU1_G009472	-0.228121	NUCLEOPORIN NUP43 ;NUCLEOPORIN NUP43
PITG_16127	1.10109	PYU1_G009476	0.804345	FUN14 domain-containing protein 1
PITG_16128	-0.229305	PYU1_G009477	-0.0212976
PITG_16131	-0.00776535	PYU1_G009480	-0.167061	PYM PROTEIN ;PARTNER OF Y14 AND MAGO
PITG_16117	0.96289	PYU1_G009481	0.986279	SWI/SNF-RELATED CHROMATIN BINDING PROTEIN DNA binding protein#PC00009;transcription fac
PITG_16111	-0.0149799	PYU1_G009496	0.15353
PITG_16812	-0.0877219	PYU1_G009497	-0.00831872	ANAPHASE-PROMOTING COMPLEX 10
PITG_16814	0.209073	PYU1_G009498	-0.634351
PITG_16758	-0.553033	PYU1_G009502	-1.0587	SMALL CONDUCTANCE CALCIUM-ACTIVATED POTASSIUM CHANNEL
PITG_16791	-1.10798	PYU1_G009504	-1.16106
PITG_16799	-0.204778	PYU1_G009507	-1.06456	Type II inositol 3,4-bisphosphate 4-phosphatase; AltName: Inositol polyphosphate 4-pho
PITG_16800	-0.447814	PYU1_G009509	0.281905	PROGRAMMED CELL DEATH PROTEIN 2-LIKE
PITG_16797	-1.08497	PYU1_G009510	-0.837055	TUBULIN-SPECIFIC CHAPERONE D
PITG_19257	-0.163379	PYU1_G009513	-0.420777	SERINE/THREONINE PROTEIN PHOSPHATASE ;SERINE/THREONINE-PROTEIN PHOSPHATASE WITH EF-HAND
PITG_16794	0.00504809	PYU1_G009525	-0.981365	CHITINASE ;DI-N-ACETYLCHITOBIASE
PITG_16806	0.569731	PYU1_G009537	-0.319349	Holo-[acyl-carrier-protein] synthase; Short=Holo-ACP synthase; AltName: 4'-phosphopant
PITG_16807	0.582495	PYU1_G009538	0.492281	3-HYDROXY-3-METHYLGLUTARYL-COENZYME A REDUCTASE
PITG_16788	-0.204687	PYU1_G009540	0.15162
PITG_19817	0.989376	PYU1_G009542	-0.365111	DeSI-like protein At4g17486
PITG_19815	-1.27952	PYU1_G009543	0.281705
PITG_19813	-0.0405699	PYU1_G009545	-0.0937807	TRANSCRIPTION ELONGATION FACTOR B POLYPEPTIDE 3 ;TRANSCRIPTION ELONGATION FACTOR B POLY
PITG_01564	1.25176	PYU1_G009556	0.289924	AMINO-ACID ACETYLTRANSFERASE ;AMINO-ACID ACETYLTRANSFERASE
PITG_15072	-0.676047	PYU1_G009582	0.488504	ABHYDROLASE DOMAIN-CONTAINING PROTEIN
PITG_15079	0.47125	PYU1_G009585	-0.0410107
PITG_15089	-1.45953	PYU1_G009587	0.286692	Protein kinase 2; Short=PK2
PITG_15092	0.680486	PYU1_G009593	0.242294
PITG_15091	1.18383	PYU1_G009595	-0.273287
PITG_14768	0.429525	PYU1_G009611	-0.445686	PROGRAMMED CELL DEATH PROTEIN 5
PITG_15129	-1.1999	PYU1_G009617	-1.0811
PITG_19299	-0.553787	PYU1_G009628	-1.06429
PITG_20055	0.848226	PYU1_G009677	1.19542	ATP-BINDING CASSETTE, SUB-FAMILY D MEMBER
PITG_23176	1.47928	PYU1_G009679	-0.792939	26S PROTEASOME NON-ATPASE REGULATORY SUBUNIT 9
PITG_23178	-1.31992	PYU1_G009681	-0.00360938	Serine protease inhibitor dipetalogastin; Short=Dipetalin; Flags: Precursor
PITG_19995	-0.0673987	PYU1_G009686	-0.773533	PERV-A RECEPTOR ;PERV-A RECEPTOR
PITG_23159	-1.13192	PYU1_G009689	-0.136875	E3 UBIQUITIN-PROTEIN LIGASE TRIP12
PITG_19404	1.32595	PYU1_G009690	1.27031
PITG_19405	-0.125616	PYU1_G009691	0.472933	Nudix hydrolase 21, chloroplastic; Short=AtNUDT21; Flags: Precursor
PITG_21182	0.592082	PYU1_G009699	-1.40238	Apoptosis-inducing factor 1, mitochondrial; AltName: Ddaif; Flags: Precursor
PITG_21186	-0.0190807	PYU1_G009700	-0.700191
PITG_16820	-0.369407	PYU1_G009702	-0.312071
PITG_16833	0.237962	PYU1_G009716	-0.29378	E3 UBIQUITIN-PROTEIN LIGASE KCMF1 ;E3 UBIQUITIN-PROTEIN LIGASE KCMF1
PITG_16864	-0.512165	PYU1_G009724	-0.706765	SYNAPTOTAGMIN
PITG_16854	0.104949	PYU1_G009726	-0.151877
PITG_16921	-0.954596	PYU1_G009731	-0.487315	AN1-TYPE ZINC FINGER PROTEIN 6
PITG_16924	-0.130735	PYU1_G009735	-0.815571	COBW DOMAIN-CONTAINING PROTEIN DDB_G0274527
PITG_19968	-0.221023	PYU1_G009743	0.432242	ZINC FINGER-CONTAINING
PITG_16937	-0.117078	PYU1_G009748	1.39935	FOLYLPOLYGLUTAMATE SYNTHASE-RELATED ;FOLYLPOLYGLUTAMATE SYNTHASE, MITOCHONDRIAL
PITG_16863	-0.686535	PYU1_G009774	0.177924
PITG_16900	0.193244	PYU1_G009777	0.0193939	CLEFT LIP AND PALATE ASSOCIATED TRANSMEMBRANE PROTEIN-RELATED
PITG_11728	-1.47386	PYU1_G009785	-0.0155651	EUKARYOTIC TRANSLATION INITIATION FACTOR 2-ALPHA KINASE EIF2-ALPHA KINASE -RELATED ;SE
PITG_11761	-0.0324366	PYU1_G009786	0.503711
PITG_00641	0.586599	PYU1_G009797	-0.316662	Fork head transcription factor 1
PITG_11765	-0.492177	PYU1_G009799	-0.252223	No entry
PITG_11764	0.911207	PYU1_G009802	0.449527	DYNACTIN 1-RELATED MICROTUBULE-BINDING
PITG_11767	1.17306	PYU1_G009805	0.530699	PHOSPHOACETYLGLUCOSAMINE MUTASE
PITG_14812	-0.121207	PYU1_G009806	-0.408399
PITG_19956	-0.00488972	PYU1_G009828	-0.185807
PITG_11782	0.479457	PYU1_G009853	0.793692	Calcium-binding protein 39-like; AltName: Antigen MLAA-34; AltName: MO25beta; AltName:
PITG_11783	-1.28477	PYU1_G009865	0.196182
PITG_04499	1.07491	PYU1_G009903	0.340843	HISTONE DEACETYLASE 2
PITG_04506	-0.0814833	PYU1_G009905	-0.235806	Calcium/calmodulin-dependent protein kinase kinase 1; Short=CaM-KK 1; Short=CaM-kinase
PITG_10635	1.02802	PYU1_G009911	0.222341	SMALL NUCLEAR RIBONUCLEOPROTEIN-ASSOCIATED PROTEIN B'
PITG_04588	-0.659347	PYU1_G009919	-0.784722	SODIUM-COUPLED NEUTRAL AMINO ACID TRANSPORTER 6-RELATED
PITG_04602	-0.0035884	PYU1_G009927	-0.475199
PITG_04603	-0.470553	PYU1_G009929	-0.359923	CALCIUM BINDING PROTEINS ;RECOVERIN FAMILY PROTEIN DDB_G0274781
PITG_04599	-1.30065	PYU1_G009933	0.714327	SESTRIN HOMOLOG
PITG_04614	1.14417	PYU1_G009938	-0.0721448	DNA LIGASE ;DNA LIGASE
PITG_04647	0.33678	PYU1_G009941	0.0405188	8-OXO-DGTP DIPHOSPHATES NUDT15 ;8-OXO-DGTP DIPHOSPHATES NUDT15
PITG_04644	-0.00677374	PYU1_G009943	0.0984041	MRNA GUANINE-7- METHYLTRANSFERASE
PITG_04628	-0.237804	PYU1_G009948	-0.0710635
PITG_04627	0.329945	PYU1_G009949	-0.811268
PITG_04626	-0.52584	PYU1_G009950	-0.464531	Sodium-coupled neutral amino acid transporter 1; AltName: Amino acid transporter A1; A
PITG_21914	-0.836261	PYU1_G009954	-0.568151	CDK5 AND ABL1 ENZYME SUBSTRATE 1 ;CDK5 AND ABL1 ENZYME SUBSTRATE 1
PITG_21377	1.0596	PYU1_G009958	0.332675
PITG_21380	-0.179773	PYU1_G009960	-0.568615	CCCH ZINC FINGER/TIS11-RELATED ;ZINC FINGER PROTEIN 36, C3H1 TYPE-LIKE 3
PITG_09301	0.104712	PYU1_G009968	0.668707
PITG_04497	-0.210445	PYU1_G009978	-0.331844	RAI16 PROTEIN-RELATED ;UPF0518 PROTEIN CG3558
PITG_04553	1.28973	PYU1_G009991	0.200415	NUCLEAR PORE COMPLEX PROTEIN NUP88
PITG_04532	-0.0434543	PYU1_G009992	0.508583	LYSOPHOSPHOLIPASE-RELATED
PITG_04534	0.635227	PYU1_G009995	-0.491839	VACUOLAR PROTEIN SORTING-ASSOCIATED PROTEIN 28 HOMOLOG
PITG_04529	-0.428949	PYU1_G009997	-0.313994	FORMIN-RELATED ;FORMIN-BINDING PROTEIN 4
PITG_04530	0.383646	PYU1_G010000	0.838545
PITG_04538	1.30786	PYU1_G010001	0.0221368	SPLICING FACTOR 3A SUBUNIT 1
PITG_04539	0.108768	PYU1_G010002	-0.136707	Iron-sulfur cluster co-chaperone protein HscB, mitochondrial; AltName: Hsc20; Flags: P
PITG_04535	1.05656	PYU1_G010004	-0.504203	NUCLEAR LIM INTERACTOR-INTERACTING FACTOR-RELATED ;NUCLEAR LIM INTERACTOR-INTERACTING F
PITG_04523	0.585513	PYU1_G010007	-0.00459923	SWI/SNF-RELATED MATRIX-ASSOCIATED ACTIN-DEPENDENT REGULATOR OF CHROMATIN SUBFAMILY-RELA
PITG_04545	-0.842428	PYU1_G010009	-0.360991	GUANINE NUCLEOTIDE-BINDING PROTEIN-LIKE 1
PITG_04560	-1.1246	PYU1_G010016	-0.132074	PROTEIN C21ORF59 ;UPF0769 PROTEIN C21ORF59
PITG_12185	0.5909	PYU1_G010030	-0.466401	26S PROTEASE REGULATORY SUBUNIT
PITG_12216	0.707453	PYU1_G010033	-0.640766
PITG_12196	-1.17533	PYU1_G010034	0.374889
PITG_12194	-0.379964	PYU1_G010036	-0.579674	HOLOCARBOXYLASE SYNTHETASE
PITG_12213	1.3223	PYU1_G010043	0.415002	XP-G/RAD2 DNA REPAIR ENDONUCLEASE FAMILY ;EXONUCLEASE 1
PITG_12223	0.690158	PYU1_G010050	-0.0542537	BRG-1 ASSOCIATED FACTOR 60 BAF60
PITG_12224	-0.79918	PYU1_G010052	-0.263942	No entry
PITG_12279	-0.448115	PYU1_G010055	-0.37013	PHOSPHOMUTASE PMU1-RELATED
PITG_12266	-0.829348	PYU1_G010066	-0.0903349	FAMILY NOT NAMED ;PROTEIN R01H10.7
PITG_12237	-1.22704	PYU1_G010075	-0.501346
PITG_12261	-0.731679	PYU1_G010089	0.0170391
PITG_12298	0.657866	PYU1_G010094	0.517482	CARBON CATABOLITE REPRESSOR PROTEIN 4 ;CARBON CATABOLITE REPRESSOR PROTEIN 4
PITG_12297	-0.134324	PYU1_G010095	-0.190297
PITG_12296	-0.752169	PYU1_G010098	0.687198
PITG_12291	0.215063	PYU1_G010109	0.293762	PRE-MRNA PROCESSING PROTEIN PRP39-RELATED ;PRE-MRNA-PROCESSING FACTOR 39
PITG_12290	1.16776	PYU1_G010110	0.0961432
PITG_12289	-0.427225	PYU1_G010111	-0.549838	VACUOLAR ATP SYNTHASE SUBUNIT F ;VACUOLAR ATP SYNTHASE SUBUNIT F
PITG_12285	-0.110182	PYU1_G010115	-0.226379	Polypyrimidine tract-binding protein 2; AltName: Neural polypyrimidine tract-binding p
PITG_12315	0.450436	PYU1_G010120	-0.256615	Adenosine kinase; Short=AK; AltName: Adenosine 5'-phosphotransferase
PITG_07349	-0.82282	PYU1_G010126	-0.388219	PROTEASE FAMILY C26 GAMMA-GLUTAMYL HYDROLASE
PITG_12307	-0.0446988	PYU1_G010140	-0.900502
PITG_12306	0.495352	PYU1_G010141	0.137134	CD2 ANTIGEN CYTOPLASMIC TAIL-BINDING PROTEIN 2
PITG_12304	0.752832	PYU1_G010143	-0.351346	TATA-BOX-BINDING PROTEIN
PITG_07335	0.999839	PYU1_G010148	1.03631
PITG_07338	0.266929	PYU1_G010150	-0.305461	AD039 HT014 THIOREDOXIN FAMILY TRP26 ;AD039 HT014 THIOREDOXIN FAMILY TRP26
PITG_12100	0.461529	PYU1_G010158	0.908691	BROMO ADJACENT HOMOLOGY DOMAIN-CONTAINING 1 PROTEIN
PITG_12105	-0.510241	PYU1_G010163	-0.252323	SCY1-RELATED S/T PROTEIN KINASE-LIKE ;N-TERMINAL KINASE-LIKE PROTEIN
PITG_12106	0.512317	PYU1_G010164	-0.0798443	Uncharacterized CDP-alcohol phosphatidyltransferase class-I family protein 1
PITG_12107	1.31144	PYU1_G010165	0.293393	DEVELOPMENTALLY REGULATED GTP-BINDING PROTEIN-RELATED ;NUCLEOLAR GTP-BINDING PROTEIN 1
PITG_12108	-1.41529	PYU1_G010166	-0.719414	Putative vacuolar protein sorting-associated protein 13E
PITG_12110	-0.613927	PYU1_G010169	-0.138246	Peroxisome biogenesis protein 5; AltName: Peroxin-5; Short=AtPEX5; AltName: Peroxisoma
PITG_12124	0.789961	PYU1_G010170	-0.545372	PROTEIN PHOSPHATASE 2C
PITG_12122	1.02566	PYU1_G010172	-0.743206	PROTEASOME SUBUNIT ALPHA/BETA ;PROTEASOME SUBUNIT ALPHA TYPE-5
PITG_12120	0.647917	PYU1_G010175	-0.36578	NUCLEAR PROTEIN LOCALIZATION 4
PITG_12115	-1.27815	PYU1_G010179	-0.560119	CALMODULIN
PITG_12112	0.420806	PYU1_G010184	-0.355012
PITG_12111	1.48868	PYU1_G010185	0.227833	RNA CLEAVAGE STIMULATION FACTOR
PITG_12128	0.0115445	PYU1_G010187	-0.599864	SEC14 RELATED PROTEIN
PITG_12136	0.738197	PYU1_G010190	-0.305063	4-NITROPHENYLPHOSPHATASE-RELATED
PITG_12140	-0.537924	PYU1_G010192	0.39063	ATP DEPENDENT LON PROTEASE FAMILY MEMBER ;LON PROTEASE HOMOLOG 2, PEROXISOMAL
PITG_12141	-0.12896	PYU1_G010193	-0.605641	V-TYPE PROTON ATPASE SUBUNIT C
PITG_12149	1.27077	PYU1_G010201	0.150734
PITG_12157	-0.33365	PYU1_G010210	0.0646751	CDK5 REGULATORY SUBUNIT-ASSOCIATED PROTEIN 3
PITG_12156	-1.17798	PYU1_G010212	-0.754795	ANNEXIN ;ANNEXIN A8-RELATED
PITG_12155	1.44396	PYU1_G010213	-0.0761582	PEPTIDYL-PROLYL CIS-TRANS ISOMERASE ;PEPTIDYL-PROLYL CIS-TRANS ISOMERASE H
PITG_12150	-0.525243	PYU1_G010220	-0.39859
PITG_12161	-0.227557	PYU1_G010224	0.669639	DELTA-1-PYRROLINE-5-CARBOXYLATE SYNTHASE
PITG_12163	-0.0215947	PYU1_G010228	-0.133834	THIAMIN PYROPHOSPHOKINASE ;THIAMIN PYROPHOSPHOKINASE
PITG_12164	0.899894	PYU1_G010229	-0.261808
PITG_12175	1.22048	PYU1_G010235	0.240339
PITG_12178	-0.287815	PYU1_G010239	-1.21207
PITG_12180	0.997826	PYU1_G010242	0.997719	Probable sphingolipid transporter spinster homolog 2
PITG_12181	0.854065	PYU1_G010243	-0.770936	GPI TRANSAMIDASE COMPONENT PIG-T-RELATED ;GPI TRANSAMIDASE COMPONENT PIG-T
PITG_12182	-0.127067	PYU1_G010245	0.912382	FAMILY NOT NAMED ;ZINC FINGER PROTEIN CONSTANS-LIKE 14-RELATED
PITG_06790	1.11084	PYU1_G010251	-0.182653	FAMILY NOT NAMED ;UBIQUITIN-FOLD MODIFIER-CONJUGATING ENZYME 1
PITG_06796	-0.238245	PYU1_G010252	-0.0172265	SERINE/THREONINE KINASE ;SERINE/THREONINE-PROTEIN KINASE BRSK1
PITG_06802	0.305278	PYU1_G010261	-0.578504	Probable serine/threonine-protein kinase PkwA
PITG_06814	0.924469	PYU1_G010269	0.23104	FAMILY NOT NAMED ;TYROSINE-PROTEIN PHOSPHATASE SIW14
PITG_06832	-0.0773999	PYU1_G010271	0.29282	FAMILY NOT NAMED ;UBIQUITIN CARBOXYL-TERMINAL HYDROLASE 11
PITG_06828	0.269633	PYU1_G010279	-0.0593807	TREHALOSE-6-PHOSPHATE SYNTHASE ;ALPHA,ALPHA-TREHALOSE-PHOSPHATE SYNTHASE [UDP-FORMING]
PITG_06845	0.812272	PYU1_G010290	0.640545	Riboflavin kinase; AltName: ATP:riboflavin 5'-phosphotransferase; AltName: Flavokinase
PITG_06846	0.4881	PYU1_G010291	-0.158704
PITG_06852	0.372878	PYU1_G010298	-0.505071	FAMILY NOT NAMED ;ATP-BINDING CASSETTE SUB-FAMILY B MEMBER 10, MITOCHONDRIAL
PITG_06918	-1.28513	PYU1_G010304	-0.154419
PITG_06914	0.608316	PYU1_G010309	-0.12974
PITG_06896	0.581646	PYU1_G010323	-0.338934	PROLINE IMINOPEPTIDASE
PITG_06899	0.769187	PYU1_G010326	-0.0271672
PITG_06900	0.613942	PYU1_G010327	-0.0186158	BETA-SECRETASE 2
PITG_06902	-0.181488	PYU1_G010328	0.111663	FAMILY NOT NAMED ;ROTATIN
PITG_06906	-0.0785512	PYU1_G010334	0.430294
PITG_06903	-0.89735	PYU1_G010337	-1.17604	Phosphatidylinositol 3,4,5-trisphosphate 5-phosphatase 2; AltName: Inositol polyphosph
PITG_06910	-0.725224	PYU1_G010341	0.351616	Protein dif-1
PITG_06891	0.424727	PYU1_G010349	0.280576	S-FORMYLGLUTATHIONE HYDROLASE
PITG_06892	-1.04868	PYU1_G010350	-0.311748	PHOSPHOLIPID--STEROL O-ACYLTRANSFERASE
PITG_06894	0.989421	PYU1_G010352	0.257772	TRNA N6-ADENOSINE THREONYLCARBAMOYLTRANSFERASE, MITOCHONDRIAL-RELATED
PITG_06895	0.392172	PYU1_G010353	-0.11025
PITG_06886	1.46317	PYU1_G010355	-0.25052
PITG_06887	-0.775642	PYU1_G010356	-0.230407	ANKYRIN REPEAT PROTEIN ;ANKYRIN REPEAT PROTEIN
PITG_06890	-0.127614	PYU1_G010364	-0.00703107	UNCHARACTERIZED ;DESUMOYLATING ISOPEPTIDASE 1
PITG_06864	-0.1499	PYU1_G010399	-0.575311	ENDO BETA N-ACETYLGLUCOSAMINIDASE ;ENDO BETA N-ACETYLGLUCOSAMINIDASE
PITG_06778	-0.384503	PYU1_G010432	0.138947	CLUSTERIN-ASSOCIATED PROTEIN 1
PITG_06777	0.581644	PYU1_G010433	0.228096
PITG_06776	-0.0651291	PYU1_G010434	-0.0751432	RAC family serine/threonine-protein kinase homolog
PITG_06780	-0.325381	PYU1_G010436	0.303472	NEGATIVE ELONGATION FACTOR A NELF-A
PITG_06719	0.911556	PYU1_G010456	1.18842	GLYCEROL-3-PHOSPHATE DEHYDROGENASE ;AEROBIC GLYCEROL-3-PHOSPHATE DEHYDROGENASE
PITG_06716	1.28888	PYU1_G010458	1.37844	N-ACYLPHOSPHATIDYLETHANOLAMINE SYNTHASE
PITG_06715	1.29673	PYU1_G010459	-0.410565	SERINE/THREONINE PROTEIN PHOSPHATASE ;SERINE/THREONINE-PROTEIN PHOSPHATASE 4 CATALYTIC
PITG_06714	-1.4246	PYU1_G010461	-0.850679	FAMILY NOT NAMED ;COILED-COIL DOMAIN-CONTAINING PROTEIN 57
PITG_06740	-0.295653	PYU1_G010472	-0.680806
PITG_06758	1.49446	PYU1_G010478	0.313887
PITG_06753	-0.5053	PYU1_G010481	-0.170907	SIN3B-RELATED
PITG_20319	-0.8361	PYU1_G010486	0.17477	FAMILY NOT NAMED ;SHORT-CHAIN DEHYDROGENASE/REDUCTASE FAMILY PROTEIN
PITG_04638	0.784425	PYU1_G010492	0.416249	UNCHARACTERIZED ;SPORULATION PROTEIN RMD8
PITG_04619	-0.593672	PYU1_G010503	0.0057591	SERINE/THREONINE-PROTEIN KINASE DDB_G0267514-RELATED
PITG_11521	1.20142	PYU1_G010505	-0.160993	Zinc transporter ZIP11; AltName: Solute carrier family 39 member 11; AltName: Zrt- and
PITG_04564	-0.297379	PYU1_G010529	0.0849086	FAMILY NOT NAMED ;WASH COMPLEX SUBUNIT 7
PITG_06739	1.20817	PYU1_G010537	0.140478
PITG_04549	-0.882145	PYU1_G010548	-1.41352	FAMILY NOT NAMED ;SOLUTE CARRIER FAMILY 40 MEMBER 1
PITG_06705	-0.152616	PYU1_G010553	-0.0984385	RING ZINC FINGER PROTEIN ;E3 UBIQUITIN-PROTEIN LIGASE RNF181 HOMOLOG
PITG_07111	0.880763	PYU1_G010558	0.192995	WSCD family member GA21586
PITG_07110	0.485871	PYU1_G010559	0.100838	CLEAVAGE AND POLYADENYLATION SPECIFICITY FACTOR ;CLEAVAGE AND POLYADENYLATION SPECIFICI
PITG_07104	-1.0239	PYU1_G010566	-0.938116	CENTAURIN/ARF
PITG_07102	-0.814721	PYU1_G010568	0.400538	UNCHARACTERIZED ;AP-4 COMPLEX ACCESSORY SUBUNIT TEPSIN
PITG_07101	-0.431787	PYU1_G010569	-0.819904
PITG_07098	-0.81864	PYU1_G010573	0.779471	AMINODEOXYCHORISMATE SYNTHASE
PITG_07052	0.940486	PYU1_G010578	-0.0551351
PITG_07053	1.08518	PYU1_G010579	-0.123802	FAMILY NOT NAMED ;SPLICING FACTOR 3B SUBUNIT 2
PITG_07061	0.983664	PYU1_G010587	0.263915	UBIQUITIN-CONJUGATING ENZYME E2 ;UBIQUITIN-CONJUGATING ENZYME E2 J1
PITG_07058	1.4884	PYU1_G010593	1.17608	RNA POLYMERASE II TRANSCRIPTIONAL COACTIVATOR ;SUB1 HOMOLOG (S. CEREVISIAE)
PITG_07011	-0.0929916	PYU1_G010607	0.178147	THIOREDOXIN DOMAIN-CONTAINING PROTEIN 17
PITG_07016	-1.2905	PYU1_G010610	0.137581	SODIUM CHANNEL PROTEIN TYPE 8 SUBUNIT ALPHA
PITG_07026	0.602658	PYU1_G010616	-0.13001	PHOSPHOINOSITOL 3-PHOSPHATE-BINDING PROTEIN
PITG_07039	-1.0344	PYU1_G010622	-1.2564	N(4)-(BETA-N-ACETYLGLUCOSAMINYL)-L-ASPARAGINASE
PITG_07038	1.05246	PYU1_G010623	-0.323053	SERINE/THREONINE PROTEIN PHOSPHATASE ;SERINE/THREONINE-PROTEIN PHOSPHATASE 4 CATALYTIC
PITG_07037	-0.202654	PYU1_G010624	0.101782	FAMILY NOT NAMED ;LEUCINE-RICH REPEAT-CONTAINING PROTEIN 74
PITG_10838	0.141604	PYU1_G010639	0.142345	DOL-P-MAN:MAN(7)GLCNAC(2)-PP-DOL ALPHA-1,6-MANNOSYLTRANSFERASE
PITG_10846	-0.773844	PYU1_G010643	-0.489563	ALPHA GLUCOSIDASE-LIKE PROTEIN
PITG_10784	-1.17348	PYU1_G010652	0.554397
PITG_10794	-0.863949	PYU1_G010658	-0.320563	CONSERVED OLIGOMERIC GOLGI COMPLEX SUBUNIT 6
PITG_10792	-0.79248	PYU1_G010659	-1.25053	TPR REPEAT CONTAINING PROTEIN
PITG_18913	-0.716069	PYU1_G010669	-0.594721	FAMILY NOT NAMED ;WBP2 ORTHOLOG, ISOFORM E
PITG_10828	0.416312	PYU1_G010675	-0.287233	Peptidyl-prolyl cis-trans isomerase FKBP4; Short=PPIase FKBP4; AltName: 52 kDa FK506-b
PITG_05193	-0.847006	PYU1_G010687	-0.884895	PATCHED-RELATED ;PATCHED-RELATED
PITG_05291	-0.474299	PYU1_G010717	0.482902	INWARD RECTIFIER POTASSIUM CHANNEL
PITG_10735	1.1095	PYU1_G010719	-0.199891	PEROXIDE STRESS RESPONSE PROTEIN YAAA ;UPF0246 PROTEIN YAAA
PITG_10726	0.111061	PYU1_G010720	-0.286355	TBC1 DOMAIN FAMILY MEMBER GTPASE-ACTIVATING PROTEIN
PITG_10650	0.590609	PYU1_G010737	-0.546927	AUTOPHAGY PROTEIN 12
PITG_10649	-1.03066	PYU1_G010739	-0.636799	Protein PNS1
PITG_10659	0.442278	PYU1_G010740	-0.205477
PITG_18129	-0.657498	PYU1_G010742	0.0242513	Cyclin-Y-like protein 1-B
PITG_20348	0.965276	PYU1_G010756	-0.361448	CHROMOSOME-ASSOCIATED KINESIN KIF4
PITG_20350	-0.605714	PYU1_G010759	0.556728	D-AMINO ACID DEHYDROGENASE SMALL SUBUNIT
PITG_10676	0.125557	PYU1_G010768	-0.722811
PITG_22924	-0.942204	PYU1_G010769	-0.819184
PITG_10690	0.245202	PYU1_G010782	0.29092
PITG_18171	-0.76979	PYU1_G010788	-0.208947	MITOCHONDRIAL DICARBOXYLATE CARRIER
PITG_18165	0.748166	PYU1_G010792	0.210011
PITG_18189	-0.157375	PYU1_G010801	-0.123792	DYNACTIN SUBUNIT 2
PITG_01919	-1.06965	PYU1_G010817	0.243485	CONGESTED-LIKE TRACHEA PROTEIN
PITG_10152	1.32874	PYU1_G010828	0.0817956	EF HAND DOMAIN FAMILY A1,A2-RELATED ;EF HAND DOMAIN FAMILY A1,A2-RELATED
PITG_10145	0.883664	PYU1_G010835	0.439063
PITG_10141	-0.093666	PYU1_G010840	-0.0443788	KDEL LYS-ASP-GLU-LEU CONTAINING - RELATED ;KDEL LYS-ASP-GLU-LEU CONTAINING - RELATE
PITG_10140	-0.343956	PYU1_G010841	1.12701	PEROXISOMAL MEMBRANE PROTEIN PMP34
PITG_10153	-0.937669	PYU1_G010845	0.327034
PITG_10134	-0.298902	PYU1_G010866	-0.618237	SIGNAL PEPTIDE PEPTIDASE ;PROTEIN IMP-1, ISOFORM C
PITG_10083	-0.985577	PYU1_G010872	-0.226111	SWI/SNF-RELATED MATRIX-ASSOCIATED ACTIN-DEPENDENT REGULATOR OF CHROMATIN SUBFAMILY-RELA
PITG_10081	0.781683	PYU1_G010874	-0.522572	GENERAL TRANSCRIPTION FACTOR IIF SUBUNIT 2
PITG_10080	0.799942	PYU1_G010875	-0.686234	UROPORPHYRINOGEN-III SYNTHASE
PITG_10154	0.140107	PYU1_G010877	-0.128974	EGL NINE HOMOLOG-RELATED ;EGL NINE HOMOLOG-RELATED
PITG_10158	0.213373	PYU1_G010878	0.299626	KINESIN-RELATED PROTEIN 11
PITG_10122	0.685251	PYU1_G010885	0.523823	SOLUTE CARRIER FAMILY 35 MEMBER G1
PITG_10098	-0.503088	PYU1_G010912	0.208218	Transmembrane protein 222
PITG_10087	1.13979	PYU1_G010920	0.0783888	RETINOBLASTOMA-BINDING PROTEIN 6
PITG_10065	-0.435485	PYU1_G010932	-0.682079
PITG_10048	0.193925	PYU1_G010943	0.307813
PITG_10045	-0.0153573	PYU1_G010946	-0.189855	Serine/threonine-protein kinase sepA; AltName: Septase A
PITG_10034	0.59692	PYU1_G010952	0.362497	MALE STERILITY PROTEIN 2-RELATED ;CONTACTIN-5
PITG_10032	0.325169	PYU1_G010953	0.647924	6-PHOSPHOGLUCONATE DEHYDROGENASE, DECARBOXYLATING
PITG_10030	0.0484551	PYU1_G010956	1.03033
PITG_10026	0.514774	PYU1_G010960	1.17895	PHOSPHATIDATE CYTIDYLYLTRANSFERASE ;PHOSPHATIDATE CYTIDYLYLTRANSFERASE, PHOTORECEPTOR-S
PITG_10023	0.423889	PYU1_G010964	0.516651
PITG_10020	0.952713	PYU1_G010970	-0.773424	GLUCOSIDASE 2 SUBUNIT BETA
PITG_10017	-0.00904112	PYU1_G010975	0.0145437
PITG_10012	0.178636	PYU1_G010979	-0.248273	CMP-SIALIC ACID TRANSPORTER 5
PITG_10011	1.28546	PYU1_G010980	-0.0633023	Putative polyketide hydroxylase
PITG_10010	-1.48553	PYU1_G010981	-1.07559	N-ACETYLGALACTOSAMINE KINASE
PITG_10009	1.3184	PYU1_G010982	-0.496843	hypothetical protein
PITG_10008	-0.29489	PYU1_G010983	0.378026	SERINE/THREONINE-PROTEIN KINASE PHG2
PITG_10005	0.365814	PYU1_G010986	0.470802
PITG_10004	0.859254	PYU1_G010987	-0.583726
PITG_10002	-0.76839	PYU1_G010989	-0.901763	LEUCINE ZIPPER CONTAINING TRANSCRIPTION FACTOR LZF1 ;PROTEIN ROGDI HOMOLOG
PITG_10000	1.48087	PYU1_G010991	0.323276
PITG_09997	0.228082	PYU1_G010994	0.839626	PHOSPHATIDATE CYTIDYLYLTRANSFERASE ;PHOSPHATIDATE CYTIDYLYLTRANSFERASE
PITG_09996	0.396731	PYU1_G010995	0.70047
PITG_09988	-0.892345	PYU1_G011000	0.00294083
PITG_09984	-0.0653516	PYU1_G011005	-0.173021
PITG_05324	0.635342	PYU1_G011014	-0.597159
PITG_08059	-0.250495	PYU1_G011022	0.363726	UPF0554 PROTEIN C2ORF43
PITG_08060	-0.506971	PYU1_G011023	-1.42702
PITG_08205	1.32272	PYU1_G011048	0.420104	METHIONYL-TRNA FORMYLTRANSFERASE ;METHIONYL-TRNA FORMYLTRANSFERASE
PITG_19857	-0.958268	PYU1_G011049	0.00794636
PITG_08196	-1.48894	PYU1_G011052	-0.358465
PITG_08189	0.300075	PYU1_G011068	-0.244736	CROOKED NECK-LIKE PROTEIN 1
PITG_08176	-0.501252	PYU1_G011080	-0.896253	Protein Hikeshi
PITG_08186	1.27879	PYU1_G011082	0.0555408	CWF19, CELL CYCLE CONTROL PROTEIN ;CWF19-LIKE PROTEIN 1
PITG_08159	-1.39411	PYU1_G011097	0.109614
PITG_08141	-0.972606	PYU1_G011102	-0.516155	GTPase-activating protein GYP5
PITG_08139	0.0142589	PYU1_G011104	-0.486351	ARF guanine-nucleotide exchange factor GNOM; AltName: Pattern formation protein EMB30;
PITG_08138	0.981192	PYU1_G011105	-0.656842
PITG_08136	0.226611	PYU1_G011107	0.353566	FALZ-RELATED BROMODOMAIN-CONTAINING PROTEINS
PITG_08135	-0.797127	PYU1_G011110	-0.1831	D-AMINO ACID OXIDASE ;D-AMINO ACID OXIDASE
PITG_08088	-0.946836	PYU1_G011113	-0.16673
PITG_08087	1.42806	PYU1_G011115	-0.172057	RNA POLYMERASE II-ASSOCIATED PROTEIN 1
PITG_07916	-0.412998	PYU1_G011123	-0.231572	Serine/threonine-protein kinase 38-like; AltName: NDR2 protein kinase; AltName: Nuclea
PITG_07915	-0.440249	PYU1_G011124	0.0162081
PITG_07914	0.0993783	PYU1_G011125	0.148059	SYNAPTOBREVIN HOMOLOG YKT6
PITG_07904	0.99948	PYU1_G011129	0.215777	NT5C3 HYDROLASE ;7-METHYLGUANOSINE PHOSPHATE-SPECIFIC 5'-NUCLEOTIDASE
PITG_07903	-0.12671	PYU1_G011131	-0.424335	26S PROTEASOME NON-ATPASE REGULATORY SUBUNIT 8
PITG_07955	0.461465	PYU1_G011150	0.216806	XAA-PRO AMINOPEPTIDASE 3-RELATED
PITG_07939	0.274503	PYU1_G011155	-0.553551
PITG_07894	0.668532	PYU1_G011164	-0.223039
PITG_07956	0.0748562	PYU1_G011177	0.0137254
PITG_07971	0.854568	PYU1_G011180	-0.100421	AUXILIN/CYCLIN G-ASSOCIATED KINASE-RELATED
PITG_07972	1.36479	PYU1_G011181	0.192481
PITG_06969	0.713291	PYU1_G011197	-0.650703	Uncharacterized oxidoreductase SSP1627
PITG_06968	0.799565	PYU1_G011198	-1.31351	CHAPERONIN ;T-COMPLEX PROTEIN 1 SUBUNIT GAMMA
PITG_07043	-0.347277	PYU1_G011200	-0.0381088	GROWTH HORMONE-INDUCIBLE SOLUBLE PROTEIN-RELATED ;LYR MOTIF-CONTAINING PROTEIN 5
PITG_06966	0.341282	PYU1_G011201	0.400348	EXONUCLEASE ;EXONUCLEASE FAMILY PROTEIN
PITG_06963	-0.161013	PYU1_G011203	0.635015	Cyclin-Y-like protein 1
PITG_07292	1.15378	PYU1_G011204	1.05954	Putative beta-lactamase HcpD; AltName: Cysteine-rich protein D; AltName: Penicillin-bi
PITG_06992	-0.561149	PYU1_G011215	-0.438617	GLUCOSIDASE 2 SUBUNIT BETA
PITG_06987	1.00772	PYU1_G011219	0.112274
PITG_06941	-0.4501	PYU1_G011220	-0.045276	RAS GUANINE NUCLEOTIDE EXCHANGE FACTOR R
PITG_06942	-0.201849	PYU1_G011221	0.0115147	LEUCYL/PHENYLALANYL-TRNA--PROTEIN TRANSFERASE ;LEUCYL/PHENYLALANYL-TRNA--PROTEIN TRANSF
PITG_06943	-0.805711	PYU1_G011222	-0.862944
PITG_06945	-0.585959	PYU1_G011224	-0.108222	WD repeat-containing protein 24 homolog
PITG_06947	0.513511	PYU1_G011227	0.789029	S-ADENOSYLMETHIONINE-DEPENDENT METHYLTRANSFERASE RELATED ;TRIMETHYLGUANOSINE SYNTHASE
PITG_06948	-1.17449	PYU1_G011228	-0.0474769	UBIQUITIN-CONJUGATING ENZYME E2 ;UBE2N PROTEIN-RELATED
PITG_07041	0.975768	PYU1_G011244	-1.42197	CCCH ZINC FINGER/TIS11-RELATED ;PROTEIN TIS11
PITG_07045	0.196995	PYU1_G011247	-0.0257116
PITG_07046	-1.36018	PYU1_G011248	-0.979248	MAJOR VAULT PROTEIN
PITG_07047	0.782168	PYU1_G011249	-0.179505	HPR1
PITG_07083	0.837132	PYU1_G011254	-0.811003	UBIQUITIN THIOESTERASE OTU1
PITG_07284	-0.00901036	PYU1_G011256	0.0498748	L-threonine dehydratase catabolic TdcB; AltName: L-serine dehydratase; AltName: Threon
PITG_07287	0.140462	PYU1_G011259	0.27818
PITG_07076	-1.38308	PYU1_G011263	0.51761	VOLTAGE AND LIGAND GATED POTASSIUM CHANNEL
PITG_07278	1.16033	PYU1_G011271	-0.286617	Serine/threonine-protein kinase OSR1; AltName: Oxidative stress-responsive 1 protein
[truncated: 687 more rows]
